# Supplementary material for: Quantitative Proteomic Analysis of Plasma Exosomes to Identify the Candidate Biomarker of Imatinib Resistance in Chronic Myeloid Leukemia Patients
Source: Front Oncol. 2021 Dec 21;11:779567. doi: 10.3389/fonc.2021.779567 (PMC8724304; doi:10.3389/fonc.2021.779567)
Supplement: Supplementary file 1 [file Table_1.xlsx]

## Sheet: Table S1 
Table S1.Clinical characteristics of CML-S and CML-R patients for discovery and validation.
Group	Case NO.	Sex	Age	Time of CML diagnosis	Time of chemoresistance diagnosis	Routine blood tests				Morphological classification of bone marrow cells count						Fusion gene
						WBC	RBC	HB	PLT	blast cells	promyelocyte	myelocytes	metamyelocytes	neutrophilic band cell	G/E	Copy number of BCR/Abl	Copy number of reference gene	ratio
						*10^9/L	*10^12/L	*g/L	*10^9/L	%	%	%	%	%				%
Discovery cohort (n=18)
IM-S	CML-CP1	M	57	Oct.11, 2018		193.89	3.02	98	344	0.5	2.5	29	12.5	16.5	12.11:1	6.324*10^4	6.14*10^4	102.932
	CML-CP2	M	74	Nov.12, 2018		34.83	5.04	144	315	0	3.5	24.5	18.5	22	9.72:1	9.05*10^4	5.24*10^4	172.71
	CML-CP3	F	24	Nov.24, 2018		198.45	3.43	102	1310	2.5	3	22	8	19	15.5:1	7.51*10^4	6.07*10^4	123.723
	CML-CP4	M	75	Feb.9, 2018		133.98	3.8	107	370	0.5	5	21	23	23.5	197:1	6.456*10^4	5.46*10^4	118.132
	CML-CP5	F	42	Mar.18, 2018		106.12	3.32	106	332	0.5	5	22.5	16.5	20	10.59:1	6.742*10^4	6.22*10^4	107.717
	CML-CP6	M	20	Apr.8, 2018		106.44	3.52	102	448	2.5	2.5	28.5	115	23	6.58:1	5.95*10^4	4.85*10^4	121.649
	CML-CP7	F	69	May.22, 2018		136.59	3.12	87	588	3	2	28.5	17	27	32:1	7.164*10^4	7.24*10^4	98.895
	CML-CP8	M	72	May.28,2018		143.34	3.65	107	831	2	0.5	35	10.5	16	14.08:1	2.61*10^5	2.43*10^5	107.407
	CML-CP9	M	44	Sep.19, 2018		138.07	2.36	69	506	4.5	1.5	15	12.5	22.5	11.06:1	7.24*10^4	5.84*10^4	123.973
IM-R	CML-CP1	M	64	Jan.11, 2018		10.96	4.53	137	247							2.69*10^4	1.49*10^4	180.537
	CML-CP2	M	63	Jan.4, 2018		76.32	3.89	115	430	1	1	19.5	11	32	21.5:1	1.16*10^5	1*10^5	116
	CML-CP3	F	45	Aug.10, 2018	Feb.17,2019	172.7	3.36	92	643	1.5	4.5	24.5	17.5	20	38.8:1	4.45*10^4	3.48*10^4	127.874
	CML-BP1	M	65	Nov.27, 2017	Nov.27, 2017	12.66	1.57	48	320	22.5	6.5	5.5	4.5	8	6.14:1	5.22*10^4	2.25*10^4	227.111
	CML-BP2	F	24	Dec.10, 2018	Sep.23,2019	304.2	2.75	77	625	0.5	7.5	19.5	17	24	38:1	1.18*10^5	2.17*10^5	54.378
	CML-BP3	M	72	Apr.19, 2018	Jul.11, 2018	77.27	2.87	79	209
	CML-AP1	M	54	Jan.15,2018	Jun.12, 2018	284.2	1.8	61	450	2.5	2.5	31	17	17	26.86:1	4.55*10^4	4.13*10^4	110.169
	CML-AP2	M	15	Aug.22, 2017	Feb.17,2018	173.47	3.02	76	441	2	4	20.5	24.5	19	96.5：1	2.01*10^4	2.2*10^4	91.364
	CML-AP3	M	49	Dec.10, 2018	Dec.10, 2018	21.06	4.19	120	891	11	0.5	12	4.5	10	12.08:1	3.68*10^4	2.3*10^4	160
Validation cohort (n = 36)
IM-S	CML-CP1	M	60	Oct.14, 2019		16.91	5.08	156	570	2	1	27	24	20	12.93:1	1.7*10^4	1.11*10^4	153.153
	CML-CP2	M	29	Dec.16, 2019		168.42	3.72	125	79	1.5	2.5	15.5	12.5	24.5	11.38:1	4.58*10^3	4.46*10^3	102.691
	CML-CP3	F	21	Dec.19, 2019		377.06	2.58	80	323	0.5	8	15.5	18	24.5	63.67:1	2.07*10^4	1.29*10^4	160.465
	CML-CP4	F	54	Dec.31, 2019		10.3	4.17	126	448		1	19.5	20.5	26	11.8:1	2.178*10^4	1.18*10^4	183.898
	CML-CP5	M	53	Mar.1, 2019		197.03	3.14	94	221	1.5	1	23	14	22	95.5:1	2.05*10^5	1.32*10^5	155.303
	CML-CP6	M	31	Mar.21, 2019		87.5	4.82	147	820		2.5	25.5	16.5	20	23:1	1.88*10^4	1.02*10^4	184.314
	CML-CP7	F	41	Apr.17, 2019		123.98	3.33	93	1187	2.5	0.5	37	16	21.5	26.57:1	1.35*10^4	8.32*10^3	162.26
	CML-CP8	F	49	May.12, 2019		244.54	3.39	107	192	2.5	30	8.5	30.5	13.5	20.67:1	2.53*10^4	1.12*10^4	225.893
	CML-CP9	M	47	May.27, 2019		30.78	5.86	179	293	0.5	25.5	15.5	19.5	21	6.8:1	5.79*10^4	1.57*10^4	368.79
	CML-CP10	F	20	Jul.21, 2019		636.63	2.05	82	287	2.5	10	20	14.5	14.5	27:1	6.788*10^4	1.88*10^4	360.638
	CML-CP11	M	41	Jul.8, 2019		184.14	3.53	101	323		1	10	40.5	31	17.18:1	5.471*10^5	4.61*10^5	118.655
	CML-CP12	M	43	Aug.28, 2019		193.09	2.37	73	188	1	5.5	30	12	18	15.25:1	15.6*10^3	6.91*10^3	225.76
	CML-CP13	F	59	Sep.16, 2019		512.74	2.29	77	367							7.39*10^3	1.01*10^3	73.168
	CML-CP14	M	48	Sep.23, 2019		121.74	3.26	98	399		4	24	12	25	18.2:1	8.28*10^4	9.41*10^4	87.991
	CML-CP15	F	58	Sep.5, 2019		19.48	4.06	117	263	3.5	3.5	23.5	16.5	22	5.79:1	8*10^4	3.08*10^4	259.74
	CML-CP16	M	55	Jan.12, 2020		128.8	3.02	89	368							1.23*10^5	1.89*10^5	65.079
	CML-CP17	F	74	Jan.5, 2020		230.95	2.24	75	293	0.5	3	20.5	14	23	6.65:1	2.72*10^4	1.22*10^4	222.951
	CML-CP18	M	22	Mar.13, 2020		32	2.02	67	1544	4	2	8	10.5	11	2.63:1	1.43*10^4	2.05*10^4	69.756
IM-R	CML-CP1	F	49	Oct.26, 2019	Apr.18, 2020	258.48	2.75	78	633	3	5	19	18.5	27.5	30.83:1	2.1*10^4	1.1*10^4	190.909
	CML-CP2	M	45	Dec.24, 2019	Apr.7, 2020	37.38	4.7	155	218	0.5		16.5	11	24	8.6:1	4.38*10^3	10.4*10^3	42.115
	CML-CP3	F	52	Sep.29, 2019	Feb.6, 2020	324.11	2.22	75	1244							1.18*10^4	1.53*10^4	77.124
	CML-CP4	M	41	Jan.14, 2020	May.7, 2020	189.82	2.91	69	549	1.5	5	19	14.5	14	31.5:1	5.13*10^4	4.9*10^4	162.252
	CML-CP5	M	56	Feb.12, 2020	Jul.30, 2020	62.31	4.62	142	379	2.5	5	9.5	15	23	18.6:1	3.62*10^4	2.79*10^4	129.749
	CML-CP6	M	57	Mar.19, 2020	Jun.10, 2020	147.6	2.7	87	389	4	5	26.5	13	21.5	37.6:1	7.06*10^3	3.1*10^3	227.742
	CML-CP7	F	53	Feb.22, 2021	Aug.24, 2021	26.66	3.07	84	897		7.5	17	10	15.5	37.4:1	2.95*10^5	1.18*10^5	250
	CML-CP8	F	76	Mar.25, 2021	Jul.17, 2021	206.68				2						1.06*10^4	0.721*10^4	147.22
	CML-CP9	M	51	Jan.17, 2021	Sep.16, 2021	352.72	2.27	75	215	0.5	0.5	19.5	19	27.5	190:1	7.16*10^4	4.25*10^4	168.471
	CML-CP10	M	30	Apr.11, 2021	Oct.8, 2021	258.87	3.33	99	426	0.5	8.5	22	16	20	37.4:1	2.45*10^4	1.19*10^4	205.882
	CML-BP1	F	41	Jul.22, 2019	Jul.22, 2019	450	2.33	73	582	24	2.5	17	14	11	48.67:1	6.76*10^4	2.27*10^4	297.797
	CML-BP2	F	56	Jan.16, 2019	May.3, 2020	162.21	2.71	92	31		0.5	39.5	47	8	194:1	1.62*10^5	1.35*10^5	120
	CML-BP3	F	53	Jul.9, 2019	Nov.25, 2019	176.8	3.4	104	512							7.41*10^4	3.17*10^4	233.754
	CML-BP4	F	26	Apr.10, 2019	Jul.27, 2020	112.29	4.05	129	187	11	3	17	17	18.5	16.91:1
	CML-BP5	M	44	Mar.4, 2019	Mar.4, 2020	256.06	2.69	77	339	70.5	2	4	4	8	10.2:1	3.195*10^4	2.75*10^4	116
	CML-BP6	M	47	Sep.16, 2021	Sep.16, 2021	83.91	2.86	93	766	10.5	3.5	32	9	4.5	6.85:1	5.51*10^4	1.6*10^4	338.037
	CML-BP7	M	67	Jul.14, 2021	Aug.6, 2021	101.36	3.42	99	992	5.5	2.5	22	17	11.5	23.75:1	2*10^5	1.8*10^5	111.111
	CML-AP1	F	48	Jul.23, 2019	Nov.5, 2020	321.7	2.6	113	255	1	2.5	19.5	15.5	24	23.88:1	3.08*10^4	2.47*10^4	124.696
M, male; F, female; WBC, white blood cell count; RBC, red blood cell count; HB: hemoglobin; PLT: platelet; BM, bone marrow; G, Granulocyte; E, erythrocyt
