# Supplementary material for: Quantitative Proteomic Analysis of Plasma Exosomes to Identify the Candidate Biomarker of Imatinib Resistance in Chronic Myeloid Leukemia Patients
Source: Front Oncol. 2021 Dec 21;11:779567. doi: 10.3389/fonc.2021.779567 (PMC8724304; doi:10.3389/fonc.2021.779567)
Supplement: Supplementary file 2 [file Table_2.xlsx]

## Sheet: Summary
Header line description of table 1			Table 1. MS/MS spectrum database search analysis summary
Total spectrum	Number of spectrum produced by mass spectrometer
Matched spectrum	Number of spectrum matched with alignment protein		Total spectrums	Matched spectrums	Peptides	Unique peptides	Identified proteins	Quantifiable proteins
Peptides	Number of peptides which spectrum hit		412548	76095	16190	14990	2812	2729
Unique peptides	Number of unique peptides which spectrums hit
Identified proteins	Number of proteins detected by spectrum search analysis
Quantifiable proteins	Number of proteins quantifiable
Header line description of worksheet "Protein_quant"
Protein accession	Protein accession number of database used for search
Protein description	Protein functional description
Gene name	Indicates the name of the gene that code for the protein sequence
MW [kDa]	Protein molecular weight ,unit [kDa]
Score	A simple rule to be used to judge whether a result is significant or not
Coverage [%]	Percent of identified peptdie sequence covering in protein sequence
Peptides	Number of peptides whitch spectrums hit
Unique peptides	Number of unique peptides which spectrums hit
Header line description of worksheet "Peptide_quant"
ID	Identified peptide index number
Sequence	Identified peptide amino acid sequence
Protein accession	Protein accession number of database used for search
Protein description	Protein functional description
Charge	Carried charge of peptide
m/z	Mass-to-charge ratio of peptide
mass error [ppm]	Parts per million ratio of peptide mass error between the theory and practice
PEP	The maximal posterior error probability for peptides

## Sheet: Peptides
Protein accession	Protein description	Sequence	PEP	PSMs	Unique [yes/no]	CML_AP	CML_BP	CML_CP	CML_S1	CML_S2	CML_S3
P61981	14-3-3 protein gamma OS=Homo sapiens OX=9606 GN=YWHAG PE=1 SV=2	NVTELNEPLSNEER	1.54955e-09	10	yes	0.269	1.142	1.481	2.463	0.44	0.205
P61981	14-3-3 protein gamma OS=Homo sapiens OX=9606 GN=YWHAG PE=1 SV=2	YLAEVATGEK	7.38282e-05	8	yes	0.152	0.746	2.152	2.273	0.447	0.23
P61981	14-3-3 protein gamma OS=Homo sapiens OX=9606 GN=YWHAG PE=1 SV=2	YYEIQNAPEQACHLAK	5.76204e-06	2	yes			0.33	1.67
P61981	14-3-3 protein gamma OS=Homo sapiens OX=9606 GN=YWHAG PE=1 SV=2	SLLDNYLIK	0.112203	1	yes			0.319	1.681
P00325	All-trans-retinol dehydrogenase [NAD(+)] ADH1B OS=Homo sapiens OX=9606 GN=ADH1B PE=1 SV=2	INEGFDLLHSGK	1.46403e-08	4	yes		0.985	0.679	2.562	0.25	0.525
P00325	All-trans-retinol dehydrogenase [NAD(+)] ADH1B OS=Homo sapiens OX=9606 GN=ADH1B PE=1 SV=2	LVADFMAK	0.00160211	2	yes		1.247	1.016	0.913		0.824
P00325	All-trans-retinol dehydrogenase [NAD(+)] ADH1B OS=Homo sapiens OX=9606 GN=ADH1B PE=1 SV=2	IIAVDINK	0.00295864	4	yes	0.337	0.758	2.09	1.366	0.542	0.906
P00325	All-trans-retinol dehydrogenase [NAD(+)] ADH1B OS=Homo sapiens OX=9606 GN=ADH1B PE=1 SV=2	IDAASPLEK	0.00579474	2	yes		1.089	0.7	1.741	0.621	0.849
Q9UKV8	Protein argonaute-2 OS=Homo sapiens OX=9606 GN=AGO2 PE=1 SV=3	SGNIPAGTTVDTK	0.00106424	1	yes	2.629	1.469	0.551	0.571	0.314	0.465
Q8TD06	Anterior gradient protein 3 OS=Homo sapiens OX=9606 GN=AGR3 PE=1 SV=1	LYTYEPR	8.26506e-06	7	yes	0.871	0.97	1.89	0.561	1.064	0.645
Q8TD06	Anterior gradient protein 3 OS=Homo sapiens OX=9606 GN=AGR3 PE=1 SV=1	DLPLLIENMK	0.00209236	1	yes	0.674	0.568	3.424	0.667	0.379	0.288
Q8TD06	Anterior gradient protein 3 OS=Homo sapiens OX=9606 GN=AGR3 PE=1 SV=1	DLPLLIENMK	0.0192603	1	yes
Q12955	Ankyrin-3 OS=Homo sapiens OX=9606 GN=ANK3 PE=1 SV=3	ISVVDTLK	0.0444781	2	yes	3.264	0.214		0.341		0.182
P39687	Acidic leucine-rich nuclear phosphoprotein 32 family member A OS=Homo sapiens OX=9606 GN=ANP32A PE=1 SV=1	LLPQLTYLDGYDRDDK	0.000664683	1	yes	0.455	1.185	0.349	2.93	0.081
P39687	Acidic leucine-rich nuclear phosphoprotein 32 family member A OS=Homo sapiens OX=9606 GN=ANP32A PE=1 SV=1	LTHLNLSGNK	7.74374e-07	1	no				1
P39687	Acidic leucine-rich nuclear phosphoprotein 32 family member A OS=Homo sapiens OX=9606 GN=ANP32A PE=1 SV=1	SLDLFNCEVTNLNDYR	1.18766e-07	4	no	1.315	1.446				0.238
P39687	Acidic leucine-rich nuclear phosphoprotein 32 family member A OS=Homo sapiens OX=9606 GN=ANP32A PE=1 SV=1	ELVLDNSR	6.06237e-06	2	yes	0.208	0.435		3.103	0.254
P39687	Acidic leucine-rich nuclear phosphoprotein 32 family member A OS=Homo sapiens OX=9606 GN=ANP32A PE=1 SV=1	VSGGLEVLAEK	0.0499296	1	yes				1
P39687	Acidic leucine-rich nuclear phosphoprotein 32 family member A OS=Homo sapiens OX=9606 GN=ANP32A PE=1 SV=1	DLSTIEPLK	0.103477	1	yes			0.312	1.688
P52907	F-actin-capping protein subunit alpha-1 OS=Homo sapiens OX=9606 GN=CAPZA1 PE=1 SV=3	EASDPQPEEADGGLK	2.68894e-06	4	yes	0.439	0.778	1.337	2.935	0.363	0.148
P52907	F-actin-capping protein subunit alpha-1 OS=Homo sapiens OX=9606 GN=CAPZA1 PE=1 SV=3	EGAAHAFAQYNMDQFTPVK	1.69795e-09	2	yes			0.249	1.751
P52907	F-actin-capping protein subunit alpha-1 OS=Homo sapiens OX=9606 GN=CAPZA1 PE=1 SV=3	EGAAHAFAQYNMDQFTPVK	1.26007e-05	1	yes	0.334			1.666
P52907	F-actin-capping protein subunit alpha-1 OS=Homo sapiens OX=9606 GN=CAPZA1 PE=1 SV=3	DVQDSLTVSNEAQTAK	1.79239e-07	1	yes				1
P52907	F-actin-capping protein subunit alpha-1 OS=Homo sapiens OX=9606 GN=CAPZA1 PE=1 SV=3	AQYNMDQFTPVK	0.0025454	2	yes		0.155	0.599	2.246
P52907	F-actin-capping protein subunit alpha-1 OS=Homo sapiens OX=9606 GN=CAPZA1 PE=1 SV=3	FITHAPPGEFNEVFNDVR	0.000123942	3	yes	0.867	1.586	0.432	1.989		0.126
P52907	F-actin-capping protein subunit alpha-1 OS=Homo sapiens OX=9606 GN=CAPZA1 PE=1 SV=3	ESCDSALR	0.00278595	1	yes	0.212	1.412			0.863	1.514
Q5TDH0	Protein DDI1 homolog 2 OS=Homo sapiens OX=9606 GN=DDI2 PE=1 SV=1	VLVEQQQDR	1.26007e-05	2	yes	1.572	0.428
Q5TDH0	Protein DDI1 homolog 2 OS=Homo sapiens OX=9606 GN=DDI2 PE=1 SV=1	DGDVVILR	0.000239818	4	yes	4.423	0.923	0.05	0.175	0.17	0.258
Q5TDH0	Protein DDI1 homolog 2 OS=Homo sapiens OX=9606 GN=DDI2 PE=1 SV=1	SLASYGLK	0.00698894	1	yes	2.132			0.589		0.279
Q5JSL3	Dedicator of cytokinesis protein 11 OS=Homo sapiens OX=9606 GN=DOCK11 PE=1 SV=2	TYSTDWHVVNYK	1.67782e-07	1	yes
Q5JSL3	Dedicator of cytokinesis protein 11 OS=Homo sapiens OX=9606 GN=DOCK11 PE=1 SV=2	YEIISEISK	3.77571e-05	2	yes		0.92	1.425	2.396	0.152	0.107
Q5JSL3	Dedicator of cytokinesis protein 11 OS=Homo sapiens OX=9606 GN=DOCK11 PE=1 SV=2	YTAISVIK	0.00199971	1	yes		0.437		2.487	0.076
Q5JSL3	Dedicator of cytokinesis protein 11 OS=Homo sapiens OX=9606 GN=DOCK11 PE=1 SV=2	DSDESDASALK	0.0136061	1	yes		1.105		0.895
Q5JSL3	Dedicator of cytokinesis protein 11 OS=Homo sapiens OX=9606 GN=DOCK11 PE=1 SV=2	LSSEDILK	0.0208655	2	yes		0.704	1.073	2.086		0.136
Q5JSL3	Dedicator of cytokinesis protein 11 OS=Homo sapiens OX=9606 GN=DOCK11 PE=1 SV=2	LIVPIYEK	0.0279814	2	yes		0.887	1.104	2.752	0.153	0.104
Q5JSL3	Dedicator of cytokinesis protein 11 OS=Homo sapiens OX=9606 GN=DOCK11 PE=1 SV=2	PGTAAELR	0.0392241	2	yes	0.114			2.572	0.314
Q5JSL3	Dedicator of cytokinesis protein 11 OS=Homo sapiens OX=9606 GN=DOCK11 PE=1 SV=2	VVEPLDYENVIAQR	0.0716466	1	yes	0.278	0.228	0.775	2.72
Q5JSL3	Dedicator of cytokinesis protein 11 OS=Homo sapiens OX=9606 GN=DOCK11 PE=1 SV=2	LDQYEIR	0.102637	3	yes	1.727	0.698	1.669	0.603	0.822	0.481
O60869	Endothelial differentiation-related factor 1 OS=Homo sapiens OX=9606 GN=EDF1 PE=1 SV=1	INEKPQVIADYESGR	2.02842e-09	4	yes		0.535	0.587	1.879
O60869	Endothelial differentiation-related factor 1 OS=Homo sapiens OX=9606 GN=EDF1 PE=1 SV=1	AIPNNQVLGK	0.000644783	1	yes		0.462		1.538
Q96KN2	Beta-Ala-His dipeptidase OS=Homo sapiens OX=9606 GN=CNDP1 PE=1 SV=4	VFQYIDLHQDEFVQTLK	4.66303e-08	2	yes	0.835	1.95				0.215
Q96KN2	Beta-Ala-His dipeptidase OS=Homo sapiens OX=9606 GN=CNDP1 PE=1 SV=4	WNYIEGTK	0.000416946	5	yes	1.084	1.519	0.518	0.491	1.108	1.28
Q96KN2	Beta-Ala-His dipeptidase OS=Homo sapiens OX=9606 GN=CNDP1 PE=1 SV=4	TVFGTEPDMIR	2.06267e-05	2	yes		1.233	0.767
Q96KN2	Beta-Ala-His dipeptidase OS=Homo sapiens OX=9606 GN=CNDP1 PE=1 SV=4	ALEQDLPVNIK	2.01093e-05	5	yes	1.765	0.808	1.124	1.307	0.421	0.574
Q96KN2	Beta-Ala-His dipeptidase OS=Homo sapiens OX=9606 GN=CNDP1 PE=1 SV=4	DGSTIPIAK	3.03475e-05	6	yes	0.577	1.765	0.279	0.989	1.593	0.795
Q96KN2	Beta-Ala-His dipeptidase OS=Homo sapiens OX=9606 GN=CNDP1 PE=1 SV=4	HLEDVFSK	3.34851e-07	5	yes	1.047	1.47	1.103	0.752	0.849	0.779
Q96KN2	Beta-Ala-His dipeptidase OS=Homo sapiens OX=9606 GN=CNDP1 PE=1 SV=4	TVFGTEPDMIR	0.0803466	1	yes	1.648	0.514	1.058	1.748	0.54	0.491
P01031	Complement C5 OS=Homo sapiens OX=9606 GN=C5 PE=1 SV=4	MSAVEGICTSESPVIDHQGTK	1.45271e-05	1	yes
P01031	Complement C5 OS=Homo sapiens OX=9606 GN=C5 PE=1 SV=4	NADYSYSVWK	6.0678e-07	7	yes	1.443	0.785	0.841	1.556	0.529	0.846
P01031	Complement C5 OS=Homo sapiens OX=9606 GN=C5 PE=1 SV=4	NFEITIK	3.62533e-05	3	yes	1.2	0.784	1.805	0.78		0.431
P01031	Complement C5 OS=Homo sapiens OX=9606 GN=C5 PE=1 SV=4	LQGTLPVEAR	1.41627e-05	7	yes	1.257	1.157	0.622	1.176	0.543	1.244
P01031	Complement C5 OS=Homo sapiens OX=9606 GN=C5 PE=1 SV=4	LSMDIDVSYK	3.62533e-05	1	yes	0.923	1.077
P01031	Complement C5 OS=Homo sapiens OX=9606 GN=C5 PE=1 SV=4	VYSLNDDLKPAK	4.21617e-09	10	yes	1.244	1.21	0.449	1.203	1.018	0.877
P01031	Complement C5 OS=Homo sapiens OX=9606 GN=C5 PE=1 SV=4	SIPSSDFLCVR	5.5607e-06	3	yes	0.977		1.156	2.467	0.141	0.259
P01031	Complement C5 OS=Homo sapiens OX=9606 GN=C5 PE=1 SV=4	TSTSEEVCSFYLK	2.59728e-07	5	yes	1.294	1.166	1.023	1.356	0.322	0.84
P01031	Complement C5 OS=Homo sapiens OX=9606 GN=C5 PE=1 SV=4	TDAPDLPEENQAR	1.16866e-06	3	yes	0.538	1.215		1.466	0.711	1.07
P01031	Complement C5 OS=Homo sapiens OX=9606 GN=C5 PE=1 SV=4	SYFPESWLWEVHLVPR	1.91181e-11	6	yes	1.235	1.479	0.924	0.632	0.97	0.759
P01031	Complement C5 OS=Homo sapiens OX=9606 GN=C5 PE=1 SV=4	TGEAVAEKDSEITFIK	1.04691e-08	3	yes	1.19	1.633	0.868			0.309
P01031	Complement C5 OS=Homo sapiens OX=9606 GN=C5 PE=1 SV=4	DSSVPNTGTAR	7.61129e-05	3	yes	1.087		1.202	1.071	0.774	0.866
P01031	Complement C5 OS=Homo sapiens OX=9606 GN=C5 PE=1 SV=4	EYVLPHFSVSIEPEYNFIGYK	2.76545e-09	6	yes	1.049	2.98	1.185	0.176	0.359	0.252
P01031	Complement C5 OS=Homo sapiens OX=9606 GN=C5 PE=1 SV=4	ALLVGEHLNIIVTPK	0.000847568	2	yes	1.383	2.465	1.112	0.487	0.208	0.345
P01031	Complement C5 OS=Homo sapiens OX=9606 GN=C5 PE=1 SV=4	ALVEGVDQLFTDYQIK	1.26007e-05	2	yes	1.666	2.073	1.347	0.064	0.3	0.551
P01031	Complement C5 OS=Homo sapiens OX=9606 GN=C5 PE=1 SV=4	AFTECCVVASQLR	7.80708e-05	1	yes
P01031	Complement C5 OS=Homo sapiens OX=9606 GN=C5 PE=1 SV=4	AFDICPLVK	0.00111379	4	yes	1.492	1.13	0.78	1.841	0.226	0.531
P01031	Complement C5 OS=Homo sapiens OX=9606 GN=C5 PE=1 SV=4	DINYVNPVIK	8.42517e-05	10	yes	1.24	1.236	0.664	1.363	0.614	0.883
P01031	Complement C5 OS=Homo sapiens OX=9606 GN=C5 PE=1 SV=4	DGHVILQLNSIPSSDFLCVR	9.86193e-05	4	yes	0.817	2.706	0.325			0.153
P01031	Complement C5 OS=Homo sapiens OX=9606 GN=C5 PE=1 SV=4	ATLLDIYK	2.43918e-05	7	yes	1.421	1.158	0.624	1.679	0.299	0.82
P01031	Complement C5 OS=Homo sapiens OX=9606 GN=C5 PE=1 SV=4	KIEEIAAK	0.000197744	5	yes	1.17			1.099	0.731
P01031	Complement C5 OS=Homo sapiens OX=9606 GN=C5 PE=1 SV=4	FSYSSGHVHLSSENK	7.17548e-07	1	yes	0.853	1.147
P01031	Complement C5 OS=Homo sapiens OX=9606 GN=C5 PE=1 SV=4	FSDASYQSINIPVTQNMVPSSR	0.000392325	3	yes	1.735	1.271	0.892			0.102
P01031	Complement C5 OS=Homo sapiens OX=9606 GN=C5 PE=1 SV=4	WLSEEQR	0.00391432	3	yes	0.624	1.409	0.393	0.755	1.686	1.132
P01031	Complement C5 OS=Homo sapiens OX=9606 GN=C5 PE=1 SV=4	YGMWTIK	0.00591043	2	yes	1.162	0.276		1.562
P01031	Complement C5 OS=Homo sapiens OX=9606 GN=C5 PE=1 SV=4	ESYSGVTLDPR	0.00573772	5	yes	0.521	1.052	1.064	0.905	0.932	1.526
P01031	Complement C5 OS=Homo sapiens OX=9606 GN=C5 PE=1 SV=4	ENSQYQPIK	0.0116628	3	yes	0.886	1.175		1.285	0.524	1.131
P01031	Complement C5 OS=Homo sapiens OX=9606 GN=C5 PE=1 SV=4	QLPGGQNPVSYVYLEVVSK	0.0171921	2	yes	1.405	2.179			0.181	0.236
P01031	Complement C5 OS=Homo sapiens OX=9606 GN=C5 PE=1 SV=4	DSEITFIK	0.0410309	8	yes	0.67	1.249	0.741	1.631	0.667	1.041
Q99715	Collagen alpha-1(XII) chain OS=Homo sapiens OX=9606 GN=COL12A1 PE=1 SV=2	IVEVFDIGPK	0.00213489	1	yes	0.785	0.499	1.495	1.761	0.46
Q99715	Collagen alpha-1(XII) chain OS=Homo sapiens OX=9606 GN=COL12A1 PE=1 SV=2	TVGLLPPQNIHISDEWYTR	0.058487	17	yes	0.022	0.021	1.899	4.048	0.003	0.007
Q99829	Copine-1 OS=Homo sapiens OX=9606 GN=CPNE1 PE=1 SV=1	TLQLEYR	0.000140008	2	yes	0.111	0.877	1.404	2.905	0.601	0.102
Q99829	Copine-1 OS=Homo sapiens OX=9606 GN=CPNE1 PE=1 SV=1	DIVQFVPYR	4.51046e-05	3	yes	0.036			1.964
Q99829	Copine-1 OS=Homo sapiens OX=9606 GN=CPNE1 PE=1 SV=1	FGIYDIDNK	5.2264e-05	4	yes	0.186	0.674	1.296	3.463	0.285	0.096
Q99829	Copine-1 OS=Homo sapiens OX=9606 GN=CPNE1 PE=1 SV=1	GTITVSAQELK	6.21836e-06	2	yes	1.423	1.233	0.784	1.479	0.53	0.552
Q99829	Copine-1 OS=Homo sapiens OX=9606 GN=CPNE1 PE=1 SV=1	FSVPVQHF	0.00176314	1	yes			0.295	1.705
Q99829	Copine-1 OS=Homo sapiens OX=9606 GN=CPNE1 PE=1 SV=1	NCSSPEFSK	0.00401311	1	yes				1
P56545	C-terminal-binding protein 2 OS=Homo sapiens OX=9606 GN=CTBP2 PE=1 SV=1	PLVALLDGR	5.87416e-05	1	yes	0.544	0.453		2.897	0.106
P56545	C-terminal-binding protein 2 OS=Homo sapiens OX=9606 GN=CTBP2 PE=1 SV=1	DCTVEMPILK	0.00311057	2	yes	0.377	1.071	2.036	1.363	0.153
P04440	HLA class II histocompatibility antigen, DP beta 1 chain OS=Homo sapiens OX=9606 GN=HLA-DPB1 PE=1 SV=1	ATPENYLFQGR	1.32813e-07	4	yes		1.295	0.586	2.003	0.271	0.845
P30046	D-dopachrome decarboxylase OS=Homo sapiens OX=9606 GN=DDT PE=1 SV=3	SIGVVGTAEDNR	2.43918e-05	1	yes	1.039	0.646	0.714	1.601
P30046	D-dopachrome decarboxylase OS=Homo sapiens OX=9606 GN=DDT PE=1 SV=3	ELALGQDR	0.000128428	2	yes	1
P30046	D-dopachrome decarboxylase OS=Homo sapiens OX=9606 GN=DDT PE=1 SV=3	FFEFLTK	0.00215647	1	yes	0.47		0.29	2.241
P30046	D-dopachrome decarboxylase OS=Homo sapiens OX=9606 GN=DDT PE=1 SV=3	LCAAAASILGK	2.07511e-06	3	yes	0.796	0.113	0.395	2.697
P23743	Diacylglycerol kinase alpha OS=Homo sapiens OX=9606 GN=DGKA PE=1 SV=3	VITDPDILK	0.000952181	6	yes	1.108	0.416	1.44	0.866	0.525	1.645
P23743	Diacylglycerol kinase alpha OS=Homo sapiens OX=9606 GN=DGKA PE=1 SV=3	IILQMMR	0.0820563	1	yes	0.333	1.865	1.263	0.732	0.807
Q6V1X1	Dipeptidyl peptidase 8 OS=Homo sapiens OX=9606 GN=DPP8 PE=1 SV=1	IIDVIDK	0.00146304	2	yes	1.243	1.127		0.92	0.711
P79483	HLA class II histocompatibility antigen, DR beta 3 chain OS=Homo sapiens OX=9606 GN=HLA-DRB3 PE=1 SV=1	FDSDVGEYR	1.10976e-05	3	yes		2.131	0.323	1.192	0.354
P79483	HLA class II histocompatibility antigen, DR beta 3 chain OS=Homo sapiens OX=9606 GN=HLA-DRB3 PE=1 SV=1	HNYGVGESFTVQR	0.00989073	1	yes				1
P79483	HLA class II histocompatibility antigen, DR beta 3 chain OS=Homo sapiens OX=9606 GN=HLA-DRB3 PE=1 SV=1	PVAESWNSQK	0.0199066	1	yes	1.03	1.917	1.172	0.498	0.569	0.814
Q15582	Transforming growth factor-beta-induced protein ig-h3 OS=Homo sapiens OX=9606 GN=TGFBI PE=1 SV=1	NNVVSVNK	0.00012269	5	yes	0.272	1.626	1.46	0.731	0.768	1.143
Q15582	Transforming growth factor-beta-induced protein ig-h3 OS=Homo sapiens OX=9606 GN=TGFBI PE=1 SV=1	QAGLGNHLSGSER	4.72626e-06	6	yes	0.816	1.245	1.353	0.976	1.306	0.304
Q15582	Transforming growth factor-beta-induced protein ig-h3 OS=Homo sapiens OX=9606 GN=TGFBI PE=1 SV=1	IPSETLNR	3.05314e-06	6	yes	1.512	1.005	1.053	0.473	1.169	0.787
Q15582	Transforming growth factor-beta-induced protein ig-h3 OS=Homo sapiens OX=9606 GN=TGFBI PE=1 SV=1	ILGDPEALR	0.00095701	8	yes		1.537	0.604	0.806	1.438	0.615
Q15582	Transforming growth factor-beta-induced protein ig-h3 OS=Homo sapiens OX=9606 GN=TGFBI PE=1 SV=1	ADHHATNGVVHLIDK	2.82909e-06	4	yes		1.551	0.785	1.247	1.028	0.39
P61769	Beta-2-microglobulin OS=Homo sapiens OX=9606 GN=B2M PE=1 SV=1	LLYYTEFTPTEK	6.79742e-09	6	yes	0.049	0.195	0.521	5.184	0.019	0.032
P61769	Beta-2-microglobulin OS=Homo sapiens OX=9606 GN=B2M PE=1 SV=1	LLYYTEFTPTEKDEYACR	1.40106e-10	2	yes		0.079	0.458	4.344	0.033	0.086
P61769	Beta-2-microglobulin OS=Homo sapiens OX=9606 GN=B2M PE=1 SV=1	VNHVTLSQPK	8.63092e-09	7	yes		1.643	0.708	1.32	0.329
P61769	Beta-2-microglobulin OS=Homo sapiens OX=9606 GN=B2M PE=1 SV=1	VEHSDLSFSK	6.64446e-12	6	yes	0.12	2.014	1.342	2.2	0.21	0.113
P61769	Beta-2-microglobulin OS=Homo sapiens OX=9606 GN=B2M PE=1 SV=1	YTEFTPTEKDEYACR	5.71009e-13	10	yes	0.178	2.478	1.177	1.568	0.449	0.15
P61769	Beta-2-microglobulin OS=Homo sapiens OX=9606 GN=B2M PE=1 SV=1	YTEFTPTEK	3.43162e-06	9	yes	0.111	1.344	0.943	3.19	0.253	0.159
P61769	Beta-2-microglobulin OS=Homo sapiens OX=9606 GN=B2M PE=1 SV=1	YYTEFTPTEK	6.31952e-07	7	yes	0.068	1.603	1.619	2.384	0.262	0.064
P61769	Beta-2-microglobulin OS=Homo sapiens OX=9606 GN=B2M PE=1 SV=1	YYTEFTPTEKDEYACR	4.03482e-11	3	yes		1.597	0.681	1.597	0.124
P61769	Beta-2-microglobulin OS=Homo sapiens OX=9606 GN=B2M PE=1 SV=1	YVSGFHPSDIEVDLLK	0.000594573	1	yes				1
P61769	Beta-2-microglobulin OS=Homo sapiens OX=9606 GN=B2M PE=1 SV=1	SNFLNCYVSGFHPSDIEVDLLK	2.77217e-06	5	yes	0.742	2.945			0.176	0.138
P61769	Beta-2-microglobulin OS=Homo sapiens OX=9606 GN=B2M PE=1 SV=1	HVTLSQPK	0.000158959	1	yes				2.915	0.04	0.045
P61769	Beta-2-microglobulin OS=Homo sapiens OX=9606 GN=B2M PE=1 SV=1	VSGFHPSDIEVDLLK	0.0190794	4	yes			0.186	1.814
P61769	Beta-2-microglobulin OS=Homo sapiens OX=9606 GN=B2M PE=1 SV=1	IVKWDRDM	0.0780057	1	yes	0.194		2.235	1.886	0.17	0.516
P63098	Calcineurin subunit B type 1 OS=Homo sapiens OX=9606 GN=PPP3R1 PE=1 SV=2	TIINADKDGDGR	2.32053e-06	3	yes	0.151	1.949		0.9
P63098	Calcineurin subunit B type 1 OS=Homo sapiens OX=9606 GN=PPP3R1 PE=1 SV=2	DTQLQQIVDK	5.70378e-06	4	yes		0.713	0.467	2.604	0.216
P63098	Calcineurin subunit B type 1 OS=Homo sapiens OX=9606 GN=PPP3R1 PE=1 SV=2	MMVGNNLK	0.0160084	1	yes	0.127	0.921		1.952
P61604	10 kDa heat shock protein, mitochondrial OS=Homo sapiens OX=9606 GN=HSPE1 PE=1 SV=2	VLLPEYGGTK	0.000952181	1	yes	0.654	1.649			0.696
P61604	10 kDa heat shock protein, mitochondrial OS=Homo sapiens OX=9606 GN=HSPE1 PE=1 SV=2	VVLDDKDYFLFR	7.29213e-08	7	yes	1.036	2.544	1.103		0.127	0.19
P61604	10 kDa heat shock protein, mitochondrial OS=Homo sapiens OX=9606 GN=HSPE1 PE=1 SV=2	LDDKDYFLFR	0.000103232	1	yes	0.742	2.134				0.124
P61604	10 kDa heat shock protein, mitochondrial OS=Homo sapiens OX=9606 GN=HSPE1 PE=1 SV=2	GGEIQPVSVK	0.0197199	1	yes	0.878	0.977	2.512	0.674	0.823	0.135
P61604	10 kDa heat shock protein, mitochondrial OS=Homo sapiens OX=9606 GN=HSPE1 PE=1 SV=2	FLPLFDR	0.0881102	1	yes	1.59	1.06	1.631	1.098	0.303	0.317
P28906	Hematopoietic progenitor cell antigen CD34 OS=Homo sapiens OX=9606 GN=CD34 PE=1 SV=2	TSSCAEFK	0.000154974	6	yes	1.03	2.108	0.374	0.114	2.255	0.118
P28906	Hematopoietic progenitor cell antigen CD34 OS=Homo sapiens OX=9606 GN=CD34 PE=1 SV=2	SWSPTGER	0.000141437	7	yes	0.337	1.222	1.695	1.268	0.731	0.747
P28906	Hematopoietic progenitor cell antigen CD34 OS=Homo sapiens OX=9606 GN=CD34 PE=1 SV=2	GAQENGTGQATSR	0.00317347	1	yes	0.746			0.003	2.251
Q9H3G5	Probable serine carboxypeptidase CPVL OS=Homo sapiens OX=9606 GN=CPVL PE=1 SV=2	FLSLPEVR	0.00183566	2	yes	0.627		0.911	2.247		0.215
P22792	Carboxypeptidase N subunit 2 OS=Homo sapiens OX=9606 GN=CPN2 PE=1 SV=3	QLVCPVTR	0.000145074	3	yes	1.287	1.514	0.496		1.083	0.62
P22792	Carboxypeptidase N subunit 2 OS=Homo sapiens OX=9606 GN=CPN2 PE=1 SV=3	VLPAGLFAH	0.000619171	2	yes	2.311	0.627	0.452	1.949	0.51	0.15
P22792	Carboxypeptidase N subunit 2 OS=Homo sapiens OX=9606 GN=CPN2 PE=1 SV=3	VVFLNTQLCQFRPDAFGGLPR	7.03732e-08	5	yes	1.576	2.374		0.474	0.259	0.318
P22792	Carboxypeptidase N subunit 2 OS=Homo sapiens OX=9606 GN=CPN2 PE=1 SV=3	AGGSWDLAVQER	5.12653e-06	1	yes	0.339		1.661
P22792	Carboxypeptidase N subunit 2 OS=Homo sapiens OX=9606 GN=CPN2 PE=1 SV=3	GQVVPALNEK	0.000695687	3	yes	1.004	1.178		0.695	1.377	0.746
P22792	Carboxypeptidase N subunit 2 OS=Homo sapiens OX=9606 GN=CPN2 PE=1 SV=3	LELLSLSK	5.44318e-05	12	yes	1.212	0.56	1.29	1.805	0.716	0.417
P22792	Carboxypeptidase N subunit 2 OS=Homo sapiens OX=9606 GN=CPN2 PE=1 SV=3	DLEELVK	0.00284238	13	yes	0.789	1.043	1.35	0.941	0.993	0.883
Q9BVM2	Protein DPCD OS=Homo sapiens OX=9606 GN=DPCD PE=1 SV=2	ESNANPIFMR	0.0262268	1	yes
Q9BVM2	Protein DPCD OS=Homo sapiens OX=9606 GN=DPCD PE=1 SV=2	FSIPDLDR	0.0388718	1	yes	1.972			1.546	0.267	0.215
O95433	Activator of 90 kDa heat shock protein ATPase homolog 1 OS=Homo sapiens OX=9606 GN=AHSA1 PE=1 SV=1	ADATNVNNWHWTER	1.45179e-10	2	yes	1.363		0.491	0.799	0.377	1.97
O95433	Activator of 90 kDa heat shock protein ATPase homolog 1 OS=Homo sapiens OX=9606 GN=AHSA1 PE=1 SV=1	LDGEASINNR	1.91131e-05	1	yes	1.55	1.045	1.016	0.667	0.846	0.877
O95433	Activator of 90 kDa heat shock protein ATPase homolog 1 OS=Homo sapiens OX=9606 GN=AHSA1 PE=1 SV=1	YYFEGIK	0.010134	2	yes	0.999	1.08		1.63		0.291
O95433	Activator of 90 kDa heat shock protein ATPase homolog 1 OS=Homo sapiens OX=9606 GN=AHSA1 PE=1 SV=1	QTFGYGAR	0.0250372	1	yes	0.718	0.586	0.759	0.452	1.25	2.235
O95433	Activator of 90 kDa heat shock protein ATPase homolog 1 OS=Homo sapiens OX=9606 GN=AHSA1 PE=1 SV=1	FHMVDGNVSGEFTDLVPEK	0.0383487	1	yes	0.951	2.209	0.722			0.118
O95433	Activator of 90 kDa heat shock protein ATPase homolog 1 OS=Homo sapiens OX=9606 GN=AHSA1 PE=1 SV=1	WIVEER	0.112203	2	yes	0.315	2.045	0.84	2.171	0.413	0.217
O95433	Activator of 90 kDa heat shock protein ATPase homolog 1 OS=Homo sapiens OX=9606 GN=AHSA1 PE=1 SV=1	LNWTGTSK	0.15221	1	yes				1
Q6Q788	Apolipoprotein A-V OS=Homo sapiens OX=9606 GN=APOA5 PE=1 SV=1	SVAPHAPASPAR	0.00737713	4	yes				0.818	1.182
Q6Q788	Apolipoprotein A-V OS=Homo sapiens OX=9606 GN=APOA5 PE=1 SV=1	AFAGTGTEEGAGPDPQMLSEEVR	0.0328601	1	yes			0.735	1.265
Q6Q788	Apolipoprotein A-V OS=Homo sapiens OX=9606 GN=APOA5 PE=1 SV=1	LPQDPVGMR	0.0412157	4	yes	0.276	1.01	0.41	0.826	1.561	1.917
Q6Q788	Apolipoprotein A-V OS=Homo sapiens OX=9606 GN=APOA5 PE=1 SV=1	DSLEQDLNNMNK	0.0689385	3	yes	0.277	0.867		0.881	1.689	1.287
Q6Q788	Apolipoprotein A-V OS=Homo sapiens OX=9606 GN=APOA5 PE=1 SV=1	VQELQEQLR	0.0877436	4	yes	0.285	0.799	0.641	0.634	0.787	2.854
Q6Q788	Apolipoprotein A-V OS=Homo sapiens OX=9606 GN=APOA5 PE=1 SV=1	QLQEELEEVK	0.0961211	1	yes		0.907	0.363	0.879	1.346	1.504
Q6Q788	Apolipoprotein A-V OS=Homo sapiens OX=9606 GN=APOA5 PE=1 SV=1	IQQNLDQLR	0.114938	1	yes	0.176	1.659	0.064	1.159	1.632	1.31
Q6Q788	Apolipoprotein A-V OS=Homo sapiens OX=9606 GN=APOA5 PE=1 SV=1	DSLEQDLNNMNK	0.186531	2	yes					1.025	0.975
Q04656	Copper-transporting ATPase 1 OS=Homo sapiens OX=9606 GN=ATP7A PE=1 SV=4	YDPEIIGPR	0.000126486	1	yes	1.406		0.635	1.431	0.802	0.725
Q04656	Copper-transporting ATPase 1 OS=Homo sapiens OX=9606 GN=ATP7A PE=1 SV=4	TGTITHGTPVVNQVK	4.60305e-05	1	yes
Q04656	Copper-transporting ATPase 1 OS=Homo sapiens OX=9606 GN=ATP7A PE=1 SV=4	AIEAVSPGLYR	0.000427654	1	yes	0.737			1.836	0.427
P02745	Complement C1q subcomponent subunit A OS=Homo sapiens OX=9606 GN=C1QA PE=1 SV=2	SLGFCDTTNK	6.37836e-06	12	yes	1.069	0.608	1.525	1.527	1.084	0.188
P02745	Complement C1q subcomponent subunit A OS=Homo sapiens OX=9606 GN=C1QA PE=1 SV=2	KGHIYQGSEADSVFSGFLIFPSA	9.06477e-07	3	yes	1.416	2.365	1.199	0.275	0.36	0.384
Q15059	Bromodomain-containing protein 3 OS=Homo sapiens OX=9606 GN=BRD3 PE=1 SV=1	LAELQEQLK	0.00763496	1	yes	1.852	0.285		0.38	0.085	2.399
O75531	Barrier-to-autointegration factor OS=Homo sapiens OX=9606 GN=BANF1 PE=1 SV=1	PVGSLAGIGEVLGK	2.98182e-08	2	yes			0.649	1.351
O75531	Barrier-to-autointegration factor OS=Homo sapiens OX=9606 GN=BANF1 PE=1 SV=1	DFVAEPMGEK	0.000272264	2	yes			1.061	0.939
O75531	Barrier-to-autointegration factor OS=Homo sapiens OX=9606 GN=BANF1 PE=1 SV=1	DFVAEPMGEK	1.87286e-05	1	yes		0.168	2.22	0.612
O75531	Barrier-to-autointegration factor OS=Homo sapiens OX=9606 GN=BANF1 PE=1 SV=1	KDEDLFR	0.0029145	4	yes	0.055	0.513	4.282	1.016	0.089	0.045
O75531	Barrier-to-autointegration factor OS=Homo sapiens OX=9606 GN=BANF1 PE=1 SV=1	DCFGCLR	0.0129677	8	yes	0.22	1.098	1.705	2.772	0.145	0.059
O75531	Barrier-to-autointegration factor OS=Homo sapiens OX=9606 GN=BANF1 PE=1 SV=1	DFVAEPMGEKPVGS	0.0350251	1	yes			1.563	1.205	0.232
Q15642	Cdc42-interacting protein 4 OS=Homo sapiens OX=9606 GN=TRIP10 PE=1 SV=3	ELVAENLSVR	0.000208043	1	yes			1.771	0.558		0.671
Q15642	Cdc42-interacting protein 4 OS=Homo sapiens OX=9606 GN=TRIP10 PE=1 SV=3	APSDSSLGTPSDGRPELR	0.000208043	1	yes			1
Q15642	Cdc42-interacting protein 4 OS=Homo sapiens OX=9606 GN=TRIP10 PE=1 SV=3	LDQDINATK	8.09878e-06	2	yes
Q15642	Cdc42-interacting protein 4 OS=Homo sapiens OX=9606 GN=TRIP10 PE=1 SV=3	NEYAAQLQR	0.0125986	1	yes		0.317	1.683
Q15642	Cdc42-interacting protein 4 OS=Homo sapiens OX=9606 GN=TRIP10 PE=1 SV=3	TPQMGDPASLEPQIAETLSNIER	0.183859	1	yes
P11597	Cholesteryl ester transfer protein OS=Homo sapiens OX=9606 GN=CETP PE=1 SV=2	VIQTAFQR	0.000508119	1	yes
P11597	Cholesteryl ester transfer protein OS=Homo sapiens OX=9606 GN=CETP PE=1 SV=2	ASYPDITGEK	3.62888e-06	9	yes	0.532	1.931	0.679	0.843	0.71	1.305
P28907	ADP-ribosyl cyclase/cyclic ADP-ribose hydrolase 1 OS=Homo sapiens OX=9606 GN=CD38 PE=1 SV=2	NIQFSCK	0.00123224	3	yes		1.709		2.051	0.195	0.045
P28907	ADP-ribosyl cyclase/cyclic ADP-ribose hydrolase 1 OS=Homo sapiens OX=9606 GN=CD38 PE=1 SV=2	QQWSGPGTTK	1.62601e-06	4	yes	0.049	1.008	0.831	2.972	0.139
P28907	ADP-ribosyl cyclase/cyclic ADP-ribose hydrolase 1 OS=Homo sapiens OX=9606 GN=CD38 PE=1 SV=2	INYQSCPDWR	4.09544e-05	2	yes		0.551	0.693	2.704		0.052
P28907	ADP-ribosyl cyclase/cyclic ADP-ribose hydrolase 1 OS=Homo sapiens OX=9606 GN=CD38 PE=1 SV=2	LGTQTVPCNK	0.000155763	1	yes	0.208	1.211	0.661	2.69	0.231
P28907	ADP-ribosyl cyclase/cyclic ADP-ribose hydrolase 1 OS=Homo sapiens OX=9606 GN=CD38 PE=1 SV=2	ELESIISK	0.000947376	3	yes		1.065	0.723	2.11	0.103
P28907	ADP-ribosyl cyclase/cyclic ADP-ribose hydrolase 1 OS=Homo sapiens OX=9606 GN=CD38 PE=1 SV=2	DCSNNPVSVFWK	1.66784e-06	1	yes				1
P28907	ADP-ribosyl cyclase/cyclic ADP-ribose hydrolase 1 OS=Homo sapiens OX=9606 GN=CD38 PE=1 SV=2	DLAHQFTQVQR	4.92233e-06	3	yes	1.292	0.122	0.4	2.758	0.428
P28907	ADP-ribosyl cyclase/cyclic ADP-ribose hydrolase 1 OS=Homo sapiens OX=9606 GN=CD38 PE=1 SV=2	DLCQDPTIK	0.00164301	3	yes		0.682	0.615	1.703
P28907	ADP-ribosyl cyclase/cyclic ADP-ribose hydrolase 1 OS=Homo sapiens OX=9606 GN=CD38 PE=1 SV=2	HVDCQSVWDAFK	0.0287665	1	yes				1
P28907	ADP-ribosyl cyclase/cyclic ADP-ribose hydrolase 1 OS=Homo sapiens OX=9606 GN=CD38 PE=1 SV=2	NSTFGSVEVHNLQPEK	0.0404809	1	yes				1
P28907	ADP-ribosyl cyclase/cyclic ADP-ribose hydrolase 1 OS=Homo sapiens OX=9606 GN=CD38 PE=1 SV=2	RFPETVLAR	0.0629723	1	yes				1
P28907	ADP-ribosyl cyclase/cyclic ADP-ribose hydrolase 1 OS=Homo sapiens OX=9606 GN=CD38 PE=1 SV=2	NPEDSSCTSEI	0.0985218	2	yes		0.776	0.229	1.995
P02461	Collagen alpha-1(III) chain OS=Homo sapiens OX=9606 GN=COL3A1 PE=1 SV=4	NSIAYMDQASGNVK	5.53252e-06	3	yes	0.62	1.65	1.426	0.713	0.9	0.691
P02461	Collagen alpha-1(III) chain OS=Homo sapiens OX=9606 GN=COL3A1 PE=1 SV=4	NSIAYMDQASGNVK	7.0529e-05	4	yes	0.622	0.316	3.141	1.087	0.46	0.373
P02461	Collagen alpha-1(III) chain OS=Homo sapiens OX=9606 GN=COL3A1 PE=1 SV=4	QQEAVEGGCSHLGQSYADR	5.85185e-12	6	yes	0.501	1.184	1.31	1.194	0.81
P02461	Collagen alpha-1(III) chain OS=Homo sapiens OX=9606 GN=COL3A1 PE=1 SV=4	LMGSNEGEFK	2.52749e-05	3	yes		2.13			0.669	0.201
P02461	Collagen alpha-1(III) chain OS=Homo sapiens OX=9606 GN=COL3A1 PE=1 SV=4	SGEYWVDPNQGCK	1.32256e-08	5	yes	0.563	1.689	1.715	0.668	0.774	0.592
P02461	Collagen alpha-1(III) chain OS=Homo sapiens OX=9606 GN=COL3A1 PE=1 SV=4	HWWTDSSAEK	5.4709e-05	1	yes	0.397	1.612		1.273	0.717
P02461	Collagen alpha-1(III) chain OS=Homo sapiens OX=9606 GN=COL3A1 PE=1 SV=4	FTYTVLEDGCTK	2.47297e-09	5	yes	0.39	1.633	1.649	1.336	0.572	0.42
P02461	Collagen alpha-1(III) chain OS=Homo sapiens OX=9606 GN=COL3A1 PE=1 SV=4	FCHPELK	0.0278525	1	yes		1.865	1.113	0.551	1.114	0.356
P81605	Dermcidin OS=Homo sapiens OX=9606 GN=DCD PE=1 SV=2	NAGEDPGLAR	3.32536e-05	1	yes						1
P81605	Dermcidin OS=Homo sapiens OX=9606 GN=DCD PE=1 SV=2	QKENAGEDPGLAR	8.34001e-05	1	yes	0.909	0.714				1.377
P81605	Dermcidin OS=Homo sapiens OX=9606 GN=DCD PE=1 SV=2	VEDLESVGK	0.000664683	1	yes	0.746	1.372	1.115	0.437	1.042	1.288
P81605	Dermcidin OS=Homo sapiens OX=9606 GN=DCD PE=1 SV=2	YDPEAASAPGSGNPCHEASAAQK	2.95751e-16	7	yes	0.562	0.288	0.981	0.453	0.454	3.262
P81605	Dermcidin OS=Homo sapiens OX=9606 GN=DCD PE=1 SV=2	ENAGEDPGLAR	9.77382e-06	4	yes	0.729		1.053	0.582	0.94	1.696
P81605	Dermcidin OS=Homo sapiens OX=9606 GN=DCD PE=1 SV=2	ENAGEDPGLAR	1.04507e-06	8	yes	0.82	0.338	1.348	0.362	1.22	1.912
P81605	Dermcidin OS=Homo sapiens OX=9606 GN=DCD PE=1 SV=2	DAVEDLESVGK	2.18327e-06	7	yes	0.615	0.526	1.816	0.486	0.806	1.751
P81605	Dermcidin OS=Homo sapiens OX=9606 GN=DCD PE=1 SV=2	QAPKPRKQ	0.0410309	1	yes			1.99		0.01
P09417	Dihydropteridine reductase OS=Homo sapiens OX=9606 GN=QDPR PE=1 SV=2	EGGLLTLAGAK	0.00879919	2	yes	0.414	0.506	1.209	3.386	0.211	0.274
P09417	Dihydropteridine reductase OS=Homo sapiens OX=9606 GN=QDPR PE=1 SV=2	NCDLMWK	0.0448772	1	yes				1
P09417	Dihydropteridine reductase OS=Homo sapiens OX=9606 GN=QDPR PE=1 SV=2	MAAAAAAGEAR	0.0512715	2	yes		1.32	0.664	1.452	0.564
Q9NP58	ATP-binding cassette sub-family B member 6, mitochondrial OS=Homo sapiens OX=9606 GN=ABCB6 PE=1 SV=1	AIQASLAK	8.30717e-06	6	yes	0.37	0.633	1.512	3.089	0.264	0.132
P12814	Alpha-actinin-1 OS=Homo sapiens OX=9606 GN=ACTN1 PE=1 SV=2	PAFMPSEGR	7.76753e-05	2	yes		0.144	0.338	2.983	0.534
P12814	Alpha-actinin-1 OS=Homo sapiens OX=9606 GN=ACTN1 PE=1 SV=2	NYITMDELR	0.000113114	2	yes		0.273	0.811	3.633	0.145	0.138
P12814	Alpha-actinin-1 OS=Homo sapiens OX=9606 GN=ACTN1 PE=1 SV=2	NYITMDELR	0.00257108	2	yes		0.498		2.839	0.184	0.479
P12814	Alpha-actinin-1 OS=Homo sapiens OX=9606 GN=ACTN1 PE=1 SV=2	MLDAEDIVGTARPDEK	1.67479e-05	1	yes
P12814	Alpha-actinin-1 OS=Homo sapiens OX=9606 GN=ACTN1 PE=1 SV=2	IMSIVDPNR	0.000158959	7	yes	0.36	0.877	0.762	3.168	0.58	0.253
P12814	Alpha-actinin-1 OS=Homo sapiens OX=9606 GN=ACTN1 PE=1 SV=2	LSNRPAFMPSEGR	3.81803e-06	2	yes				1
P12814	Alpha-actinin-1 OS=Homo sapiens OX=9606 GN=ACTN1 PE=1 SV=2	VLAVNQENEQLMEDYEK	4.18741e-07	2	yes	0.356	0.534		2.11
P12814	Alpha-actinin-1 OS=Homo sapiens OX=9606 GN=ACTN1 PE=1 SV=2	VPENTMHAMQQK	4.14873e-08	1	yes		0.333		2.383	0.065	1.219
P12814	Alpha-actinin-1 OS=Homo sapiens OX=9606 GN=ACTN1 PE=1 SV=2	TIPWLENR	1.60809e-05	3	no	0.123	0.146	0.822	3.809	0.101
P12814	Alpha-actinin-1 OS=Homo sapiens OX=9606 GN=ACTN1 PE=1 SV=2	TINEVENQILTR	4.90175e-07	6	no	0.215	0.253	1.024	4.433	0.016	0.058
P12814	Alpha-actinin-1 OS=Homo sapiens OX=9606 GN=ACTN1 PE=1 SV=2	TTITPQEINGK	8.21389e-05	2	yes		0.632	0.882	1.929	0.557
P12814	Alpha-actinin-1 OS=Homo sapiens OX=9606 GN=ACTN1 PE=1 SV=2	EGLLLWCQR	1.47502e-05	1	no	0.111	0.112	0.418	4.309	0.051
P12814	Alpha-actinin-1 OS=Homo sapiens OX=9606 GN=ACTN1 PE=1 SV=2	DYETATLSEIK	2.45161e-05	4	yes	0.076	0.1	0.944	3.824		0.056
P12814	Alpha-actinin-1 OS=Homo sapiens OX=9606 GN=ACTN1 PE=1 SV=2	FAIQDISVEETSAK	2.44797e-09	3	no	0.137	0.365	0.849	2.65
P12814	Alpha-actinin-1 OS=Homo sapiens OX=9606 GN=ACTN1 PE=1 SV=2	ALDFIASK	0.000139298	6	no	0.284	0.759	1.328	1.835	0.725	1.069
P12814	Alpha-actinin-1 OS=Homo sapiens OX=9606 GN=ACTN1 PE=1 SV=2	AGTQIENIEEDFR	1.03017e-07	1	no			0.329	1.671
P12814	Alpha-actinin-1 OS=Homo sapiens OX=9606 GN=ACTN1 PE=1 SV=2	DLLLDPAWEK	2.82639e-05	3	no	0.08	0.171	1.204	4.462	0.039	0.044
P12814	Alpha-actinin-1 OS=Homo sapiens OX=9606 GN=ACTN1 PE=1 SV=2	DHSGTLGPEEFK	3.34851e-07	3	yes	0.102	0.59		2.988	0.321
P12814	Alpha-actinin-1 OS=Homo sapiens OX=9606 GN=ACTN1 PE=1 SV=2	ATLPDADKER	1.08842e-06	1	yes	0.156			3.263	0.401	0.179
P12814	Alpha-actinin-1 OS=Homo sapiens OX=9606 GN=ACTN1 PE=1 SV=2	ASIHEAWTDGK	0.00028936	1	no			1
P12814	Alpha-actinin-1 OS=Homo sapiens OX=9606 GN=ACTN1 PE=1 SV=2	GISQEQMNEFR	2.7555e-05	3	yes	0.122	0.389		3.11	0.379
P12814	Alpha-actinin-1 OS=Homo sapiens OX=9606 GN=ACTN1 PE=1 SV=2	KHEAFESDLAAHQDR	1.07502e-15	2	no		0.367	0.439	2.194
P12814	Alpha-actinin-1 OS=Homo sapiens OX=9606 GN=ACTN1 PE=1 SV=2	ICDQWDNLGALTQK	4.06167e-07	2	yes				1
P12814	Alpha-actinin-1 OS=Homo sapiens OX=9606 GN=ACTN1 PE=1 SV=2	LAILGIHNEVSK	1.84951e-08	5	yes	0.173	0.116	0.861	4.715	0.123	0.012
P12814	Alpha-actinin-1 OS=Homo sapiens OX=9606 GN=ACTN1 PE=1 SV=2	IVQTYHVN	0.00340364	1	yes		1.179		0.833	0.988
P12814	Alpha-actinin-1 OS=Homo sapiens OX=9606 GN=ACTN1 PE=1 SV=2	ATLPDADK	0.00312618	1	yes			0.714	1.286
P12814	Alpha-actinin-1 OS=Homo sapiens OX=9606 GN=ACTN1 PE=1 SV=2	GISQEQMNEFR	0.00530087	1	yes			1.219	2.079	0.548	0.155
P12814	Alpha-actinin-1 OS=Homo sapiens OX=9606 GN=ACTN1 PE=1 SV=2	ETADTDTADQVMASFK	0.00737713	1	yes		0.133	0.407	2.46
P12814	Alpha-actinin-1 OS=Homo sapiens OX=9606 GN=ACTN1 PE=1 SV=2	NVNIQNFH	0.011833	1	no	0.396		0.623	1.981
P12814	Alpha-actinin-1 OS=Homo sapiens OX=9606 GN=ACTN1 PE=1 SV=2	ACLISLGYDIGNDPQGEAEFAR	0.036321	2	yes		1.604				0.396
P12814	Alpha-actinin-1 OS=Homo sapiens OX=9606 GN=ACTN1 PE=1 SV=2	PAFMPSEGR	0.151634	1	yes			0.705	2.164		0.131
P12814	Alpha-actinin-1 OS=Homo sapiens OX=9606 GN=ACTN1 PE=1 SV=2	GLLLWCQR	0.183195	1	no	0.269	1.731	2.231		0.22	0.55
Q9UEY8	Gamma-adducin OS=Homo sapiens OX=9606 GN=ADD3 PE=1 SV=1	VNVPEESR	0.00157805	3	yes		0.894	1.031	1.075
Q9UEY8	Gamma-adducin OS=Homo sapiens OX=9606 GN=ADD3 PE=1 SV=1	SFEDDTVPLSPLK	0.000142881	1	yes		0.298	1.105	3.464	0.058	0.076
Q9UEY8	Gamma-adducin OS=Homo sapiens OX=9606 GN=ADD3 PE=1 SV=1	LEENHELFSK	1.91309e-06	2	yes		0.771	0.346	3.346	0.372	0.165
Q9UEY8	Gamma-adducin OS=Homo sapiens OX=9606 GN=ADD3 PE=1 SV=1	IEEVLSPEGSPSK	0.000273649	2	yes	0.447	0.51	1.961	2.415	0.232	0.435
Q9UEY8	Gamma-adducin OS=Homo sapiens OX=9606 GN=ADD3 PE=1 SV=1	TLDNLGYR	0.00538023	1	yes		0.568	0.291	2.141
Q4KMQ2	Anoctamin-6 OS=Homo sapiens OX=9606 GN=ANO6 PE=1 SV=2	NMGVIAER	0.000735545	2	yes			0.554	2.257	0.189
Q4KMQ2	Anoctamin-6 OS=Homo sapiens OX=9606 GN=ANO6 PE=1 SV=2	MNDFYIVDR	1.03977e-06	4	yes		0.502	2.107	2.094	0.189	0.107
Q4KMQ2	Anoctamin-6 OS=Homo sapiens OX=9606 GN=ANO6 PE=1 SV=2	IIMCPQCDR	0.00137705	2	yes		0.332	1.481	2.895	0.13	0.162
Q4KMQ2	Anoctamin-6 OS=Homo sapiens OX=9606 GN=ANO6 PE=1 SV=2	YQVINNVSK	0.00185425	1	yes	1.509		0.639	0.852
Q4KMQ2	Anoctamin-6 OS=Homo sapiens OX=9606 GN=ANO6 PE=1 SV=2	EVCHPDIGGK	4.36497e-08	2	yes	0.291	0.211	2.027	1.471
Q4KMQ2	Anoctamin-6 OS=Homo sapiens OX=9606 GN=ANO6 PE=1 SV=2	DAFFNPATR	0.000720795	2	yes			0.81	1.19
Q4KMQ2	Anoctamin-6 OS=Homo sapiens OX=9606 GN=ANO6 PE=1 SV=2	CTHVVINEITQEEER	2.04553e-07	1	yes				1
Q4KMQ2	Anoctamin-6 OS=Homo sapiens OX=9606 GN=ANO6 PE=1 SV=2	LVNSGIYK	0.00403316	1	yes	0.115	0.44	2.372	2.894	0.127	0.051
Q4KMQ2	Anoctamin-6 OS=Homo sapiens OX=9606 GN=ANO6 PE=1 SV=2	TQTDYENSLTMK	0.00281403	2	yes			0.538	1.462
O15143	Actin-related protein 2/3 complex subunit 1B OS=Homo sapiens OX=9606 GN=ARPC1B PE=1 SV=3	NSVSQISVLSGGK	3.23436e-08	3	yes	0.253	0.428	1.193	3.827	0.148	0.151
O15143	Actin-related protein 2/3 complex subunit 1B OS=Homo sapiens OX=9606 GN=ARPC1B PE=1 SV=3	NVLLAAGSCDFK	0.000122068	2	yes	0.265	0.391	1.643	2.437	0.263
O15143	Actin-related protein 2/3 complex subunit 1B OS=Homo sapiens OX=9606 GN=ARPC1B PE=1 SV=3	PAPTPWGSK	0.000120222	6	yes	0.245	0.294	1.552	3.465	0.329	0.115
O15143	Actin-related protein 2/3 complex subunit 1B OS=Homo sapiens OX=9606 GN=ARPC1B PE=1 SV=3	NAYVWTLK	4.33082e-05	6	yes	0.159	0.114	1.037	4.517	0.117	0.057
O15143	Actin-related protein 2/3 complex subunit 1B OS=Homo sapiens OX=9606 GN=ARPC1B PE=1 SV=3	VAWVSHDSTVCLADADK	3.35739e-10	1	yes			0.271	1.729
O15143	Actin-related protein 2/3 complex subunit 1B OS=Homo sapiens OX=9606 GN=ARPC1B PE=1 SV=3	EHNGQVTGIDWAPESNR	9.74168e-08	3	yes	0.223	0.556	4.367	0.537	0.138	0.18
O15143	Actin-related protein 2/3 complex subunit 1B OS=Homo sapiens OX=9606 GN=ARPC1B PE=1 SV=3	ASSEGGTAAGAGLDSLHK	2.68478e-10	6	yes	0.53	0.679	0.791	2.628	0.373
Q7LBR1	Charged multivesicular body protein 1b OS=Homo sapiens OX=9606 GN=CHMP1B PE=1 SV=1	NQAVNFLR	0.00106424	4	yes	0.401	0.935	1.131	2.642	0.416	0.474
Q7LBR1	Charged multivesicular body protein 1b OS=Homo sapiens OX=9606 GN=CHMP1B PE=1 SV=1	VQTAVTMGK	2.98884e-05	3	yes	0.368	0.566	1.731	2.947	0.34	0.049
Q12959	Disks large homolog 1 OS=Homo sapiens OX=9606 GN=DLG1 PE=1 SV=2	NTSDFVYLK	3.60695e-05	4	yes	0.145	1.3	0.935	2.41	0.21
Q12959	Disks large homolog 1 OS=Homo sapiens OX=9606 GN=DLG1 PE=1 SV=2	PVIILGPMK	0.000195747	1	yes				1
Q12959	Disks large homolog 1 OS=Homo sapiens OX=9606 GN=DLG1 PE=1 SV=2	IITGGAAAQDGR	4.33082e-05	1	yes
Q12959	Disks large homolog 1 OS=Homo sapiens OX=9606 GN=DLG1 PE=1 SV=2	INDDLISEFPDK	4.54205e-07	2	yes	0.245	0.538	1.694	2.456	0.068
Q12959	Disks large homolog 1 OS=Homo sapiens OX=9606 GN=DLG1 PE=1 SV=2	ILAGGPADLSGELR	3.46329e-05	1	yes
Q12959	Disks large homolog 1 OS=Homo sapiens OX=9606 GN=DLG1 PE=1 SV=2	VNEVDVR	0.0003825	2	yes
Q12959	Disks large homolog 1 OS=Homo sapiens OX=9606 GN=DLG1 PE=1 SV=2	DSGLPSQGLNFK	3.22864e-06	2	yes		1.083	0.164	2.645	0.109
Q12959	Disks large homolog 1 OS=Homo sapiens OX=9606 GN=DLG1 PE=1 SV=2	DYHFVTSR	0.000661325	1	yes		1.024	0.619	1.357
Q12959	Disks large homolog 1 OS=Homo sapiens OX=9606 GN=DLG1 PE=1 SV=2	VNDCILR	0.00348976	2	yes		0.654		1.346
Q12959	Disks large homolog 1 OS=Homo sapiens OX=9606 GN=DLG1 PE=1 SV=2	ALFDYDK	0.108641	1	yes	0.301	2.019	0.692	0.537	0.879	1.573
Q12959	Disks large homolog 1 OS=Homo sapiens OX=9606 GN=DLG1 PE=1 SV=2	AVLGDDEITR	0.140465	1	yes		0.028		1.972
Q15018	BRISC complex subunit Abraxas 2 OS=Homo sapiens OX=9606 GN=ABRAXAS2 PE=1 SV=2	VNEESLDR	0.000559491	1	yes				1.647	0.353
P33121	Long-chain-fatty-acid--CoA ligase 1 OS=Homo sapiens OX=9606 GN=ACSL1 PE=1 SV=1	MPELVDFR	3.1317e-06	1	yes			0.608	2.209		0.182
P33121	Long-chain-fatty-acid--CoA ligase 1 OS=Homo sapiens OX=9606 GN=ACSL1 PE=1 SV=1	NNSLWDR	0.132524	1	yes
Q9H4A4	Aminopeptidase B OS=Homo sapiens OX=9606 GN=RNPEP PE=1 SV=2	QHMDITGEENPLNK	2.59498e-06	1	yes				1
Q9H4A4	Aminopeptidase B OS=Homo sapiens OX=9606 GN=RNPEP PE=1 SV=2	LGDTYPSISNAR	0.000809821	1	yes		0.384		1.616
Q9H4A4	Aminopeptidase B OS=Homo sapiens OX=9606 GN=RNPEP PE=1 SV=2	MGGSEVAQTLAK	2.43918e-05	1	yes	0.311			2.348	0.656	0.685
Q9H4A4	Aminopeptidase B OS=Homo sapiens OX=9606 GN=RNPEP PE=1 SV=2	VGEGPGVCWLAPEQTAGK	3.24509e-06	1	yes				1.973	0.027
Q9H4A4	Aminopeptidase B OS=Homo sapiens OX=9606 GN=RNPEP PE=1 SV=2	VWAEPCLIDAAK	2.45392e-06	1	yes				1
Q9H4A4	Aminopeptidase B OS=Homo sapiens OX=9606 GN=RNPEP PE=1 SV=2	AIEAVAISPWK	0.00025879	1	yes				1
Q9H4A4	Aminopeptidase B OS=Homo sapiens OX=9606 GN=RNPEP PE=1 SV=2	AEFGPPGPGAGSR	0.000120222	2	yes				1.89	0.11
Q9H4A4	Aminopeptidase B OS=Homo sapiens OX=9606 GN=RNPEP PE=1 SV=2	AFFPCFDTPAVK	1.21715e-06	1	yes		0.792		2.128	0.08
Q9H4A4	Aminopeptidase B OS=Homo sapiens OX=9606 GN=RNPEP PE=1 SV=2	CLEPEGAAELR	7.36661e-08	1	yes
Q9H4A4	Aminopeptidase B OS=Homo sapiens OX=9606 GN=RNPEP PE=1 SV=2	LAHLVGDQDQFDSFLK	0.0610891	1	yes	0.312	0.775		1.913
Q9H4A4	Aminopeptidase B OS=Homo sapiens OX=9606 GN=RNPEP PE=1 SV=2	LDSHPCLEVTAAALR	0.174724	1	yes		1.066				0.934
Q9UHX3	Adhesion G protein-coupled receptor E2 OS=Homo sapiens OX=9606 GN=ADGRE2 PE=1 SV=2	LLAEAPLVLEPEK	9.04611e-05	2	yes		0.179	1.166	2.64		0.015
P78536	Disintegrin and metalloproteinase domain-containing protein 17 OS=Homo sapiens OX=9606 GN=ADAM17 PE=1 SV=1	LQPAPVIPSAPAAPK	4.79885e-06	1	yes				1
P78536	Disintegrin and metalloproteinase domain-containing protein 17 OS=Homo sapiens OX=9606 GN=ADAM17 PE=1 SV=1	SFEDLTDHPVTR	1.35296e-05	1	yes			0.367	1.633
P78536	Disintegrin and metalloproteinase domain-containing protein 17 OS=Homo sapiens OX=9606 GN=ADAM17 PE=1 SV=1	DPFPNSSTAAK	5.69782e-05	1	yes			0.938	1.062
P78536	Disintegrin and metalloproteinase domain-containing protein 17 OS=Homo sapiens OX=9606 GN=ADAM17 PE=1 SV=1	GYGIQIEQIR	0.00185425	1	yes		0.165	0.314	2.52
P78536	Disintegrin and metalloproteinase domain-containing protein 17 OS=Homo sapiens OX=9606 GN=ADAM17 PE=1 SV=1	CVPYVDAEQK	0.012122	1	yes	2.918	0.291		0.683	0.109
Q92485	Acid sphingomyelinase-like phosphodiesterase 3b OS=Homo sapiens OX=9606 GN=SMPDL3B PE=1 SV=2	IAGDQSTLQR	2.67531e-06	2	yes			1.172	0.828
O95861	3'(2'),5'-bisphosphate nucleotidase 1 OS=Homo sapiens OX=9606 GN=BPNT1 PE=1 SV=1	IIQLIEGK	9.77382e-06	4	yes	0.251	0.651	1.211	3.578	0.196	0.113
P47756	F-actin-capping protein subunit beta OS=Homo sapiens OX=9606 GN=CAPZB PE=1 SV=4	LPPQQIEK	4.41972e-05	4	yes	0.264	1.052	1.602	2.529	0.369	0.185
P47756	F-actin-capping protein subunit beta OS=Homo sapiens OX=9606 GN=CAPZB PE=1 SV=4	LVEDMENK	0.00039432	5	yes	0.264	1.069		2.941	0.488	0.237
P47756	F-actin-capping protein subunit beta OS=Homo sapiens OX=9606 GN=CAPZB PE=1 SV=4	YDPPLEDGAMPSAR	5.68998e-09	3	yes		0.49	1.142	3.059	0.171	0.138
P47756	F-actin-capping protein subunit beta OS=Homo sapiens OX=9606 GN=CAPZB PE=1 SV=4	YDPPLEDGAMPSAR	1.56262e-07	2	yes	0.358	1.228	1.361	2.272	0.416	0.365
P47756	F-actin-capping protein subunit beta OS=Homo sapiens OX=9606 GN=CAPZB PE=1 SV=4	STLNEIYFGK	2.25086e-06	6	yes	0.129	0.531	1.56	3.538	0.145	0.097
P47756	F-actin-capping protein subunit beta OS=Homo sapiens OX=9606 GN=CAPZB PE=1 SV=4	DYLLCDYNR	9.76225e-05	8	yes	0.243	1.408	1.382	2.497	0.324	0.146
P47756	F-actin-capping protein subunit beta OS=Homo sapiens OX=9606 GN=CAPZB PE=1 SV=4	DETVSDCSPH	0.00095701	1	yes				1
P47756	F-actin-capping protein subunit beta OS=Homo sapiens OX=9606 GN=CAPZB PE=1 SV=4	LEVEANNAFDQYR	3.40295e-08	3	yes	0.06		1.748	2.633	0.017	0.542
P47756	F-actin-capping protein subunit beta OS=Homo sapiens OX=9606 GN=CAPZB PE=1 SV=4	KLEVEANNAFDQYR	8.60794e-06	3	yes	0.119	0.111	1.065	3.672		0.033
P47756	F-actin-capping protein subunit beta OS=Homo sapiens OX=9606 GN=CAPZB PE=1 SV=4	SGSGTMNLGGSLTR	0.0415877	1	yes	1.117	0.9	1.727		0.864	0.392
Q00610	Clathrin heavy chain 1 OS=Homo sapiens OX=9606 GN=CLTC PE=1 SV=5	NNLAGAEELFAR	0.000475709	4	yes	0.104	0.481	1.973	2.278		0.164
Q00610	Clathrin heavy chain 1 OS=Homo sapiens OX=9606 GN=CLTC PE=1 SV=5	NNRPSEGPLQTR	0.00114808	1	yes	0.177		1.611	2.663	0.297	0.252
Q00610	Clathrin heavy chain 1 OS=Homo sapiens OX=9606 GN=CLTC PE=1 SV=5	MNHPTDAWK	0.000553848	1	yes	1.042	0.828		1.13
Q00610	Clathrin heavy chain 1 OS=Homo sapiens OX=9606 GN=CLTC PE=1 SV=5	RPISADSAIMNPASK	1.01637e-09	1	yes				1
Q00610	Clathrin heavy chain 1 OS=Homo sapiens OX=9606 GN=CLTC PE=1 SV=5	IHEGCEEPATHNALAK	1.8389e-13	1	yes				1.84	0.16
Q00610	Clathrin heavy chain 1 OS=Homo sapiens OX=9606 GN=CLTC PE=1 SV=5	LHIIEVGTPPTGNQPFPK	0.000856191	2	yes	0.527			1.473
Q00610	Clathrin heavy chain 1 OS=Homo sapiens OX=9606 GN=CLTC PE=1 SV=5	LGEYQAAVDGAR	3.08135e-05	1	yes	0.561	1.409	0.525	1.055	0.608	1.843
Q00610	Clathrin heavy chain 1 OS=Homo sapiens OX=9606 GN=CLTC PE=1 SV=5	IVLDNSVFSEHR	2.41894e-07	1	yes		0.629	0.772	2.365		0.234
Q00610	Clathrin heavy chain 1 OS=Homo sapiens OX=9606 GN=CLTC PE=1 SV=5	IYIDSNNNPER	1.18554e-05	7	yes	0.208	0.995	2.394	1.791	0.368	0.245
Q00610	Clathrin heavy chain 1 OS=Homo sapiens OX=9606 GN=CLTC PE=1 SV=5	LPVVIGGLLDVDCSEDVIK	9.00028e-05	3	yes	1.667	2.447	1.268	0.073	0.172	0.374
Q00610	Clathrin heavy chain 1 OS=Homo sapiens OX=9606 GN=CLTC PE=1 SV=5	VIQCFAETGQVQK	2.04553e-07	2	yes	1.144		0.668	1.188
Q00610	Clathrin heavy chain 1 OS=Homo sapiens OX=9606 GN=CLTC PE=1 SV=5	VLQNPDLALR	6.92475e-07	4	yes		0.466	1.085	1.448
Q00610	Clathrin heavy chain 1 OS=Homo sapiens OX=9606 GN=CLTC PE=1 SV=5	VMEYINR	0.00164301	6	yes	0.534	1.974	0.462	1.828	0.765	0.437
Q00610	Clathrin heavy chain 1 OS=Homo sapiens OX=9606 GN=CLTC PE=1 SV=5	VANVELYYR	4.08236e-07	3	yes		0.497	1.509	2.327	0.198	0.468
Q00610	Clathrin heavy chain 1 OS=Homo sapiens OX=9606 GN=CLTC PE=1 SV=5	YESLELCR	0.000176846	2	yes	0.089	0.572	1.705	2.403		0.231
Q00610	Clathrin heavy chain 1 OS=Homo sapiens OX=9606 GN=CLTC PE=1 SV=5	VSQPIEGH	0.000551048	7	yes	0.516	0.679	1.671	0.747	0.936	1.451
Q00610	Clathrin heavy chain 1 OS=Homo sapiens OX=9606 GN=CLTC PE=1 SV=5	TLQIFNIEMK	2.99171e-06	2	yes		0.046	0.555	2.398
Q00610	Clathrin heavy chain 1 OS=Homo sapiens OX=9606 GN=CLTC PE=1 SV=5	TSIDAYDNFDNISLAQR	0.000230275	2	yes	1.302	1.473				0.225
Q00610	Clathrin heavy chain 1 OS=Homo sapiens OX=9606 GN=CLTC PE=1 SV=5	TSGNWEELVK	6.30714e-05	3	yes	0.545	0.838	1.55	2.135	0.521	0.41
Q00610	Clathrin heavy chain 1 OS=Homo sapiens OX=9606 GN=CLTC PE=1 SV=5	EAIDSYIK	2.8698e-05	6	yes	0.204	1.159	1.881	2.084	0.508	0.165
Q00610	Clathrin heavy chain 1 OS=Homo sapiens OX=9606 GN=CLTC PE=1 SV=5	FAETGQVQK	3.93232e-05	1	yes
Q00610	Clathrin heavy chain 1 OS=Homo sapiens OX=9606 GN=CLTC PE=1 SV=5	FAQGNYSEAAK	1.47019e-07	2	yes		0.328	0.882	1.926	0.911	0.953
Q00610	Clathrin heavy chain 1 OS=Homo sapiens OX=9606 GN=CLTC PE=1 SV=5	ESNCYDPER	7.53436e-05	1	yes				1
Q00610	Clathrin heavy chain 1 OS=Homo sapiens OX=9606 GN=CLTC PE=1 SV=5	AHIAQLCEK	8.39201e-06	4	yes		0.822		2.34	0.712	0.126
Q00610	Clathrin heavy chain 1 OS=Homo sapiens OX=9606 GN=CLTC PE=1 SV=5	DAMQYASESK	0.000384445	2	yes	0.532	0.891	1.067	2.284	0.226
Q00610	Clathrin heavy chain 1 OS=Homo sapiens OX=9606 GN=CLTC PE=1 SV=5	AYEFAER	0.00174546	6	yes	0.246	1.053	1.504	2.428	0.6	0.168
Q00610	Clathrin heavy chain 1 OS=Homo sapiens OX=9606 GN=CLTC PE=1 SV=5	CNEPAVWSQLAK	0.000229109	3	yes		0.277	0.942	2.673		0.108
Q00610	Clathrin heavy chain 1 OS=Homo sapiens OX=9606 GN=CLTC PE=1 SV=5	HDVVFLITK	0.00083058	2	yes	0.267	0.177	1.499	2.057
Q00610	Clathrin heavy chain 1 OS=Homo sapiens OX=9606 GN=CLTC PE=1 SV=5	HELIEFR	0.000622316	3	yes		0.94	0.545	2.134		0.381
Q00610	Clathrin heavy chain 1 OS=Homo sapiens OX=9606 GN=CLTC PE=1 SV=5	GILLDQGQLNK	0.000367288	2	yes			0.52	1.48
Q00610	Clathrin heavy chain 1 OS=Homo sapiens OX=9606 GN=CLTC PE=1 SV=5	LDASESLR	6.81389e-06	7	yes	0.226	0.804	1.948	2.448	0.234	0.34
Q00610	Clathrin heavy chain 1 OS=Homo sapiens OX=9606 GN=CLTC PE=1 SV=5	LECSEELGDLVK	2.14124e-07	2	yes		0.244	0.714	2.042
Q00610	Clathrin heavy chain 1 OS=Homo sapiens OX=9606 GN=CLTC PE=1 SV=5	KFDVNTSAVQVLIEHIGNLDR	2.70263e-06	3	yes	0.882	3.246	1.338	0.104	0.274	0.156
Q00610	Clathrin heavy chain 1 OS=Homo sapiens OX=9606 GN=CLTC PE=1 SV=5	LAELEEFINGPNNAHIQQVGDR	2.09435e-05	2	yes	0.565	1.435
Q00610	Clathrin heavy chain 1 OS=Homo sapiens OX=9606 GN=CLTC PE=1 SV=5	LACVAYER	6.14896e-05	3	yes	1.447	1.341	0.045	1.44	0.774	0.954
Q00610	Clathrin heavy chain 1 OS=Homo sapiens OX=9606 GN=CLTC PE=1 SV=5	NLILVVR	0.00359594	4	yes	0.222	0.289	1.886	2.357	0.247
Q00610	Clathrin heavy chain 1 OS=Homo sapiens OX=9606 GN=CLTC PE=1 SV=5	AASFAQFK	0.0029145	2	yes	0.219	0.45	0.785	2.546
Q00610	Clathrin heavy chain 1 OS=Homo sapiens OX=9606 GN=CLTC PE=1 SV=5	VMEYINR	0.0075976	2	yes	0.202	0.538	2.15	1.11
Q00610	Clathrin heavy chain 1 OS=Homo sapiens OX=9606 GN=CLTC PE=1 SV=5	TAFLLDALK	0.0114949	1	yes				1
Q00610	Clathrin heavy chain 1 OS=Homo sapiens OX=9606 GN=CLTC PE=1 SV=5	ENPYYDSR	0.0255068	4	yes	0.618	1.285	0.767	1.329
Q00610	Clathrin heavy chain 1 OS=Homo sapiens OX=9606 GN=CLTC PE=1 SV=5	AQILPIR	0.0348661	12	yes	1.271	0.588	1.397	1.143	1.04	0.561
Q00610	Clathrin heavy chain 1 OS=Homo sapiens OX=9606 GN=CLTC PE=1 SV=5	EATAGIIGVNR	0.0766953	1	yes			1.848		0.152
Q00610	Clathrin heavy chain 1 OS=Homo sapiens OX=9606 GN=CLTC PE=1 SV=5	LAELEEFINGPNNAH	0.0845035	1	yes			0.256	1.744
Q00610	Clathrin heavy chain 1 OS=Homo sapiens OX=9606 GN=CLTC PE=1 SV=5	IAAYLFK	0.100151	3	yes	0.575	0.579	0.424	1.312	0.663	2.447
P31946	14-3-3 protein beta/alpha OS=Homo sapiens OX=9606 GN=YWHAB PE=1 SV=3	QTTVSNSQQAYQEAFEISK	4.516e-12	4	yes	0.076	0.084		3.821		0.02
P31946	14-3-3 protein beta/alpha OS=Homo sapiens OX=9606 GN=YWHAB PE=1 SV=3	VISSIEQK	0.000526474	9	no	0.283	1.229	1.617	2.014	0.653	0.204
P31946	14-3-3 protein beta/alpha OS=Homo sapiens OX=9606 GN=YWHAB PE=1 SV=3	YDDMAAAMK	2.95863e-05	7	no	0.238	0.855	1.278	3.023	0.442	0.164
P31946	14-3-3 protein beta/alpha OS=Homo sapiens OX=9606 GN=YWHAB PE=1 SV=3	YDDMAAAMK	4.538e-06	6	no	0.598	0.919	1.179	2.204	0.878	0.223
P31946	14-3-3 protein beta/alpha OS=Homo sapiens OX=9606 GN=YWHAB PE=1 SV=3	YLSEVASGDNK	2.24143e-07	6	yes	0.462	1.224	0.69	1.717	0.498	1.41
P31946	14-3-3 protein beta/alpha OS=Homo sapiens OX=9606 GN=YWHAB PE=1 SV=3	YLIPNATQPESK	5.79657e-07	5	yes	0.331	1.405	0.758	2.917	0.41	0.179
P31946	14-3-3 protein beta/alpha OS=Homo sapiens OX=9606 GN=YWHAB PE=1 SV=3	TAFDEAIAELDTLNEESYK	2.81974e-08	2	yes	0.989	1.06	0.952
P31946	14-3-3 protein beta/alpha OS=Homo sapiens OX=9606 GN=YWHAB PE=1 SV=3	AVTEQGHELSNEER	1.39765e-13	5	yes
P00813	Adenosine deaminase OS=Homo sapiens OX=9606 GN=ADA PE=1 SV=3	DMGFTEEEFKR	0.000553848	2	yes		1.256	0.449	2.1	0.194
P00813	Adenosine deaminase OS=Homo sapiens OX=9606 GN=ADA PE=1 SV=3	ELLDLLYK	4.92233e-06	4	yes	0.271	0.4	0.9	4.35	0.019	0.06
P00813	Adenosine deaminase OS=Homo sapiens OX=9606 GN=ADA PE=1 SV=3	SSFLPEDEKR	0.0157061	1	yes	1.366	0.774	0.727	2.047	0.823	0.263
P08133	Annexin A6 OS=Homo sapiens OX=9606 GN=ANXA6 PE=1 SV=3	PLFFADK	0.000286438	1	yes	0.229	0.084	0.471	4.875	0.185	0.156
P08133	Annexin A6 OS=Homo sapiens OX=9606 GN=ANXA6 PE=1 SV=3	PANDFNPDADAK	2.8341e-08	3	yes	0.067	0.684	0.404	3.659	0.186
P08133	Annexin A6 OS=Homo sapiens OX=9606 GN=ANXA6 PE=1 SV=3	NKPLFFADK	4.8676e-05	6	yes		0.516		1.484
P08133	Annexin A6 OS=Homo sapiens OX=9606 GN=ANXA6 PE=1 SV=3	QMWELSAVAR	3.36557e-07	2	yes				1
P08133	Annexin A6 OS=Homo sapiens OX=9606 GN=ANXA6 PE=1 SV=3	QMWELSAVAR	2.15918e-05	1	yes		0.243	0.436	2.321
P08133	Annexin A6 OS=Homo sapiens OX=9606 GN=ANXA6 PE=1 SV=3	QEVCQSYK	0.000137891	1	yes	0.128	0.081	0.411	4.333	0.048
P08133	Annexin A6 OS=Homo sapiens OX=9606 GN=ANXA6 PE=1 SV=3	LVFDEYLK	0.000367288	3	yes			0.109	1.891
P08133	Annexin A6 OS=Homo sapiens OX=9606 GN=ANXA6 PE=1 SV=3	VFQEFIK	0.00130925	2	yes	0.493	1.231	0.682	3.242	0.123	0.23
P08133	Annexin A6 OS=Homo sapiens OX=9606 GN=ANXA6 PE=1 SV=3	SLHQAIEGDTSGDFLK	2.21338e-10	4	yes	0.034		0.239	3.526		0.202
P08133	Annexin A6 OS=Homo sapiens OX=9606 GN=ANXA6 PE=1 SV=3	STPEYFAER	2.378e-05	7	yes	0.13	1.712	0.831	2.556	0.684	0.088
P08133	Annexin A6 OS=Homo sapiens OX=9606 GN=ANXA6 PE=1 SV=3	SEISGDLAR	0.000120835	7	yes	0.137	1.62	0.767	3.171	0.193	0.112
P08133	Annexin A6 OS=Homo sapiens OX=9606 GN=ANXA6 PE=1 SV=3	SEIDLLNIR	4.6077e-06	5	yes	0.025	0.164	0.422	5.329	0.031	0.03
P08133	Annexin A6 OS=Homo sapiens OX=9606 GN=ANXA6 PE=1 SV=3	SELDMLDIR	0.000318648	2	yes	0.067	0.247	0.408	5.098	0.044	0.136
P08133	Annexin A6 OS=Homo sapiens OX=9606 GN=ANXA6 PE=1 SV=3	SELDMLDIR	4.35287e-05	3	yes		0.524	0.293	2.183
P08133	Annexin A6 OS=Homo sapiens OX=9606 GN=ANXA6 PE=1 SV=3	SLEDALSSDTSGHFR	3.37151e-09	1	yes		0.201	0.307	3.44	0.052
P08133	Annexin A6 OS=Homo sapiens OX=9606 GN=ANXA6 PE=1 SV=3	TNEQMHQLVAAYK	2.19439e-06	2	yes		0.591	0.158	3.138	0.112
P08133	Annexin A6 OS=Homo sapiens OX=9606 GN=ANXA6 PE=1 SV=3	TNEQMHQLVAAYK	1.41287e-08	3	yes	0.062	0.254	0.229	4.385	0.07
P08133	Annexin A6 OS=Homo sapiens OX=9606 GN=ANXA6 PE=1 SV=3	EAILDIITSR	0.000724454	1	yes	1.885	1.817	0.798	1.055	0.149	0.297
P08133	Annexin A6 OS=Homo sapiens OX=9606 GN=ANXA6 PE=1 SV=3	EAILDIITSR	2.8751e-07	6	yes	0.073	0.229	0.357	5.305	0.02	0.015
P08133	Annexin A6 OS=Homo sapiens OX=9606 GN=ANXA6 PE=1 SV=3	ALIEILATR	0.000860535	2	yes	0.121	0.105	0.59	4.155	0.029
P08133	Annexin A6 OS=Homo sapiens OX=9606 GN=ANXA6 PE=1 SV=3	DAISGIGTDEK	2.32053e-06	4	yes	0.221	1.078	0.718	3.434	0.386	0.161
P08133	Annexin A6 OS=Homo sapiens OX=9606 GN=ANXA6 PE=1 SV=3	CLIEILASR	3.69975e-05	3	no			0.094	1.906
P08133	Annexin A6 OS=Homo sapiens OX=9606 GN=ANXA6 PE=1 SV=3	GTVRPANDFNPDADAK	7.76426e-10	4	yes	0.198	1.54		1.992	0.27
P08133	Annexin A6 OS=Homo sapiens OX=9606 GN=ANXA6 PE=1 SV=3	GSIHDFPGFDPNQDAEALYTAMK	5.22373e-10	3	yes	0.69	2.102				0.208
P08133	Annexin A6 OS=Homo sapiens OX=9606 GN=ANXA6 PE=1 SV=3	GELSGDFEK	2.82639e-05	6	yes	0.029	0.989	0.335	4.341	0.229	0.076
P08133	Annexin A6 OS=Homo sapiens OX=9606 GN=ANXA6 PE=1 SV=3	DLMTDLK	0.00593971	3	yes	0.058	0.92	0.348	4.31	0.293	0.072
P08133	Annexin A6 OS=Homo sapiens OX=9606 GN=ANXA6 PE=1 SV=3	SLYSMIK	0.00833868	2	no	0.295	0.304	0.465	3.758	0.178
P08133	Annexin A6 OS=Homo sapiens OX=9606 GN=ANXA6 PE=1 SV=3	QEVCQSYK	0.00974747	1	yes		0.729		1.271
P08133	Annexin A6 OS=Homo sapiens OX=9606 GN=ANXA6 PE=1 SV=3	AINEAYK	0.0233475	3	yes	0.477	1.267	0.272	2.544	0.439
P08133	Annexin A6 OS=Homo sapiens OX=9606 GN=ANXA6 PE=1 SV=3	SLYSMIK	0.0245757	4	no	0.204	1.095	0.247	3.184	0.27
P08133	Annexin A6 OS=Homo sapiens OX=9606 GN=ANXA6 PE=1 SV=3	DLMTDLK	0.0327104	2	yes	0.662	0.473		1.866
P08133	Annexin A6 OS=Homo sapiens OX=9606 GN=ANXA6 PE=1 SV=3	PEYFAER	0.104748	1	yes	0.113	0.979			1.908
P08133	Annexin A6 OS=Homo sapiens OX=9606 GN=ANXA6 PE=1 SV=3	TGKPIEASIR	0.121053	1	yes		0.456		1.544
Q96BJ3	Axin interactor, dorsalization-associated protein OS=Homo sapiens OX=9606 GN=AIDA PE=1 SV=1	SAALQSTQSQEEFK	5.39374e-06	1	yes
P61158	Actin-related protein 3 OS=Homo sapiens OX=9606 GN=ACTR3 PE=1 SV=3	NIVLSGGSTMFR	0.000229109	2	yes			0.94	1.06
P61158	Actin-related protein 3 OS=Homo sapiens OX=9606 GN=ACTR3 PE=1 SV=3	QYTGINAISK	9.7128e-05	1	yes			0.607	1.393
P61158	Actin-related protein 3 OS=Homo sapiens OX=9606 GN=ACTR3 PE=1 SV=3	QYTGINAISK	3.89988e-07	8	yes	0.145	0.721	1.005	3.53	0.398	0.202
P61158	Actin-related protein 3 OS=Homo sapiens OX=9606 GN=ACTR3 PE=1 SV=3	LPACVVDCGTGYTK	4.27428e-13	3	yes	0.256	0.417	1.024	4.032	0.159	0.111
P61158	Actin-related protein 3 OS=Homo sapiens OX=9606 GN=ACTR3 PE=1 SV=3	LSEELSGGR	0.000168091	6	yes	0.345	0.701	1.501	2.903	0.394	0.156
P61158	Actin-related protein 3 OS=Homo sapiens OX=9606 GN=ACTR3 PE=1 SV=3	YSYVCPDLVK	2.12851e-06	5	yes	0.139	0.412	1.353	3.759	0.187	0.149
P61158	Actin-related protein 3 OS=Homo sapiens OX=9606 GN=ACTR3 PE=1 SV=3	DREVGIPPEQSLETAK	6.161e-07	3	yes		0.833	0.508	1.659
P61158	Actin-related protein 3 OS=Homo sapiens OX=9606 GN=ACTR3 PE=1 SV=3	DYEEIGPSICR	1.26649e-05	7	yes	0.407	0.959	1.668	2.178	0.518	0.269
P61158	Actin-related protein 3 OS=Homo sapiens OX=9606 GN=ACTR3 PE=1 SV=3	EVGIPPEQSLETAK	1.74427e-05	5	yes		0.51	1.077	2.17	0.242
P61158	Actin-related protein 3 OS=Homo sapiens OX=9606 GN=ACTR3 PE=1 SV=3	HGIVEDWDLMER	7.76753e-05	1	yes	0.097	0.214		2.69
P61158	Actin-related protein 3 OS=Homo sapiens OX=9606 GN=ACTR3 PE=1 SV=3	KDYEEIGPSICR	0.0149026	2	yes	0.163	0.478	1.178	2.81	0.372
P61158	Actin-related protein 3 OS=Homo sapiens OX=9606 GN=ACTR3 PE=1 SV=3	AEPEDHYFLLTEPPLNTPENR	0.0138034	1	yes	0.32	0.596	0.308	2.775
P00915	Carbonic anhydrase 1 OS=Homo sapiens OX=9606 GN=CA1 PE=1 SV=2	PIANGNNQSPVDIK	9.99234e-08	1	yes	1
P00915	Carbonic anhydrase 1 OS=Homo sapiens OX=9606 GN=CA1 PE=1 SV=2	LYPIANGNNQSPVDIK	4.18741e-07	7	yes	4.289	0.188		0.187	0.034	0.303
P00915	Carbonic anhydrase 1 OS=Homo sapiens OX=9606 GN=CA1 PE=1 SV=2	VLDALQAIK	8.5981e-05	13	yes	4.587	0.413	0.134	0.265	0.071	0.53
P00915	Carbonic anhydrase 1 OS=Homo sapiens OX=9606 GN=CA1 PE=1 SV=2	YSSLAEAASK	1.69346e-06	6	yes	4.94	0.329	0.107	0.089	0.075	0.461
P00915	Carbonic anhydrase 1 OS=Homo sapiens OX=9606 GN=CA1 PE=1 SV=2	SLLSNVEGDNAVPMQHNNR	1.31902e-05	1	yes	1.744			0.256
P00915	Carbonic anhydrase 1 OS=Homo sapiens OX=9606 GN=CA1 PE=1 SV=2	SLLSNVEGDNAVPMQHNNR	1.62888e-08	1	yes
P00915	Carbonic anhydrase 1 OS=Homo sapiens OX=9606 GN=CA1 PE=1 SV=2	SLLSNVEGDNAVPMQHNNRPTQPLK	2.82909e-06	1	yes	1
P00915	Carbonic anhydrase 1 OS=Homo sapiens OX=9606 GN=CA1 PE=1 SV=2	SLLSNVEGDNAVPMQHNNRPTQPLK	1.50568e-11	2	yes	1
P00915	Carbonic anhydrase 1 OS=Homo sapiens OX=9606 GN=CA1 PE=1 SV=2	SFHVNFEDNDNR	3.45826e-09	24	yes	4.666	0.325	0.127	0.342	0.064	0.477
P00915	Carbonic anhydrase 1 OS=Homo sapiens OX=9606 GN=CA1 PE=1 SV=2	EIINVGHSF	2.08374e-05	6	yes	3.822	0.637	0.61	0.482	0.144	0.306
P00915	Carbonic anhydrase 1 OS=Homo sapiens OX=9606 GN=CA1 PE=1 SV=2	ADGLAVIGVLMK	2.36035e-08	2	yes	3.291		0.214	0.371		0.124
P00915	Carbonic anhydrase 1 OS=Homo sapiens OX=9606 GN=CA1 PE=1 SV=2	GGPFSDSYR	4.31703e-07	12	yes	4.548	0.439	0.082	0.194	0.131	0.607
P00915	Carbonic anhydrase 1 OS=Homo sapiens OX=9606 GN=CA1 PE=1 SV=2	GNNQSPVDIK	1.10976e-05	3	yes	4.164	0.68	0.032	0.045		0.079
P00915	Carbonic anhydrase 1 OS=Homo sapiens OX=9606 GN=CA1 PE=1 SV=2	MASPDWGYDDK	0.009795	4	yes	3.831	0.342		0.106	0.155	0.566
P00915	Carbonic anhydrase 1 OS=Homo sapiens OX=9606 GN=CA1 PE=1 SV=2	HDTSLKPISV	0.0193514	1	yes
Q14118	Dystroglycan OS=Homo sapiens OX=9606 GN=DAG1 PE=1 SV=2	PAFSNALEPDFK	0.00199971	1	yes		0.27		1.73
Q14118	Dystroglycan OS=Homo sapiens OX=9606 GN=DAG1 PE=1 SV=2	EQQLVGEK	6.73771e-05	1	yes	0.315	0.396		2.674	0.615
Q14118	Dystroglycan OS=Homo sapiens OX=9606 GN=DAG1 PE=1 SV=2	FVGDPALVLNDIHK	0.000148805	1	yes	0.032	0.027		2.941
Q14118	Dystroglycan OS=Homo sapiens OX=9606 GN=DAG1 PE=1 SV=2	EQIAGLSR	0.00671915	1	yes
Q6RW13	Type-1 angiotensin II receptor-associated protein OS=Homo sapiens OX=9606 GN=AGTRAP PE=1 SV=1	MELPAVNLK	0.000225646	3	yes		0.349	1.174	2.431	0.047
Q6RW13	Type-1 angiotensin II receptor-associated protein OS=Homo sapiens OX=9606 GN=AGTRAP PE=1 SV=1	VSLTDTGR	0.000206989	3	yes		1.281	1.479	1.164	0.076
Q6RW13	Type-1 angiotensin II receptor-associated protein OS=Homo sapiens OX=9606 GN=AGTRAP PE=1 SV=1	MELPAVNLK	0.0945485	1	yes		1
P46379	Large proline-rich protein BAG6 OS=Homo sapiens OX=9606 GN=BAG6 PE=1 SV=2	LQEYNVGGK	4.96753e-05	2	yes		1.32		0.68
P46379	Large proline-rich protein BAG6 OS=Homo sapiens OX=9606 GN=BAG6 PE=1 SV=2	DIQTLLSR	0.000279261	1	yes		1
P46379	Large proline-rich protein BAG6 OS=Homo sapiens OX=9606 GN=BAG6 PE=1 SV=2	LQEDPNYSPQR	0.00786289	2	yes	0.566	1.586		0.848
Q9HD42	Charged multivesicular body protein 1a OS=Homo sapiens OX=9606 GN=CHMP1A PE=1 SV=1	ALSTMDLQK	0.000309093	1	yes	0.365			1.635
Q9HD42	Charged multivesicular body protein 1a OS=Homo sapiens OX=9606 GN=CHMP1A PE=1 SV=1	VYAENAIR	0.0251539	1	yes		1.423	0.152		1.425
P13671	Complement component C6 OS=Homo sapiens OX=9606 GN=C6 PE=1 SV=3	QLEWGLER	0.00103768	4	yes	0.795	1.024	1.233	1.419	0.788	0.741
P13671	Complement component C6 OS=Homo sapiens OX=9606 GN=C6 PE=1 SV=3	IGESIELTCPK	2.37028e-07	3	yes	0.812	1.106	1.769	1.069	0.518	0.726
P13671	Complement component C6 OS=Homo sapiens OX=9606 GN=C6 PE=1 SV=3	DLHLSDVFLK	0.00129609	5	yes	1.666	1.628	1.297	1.028	0.109	0.272
P13671	Complement component C6 OS=Homo sapiens OX=9606 GN=C6 PE=1 SV=3	GEVLDNSFTGGICK	1.39484e-05	3	yes			1
P13671	Complement component C6 OS=Homo sapiens OX=9606 GN=C6 PE=1 SV=3	CLNNQQLHFLHIGSCQDGR	0.131493	1	yes	0.99	1.01
P13671	Complement component C6 OS=Homo sapiens OX=9606 GN=C6 PE=1 SV=3	ALNHLPLEYNSALYSR	0.183859	1	yes		1
Q6JBY9	CapZ-interacting protein OS=Homo sapiens OX=9606 GN=RCSD1 PE=1 SV=1	PAETNANVDNSASPSVAQLAGR	8.77458e-05	1	yes			0.23	1.77
Q6JBY9	CapZ-interacting protein OS=Homo sapiens OX=9606 GN=RCSD1 PE=1 SV=1	VDLGQNGEEK	8.95468e-05	1	yes		1.23	0.371	2.878	0.396	0.125
Q6JBY9	CapZ-interacting protein OS=Homo sapiens OX=9606 GN=RCSD1 PE=1 SV=1	SQSDCGELGDFR	1.78173e-06	2	yes			0.296	1.704
Q6JBY9	CapZ-interacting protein OS=Homo sapiens OX=9606 GN=RCSD1 PE=1 SV=1	TLGPAEKPPLR	4.13726e-05	1	yes				1
Q6JBY9	CapZ-interacting protein OS=Homo sapiens OX=9606 GN=RCSD1 PE=1 SV=1	APGSPLSSEGAAGEGVR	4.09679e-11	3	yes		0.365	0.322	2.313
O94760	N(G),N(G)-dimethylarginine dimethylaminohydrolase 1 OS=Homo sapiens OX=9606 GN=DDAH1 PE=1 SV=3	GEEVDVAR	0.158658	2	yes	0.353	1.488	1.94	0.846	0.372
Q9UJW0	Dynactin subunit 4 OS=Homo sapiens OX=9606 GN=DCTN4 PE=1 SV=1	VLYLVQGEK	0.000996531	2	yes				1
Q9UJW0	Dynactin subunit 4 OS=Homo sapiens OX=9606 GN=DCTN4 PE=1 SV=1	SVASGGWQEPENPHTQR	9.32266e-10	1	yes
Q9H7D0	Dedicator of cytokinesis protein 5 OS=Homo sapiens OX=9606 GN=DOCK5 PE=1 SV=3	AIHPGAGYEGISEYK	0.00113081	1	yes		0.886		1.114
Q9H7D0	Dedicator of cytokinesis protein 5 OS=Homo sapiens OX=9606 GN=DOCK5 PE=1 SV=3	TELLFAALK	0.0282408	1	yes			0.546	1.454
Q7L591	Docking protein 3 OS=Homo sapiens OX=9606 GN=DOK3 PE=1 SV=2	LLELDQVEGTGRPDPQAGFK	1.29052e-09	1	yes				1
Q7L591	Docking protein 3 OS=Homo sapiens OX=9606 GN=DOK3 PE=1 SV=2	EMPPGPEPPTSR	0.000310665	1	yes				1
Q7L591	Docking protein 3 OS=Homo sapiens OX=9606 GN=DOK3 PE=1 SV=2	LESWEVR	0.00532719	2	yes	0.463	1.117	1.285	1.92	0.677	0.539
Q7L591	Docking protein 3 OS=Homo sapiens OX=9606 GN=DOK3 PE=1 SV=2	ATSLPSLDTPGELR	0.0146903	1	yes		0.113		1.887
Q7L591	Docking protein 3 OS=Homo sapiens OX=9606 GN=DOK3 PE=1 SV=2	LVTLLSR	0.0431069	1	yes	0.472		1.059	1.469
Q92905	COP9 signalosome complex subunit 5 OS=Homo sapiens OX=9606 GN=COPS5 PE=1 SV=4	VAVVIDPTR	0.000163877	3	yes	0.779		1.042	1.179
Q92905	COP9 signalosome complex subunit 5 OS=Homo sapiens OX=9606 GN=COPS5 PE=1 SV=4	LEQSEAQLGR	1.82758e-06	3	yes	0.48	1.363	0.623	0.444	1.053	2.037
P61923	Coatomer subunit zeta-1 OS=Homo sapiens OX=9606 GN=COPZ1 PE=1 SV=1	YYDDTYPSVK	0.00103768	1	yes		0.696	1.069	1.235
P61923	Coatomer subunit zeta-1 OS=Homo sapiens OX=9606 GN=COPZ1 PE=1 SV=1	AILILDNDGDR	0.000135806	2	yes	0.249	0.935	2.052	2.509	0.147	0.108
Q96JB2	Conserved oligomeric Golgi complex subunit 3 OS=Homo sapiens OX=9606 GN=COG3 PE=1 SV=3	LDELLEK	0.000843289	8	yes	0.503	0.951	1.217	0.84	1.219	1.27
Q13617	Cullin-2 OS=Homo sapiens OX=9606 GN=CUL2 PE=1 SV=2	YIDDKDVFQK	0.00101177	1	yes		0.532	0.507	1.961
Q13617	Cullin-2 OS=Homo sapiens OX=9606 GN=CUL2 PE=1 SV=2	YCDNLLK	0.165929	1	yes
Q8NF50	Dedicator of cytokinesis protein 8 OS=Homo sapiens OX=9606 GN=DOCK8 PE=1 SV=3	LSDEDLFK	0.00211352	3	yes	0.337	2.779	0.73	1.016	0.939	0.199
Q8NF50	Dedicator of cytokinesis protein 8 OS=Homo sapiens OX=9606 GN=DOCK8 PE=1 SV=3	SYQASPDLR	0.00165132	1	yes
Q8NF50	Dedicator of cytokinesis protein 8 OS=Homo sapiens OX=9606 GN=DOCK8 PE=1 SV=3	EVTDVDSVVGR	1.74588e-06	2	yes
Q8NF50	Dedicator of cytokinesis protein 8 OS=Homo sapiens OX=9606 GN=DOCK8 PE=1 SV=3	APDFNEEHLR	2.96147e-06	2	yes	0.072	1.649	1.487	2.127	0.333	0.331
Q8NF50	Dedicator of cytokinesis protein 8 OS=Homo sapiens OX=9606 GN=DOCK8 PE=1 SV=3	AFDSIVNK	0.00237259	1	yes	1.918	0.962		0.671	1.06	0.388
Q8NF50	Dedicator of cytokinesis protein 8 OS=Homo sapiens OX=9606 GN=DOCK8 PE=1 SV=3	GPVTACDFDLR	7.42042e-05	1	yes		0.535		1.465
Q8NF50	Dedicator of cytokinesis protein 8 OS=Homo sapiens OX=9606 GN=DOCK8 PE=1 SV=3	FPGLNENLR	0.000878133	1	yes	0.104	0.871	0.099	2.926
Q8NF50	Dedicator of cytokinesis protein 8 OS=Homo sapiens OX=9606 GN=DOCK8 PE=1 SV=3	FGDLDEQEFVYK	0.00568125	1	yes	0.259	0.244	0.766	2.73
Q8NF50	Dedicator of cytokinesis protein 8 OS=Homo sapiens OX=9606 GN=DOCK8 PE=1 SV=3	LEEALLR	0.00617903	1	no
Q8NF50	Dedicator of cytokinesis protein 8 OS=Homo sapiens OX=9606 GN=DOCK8 PE=1 SV=3	DSLLGGVLR	0.00716287	1	yes		0.31	0.343	2.348
Q8NF50	Dedicator of cytokinesis protein 8 OS=Homo sapiens OX=9606 GN=DOCK8 PE=1 SV=3	SGAPTALLDPR	0.0106897	2	yes		1.248	0.48	1.335	0.192	1.745
Q8NF50	Dedicator of cytokinesis protein 8 OS=Homo sapiens OX=9606 GN=DOCK8 PE=1 SV=3	EILEFPTR	0.0327104	1	yes
Q8NF50	Dedicator of cytokinesis protein 8 OS=Homo sapiens OX=9606 GN=DOCK8 PE=1 SV=3	LITADQR	0.141552	1	yes
Q9NUQ8	ATP-binding cassette sub-family F member 3 OS=Homo sapiens OX=9606 GN=ABCF3 PE=1 SV=2	LLLGDLAPVR	0.00951313	1	yes	0.353	0.239	0.386	3.021
P08195	4F2 cell-surface antigen heavy chain OS=Homo sapiens OX=9606 GN=SLC3A2 PE=1 SV=3	NQKDDVAQTDLLQIDPNFGSK	3.08432e-06	3	yes	1.382	1.683	0.772			0.163
P08195	4F2 cell-surface antigen heavy chain OS=Homo sapiens OX=9606 GN=SLC3A2 PE=1 SV=3	VAGSPGWVR	1.49008e-05	3	yes	0.075	0.799	0.96	3.028	0.139
P08195	4F2 cell-surface antigen heavy chain OS=Homo sapiens OX=9606 GN=SLC3A2 PE=1 SV=3	VAEDEAEAAAAAK	1.66631e-05	2	yes	0.344	2.419	0.407	1.51	0.319
P08195	4F2 cell-surface antigen heavy chain OS=Homo sapiens OX=9606 GN=SLC3A2 PE=1 SV=3	EEGSPLELER	5.0747e-06	7	yes	0.345	2.101	1.194	1.934	0.325	0.102
P08195	4F2 cell-surface antigen heavy chain OS=Homo sapiens OX=9606 GN=SLC3A2 PE=1 SV=3	EDFDSLLQSAK	2.88718e-06	3	yes		1.056	1.075	1.747		0.122
P08195	4F2 cell-surface antigen heavy chain OS=Homo sapiens OX=9606 GN=SLC3A2 PE=1 SV=3	ADLLLSTQPGR	1.09854e-05	7	yes	0.248	1.837	0.83	1.825	0.26
P08195	4F2 cell-surface antigen heavy chain OS=Homo sapiens OX=9606 GN=SLC3A2 PE=1 SV=3	ADLLLSTQPGREEGSPLELER	8.98105e-08	6	yes	1.857	2.699	0.937	0.09	0.068	0.348
P08195	4F2 cell-surface antigen heavy chain OS=Homo sapiens OX=9606 GN=SLC3A2 PE=1 SV=3	DDVAQTDLLQIDPNFGSK	1.04691e-08	3	yes	1.584	2.181	0.868	0.469	0.545	0.352
P08195	4F2 cell-surface antigen heavy chain OS=Homo sapiens OX=9606 GN=SLC3A2 PE=1 SV=3	DLLLTSSYLSDSGSTGEHTK	2.36035e-08	4	yes	1.262	1.344	0.647	2.608	0.039	0.101
P08195	4F2 cell-surface antigen heavy chain OS=Homo sapiens OX=9606 GN=SLC3A2 PE=1 SV=3	LDYLSSLK	7.49619e-05	5	yes	0.382	1.491	1.098	2.656	0.198	0.175
P08195	4F2 cell-surface antigen heavy chain OS=Homo sapiens OX=9606 GN=SLC3A2 PE=1 SV=3	VKDALEFWLQAGVDGFQVR	0.0291668	1	yes	0.774	2.142			0.084
Q96GX2	Ataxin-7-like protein 3B OS=Homo sapiens OX=9606 GN=ATXN7L3B PE=1 SV=2	LPLCSLPGEPGNGPDQQLQR	1.52746e-10	1	yes				1
Q99798	Aconitate hydratase, mitochondrial OS=Homo sapiens OX=9606 GN=ACO2 PE=1 SV=2	VAVPSTIHCDHLIEAQVGGEK	0.000310665	2	yes	1.002	0.998
Q99798	Aconitate hydratase, mitochondrial OS=Homo sapiens OX=9606 GN=ACO2 PE=1 SV=2	DLGGIVLANACGPCIGQWDR	0.031825	1	yes	0.883	1.117
P31947	14-3-3 protein sigma OS=Homo sapiens OX=9606 GN=SFN PE=1 SV=1	YLAEVATGDDK	0.00170203	1	yes	0.528	1.625	1.126		0.705	1.016
P31947	14-3-3 protein sigma OS=Homo sapiens OX=9606 GN=SFN PE=1 SV=1	TTFDEAMADLHTLSEDSYK	2.04236e-11	4	yes	1.299	1.774	1.5		0.092	0.334
P31947	14-3-3 protein sigma OS=Homo sapiens OX=9606 GN=SFN PE=1 SV=1	EMPPTNPIR	0.00338667	1	yes		1
Q8WXI4	Acyl-coenzyme A thioesterase 11 OS=Homo sapiens OX=9606 GN=ACOT11 PE=1 SV=1	LVYADTIK	0.0175215	1	yes
Q0VD83	Apolipoprotein B receptor OS=Homo sapiens OX=9606 GN=APOBR PE=1 SV=3	QTEYGAVPGER	7.14542e-08	2	yes		0.983		1.017
Q0VD83	Apolipoprotein B receptor OS=Homo sapiens OX=9606 GN=APOBR PE=1 SV=3	LQAVAVGLPDR	0.0008737	1	yes		0.447	0.449	2.105
Q0VD83	Apolipoprotein B receptor OS=Homo sapiens OX=9606 GN=APOBR PE=1 SV=3	EEADLLGVR	2.10502e-05	4	yes	0.53	1.164	0.633	1.017	1.242	1.414
Q0VD83	Apolipoprotein B receptor OS=Homo sapiens OX=9606 GN=APOBR PE=1 SV=3	HAGSVKPEASEAFPGAWENR	1.05667e-07	1	yes		0.918	0.389	2.411	0.283
Q0VD83	Apolipoprotein B receptor OS=Homo sapiens OX=9606 GN=APOBR PE=1 SV=3	GQGPELMGGAQTPTK	0.0022791	1	yes	0.497	1.323		1.535	0.644
Q0VD83	Apolipoprotein B receptor OS=Homo sapiens OX=9606 GN=APOBR PE=1 SV=3	QPQVLGTER	0.115862	1	yes
P02747	Complement C1q subcomponent subunit C OS=Homo sapiens OX=9606 GN=C1QC PE=1 SV=3	QTHQPPAPNSLIR	3.0502e-05	5	yes		1.141	1.012	1.101	0.747
P02747	Complement C1q subcomponent subunit C OS=Homo sapiens OX=9606 GN=C1QC PE=1 SV=3	QTHQPPAPNSLIR	6.60219e-05	1	yes	0.849	0.39		2.012	0.749
P02747	Complement C1q subcomponent subunit C OS=Homo sapiens OX=9606 GN=C1QC PE=1 SV=3	VVTFCGHTSK	0.000909796	1	yes	1.138	0.943		1.205	0.715
P02747	Complement C1q subcomponent subunit C OS=Homo sapiens OX=9606 GN=C1QC PE=1 SV=3	TNQVNSGGVLLR	1.12982e-08	15	yes	2.324	1.112	0.24	0.753	1.471	0.101
P02747	Complement C1q subcomponent subunit C OS=Homo sapiens OX=9606 GN=C1QC PE=1 SV=3	FNAVLTNPQGDYDTSTGK	1.1492e-10	6	yes	1.205	0.327	0.854	2.58	0.904	0.131
P02747	Complement C1q subcomponent subunit C OS=Homo sapiens OX=9606 GN=C1QC PE=1 SV=3	FQSVFTVTR	3.95627e-06	2	yes	1.211	1.348		1.263	0.178
P33151	Cadherin-5 OS=Homo sapiens OX=9606 GN=CDH5 PE=1 SV=5	VHDVNDNWPVFTHR	9.62597e-06	1	yes				1
P33151	Cadherin-5 OS=Homo sapiens OX=9606 GN=CDH5 PE=1 SV=5	VDAETGDVFAIER	1.71378e-08	3	yes	0.048	0.039	3.418	2.391	0.043	0.061
P33151	Cadherin-5 OS=Homo sapiens OX=9606 GN=CDH5 PE=1 SV=5	YEIVVEAR	0.0008737	3	yes	0.523	0.565	3.563	0.932	0.161	0.255
P33151	Cadherin-5 OS=Homo sapiens OX=9606 GN=CDH5 PE=1 SV=5	YTFVVPEDTR	0.00114808	5	yes	0.596	0.976	2.382		0.471	0.575
P33151	Cadherin-5 OS=Homo sapiens OX=9606 GN=CDH5 PE=1 SV=5	ELDSTGTPTGK	8.34001e-05	4	yes	0.589		0.358	1.606	1.448
P20036	HLA class II histocompatibility antigen, DP alpha 1 chain OS=Homo sapiens OX=9606 GN=HLA-DPA1 PE=1 SV=1	VEHWGLDQPLLK	1.64552e-08	4	yes	0.111	0.486	0.473	4.786	0.046	0.098
P20036	HLA class II histocompatibility antigen, DP alpha 1 chain OS=Homo sapiens OX=9606 GN=HLA-DPA1 PE=1 SV=1	EPVELGQPNTLICHIDK	0.00636466	1	yes				1
P16444	Dipeptidase 1 OS=Homo sapiens OX=9606 GN=DPEP1 PE=1 SV=3	VPEGLEDVSK	8.8744e-06	1	yes		1
P16444	Dipeptidase 1 OS=Homo sapiens OX=9606 GN=DPEP1 PE=1 SV=3	NVPDDVLR	0.00813714	1	yes	1.858	0.331	1.595		0.216
Q92608	Dedicator of cytokinesis protein 2 OS=Homo sapiens OX=9606 GN=DOCK2 PE=1 SV=2	VAVPIEDMQR	0.000664683	2	yes		1.022	0.487	1.491
Q92608	Dedicator of cytokinesis protein 2 OS=Homo sapiens OX=9606 GN=DOCK2 PE=1 SV=2	VVFTDLGNK	0.000579696	2	yes	0.532		1.009	1.459
Q92608	Dedicator of cytokinesis protein 2 OS=Homo sapiens OX=9606 GN=DOCK2 PE=1 SV=2	SQLLSGTLPK	0.000594573	1	yes		0.714	0.448	2.743	0.094
Q92608	Dedicator of cytokinesis protein 2 OS=Homo sapiens OX=9606 GN=DOCK2 PE=1 SV=2	TLFSQLYEGK	0.00077375	1	yes
Q92608	Dedicator of cytokinesis protein 2 OS=Homo sapiens OX=9606 GN=DOCK2 PE=1 SV=2	ALEYVFK	0.00054549	4	yes		1.65	0.735	2.366	0.205	0.043
Q92608	Dedicator of cytokinesis protein 2 OS=Homo sapiens OX=9606 GN=DOCK2 PE=1 SV=2	DILLPVITK	7.8868e-05	4	yes	0.062	0.902	1.057	3.859	0.054	0.066
Q92608	Dedicator of cytokinesis protein 2 OS=Homo sapiens OX=9606 GN=DOCK2 PE=1 SV=2	FYESIMK	0.00216735	2	yes		1.637	0.97	2.104	0.201	0.089
Q92608	Dedicator of cytokinesis protein 2 OS=Homo sapiens OX=9606 GN=DOCK2 PE=1 SV=2	SSVVFADEK	0.00522265	1	yes		0.975	0.486	2.214		0.325
Q92608	Dedicator of cytokinesis protein 2 OS=Homo sapiens OX=9606 GN=DOCK2 PE=1 SV=2	KFENEIILK	0.00611833	1	yes		0.67	0.399	1.932
Q92608	Dedicator of cytokinesis protein 2 OS=Homo sapiens OX=9606 GN=DOCK2 PE=1 SV=2	AFFTEEYVR	0.0144118	2	yes			1.121	1.82	0.058
Q92608	Dedicator of cytokinesis protein 2 OS=Homo sapiens OX=9606 GN=DOCK2 PE=1 SV=2	TYLDTSSR	0.0211615	1	yes	0.158	2.204		1.311	0.327
Q92608	Dedicator of cytokinesis protein 2 OS=Homo sapiens OX=9606 GN=DOCK2 PE=1 SV=2	IVDGEEVVK	0.0331616	3	yes		1.662	0.708	1.371	0.259
Q92608	Dedicator of cytokinesis protein 2 OS=Homo sapiens OX=9606 GN=DOCK2 PE=1 SV=2	TSFVTAYK	0.106033	1	yes				1
Q15057	Arf-GAP with coiled-coil, ANK repeat and PH domain-containing protein 2 OS=Homo sapiens OX=9606 GN=ACAP2 PE=1 SV=3	QHEVEEATNILTATR	3.08706e-07	1	yes	0.488			1.512
Q15057	Arf-GAP with coiled-coil, ANK repeat and PH domain-containing protein 2 OS=Homo sapiens OX=9606 GN=ACAP2 PE=1 SV=3	AQLQNFVK	0.0126594	1	yes			0.407	1.593
P15144	Aminopeptidase N OS=Homo sapiens OX=9606 GN=ANPEP PE=1 SV=4	MLSSFLSEDVFK	0.000177746	1	yes			0.38	1.62
P15144	Aminopeptidase N OS=Homo sapiens OX=9606 GN=ANPEP PE=1 SV=4	QQQDYWLIDVR	1.3611e-06	1	yes				1
P15144	Aminopeptidase N OS=Homo sapiens OX=9606 GN=ANPEP PE=1 SV=4	QASNGVLIR	6.08681e-05	4	yes		3.051	0.178	1.225	0.369	0.178
P15144	Aminopeptidase N OS=Homo sapiens OX=9606 GN=ANPEP PE=1 SV=4	QASNGVLIR	0.000234998	6	yes	0.06	2.285	0.484	1.678	0.494
P15144	Aminopeptidase N OS=Homo sapiens OX=9606 GN=ANPEP PE=1 SV=4	IVSEFDYVEK	3.99271e-05	6	yes	0.091	1.657	1.104	2.683	0.223	0.242
P15144	Aminopeptidase N OS=Homo sapiens OX=9606 GN=ANPEP PE=1 SV=4	IQTQLQR	0.00257108	6	yes	1.256	1.162	0.699	0.307	1.444	1.132
P15144	Aminopeptidase N OS=Homo sapiens OX=9606 GN=ANPEP PE=1 SV=4	VNYDEENWR	2.35396e-05	7	yes	0.109	1.746	1.459	2.038	0.333	0.315
P15144	Aminopeptidase N OS=Homo sapiens OX=9606 GN=ANPEP PE=1 SV=4	VVATTQMQAADAR	2.28947e-08	8	yes	0.145	2.279	0.789	2.201	0.335	0.251
P15144	Aminopeptidase N OS=Homo sapiens OX=9606 GN=ANPEP PE=1 SV=4	VVATTQMQAADAR	2.27787e-08	4	yes	0.311	2.153	0.686	1.908	0.702	0.24
P15144	Aminopeptidase N OS=Homo sapiens OX=9606 GN=ANPEP PE=1 SV=4	SIQLPTTVR	4.94235e-05	12	yes	0.217	1.019	0.826	3.643	0.208	0.087
P15144	Aminopeptidase N OS=Homo sapiens OX=9606 GN=ANPEP PE=1 SV=4	SFPCFDEPAMK	4.72626e-06	2	yes	0.147	0.908	1.004	3.645	0.126	0.17
P15144	Aminopeptidase N OS=Homo sapiens OX=9606 GN=ANPEP PE=1 SV=4	SFPCFDEPAMK	4.72626e-06	3	yes		1.522	1.22	1.788	0.257	0.213
P15144	Aminopeptidase N OS=Homo sapiens OX=9606 GN=ANPEP PE=1 SV=4	SEVYGPMK	0.00159405	2	yes		2.013	0.677	1.021	0.665	0.625
P15144	Aminopeptidase N OS=Homo sapiens OX=9606 GN=ANPEP PE=1 SV=4	SEVYGPMK	0.00017329	4	yes	0.054	2.002		1.996	0.777	0.171
P15144	Aminopeptidase N OS=Homo sapiens OX=9606 GN=ANPEP PE=1 SV=4	SEYMEGNVR	0.000120835	3	yes		1.653		1.53	0.661	0.155
P15144	Aminopeptidase N OS=Homo sapiens OX=9606 GN=ANPEP PE=1 SV=4	SEYMEGNVR	2.51706e-06	2	yes
P15144	Aminopeptidase N OS=Homo sapiens OX=9606 GN=ANPEP PE=1 SV=4	TELVEPTEYLVVH	9.57718e-06	2	yes			0.633	1.367
P15144	Aminopeptidase N OS=Homo sapiens OX=9606 GN=ANPEP PE=1 SV=4	EATDVIIIHSK	1.83688e-06	2	yes		1.983	0.216	2.503	0.2	0.097
P15144	Aminopeptidase N OS=Homo sapiens OX=9606 GN=ANPEP PE=1 SV=4	DNEETGFGSGTR	3.26452e-07	6	yes	0.129	2.082	1.041	2.014	0.456	0.277
P15144	Aminopeptidase N OS=Homo sapiens OX=9606 GN=ANPEP PE=1 SV=4	FAGHYDTPYPLPK	2.40229e-05	1	yes		0.115	0.409	2.476
P15144	Aminopeptidase N OS=Homo sapiens OX=9606 GN=ANPEP PE=1 SV=4	ELWILNR	0.000213391	3	yes	0.359		0.056	2.585
P15144	Aminopeptidase N OS=Homo sapiens OX=9606 GN=ANPEP PE=1 SV=4	ENSLLFDPLSSSSSNK	5.93415e-05	2	yes	0.071	0.644	0.801	4.224	0.108	0.153
P15144	Aminopeptidase N OS=Homo sapiens OX=9606 GN=ANPEP PE=1 SV=4	ALEQALEK	0.000233808	5	yes		1.257	1.2	1.283	0.261
P15144	Aminopeptidase N OS=Homo sapiens OX=9606 GN=ANPEP PE=1 SV=4	DLTALSNMLPK	0.000151089	1	yes				2.831	0.079	0.09
P15144	Aminopeptidase N OS=Homo sapiens OX=9606 GN=ANPEP PE=1 SV=4	DLTALSNMLPK	0.00039432	2	yes	0.212	0.803	1.427	3.39	0.108	0.062
P15144	Aminopeptidase N OS=Homo sapiens OX=9606 GN=ANPEP PE=1 SV=4	DLMVLNDVYR	2.58183e-06	3	yes			0.322	1.678
P15144	Aminopeptidase N OS=Homo sapiens OX=9606 GN=ANPEP PE=1 SV=4	DLMVLNDVYR	2.99171e-06	3	yes		0.375	2.105	2.341	0.089	0.09
P15144	Aminopeptidase N OS=Homo sapiens OX=9606 GN=ANPEP PE=1 SV=4	DHSAIPVINR	2.63718e-07	7	yes	0.093	2.658	0.416	2.205	0.413	0.214
P15144	Aminopeptidase N OS=Homo sapiens OX=9606 GN=ANPEP PE=1 SV=4	GVGGSQPPDIDK	8.23058e-07	7	yes	0.317	1.498	1.134	2.076	0.285	0.69
P15144	Aminopeptidase N OS=Homo sapiens OX=9606 GN=ANPEP PE=1 SV=4	TLNPDLIR	0.00282817	5	yes	0.11	1.303	0.992	3.133	0.33	0.132
P15144	Aminopeptidase N OS=Homo sapiens OX=9606 GN=ANPEP PE=1 SV=4	VVTVIAHELAH	0.00278595	1	yes		1.129		0.871
P15144	Aminopeptidase N OS=Homo sapiens OX=9606 GN=ANPEP PE=1 SV=4	ENSLLFDPLSSSSSNKER	0.0174386	1	yes	0.339		0.436	2.225
P14550	Aldo-keto reductase family 1 member A1 OS=Homo sapiens OX=9606 GN=AKR1A1 PE=1 SV=3	SPAQILLR	0.00179904	1	yes				1
P14550	Aldo-keto reductase family 1 member A1 OS=Homo sapiens OX=9606 GN=AKR1A1 PE=1 SV=3	EELFVTSK	9.96262e-05	4	yes		0.871	0.292	2.772	0.065
P14550	Aldo-keto reductase family 1 member A1 OS=Homo sapiens OX=9606 GN=AKR1A1 PE=1 SV=3	DAGHPLYPFNDPY	0.0024823	1	yes		0.098	0.338	2.564
P14550	Aldo-keto reductase family 1 member A1 OS=Homo sapiens OX=9606 GN=AKR1A1 PE=1 SV=3	LAQNELIAHCQAR	0.000105887	1	yes
P14550	Aldo-keto reductase family 1 member A1 OS=Homo sapiens OX=9606 GN=AKR1A1 PE=1 SV=3	MAASCVLLHTGQK	0.0124778	1	yes	1.527			0.473
P14550	Aldo-keto reductase family 1 member A1 OS=Homo sapiens OX=9606 GN=AKR1A1 PE=1 SV=3	QLNALNK	0.0512715	2	no		1.012		2.291	0.358	0.338
P14550	Aldo-keto reductase family 1 member A1 OS=Homo sapiens OX=9606 GN=AKR1A1 PE=1 SV=3	QIDDILSVASVR	0.0820563	1	yes				1
P14550	Aldo-keto reductase family 1 member A1 OS=Homo sapiens OX=9606 GN=AKR1A1 PE=1 SV=3	ALEALVAK	0.0895899	1	yes			0.517	1.483
P02656	Apolipoprotein C-III OS=Homo sapiens OX=9606 GN=APOC3 PE=1 SV=1	VQESQVAQQAR	1.71227e-07	11	yes	0.269	0.293	1.635	0.369	2.912	0.521
P02656	Apolipoprotein C-III OS=Homo sapiens OX=9606 GN=APOC3 PE=1 SV=1	VTDGFSSLK	2.17017e-05	20	yes	1.621	0.349	0.606	0.628	1.586	1.209
P02656	Apolipoprotein C-III OS=Homo sapiens OX=9606 GN=APOC3 PE=1 SV=1	SSVQESQVAQQAR	1.01211e-10	29	yes	0.672	0.35	1.038	0.442	1.481	2.016
P02656	Apolipoprotein C-III OS=Homo sapiens OX=9606 GN=APOC3 PE=1 SV=1	SEAEDASLLSFMQGYMK	1.15685e-06	4	yes	0.261	0.149	3.215	0.958	0.732	0.684
P02656	Apolipoprotein C-III OS=Homo sapiens OX=9606 GN=APOC3 PE=1 SV=1	TAKDALSSVQESQVAQQAR	4.5581e-11	5	yes	1.539	0.495	0.487	0.869	2.085	0.525
P02656	Apolipoprotein C-III OS=Homo sapiens OX=9606 GN=APOC3 PE=1 SV=1	SVQESQVAQQAR	7.37311e-09	22	yes	0.548	0.743	0.625	0.88	1.317	1.886
P02656	Apolipoprotein C-III OS=Homo sapiens OX=9606 GN=APOC3 PE=1 SV=1	DYWSTVK	8.73012e-05	244	yes	0.445	0.53	1.063	0.621	1.659	1.682
P02656	Apolipoprotein C-III OS=Homo sapiens OX=9606 GN=APOC3 PE=1 SV=1	ALSSVQESQVAQQAR	1.50435e-10	1	yes				0.532	0.522	1.946
P02656	Apolipoprotein C-III OS=Homo sapiens OX=9606 GN=APOC3 PE=1 SV=1	DALSSVQESQVAQQAR	1.82314e-09	41	yes	0.794	0.728	0.872	0.86	1.322	1.424
P02656	Apolipoprotein C-III OS=Homo sapiens OX=9606 GN=APOC3 PE=1 SV=1	GWVTDGFSSLK	4.27338e-07	26	yes	1.158	0.075	1.111	2.985	0.504	0.166
O43747	AP-1 complex subunit gamma-1 OS=Homo sapiens OX=9606 GN=AP1G1 PE=1 SV=5	AVEYNALFK	0.000986501	1	yes		0.464		2.431	0.105
O43747	AP-1 complex subunit gamma-1 OS=Homo sapiens OX=9606 GN=AP1G1 PE=1 SV=5	IEFTFER	0.0315349	1	yes	0.341	1.207		2.65	0.599	0.202
O43747	AP-1 complex subunit gamma-1 OS=Homo sapiens OX=9606 GN=AP1G1 PE=1 SV=5	FTCTVNR	0.0776763	1	yes
P62330	ADP-ribosylation factor 6 OS=Homo sapiens OX=9606 GN=ARF6 PE=1 SV=2	QDLPDAMKPHEIQEK	4.77559e-12	2	yes		1.202		2.548	0.108	0.142
P62330	ADP-ribosylation factor 6 OS=Homo sapiens OX=9606 GN=ARF6 PE=1 SV=2	ILMLGLDAAGK	6.48213e-07	2	yes	0.404	0.638	0.985	3.419	0.283	0.271
P62330	ADP-ribosylation factor 6 OS=Homo sapiens OX=9606 GN=ARF6 PE=1 SV=2	ILMLGLDAAGK	1.78008e-05	1	yes	0.086		0.724	2.19
P62330	ADP-ribosylation factor 6 OS=Homo sapiens OX=9606 GN=ARF6 PE=1 SV=2	FNVWDVGGQDK	3.51992e-06	3	yes	0.087	0.392	0.832	3.603	0.086
P06576	ATP synthase subunit beta, mitochondrial OS=Homo sapiens OX=9606 GN=ATP5F1B PE=1 SV=3	IMNVIGEPIDER	3.59219e-06	2	yes		0.819	0.911	2.949	0.145	0.175
P06576	ATP synthase subunit beta, mitochondrial OS=Homo sapiens OX=9606 GN=ATP5F1B PE=1 SV=3	IPVGPETLGR	8.65958e-07	6	yes	0.386	0.832	1.876	1.07	1.447	0.388
P06576	ATP synthase subunit beta, mitochondrial OS=Homo sapiens OX=9606 GN=ATP5F1B PE=1 SV=3	VLDSGAPIK	0.00126377	3	yes	1.133	0.438	1.324	0.281	1.824
P06576	ATP synthase subunit beta, mitochondrial OS=Homo sapiens OX=9606 GN=ATP5F1B PE=1 SV=3	EGNDLYHEMIESGVINLK	3.87068e-10	5	yes	1.206	2.306	1.152		0.073	0.262
P06576	ATP synthase subunit beta, mitochondrial OS=Homo sapiens OX=9606 GN=ATP5F1B PE=1 SV=3	AIAELGIYPAVDPLDSTSR	7.11548e-09	4	yes	1.862	2.243	1.185	0.119	0.156	0.435
P06576	ATP synthase subunit beta, mitochondrial OS=Homo sapiens OX=9606 GN=ATP5F1B PE=1 SV=3	KGSITSVQAIYVPADDLTDPAPATTFAHLDATTVLSR	6.03704e-07	1	yes
P06576	ATP synthase subunit beta, mitochondrial OS=Homo sapiens OX=9606 GN=ATP5F1B PE=1 SV=3	TIAMDGTEGLVR	0.00576616	1	yes		0.916			1.551	0.534
P06576	ATP synthase subunit beta, mitochondrial OS=Homo sapiens OX=9606 GN=ATP5F1B PE=1 SV=3	LVLEVAQHLGESTVR	0.0275964	1	yes
P06576	ATP synthase subunit beta, mitochondrial OS=Homo sapiens OX=9606 GN=ATP5F1B PE=1 SV=3	FTQAGSEVSALLGR	0.105603	1	yes	1.031	0.872		1.097
P18859	ATP synthase-coupling factor 6, mitochondrial OS=Homo sapiens OX=9606 GN=ATP5PF PE=1 SV=1	FEVIEKPQA	0.0112747	1	yes	0.696	0.477				1.827
Q13867	Bleomycin hydrolase OS=Homo sapiens OX=9606 GN=BLMH PE=1 SV=1	EHVKPLFNMEDK	0.00150801	2	yes		1.016	0.916			1.067
Q13867	Bleomycin hydrolase OS=Homo sapiens OX=9606 GN=BLMH PE=1 SV=1	DGEAVWFGCDVGK	0.000688675	3	yes		0.372	1.526	1.793		0.31
Q13867	Bleomycin hydrolase OS=Homo sapiens OX=9606 GN=BLMH PE=1 SV=1	DDQDGAFTK	0.0156314	1	yes
P04040	Catalase OS=Homo sapiens OX=9606 GN=CAT PE=1 SV=3	NLSVEDAAR	0.000429829	5	yes	2.111	0.347	0.661	2.417	0.288	0.177
P04040	Catalase OS=Homo sapiens OX=9606 GN=CAT PE=1 SV=3	RNPQTHLK	0.00250735	2	yes				1.914		0.086
P04040	Catalase OS=Homo sapiens OX=9606 GN=CAT PE=1 SV=3	LNVITVGPR	1.06016e-05	6	yes	1.733	0.121	0.764	3.228	0.089	0.064
P04040	Catalase OS=Homo sapiens OX=9606 GN=CAT PE=1 SV=3	LVNANGEAVYCK	8.57961e-08	7	yes	1.195	0.542	0.648	3.022	0.235	0.358
P04040	Catalase OS=Homo sapiens OX=9606 GN=CAT PE=1 SV=3	LSQEDPDYGIR	3.31758e-08	6	yes	1.084	0.521	0.488	2.707	0.2
P04040	Catalase OS=Homo sapiens OX=9606 GN=CAT PE=1 SV=3	SIQYSGEVR	5.69782e-05	7	yes	1.711	0.793	0.183	1.313
P04040	Catalase OS=Homo sapiens OX=9606 GN=CAT PE=1 SV=3	SFGAPEQQPSALEHSIQYSGEVR	4.31413e-12	1	yes				1
P04040	Catalase OS=Homo sapiens OX=9606 GN=CAT PE=1 SV=3	DPILFPSFIHSQK	4.50406e-09	1	yes		0.008		1.992
P04040	Catalase OS=Homo sapiens OX=9606 GN=CAT PE=1 SV=3	DYPLIPVGK	6.25003e-06	16	yes	1.212	0.306	0.52	3.722	0.106	0.135
P04040	Catalase OS=Homo sapiens OX=9606 GN=CAT PE=1 SV=3	ADVLTTGAGNPVGDK	4.35052e-10	12	yes	2.43	0.755	0.489	2.032	0.153	0.142
P04040	Catalase OS=Homo sapiens OX=9606 GN=CAT PE=1 SV=3	AFYVNVLNEEQR	7.29213e-08	3	yes				1
P04040	Catalase OS=Homo sapiens OX=9606 GN=CAT PE=1 SV=3	DDNVTQVR	0.000490403	2	yes	0.484	1.76	0.756
P04040	Catalase OS=Homo sapiens OX=9606 GN=CAT PE=1 SV=3	DAQIFIQK	0.00011369	4	yes	1.513	0.564	0.598	2.827	0.198	0.3
P04040	Catalase OS=Homo sapiens OX=9606 GN=CAT PE=1 SV=3	DLFNAIATGK	1.68488e-06	11	yes	1.118	0.276	0.462	3.957	0.086	0.101
P04040	Catalase OS=Homo sapiens OX=9606 GN=CAT PE=1 SV=3	GYFEVTHDITK	1.19371e-07	2	yes	0.91		0.332	1.758
P04040	Catalase OS=Homo sapiens OX=9606 GN=CAT PE=1 SV=3	LFAYPDTHR	0.000239818	3	yes	0.763		0.185	2.052
P04040	Catalase OS=Homo sapiens OX=9606 GN=CAT PE=1 SV=3	FSTVAGESGSADTVR	3.77692e-11	10	yes	2.258	0.729	0.719	1.897	0.265	0.132
P04040	Catalase OS=Homo sapiens OX=9606 GN=CAT PE=1 SV=3	FNTANDDNVTQVR	2.42322e-09	12	yes	1.634	0.392	0.728	2.894	0.141	0.211
P04040	Catalase OS=Homo sapiens OX=9606 GN=CAT PE=1 SV=3	GAPEQQPSALEHSIQYSGEVR	3.80957e-15	2	yes	0.217		0.19	2.593
P04040	Catalase OS=Homo sapiens OX=9606 GN=CAT PE=1 SV=3	NTPIFFIR	0.00614861	2	yes	1.208	0.062		2.67		0.06
P04040	Catalase OS=Homo sapiens OX=9606 GN=CAT PE=1 SV=3	NFTEVHPDYGSHIQALLDK	0.0269657	1	yes		0.825		1.175
P04040	Catalase OS=Homo sapiens OX=9606 GN=CAT PE=1 SV=3	YLHIPVNCPYR	0.128438	1	yes			0.317	1.683
P16152	Carbonyl reductase [NADPH] 1 OS=Homo sapiens OX=9606 GN=CBR1 PE=1 SV=3	TNFFGTR	0.000805732	5	yes	0.499	0.822	0.852	2.535	0.293
P16152	Carbonyl reductase [NADPH] 1 OS=Homo sapiens OX=9606 GN=CBR1 PE=1 SV=3	HIQAEVTMK	5.55492e-05	2	yes	0.821			1.179
P16152	Carbonyl reductase [NADPH] 1 OS=Homo sapiens OX=9606 GN=CBR1 PE=1 SV=3	GQAAVQQLQAEGLSPR	1.00944e-07	2	yes			0.098	1.902
Q9UNE7	E3 ubiquitin-protein ligase CHIP OS=Homo sapiens OX=9606 GN=STUB1 PE=1 SV=2	ISFELMR	0.00139103	1	yes			0.198	2.769	0.034
Q9UNE7	E3 ubiquitin-protein ligase CHIP OS=Homo sapiens OX=9606 GN=STUB1 PE=1 SV=2	SPSAQELK	0.000805732	1	yes	0.422			1.578
Q9UNE7	E3 ubiquitin-protein ligase CHIP OS=Homo sapiens OX=9606 GN=STUB1 PE=1 SV=2	EPCITPSGITYDR	1.31902e-05	1	yes				1.782		0.218
Q9UNE7	E3 ubiquitin-protein ligase CHIP OS=Homo sapiens OX=9606 GN=STUB1 PE=1 SV=2	ALELDGQSVK	0.00028936	2	yes	0.184	0.738		2.077
Q15762	CD226 antigen OS=Homo sapiens OX=9606 GN=CD226 PE=1 SV=2	DLFTESWDTQK	0.00164301	3	yes			1.299	0.701
P42773	Cyclin-dependent kinase 4 inhibitor C OS=Homo sapiens OX=9606 GN=CDKN2C PE=1 SV=1	VVEFLVK	0.0080974	1	yes	0.407	1.177	0.739	2.414	0.263
Q13085	Acetyl-CoA carboxylase 1 OS=Homo sapiens OX=9606 GN=ACACA PE=1 SV=2	LPELLLK	0.000661325	1	yes	0.398	0.849	1.026	3.538	0.115	0.073
P62258	14-3-3 protein epsilon OS=Homo sapiens OX=9606 GN=YWHAE PE=1 SV=1	QMVETELK	6.64296e-06	3	yes	0.36	0.406	1.923	2.408	0.442	0.46
P62258	14-3-3 protein epsilon OS=Homo sapiens OX=9606 GN=YWHAE PE=1 SV=1	QMVETELK	9.0107e-06	4	yes	0.269	1.78	0.317	0.783	1.67	1.181
P62258	14-3-3 protein epsilon OS=Homo sapiens OX=9606 GN=YWHAE PE=1 SV=1	IISSIEQK	0.000253589	19	yes	0.59	0.687	1.358	2.618	0.529	0.217
P62258	14-3-3 protein epsilon OS=Homo sapiens OX=9606 GN=YWHAE PE=1 SV=1	LICCDILDVLDK	1.03017e-07	3	yes	1.293	2.202	1.692	0.289	0.098	0.426
P62258	14-3-3 protein epsilon OS=Homo sapiens OX=9606 GN=YWHAE PE=1 SV=1	MDDREDLVYQAK	0.00195001	7	yes	0.416	0.858	1.379	2.992	0.232	0.123
P62258	14-3-3 protein epsilon OS=Homo sapiens OX=9606 GN=YWHAE PE=1 SV=1	YLAEFATGNDR	2.35826e-07	10	yes	0.369	0.567	1.848	2.692	0.33	0.193
P62258	14-3-3 protein epsilon OS=Homo sapiens OX=9606 GN=YWHAE PE=1 SV=1	YDEMVESMK	2.2602e-05	5	yes	0.338	0.68	0.323	3.982	0.495	0.181
P62258	14-3-3 protein epsilon OS=Homo sapiens OX=9606 GN=YWHAE PE=1 SV=1	YDEMVESMK	6.44928e-07	6	yes	0.576	1.211	1.12	1.569	1.027	0.497
P62258	14-3-3 protein epsilon OS=Homo sapiens OX=9606 GN=YWHAE PE=1 SV=1	YYEILNSPDR	8.86417e-05	3	yes	0.249		1.118	3.265	0.28	0.088
P62258	14-3-3 protein epsilon OS=Homo sapiens OX=9606 GN=YWHAE PE=1 SV=1	EDLVYQAK	4.17951e-05	4	yes	0.32	0.539	1.762	2.862	0.466	0.051
P62258	14-3-3 protein epsilon OS=Homo sapiens OX=9606 GN=YWHAE PE=1 SV=1	DNLTLWTSDMQGDGEEQNK	2.10885e-07	4	yes	0.432	0.581	1.044	2.899	0.045
P62258	14-3-3 protein epsilon OS=Homo sapiens OX=9606 GN=YWHAE PE=1 SV=1	DNLTLWTSDMQGDGEEQNK	1.37986e-10	3	yes		0.114	1.842	1.044
P62258	14-3-3 protein epsilon OS=Homo sapiens OX=9606 GN=YWHAE PE=1 SV=1	EALQDVEDENQ	5.12127e-05	2	yes	0.376	0.541	2.107	2.544	0.354	0.078
P62258	14-3-3 protein epsilon OS=Homo sapiens OX=9606 GN=YWHAE PE=1 SV=1	AAFDDAIAELDTLSEESYK	7.06219e-12	3	yes	1.951	1.685	1.688	0.081	0.246	0.35
P62258	14-3-3 protein epsilon OS=Homo sapiens OX=9606 GN=YWHAE PE=1 SV=1	AASDIAMTELPPTHPIR	2.70322e-12	15	yes	0.318	0.681	2.052	2.531	0.228	0.189
P62258	14-3-3 protein epsilon OS=Homo sapiens OX=9606 GN=YWHAE PE=1 SV=1	HLIPAANTGESK	1.90508e-07	6	yes	0.16	0.726		2.951		0.162
P62258	14-3-3 protein epsilon OS=Homo sapiens OX=9606 GN=YWHAE PE=1 SV=1	KEAAENSLVAYK	7.59464e-08	3	yes	0.24		1.276	1.491	0.994
P43652	Afamin OS=Homo sapiens OX=9606 GN=AFM PE=1 SV=1	LPNNVLQEK	1.28594e-05	5	yes	0.515	1.031	1.291	0.927	1.217	1.019
P43652	Afamin OS=Homo sapiens OX=9606 GN=AFM PE=1 SV=1	IKECCEK	1.79826e-05	16	yes	0.043	1.274	0.162		0.79	2.732
P43652	Afamin OS=Homo sapiens OX=9606 GN=AFM PE=1 SV=1	DADPDTFFAK	9.57718e-06	6	yes	0.535	0.786	0.762	1.201	1.071	1.644
P43652	Afamin OS=Homo sapiens OX=9606 GN=AFM PE=1 SV=1	HVCGALLK	0.00010861	2	yes	1.058	1.05			1.428	0.463
P43652	Afamin OS=Homo sapiens OX=9606 GN=AFM PE=1 SV=1	ICAMEGLPQK	2.28543e-06	6	yes	0.353	0.685	0.891	1.387	0.892	1.793
P43652	Afamin OS=Homo sapiens OX=9606 GN=AFM PE=1 SV=1	FTDSENVCQER	9.74168e-08	7	yes	0.503	0.685	0.975	1.116	1.015	1.705
P43652	Afamin OS=Homo sapiens OX=9606 GN=AFM PE=1 SV=1	FLVNLVK	0.000256176	4	yes	1.197	0.423	1.347	2.433	0.35	0.251
P43652	Afamin OS=Homo sapiens OX=9606 GN=AFM PE=1 SV=1	VMNHICSK	0.0179417	2	yes	1.34	0.817		0.385	1.143	1.316
P43652	Afamin OS=Homo sapiens OX=9606 GN=AFM PE=1 SV=1	GQCIINSNK	0.134083	4	yes	0.269	0.287	2.09	0.886	0.931	1.538
O43306	Adenylate cyclase type 6 OS=Homo sapiens OX=9606 GN=ADCY6 PE=1 SV=2	DAEPPSPTPAGPPR	0.00285666	1	yes		0.905	1.095
P58335	Anthrax toxin receptor 2 OS=Homo sapiens OX=9606 GN=ANTXR2 PE=1 SV=5	LDGLVPSYAEK	5.9404e-06	4	yes	0.299	1.063		1.497	0.513	1.628
P58335	Anthrax toxin receptor 2 OS=Homo sapiens OX=9606 GN=ANTXR2 PE=1 SV=5	LANEQIQK	0.000976571	1	yes					1.012	0.988
P58335	Anthrax toxin receptor 2 OS=Homo sapiens OX=9606 GN=ANTXR2 PE=1 SV=5	EEEEEPLPTK	0.172811	1	yes		0.585		1.292	0.911	1.212
P05089	Arginase-1 OS=Homo sapiens OX=9606 GN=ARG1 PE=1 SV=2	YFSMTEVDR	5.01825e-05	4	yes	0.87	0.616	0.729	1.583	0.664	1.537
P05089	Arginase-1 OS=Homo sapiens OX=9606 GN=ARG1 PE=1 SV=2	YFSMTEVDR	0.000142157	3	yes	1
P05089	Arginase-1 OS=Homo sapiens OX=9606 GN=ARG1 PE=1 SV=2	DVDPGEHYILK	1.56919e-06	6	yes	1.397	0.549	0.831	1.115	0.722	1.385
P05089	Arginase-1 OS=Homo sapiens OX=9606 GN=ARG1 PE=1 SV=2	GGVEEGPTVLR	1.83851e-07	6	yes	0.935	0.576	1.067	1.171	0.679	1.572
P05089	Arginase-1 OS=Homo sapiens OX=9606 GN=ARG1 PE=1 SV=2	DIVYIGLR	0.00514556	6	yes	1.491	0.274	1.593	1.631	0.361	0.65
P61160	Actin-related protein 2 OS=Homo sapiens OX=9606 GN=ACTR2 PE=1 SV=1	ILLTEPPMNPTK	2.18521e-07	4	yes	0.182	0.337	0.845	4.442	0.083	0.111
P61160	Actin-related protein 2 OS=Homo sapiens OX=9606 GN=ACTR2 PE=1 SV=1	VVVCDNGTGFVK	4.79885e-06	6	yes	0.138	0.691	1.364	2.773	0.035
P61160	Actin-related protein 2 OS=Homo sapiens OX=9606 GN=ACTR2 PE=1 SV=1	TIQAADIDTR	2.619e-05	3	yes			1.01	0.99
P61160	Actin-related protein 2 OS=Homo sapiens OX=9606 GN=ACTR2 PE=1 SV=1	FEAPEALFQPH	5.34398e-07	4	yes	0.166	0.233	1.251	4.14	0.057	0.154
P61160	Actin-related protein 2 OS=Homo sapiens OX=9606 GN=ACTR2 PE=1 SV=1	DLMVGDEASELR	1.35296e-05	2	yes	0.982	1.089	0.654	1.992	0.829	0.454
P61160	Actin-related protein 2 OS=Homo sapiens OX=9606 GN=ACTR2 PE=1 SV=1	HLWDYTFGPEK	8.357e-07	1	yes				1
P61160	Actin-related protein 2 OS=Homo sapiens OX=9606 GN=ACTR2 PE=1 SV=1	RLDIAGR	0.00805785	2	yes	0.294	0.438	1.891	2.031	0.346
P61160	Actin-related protein 2 OS=Homo sapiens OX=9606 GN=ACTR2 PE=1 SV=1	LCYVGYNIEQEQK	0.0113293	1	yes	0.597	0.425	1.1	2.617		0.261
Q9UQB8	Brain-specific angiogenesis inhibitor 1-associated protein 2 OS=Homo sapiens OX=9606 GN=BAIAP2 PE=1 SV=1	MGELASESQGSK	3.69115e-08	3	yes		1.751		1.342	0.597	0.31
Q9UQB8	Brain-specific angiogenesis inhibitor 1-associated protein 2 OS=Homo sapiens OX=9606 GN=BAIAP2 PE=1 SV=1	LSDSYSNTLPVR	1.11175e-07	2	yes		1.857	0.418	1.936	0.434	0.355
Q9UQB8	Brain-specific angiogenesis inhibitor 1-associated protein 2 OS=Homo sapiens OX=9606 GN=BAIAP2 PE=1 SV=1	SSSMAAGLER	2.5533e-05	2	yes	0.156	3.634		0.439	0.428	0.342
Q9UQB8	Brain-specific angiogenesis inhibitor 1-associated protein 2 OS=Homo sapiens OX=9606 GN=BAIAP2 PE=1 SV=1	ELQYIDAISNK	9.8236e-06	1	yes		1.213		1.531	0.256
Q9UQB8	Brain-specific angiogenesis inhibitor 1-associated protein 2 OS=Homo sapiens OX=9606 GN=BAIAP2 PE=1 SV=1	ALAGVTYAAK	0.00104822	1	yes
Q9UQB8	Brain-specific angiogenesis inhibitor 1-associated protein 2 OS=Homo sapiens OX=9606 GN=BAIAP2 PE=1 SV=1	SSSTGNLLDKDDLAIPPPDYGAASR	0.0030642	1	yes				1
Q9UQB8	Brain-specific angiogenesis inhibitor 1-associated protein 2 OS=Homo sapiens OX=9606 GN=BAIAP2 PE=1 SV=1	LTENVYK	0.00786289	3	yes		2.45		0.674	0.463	0.413
Q13444	Disintegrin and metalloproteinase domain-containing protein 15 OS=Homo sapiens OX=9606 GN=ADAM15 PE=1 SV=4	VDLLGAQECR	0.000724454	1	yes			0.278	1.722
Q13444	Disintegrin and metalloproteinase domain-containing protein 15 OS=Homo sapiens OX=9606 GN=ADAM15 PE=1 SV=4	DAICGQLQCQTGR	0.000928397	1	yes
Q13444	Disintegrin and metalloproteinase domain-containing protein 15 OS=Homo sapiens OX=9606 GN=ADAM15 PE=1 SV=4	TQPLLGSIR	0.0562312	1	yes				1
Q9BY15	Adhesion G protein-coupled receptor E3 OS=Homo sapiens OX=9606 GN=ADGRE3 PE=2 SV=2	QEISSTATTILR	0.000273649	2	yes			0.897	1.103
Q9BY15	Adhesion G protein-coupled receptor E3 OS=Homo sapiens OX=9606 GN=ADGRE3 PE=2 SV=2	VLETALKDPEQK	0.0608243	2	yes		0.585	0.968	2.127	0.32
Q9BY15	Adhesion G protein-coupled receptor E3 OS=Homo sapiens OX=9606 GN=ADGRE3 PE=2 SV=2	SESETYTLSSK	0.126933	1	yes	0.418	0.554	2.161	0.867
O95782	AP-2 complex subunit alpha-1 OS=Homo sapiens OX=9606 GN=AP2A1 PE=1 SV=3	NADVELQQR	7.76753e-05	1	yes		1.714		1.023		0.263
O95782	AP-2 complex subunit alpha-1 OS=Homo sapiens OX=9606 GN=AP2A1 PE=1 SV=3	QSAALCLLR	0.000490403	1	yes	0.604	0.924	0.58	2.815	0.591	0.487
O95782	AP-2 complex subunit alpha-1 OS=Homo sapiens OX=9606 GN=AP2A1 PE=1 SV=3	QIVSEMLR	0.000193769	1	yes	1.807	0.312	0.555	1.327
O95782	AP-2 complex subunit alpha-1 OS=Homo sapiens OX=9606 GN=AP2A1 PE=1 SV=3	YLETADYAIR	7.73678e-06	2	yes		1.777		0.991	0.232
O95782	AP-2 complex subunit alpha-1 OS=Homo sapiens OX=9606 GN=AP2A1 PE=1 SV=3	FINLFPETK	0.00150042	1	yes	0.04	0.397	2.426	2.974	0.145	0.019
O95782	AP-2 complex subunit alpha-1 OS=Homo sapiens OX=9606 GN=AP2A1 PE=1 SV=3	QLSLPQQEAQK	0.00295864	2	yes	0.118	1.212		1.671
O95782	AP-2 complex subunit alpha-1 OS=Homo sapiens OX=9606 GN=AP2A1 PE=1 SV=3	VLQIVTNR	0.111304	1	yes
O95782	AP-2 complex subunit alpha-1 OS=Homo sapiens OX=9606 GN=AP2A1 PE=1 SV=3	ATIQGVLR	0.155116	1	yes		0.406	1.345	2.108	0.141
P25705	ATP synthase subunit alpha, mitochondrial OS=Homo sapiens OX=9606 GN=ATP5F1A PE=1 SV=1	VLSIGDGIAR	0.0020098	2	yes					1
P25705	ATP synthase subunit alpha, mitochondrial OS=Homo sapiens OX=9606 GN=ATP5F1A PE=1 SV=1	VVDALGNAIDGK	1.12681e-05	3	yes	1.024	1.698			0.996	0.282
P25705	ATP synthase subunit alpha, mitochondrial OS=Homo sapiens OX=9606 GN=ATP5F1A PE=1 SV=1	TGTAEMSSILEER	6.41659e-07	2	yes		1
P25705	ATP synthase subunit alpha, mitochondrial OS=Homo sapiens OX=9606 GN=ATP5F1A PE=1 SV=1	TGTAEMSSILEER	1.20085e-08	1	yes					1
P25705	ATP synthase subunit alpha, mitochondrial OS=Homo sapiens OX=9606 GN=ATP5F1A PE=1 SV=1	AQFGSDLDAATQQLLSR	8.13087e-05	3	yes	2.029	2.118	0.568		0.088	0.197
P25705	ATP synthase subunit alpha, mitochondrial OS=Homo sapiens OX=9606 GN=ATP5F1A PE=1 SV=1	AVDSLVPIGR	9.46924e-05	4	yes	0.508	1.081		1.415	1.665	0.332
P25705	ATP synthase subunit alpha, mitochondrial OS=Homo sapiens OX=9606 GN=ATP5F1A PE=1 SV=1	HALIIYDDLSK	0.00077375	1	yes	1.007	0.993
P25705	ATP synthase subunit alpha, mitochondrial OS=Homo sapiens OX=9606 GN=ATP5F1A PE=1 SV=1	LELAQYR	0.00347237	1	yes	1.01	1.15		0.696	0.867	1.277
P25705	ATP synthase subunit alpha, mitochondrial OS=Homo sapiens OX=9606 GN=ATP5F1A PE=1 SV=1	FENAFLSHVVSQHQALLGTIR	0.0114949	2	yes	1.604					0.396
P25705	ATP synthase subunit alpha, mitochondrial OS=Homo sapiens OX=9606 GN=ATP5F1A PE=1 SV=1	STVAQLVK	0.0109519	2	yes	0.763	0.523	1.04	0.615	2.604	0.455
P25705	ATP synthase subunit alpha, mitochondrial OS=Homo sapiens OX=9606 GN=ATP5F1A PE=1 SV=1	ELIIGDR	0.0160849	2	yes	0.904	0.979	1.415	0.589	1.42	0.691
P27824	Calnexin OS=Homo sapiens OX=9606 GN=CANX PE=1 SV=2	PVIDNPNYK	6.91103e-05	2	yes	0.443	0.622	1.301	1.84	0.309	1.484
P27824	Calnexin OS=Homo sapiens OX=9606 GN=CANX PE=1 SV=2	EIEDPEDR	0.000454487	1	yes		0.878		1.122
P27824	Calnexin OS=Homo sapiens OX=9606 GN=CANX PE=1 SV=2	AEEDEILNR	0.000318648	1	yes				1
P27824	Calnexin OS=Homo sapiens OX=9606 GN=CANX PE=1 SV=2	APVPTGEVYFADSFDR	0.00331961	3	yes	1.217	1.516	0.969			0.299
P27824	Calnexin OS=Homo sapiens OX=9606 GN=CANX PE=1 SV=2	WEVEEMK	0.00602838	2	yes	0.261	1.933		0.806
P27824	Calnexin OS=Homo sapiens OX=9606 GN=CANX PE=1 SV=2	TIMFGPDK	0.00678564	2	yes	1.182	2.358	1.615	0.385	0.365	0.096
P27824	Calnexin OS=Homo sapiens OX=9606 GN=CANX PE=1 SV=2	TIMFGPDK	0.0217656	1	yes
P27824	Calnexin OS=Homo sapiens OX=9606 GN=CANX PE=1 SV=2	TDAPQPDVK	0.153948	1	yes			1.947	0.053
Q9UKY7	Protein CDV3 homolog OS=Homo sapiens OX=9606 GN=CDV3 PE=1 SV=1	PGDGGTASAGAAGPGAATK	3.53238e-10	1	yes				1
Q9UKY7	Protein CDV3 homolog OS=Homo sapiens OX=9606 GN=CDV3 PE=1 SV=1	EVDYSGLR	0.000248492	7	yes	0.123	1.017	1.684	2.733	0.292	0.151
Q9UKY7	Protein CDV3 homolog OS=Homo sapiens OX=9606 GN=CDV3 PE=1 SV=1	KTPQGPPEIYSDTQFPSLQSTAK	2.82639e-05	1	yes	0.186			1.814
Q9UKY7	Protein CDV3 homolog OS=Homo sapiens OX=9606 GN=CDV3 PE=1 SV=1	SLDNFFAK	0.102637	3	yes	0.341	1.207		2.65	0.599	0.202
P06127	T-cell surface glycoprotein CD5 OS=Homo sapiens OX=9606 GN=CD5 PE=1 SV=2	QWEDPSQASK	5.52677e-05	1	yes				1.332		0.668
P06127	T-cell surface glycoprotein CD5 OS=Homo sapiens OX=9606 GN=CD5 PE=1 SV=2	VLDAGDPTSR	0.00850337	1	yes
Q8N7R7	Cyclin-Y-like protein 1 OS=Homo sapiens OX=9606 GN=CCNYL1 PE=1 SV=2	SLDIFDER	0.0456852	1	yes		0.539	0.361	2.1
Q8N7R7	Cyclin-Y-like protein 1 OS=Homo sapiens OX=9606 GN=CCNYL1 PE=1 SV=2	AQNLEAISR	0.0997413	1	yes	1.446	0.53	0.765	1.943	0.899	0.417
P20963	T-cell surface glycoprotein CD3 zeta chain OS=Homo sapiens OX=9606 GN=CD247 PE=1 SV=2	NPQEGLYNELQK	7.63333e-08	4	yes		0.745	0.831	2.308	0.401	0.715
P20963	T-cell surface glycoprotein CD3 zeta chain OS=Homo sapiens OX=9606 GN=CD247 PE=1 SV=2	MAEAYSEIGMK	2.619e-05	1	yes		0.498	0.919	1.583
P20963	T-cell surface glycoprotein CD3 zeta chain OS=Homo sapiens OX=9606 GN=CD247 PE=1 SV=2	DTYDALHMQALPPR	6.66961e-05	3	yes	0.198	0.443	0.836	4.081	0.056	0.386
P20963	T-cell surface glycoprotein CD3 zeta chain OS=Homo sapiens OX=9606 GN=CD247 PE=1 SV=2	GHDGLYQGLSTATK	8.40699e-08	3	yes	0.383	0.471		2.578	1.234	0.334
P20963	T-cell surface glycoprotein CD3 zeta chain OS=Homo sapiens OX=9606 GN=CD247 PE=1 SV=2	SADAPAYQQGQNQLYNELNLGR	0.00744992	1	yes		0.328		1.672
P20963	T-cell surface glycoprotein CD3 zeta chain OS=Homo sapiens OX=9606 GN=CD247 PE=1 SV=2	REEYDVLDK	0.0492707	3	yes	0.444	0.816	1.067	1.996	0.763	0.914
P01009	Alpha-1-antitrypsin OS=Homo sapiens OX=9606 GN=SERPINA1 PE=1 SV=3	QINDYVEK	3.68462e-06	10	yes	0.845	1.381	0.535	0.948	0.912	1.38
P01009	Alpha-1-antitrypsin OS=Homo sapiens OX=9606 GN=SERPINA1 PE=1 SV=3	QINDYVEK	7.93585e-06	5	yes	0.548	1.439	0.793	0.719	0.958	1.544
P01009	Alpha-1-antitrypsin OS=Homo sapiens OX=9606 GN=SERPINA1 PE=1 SV=3	LGMFNIQH	5.25302e-05	3	yes	1.61	0.359	0.726	2.635	0.347	0.323
P01009	Alpha-1-antitrypsin OS=Homo sapiens OX=9606 GN=SERPINA1 PE=1 SV=3	LGMFNIQH	1.00764e-05	5	yes	0.228	0.494	2.377	1.833	0.605	0.463
P01009	Alpha-1-antitrypsin OS=Homo sapiens OX=9606 GN=SERPINA1 PE=1 SV=3	LGMFNIQHCK	9.93292e-07	2	yes	2.245	0.443		1.272		0.04
P01009	Alpha-1-antitrypsin OS=Homo sapiens OX=9606 GN=SERPINA1 PE=1 SV=3	LVDKFLEDVKK	1.34611e-05	3	yes	0.908	0.964	0.81	2.559	0.342	0.417
P01009	Alpha-1-antitrypsin OS=Homo sapiens OX=9606 GN=SERPINA1 PE=1 SV=3	LYHSEAFTVNFGDTEEAK	8.69787e-12	12	yes	1.136	3.279	0.817	0.152	0.167	0.448
P01009	Alpha-1-antitrypsin OS=Homo sapiens OX=9606 GN=SERPINA1 PE=1 SV=3	LQHLENELTHDIITK	5.55704e-11	15	yes	0.965	0.95	0.659	3.315	0.06	0.05
P01009	Alpha-1-antitrypsin OS=Homo sapiens OX=9606 GN=SERPINA1 PE=1 SV=3	LSSWVLLMK	7.61129e-05	4	yes	1.77	2.502	0.664	0.425	0.26	0.379
P01009	Alpha-1-antitrypsin OS=Homo sapiens OX=9606 GN=SERPINA1 PE=1 SV=3	TVNFGDTEEAK	9.63467e-07	10	yes	0.786	0.556	1.791	0.979	0.602	1.286
P01009	Alpha-1-antitrypsin OS=Homo sapiens OX=9606 GN=SERPINA1 PE=1 SV=3	TVNFGDTEEAKK	8.67488e-09	13	yes	0.638	0.903	0.433	0.793	0.877	2.357
P01009	Alpha-1-antitrypsin OS=Homo sapiens OX=9606 GN=SERPINA1 PE=1 SV=3	VFLMIEQNTK	0.000452189	2	yes	1.132	0.608	1.194	1.066
P01009	Alpha-1-antitrypsin OS=Homo sapiens OX=9606 GN=SERPINA1 PE=1 SV=3	VFLMIEQNTK	1.11541e-05	4	yes	0.695	0.612	1.776	1.464		0.454
P01009	Alpha-1-antitrypsin OS=Homo sapiens OX=9606 GN=SERPINA1 PE=1 SV=3	VFSNGADLSGVTEEAPLK	5.46815e-10	2	yes	0.32	0.169		3.655	0.135	0.72
P01009	Alpha-1-antitrypsin OS=Homo sapiens OX=9606 GN=SERPINA1 PE=1 SV=3	WERPFEVK	0.00172796	2	yes	0.716	1.452	1.237	0.898	0.904	0.794
P01009	Alpha-1-antitrypsin OS=Homo sapiens OX=9606 GN=SERPINA1 PE=1 SV=3	SNGADLSGVTEEAPLK	7.65006e-05	3	yes		0.764	1.584	0.918		0.734
P01009	Alpha-1-antitrypsin OS=Homo sapiens OX=9606 GN=SERPINA1 PE=1 SV=3	TTGNGLFLSEGLK	6.5209e-08	8	yes	1.227	0.883	1.288	1.287	0.466	0.85
P01009	Alpha-1-antitrypsin OS=Homo sapiens OX=9606 GN=SERPINA1 PE=1 SV=3	SVLGQLGITK	0.00118343	7	yes	1.946	1.438	0.871	1.374	0.157	0.214
P01009	Alpha-1-antitrypsin OS=Homo sapiens OX=9606 GN=SERPINA1 PE=1 SV=3	TDTSHHDQDHPTFNK	6.25695e-13	5	yes		1.739			0.846	0.415
P01009	Alpha-1-antitrypsin OS=Homo sapiens OX=9606 GN=SERPINA1 PE=1 SV=3	DTEEEDFHVDQVTTVK	6.98463e-11	15	yes	0.309	0.887	1.941	1.749	0.257	0.858
P01009	Alpha-1-antitrypsin OS=Homo sapiens OX=9606 GN=SERPINA1 PE=1 SV=3	FLENEDRR	8.65958e-07	9	yes	0.387	1.748	0.92	0.435	0.674	1.836
P01009	Alpha-1-antitrypsin OS=Homo sapiens OX=9606 GN=SERPINA1 PE=1 SV=3	AIFFLPDEGK	2.24143e-07	9	yes	0.419	0.338	2.217	2.154	0.205	0.667
P01009	Alpha-1-antitrypsin OS=Homo sapiens OX=9606 GN=SERPINA1 PE=1 SV=3	GLFLSEGLK	2.5533e-05	15	yes	1.465	0.614	1.932	1.386	0.322	0.281
P01009	Alpha-1-antitrypsin OS=Homo sapiens OX=9606 GN=SERPINA1 PE=1 SV=3	KQINDYVEK	6.21836e-06	1	yes		1.412				0.588
P01009	Alpha-1-antitrypsin OS=Homo sapiens OX=9606 GN=SERPINA1 PE=1 SV=3	KLYHSEAF	0.00104822	4	yes	0.648	1.395	0.529	0.873	0.462	2.094
P01009	Alpha-1-antitrypsin OS=Homo sapiens OX=9606 GN=SERPINA1 PE=1 SV=3	FNKPFVF	0.000226794	5	yes	1.494	0.284	1.037	2.8	0.24	0.146
P01009	Alpha-1-antitrypsin OS=Homo sapiens OX=9606 GN=SERPINA1 PE=1 SV=3	GADLSGVTEEAPLK	1.33607e-08	6	yes	0.764	0.765	1.34	1.463	0.546	1.121
P01009	Alpha-1-antitrypsin OS=Homo sapiens OX=9606 GN=SERPINA1 PE=1 SV=3	IFFLPDEGK	0.00955955	1	yes	0.488	0.085	2.672			0.754
P01009	Alpha-1-antitrypsin OS=Homo sapiens OX=9606 GN=SERPINA1 PE=1 SV=3	FNKPFVFLMIEQNTK	0.0244616	1	yes	1.176	1.685				0.139
P01009	Alpha-1-antitrypsin OS=Homo sapiens OX=9606 GN=SERPINA1 PE=1 SV=3	FLPDEGK	0.0484046	6	yes	0.991	0.988			1.021
P01009	Alpha-1-antitrypsin OS=Homo sapiens OX=9606 GN=SERPINA1 PE=1 SV=3	FLENEDR	0.107766	1	yes	0.461	0.552	0.826		2.16
P01009	Alpha-1-antitrypsin OS=Homo sapiens OX=9606 GN=SERPINA1 PE=1 SV=3	AVLTIDEK	0.167785	1	yes
P19652	Alpha-1-acid glycoprotein 2 OS=Homo sapiens OX=9606 GN=ORM2 PE=1 SV=2	SDVMYTDWK	6.54834e-07	12	yes	0.583	1.055	1.159	1.464	0.789	0.949
P19652	Alpha-1-acid glycoprotein 2 OS=Homo sapiens OX=9606 GN=ORM2 PE=1 SV=2	SDVMYTDWK	1.18164e-07	14	yes	0.391	1.557	1.079	1.658	0.661	0.654
Q8IZP0	Abl interactor 1 OS=Homo sapiens OX=9606 GN=ABI1 PE=1 SV=4	NDDGWYEGVCNR	9.84118e-08	4	yes		0.286	1.161	3.282	0.192	0.079
Q8IZP0	Abl interactor 1 OS=Homo sapiens OX=9606 GN=ABI1 PE=1 SV=4	MESSINHISQTVDIHK	1.61628e-05	1	yes				1
Q8IZP0	Abl interactor 1 OS=Homo sapiens OX=9606 GN=ABI1 PE=1 SV=4	VADYCENNYIQATDK	2.58011e-11	3	yes	0.135	0.478	0.909	3.305	0.172
Q8IZP0	Abl interactor 1 OS=Homo sapiens OX=9606 GN=ABI1 PE=1 SV=4	VVAIYDYTK	0.00010861	2	yes	0.109	0.399	1.101	3.538	0.278	0.576
Q8IZP0	Abl interactor 1 OS=Homo sapiens OX=9606 GN=ABI1 PE=1 SV=4	TLEPVKPPTVPNDYMTSPAR	4.91474e-10	2	yes				1
Q8IZP0	Abl interactor 1 OS=Homo sapiens OX=9606 GN=ABI1 PE=1 SV=4	TLEPVKPPTVPNDYMTSPAR	5.99713e-11	3	yes			0.534	1.466
Q8IZP0	Abl interactor 1 OS=Homo sapiens OX=9606 GN=ABI1 PE=1 SV=4	EIGILTTNK	2.57938e-05	8	yes	0.206	0.463	1.649	3.371	0.223	0.087
Q8IZP0	Abl interactor 1 OS=Homo sapiens OX=9606 GN=ABI1 PE=1 SV=4	ALIESYQNLTR	4.79885e-06	2	yes		0.141	0.213	2.646
Q8IZP0	Abl interactor 1 OS=Homo sapiens OX=9606 GN=ABI1 PE=1 SV=4	KPIDYTVLDDVGHGVK	3.65705e-09	2	yes			0.195	1.805
Q8IZP0	Abl interactor 1 OS=Homo sapiens OX=9606 GN=ABI1 PE=1 SV=4	KNDDGWYEGVCNR	6.46067e-09	5	yes		0.554	0.919	2.359	0.168
Q8IZP0	Abl interactor 1 OS=Homo sapiens OX=9606 GN=ABI1 PE=1 SV=4	IIAPANMERPVR	0.113109	1	yes				1
O95994	Anterior gradient protein 2 homolog OS=Homo sapiens OX=9606 GN=AGR2 PE=1 SV=1	IMFVDPSLTVR	0.00192078	2	no	2.293	0.201	1.971	1.031	0.214	0.29
O95994	Anterior gradient protein 2 homolog OS=Homo sapiens OX=9606 GN=AGR2 PE=1 SV=1	LPQTLSR	0.0203807	1	yes		0.995		1.545	1.023	0.438
Q15848	Adiponectin OS=Homo sapiens OX=9606 GN=ADIPOQ PE=1 SV=1	GDIGETGVPGAEGPR	1.88582e-07	5	yes	0.964	1.222	0.817	0.778	0.98	1.238
Q12904	Aminoacyl tRNA synthase complex-interacting multifunctional protein 1 OS=Homo sapiens OX=9606 GN=AIMP1 PE=1 SV=2	QQSIAGSADSKPIDVSR	1.71112e-12	2	yes		0.663	0.939	1.397
Q12904	Aminoacyl tRNA synthase complex-interacting multifunctional protein 1 OS=Homo sapiens OX=9606 GN=AIMP1 PE=1 SV=2	IWEQIQPDLHTNDECVATYK	1.74427e-05	1	yes		1
Q12904	Aminoacyl tRNA synthase complex-interacting multifunctional protein 1 OS=Homo sapiens OX=9606 GN=AIMP1 PE=1 SV=2	ITFDAFPGEPDK	1.5053e-05	1	yes	0.219	1.262	3.085	0.907	0.227	0.299
Q12904	Aminoacyl tRNA synthase complex-interacting multifunctional protein 1 OS=Homo sapiens OX=9606 GN=AIMP1 PE=1 SV=2	ITFDAFPGEPDKELNPK	1.47637e-06	5	yes	0.643	1.374	0.96	1.871		0.153
Q12904	Aminoacyl tRNA synthase complex-interacting multifunctional protein 1 OS=Homo sapiens OX=9606 GN=AIMP1 PE=1 SV=2	IEILAPPNGSVPGDR	0.00142658	1	yes				1
Q9NRR8	CDC42 small effector protein 1 OS=Homo sapiens OX=9606 GN=CDC42SE1 PE=1 SV=1	LGCCVVEKPQPK	2.3066e-05	1	yes				1
P50613	Cyclin-dependent kinase 7 OS=Homo sapiens OX=9606 GN=CDK7 PE=1 SV=1	LADFGLAK	0.00036174	2	yes	0.481	1.857	1.214	1.47	0.296	0.681
P11171	Protein 4.1 OS=Homo sapiens OX=9606 GN=EPB41 PE=1 SV=4	PIVHTETK	1.48253e-05	6	yes	2.096	0.558	0.414	0.931
P11171	Protein 4.1 OS=Homo sapiens OX=9606 GN=EPB41 PE=1 SV=4	NFMESVPEPR	2.27171e-05	2	yes	1.232		0.434	1.334
P11171	Protein 4.1 OS=Homo sapiens OX=9606 GN=EPB41 PE=1 SV=4	LTSTDTIPK	4.77879e-07	6	yes	3.574	0.437		0.55	0.138	0.301
P11171	Protein 4.1 OS=Homo sapiens OX=9606 GN=EPB41 PE=1 SV=4	LSTHSPFR	0.000318648	1	yes	1.025			0.975
P11171	Protein 4.1 OS=Homo sapiens OX=9606 GN=EPB41 PE=1 SV=4	TWLDSAK	0.00130925	5	yes	4.211	0.519	0.275	0.647	0.207	0.141
P11171	Protein 4.1 OS=Homo sapiens OX=9606 GN=EPB41 PE=1 SV=4	SLDGAAAVDSADR	1.1806e-06	6	yes	3.291	0.731	0.577	0.818	0.299	0.284
P11171	Protein 4.1 OS=Homo sapiens OX=9606 GN=EPB41 PE=1 SV=4	TQTVTISDNANAVK	2.7555e-05	4	yes	0.846	1.572	1.015	1.766	0.581	0.22
P11171	Protein 4.1 OS=Homo sapiens OX=9606 GN=EPB41 PE=1 SV=4	EQHPDMSVTK	2.91926e-07	2	yes	1.839				0.161
P11171	Protein 4.1 OS=Homo sapiens OX=9606 GN=EPB41 PE=1 SV=4	DVPIVHTETK	0.0937706	2	yes		1.318		1.138		0.544
P11766	Alcohol dehydrogenase class-3 OS=Homo sapiens OX=9606 GN=ADH5 PE=1 SV=4	IIGVDINK	0.000251028	5	yes	0.162	0.53	1.512	2.668	0.129
P11766	Alcohol dehydrogenase class-3 OS=Homo sapiens OX=9606 GN=ADH5 PE=1 SV=4	IIATAVCHTDAY	0.000419066	1	yes	0.515	1.516		1.038	0.931
P11766	Alcohol dehydrogenase class-3 OS=Homo sapiens OX=9606 GN=ADH5 PE=1 SV=4	VDEFVTHNLSFDEINK	3.75446e-10	6	yes	0.667	1.72	1.178	1.687	0.293	0.455
P11766	Alcohol dehydrogenase class-3 OS=Homo sapiens OX=9606 GN=ADH5 PE=1 SV=4	EGAGIVESVGEGVTK	9.59431e-08	2	yes		2.751	0.656	1.058	0.262	0.273
P11766	Alcohol dehydrogenase class-3 OS=Homo sapiens OX=9606 GN=ADH5 PE=1 SV=4	AAVAWEAGK	0.00120759	1	yes			0.687	1.313
P11766	Alcohol dehydrogenase class-3 OS=Homo sapiens OX=9606 GN=ADH5 PE=1 SV=4	IDPLAPLDK	6.48213e-07	8	yes	0.215	0.958	1.509	2.95	0.186	0.182
P11766	Alcohol dehydrogenase class-3 OS=Homo sapiens OX=9606 GN=ADH5 PE=1 SV=4	GLMPDGTSR	0.0106897	3	yes		0.692	0.64	1.668
P11766	Alcohol dehydrogenase class-3 OS=Homo sapiens OX=9606 GN=ADH5 PE=1 SV=4	VDEFVTH	0.0410309	1	yes	0.161	0.156	0.989	2.694
P11766	Alcohol dehydrogenase class-3 OS=Homo sapiens OX=9606 GN=ADH5 PE=1 SV=4	YIPQCGECK	0.0562312	1	yes				1
Q9P2R3	Rabankyrin-5 OS=Homo sapiens OX=9606 GN=ANKFY1 PE=1 SV=2	NLLLAGAK	0.000495401	1	yes				1
Q9P2R3	Rabankyrin-5 OS=Homo sapiens OX=9606 GN=ANKFY1 PE=1 SV=2	ESSSESFISR	3.37643e-05	1	yes				1
Q9P2R3	Rabankyrin-5 OS=Homo sapiens OX=9606 GN=ANKFY1 PE=1 SV=2	GADMSVPDEK	0.0402991	1	yes	0.335	1.877		0.789
P84085	ADP-ribosylation factor 5 OS=Homo sapiens OX=9606 GN=ARF5 PE=1 SV=2	MLQEDELR	7.1612e-05	3	yes		0.301	0.201	2.499
P84085	ADP-ribosylation factor 5 OS=Homo sapiens OX=9606 GN=ARF5 PE=1 SV=2	VQESADELQK	2.44149e-06	3	yes		0.886	0.554	2.829	0.59	0.14
P13637	Sodium/potassium-transporting ATPase subunit alpha-3 OS=Homo sapiens OX=9606 GN=ATP1A3 PE=1 SV=3	MSVEEVCR	0.000343846	1	yes					1
P13637	Sodium/potassium-transporting ATPase subunit alpha-3 OS=Homo sapiens OX=9606 GN=ATP1A3 PE=1 SV=3	RNPGGWVEK	0.0238985	8	yes	0.574	1.883	2.067	0.486	0.63	0.36
P47755	F-actin-capping protein subunit alpha-2 OS=Homo sapiens OX=9606 GN=CAPZA2 PE=1 SV=3	LLLNNDNLLR	1.70918e-05	3	no	0.056	0.034	1.037	3.857	0.016
P47755	F-actin-capping protein subunit alpha-2 OS=Homo sapiens OX=9606 GN=CAPZA2 PE=1 SV=3	TSVETALR	0.000269514	4	yes	0.358	1.003	1.447	2.375	0.592	0.225
P47755	F-actin-capping protein subunit alpha-2 OS=Homo sapiens OX=9606 GN=CAPZA2 PE=1 SV=3	EATDPRPCEVENAVESWR	2.51468e-05	1	yes				1
P47755	F-actin-capping protein subunit alpha-2 OS=Homo sapiens OX=9606 GN=CAPZA2 PE=1 SV=3	AQYNLDQFTPVK	5.81479e-05	1	yes				1.974	0.026
P47755	F-actin-capping protein subunit alpha-2 OS=Homo sapiens OX=9606 GN=CAPZA2 PE=1 SV=3	FIIHAPPGEFNEVFNDVR	0.000125208	2	yes		2.095			0.395	0.511
Q9H425	Uncharacterized protein C1orf198 OS=Homo sapiens OX=9606 GN=C1orf198 PE=1 SV=1	SSSLDALGPTR	0.000182316	2	yes	0.779		1.866	1.184	0.171
Q9H425	Uncharacterized protein C1orf198 OS=Homo sapiens OX=9606 GN=C1orf198 PE=1 SV=1	LPPAQQDEIIDR	0.00837956	1	yes			1.128	0.872
P27348	14-3-3 protein theta OS=Homo sapiens OX=9606 GN=YWHAQ PE=1 SV=1	YLAEVACGDDR	6.79143e-08	5	yes	0.129	0.5	1.828	3.087	0.227	0.228
P27348	14-3-3 protein theta OS=Homo sapiens OX=9606 GN=YWHAQ PE=1 SV=1	YLAEVACGDDRK	1.89199e-05	3	yes	0.145	1.623		1.232
P27348	14-3-3 protein theta OS=Homo sapiens OX=9606 GN=YWHAQ PE=1 SV=1	YDDMATCMK	2.52749e-05	2	yes		0.522		1.478
P27348	14-3-3 protein theta OS=Homo sapiens OX=9606 GN=YWHAQ PE=1 SV=1	YLIANATNPESK	2.09631e-06	5	yes	0.387	0.716	1.866	2.619	0.345	0.068
P27348	14-3-3 protein theta OS=Homo sapiens OX=9606 GN=YWHAQ PE=1 SV=1	TTVLELLDK	0.00102723	2	yes			0.913	1.978		0.108
P27348	14-3-3 protein theta OS=Homo sapiens OX=9606 GN=YWHAQ PE=1 SV=1	EKVESELR	4.15833e-05	2	yes	0.781	0.776	1.221	1.751		0.47
P27348	14-3-3 protein theta OS=Homo sapiens OX=9606 GN=YWHAQ PE=1 SV=1	AVTEQGAELSNEER	3.53238e-10	7	yes	0.162	0.998	1.361	3.01	0.288	0.181
P27348	14-3-3 protein theta OS=Homo sapiens OX=9606 GN=YWHAQ PE=1 SV=1	KQTIDNSQGAYQEAFDISK	1.78803e-10	1	yes			0.326	1.674
P27348	14-3-3 protein theta OS=Homo sapiens OX=9606 GN=YWHAQ PE=1 SV=1	EKVESELR	0.00428157	1	yes		1.244	0.498	0.326	0.992	1.939
P43353	Aldehyde dehydrogenase family 3 member B1 OS=Homo sapiens OX=9606 GN=ALDH3B1 PE=1 SV=1	VAIGGQSDESDR	0.0012766	1	yes	0.128	0.357	0.396	3.119
P43353	Aldehyde dehydrogenase family 3 member B1 OS=Homo sapiens OX=9606 GN=ALDH3B1 PE=1 SV=1	VTLELGGK	0.000155763	6	no	2.187	0.597		0.885	0.777	0.555
P43353	Aldehyde dehydrogenase family 3 member B1 OS=Homo sapiens OX=9606 GN=ALDH3B1 PE=1 SV=1	AAQLQGLGR	3.49866e-05	3	yes		0.157	0.484	2.359
P43353	Aldehyde dehydrogenase family 3 member B1 OS=Homo sapiens OX=9606 GN=ALDH3B1 PE=1 SV=1	HLTPVTLELGGK	7.43528e-07	1	yes			0.125	1.875
P43353	Aldehyde dehydrogenase family 3 member B1 OS=Homo sapiens OX=9606 GN=ALDH3B1 PE=1 SV=1	FYGDDPQSSPNLGR	1.8047e-09	2	yes		0.387	0.384	2.228
P43353	Aldehyde dehydrogenase family 3 member B1 OS=Homo sapiens OX=9606 GN=ALDH3B1 PE=1 SV=1	QLLHDALAQDLHK	0.156879	1	yes			0.111	1.889
P35858	Insulin-like growth factor-binding protein complex acid labile subunit OS=Homo sapiens OX=9606 GN=IGFALS PE=1 SV=1	ELVLAGNR	0.000986501	5	yes	0.737	1.26		0.808	0.858	1.337
P35858	Insulin-like growth factor-binding protein complex acid labile subunit OS=Homo sapiens OX=9606 GN=IGFALS PE=1 SV=1	LAELPADALGPLQR	0.161658	1	yes	1.154	0.983	1.067	1.555		0.241
Q01433	AMP deaminase 2 OS=Homo sapiens OX=9606 GN=AMPD2 PE=1 SV=2	NPLPEYLSR	9.72428e-06	2	yes			1.146	1.778	0.076
Q01433	AMP deaminase 2 OS=Homo sapiens OX=9606 GN=AMPD2 PE=1 SV=2	EIAEELFTR	7.49619e-05	3	yes		0.242		1.758
Q01433	AMP deaminase 2 OS=Homo sapiens OX=9606 GN=AMPD2 PE=1 SV=2	HLEEIVHVEQGR	0.000226794	1	yes			0.641	2.213		0.146
Q01433	AMP deaminase 2 OS=Homo sapiens OX=9606 GN=AMPD2 PE=1 SV=2	LEPDILLR	0.000101671	7	yes	0.171	0.459	1.427	3.815	0.094	0.034
Q01433	AMP deaminase 2 OS=Homo sapiens OX=9606 GN=AMPD2 PE=1 SV=2	ASLQASTAAPEAR	0.139385	1	yes
Q9NZD4	Alpha-hemoglobin-stabilizing protein OS=Homo sapiens OX=9606 GN=AHSP PE=1 SV=1	QQVTGEPQER	0.000625477	1	yes	1.659	1.88	1.29	0.633	0.034	0.503
Q9NZD4	Alpha-hemoglobin-stabilizing protein OS=Homo sapiens OX=9606 GN=AHSP PE=1 SV=1	DLISAGLK	0.00111943	7	yes	1.963	0.141	2.609	0.825	0.306	0.155
Q9NZD4	Alpha-hemoglobin-stabilizing protein OS=Homo sapiens OX=9606 GN=AHSP PE=1 SV=1	SHELPSHPPPSS	0.0342371	1	yes	1.34	0.678	0.772	1.888	0.864	0.458
P01008	Antithrombin-III OS=Homo sapiens OX=9606 GN=SERPINC1 PE=1 SV=1	LPGIVAEGR	5.95097e-08	15	yes	1.004	0.636	1.527	1.209	0.456	1.167
P01008	Antithrombin-III OS=Homo sapiens OX=9606 GN=SERPINC1 PE=1 SV=1	IPEATNR	1.7727e-06	7	yes	1.184	1.085	0.829	0.563	0.99	1.348
P01008	Antithrombin-III OS=Homo sapiens OX=9606 GN=SERPINC1 PE=1 SV=1	LQPLDFK	1.61628e-05	10	yes	1.178	0.877	0.648	0.806	0.88	1.609
P01008	Antithrombin-III OS=Homo sapiens OX=9606 GN=SERPINC1 PE=1 SV=1	VAEGTQVLELPFK	2.28189e-10	5	yes	1.742	0.833	1.116	1.711	0.079	0.518
P01008	Antithrombin-III OS=Homo sapiens OX=9606 GN=SERPINC1 PE=1 SV=1	TSDQIHFF	1.02926e-06	12	yes	0.761	0.613	1.523	1.617	0.463	1.023
P01008	Antithrombin-III OS=Homo sapiens OX=9606 GN=SERPINC1 PE=1 SV=1	EVPLNTIIFMGR	1.93605e-08	3	yes	1.795	2.3	1.252	0.178	0.127	0.348
P01008	Antithrombin-III OS=Homo sapiens OX=9606 GN=SERPINC1 PE=1 SV=1	EVPLNTIIFMGR	6.46067e-09	5	yes	1.465	0.988	2.078	1.046	0.111	0.312
P01008	Antithrombin-III OS=Homo sapiens OX=9606 GN=SERPINC1 PE=1 SV=1	FATTFYQHLADSK	4.64349e-09	9	yes	2.083	1.873	0.87	0.77	0.169	0.236
P01008	Antithrombin-III OS=Homo sapiens OX=9606 GN=SERPINC1 PE=1 SV=1	FDTISEK	0.00163475	4	yes	0.795	0.935	1.04	0.671	0.546	2.012
P01008	Antithrombin-III OS=Homo sapiens OX=9606 GN=SERPINC1 PE=1 SV=1	EQLQDMGLVDLFSPEK	0.00195001	2	yes	1.763	1.825	1.445	0.316	0.229	0.422
P01008	Antithrombin-III OS=Homo sapiens OX=9606 GN=SERPINC1 PE=1 SV=1	ADGESCSASMMYQEGK	6.97232e-09	3	yes	0.545	0.965		1.037	0.874	1.578
P01008	Antithrombin-III OS=Homo sapiens OX=9606 GN=SERPINC1 PE=1 SV=1	DDLYVSDAFHK	1.81831e-06	4	yes	0.927	1.039	1.623	0.661	0.544	1.206
P01008	Antithrombin-III OS=Homo sapiens OX=9606 GN=SERPINC1 PE=1 SV=1	HGSPVDICTAKPR	1.15992e-09	2	yes	0.819	1.482		1.02	0.678
P01008	Antithrombin-III OS=Homo sapiens OX=9606 GN=SERPINC1 PE=1 SV=1	IEDGFSLK	3.58868e-05	6	yes	0.963	0.973	0.993	0.96	0.614	1.496
P01008	Antithrombin-III OS=Homo sapiens OX=9606 GN=SERPINC1 PE=1 SV=1	FSPENTR	0.000124573	6	yes	0.722	0.872	0.867	0.645	0.879	2.016
P01008	Antithrombin-III OS=Homo sapiens OX=9606 GN=SERPINC1 PE=1 SV=1	GDDITMVLILPKPEK	1.41537e-10	4	yes	1.119	2.633	1.279	0.239	0.248	0.482
P01008	Antithrombin-III OS=Homo sapiens OX=9606 GN=SERPINC1 PE=1 SV=1	GDDITMVLILPKPEK	8.16896e-10	5	yes	1.917	1.59	1.318	0.648	0.116	0.412
P01008	Antithrombin-III OS=Homo sapiens OX=9606 GN=SERPINC1 PE=1 SV=1	DIPMNPMCIYR	0.00411435	2	yes	1.334	0.916	2.573	0.287	0.602	0.288
P01008	Antithrombin-III OS=Homo sapiens OX=9606 GN=SERPINC1 PE=1 SV=1	ENAEQSRAAINK	0.120096	1	yes
P01008	Antithrombin-III OS=Homo sapiens OX=9606 GN=SERPINC1 PE=1 SV=1	LPGIVAEGRDDLYVSDAFHK	0.155702	1	yes
Q9NR22	Protein arginine N-methyltransferase 8 OS=Homo sapiens OX=9606 GN=PRMT8 PE=1 SV=2	EVDIYTVK	0.016709	1	yes	0.27	1.013		1.717
O15145	Actin-related protein 2/3 complex subunit 3 OS=Homo sapiens OX=9606 GN=ARPC3 PE=1 SV=3	VFDPQNDK	0.000625477	1	yes	0.131	0.094		1.768		2.007
O15145	Actin-related protein 2/3 complex subunit 3 OS=Homo sapiens OX=9606 GN=ARPC3 PE=1 SV=3	VFDPQNDKPSK	5.80169e-08	8	yes		0.215		1.785
O15145	Actin-related protein 2/3 complex subunit 3 OS=Homo sapiens OX=9606 GN=ARPC3 PE=1 SV=3	HSSLMDPDTK	1.95582e-08	2	yes			0.937	1.92	0.142
O15145	Actin-related protein 2/3 complex subunit 3 OS=Homo sapiens OX=9606 GN=ARPC3 PE=1 SV=3	MALLPIR	0.00417629	1	yes			0.444	1.556
Q9NZT1	Calmodulin-like protein 5 OS=Homo sapiens OX=9606 GN=CALML5 PE=1 SV=2	NLSEAQLR	9.09217e-05	5	yes	0.805	0.569	1.342	0.326	0.891	2.067
Q9NZT1	Calmodulin-like protein 5 OS=Homo sapiens OX=9606 GN=CALML5 PE=1 SV=2	MAGELTPEEEAQYK	0.000168091	6	yes	0.632	0.427	1.383	0.469	0.688	2.401
Q9NZT1	Calmodulin-like protein 5 OS=Homo sapiens OX=9606 GN=CALML5 PE=1 SV=2	AFDQDGDGHITVDELR	4.96932e-11	1	yes			1
Q9NV96	Cell cycle control protein 50A OS=Homo sapiens OX=9606 GN=TMEM30A PE=1 SV=1	NPPGGDNLEER	4.09544e-05	5	yes	0.154	0.877	0.657	2.982	0.329
Q9NV96	Cell cycle control protein 50A OS=Homo sapiens OX=9606 GN=TMEM30A PE=1 SV=1	SRDDSQLNGDSSALLNPSK	4.65892e-07	3	yes		0.602	0.724	2.565	0.109
Q9NV96	Cell cycle control protein 50A OS=Homo sapiens OX=9606 GN=TMEM30A PE=1 SV=1	DEVDGGPPCAPGGTAK	1.47898e-08	3	yes		0.664	0.83	1.506
Q9NV96	Cell cycle control protein 50A OS=Homo sapiens OX=9606 GN=TMEM30A PE=1 SV=1	SDLHPTLPAGR	0.00381791	1	yes		0.262	0.806	2.552	0.38
Q9NV96	Cell cycle control protein 50A OS=Homo sapiens OX=9606 GN=TMEM30A PE=1 SV=1	GIAWWTDK	0.0105353	1	yes			0.407	1.593
P02748	Complement component C9 OS=Homo sapiens OX=9606 GN=C9 PE=1 SV=2	VVEESELAR	6.50931e-06	18	yes	0.586	2.357	0.718	0.371	0.577	1.392
P02748	Complement component C9 OS=Homo sapiens OX=9606 GN=C9 PE=1 SV=2	SINDAPVLISQK	0.000548262	2	yes	1.166	2.115	0.619	0.728	0.59	0.781
P02748	Complement component C9 OS=Homo sapiens OX=9606 GN=C9 PE=1 SV=2	TEHYEEQIEAFK	8.49286e-08	3	yes		1.564	0.805	0.842	0.502	1.287
P02748	Complement component C9 OS=Homo sapiens OX=9606 GN=C9 PE=1 SV=2	FEGIACEISK	3.21228e-06	10	yes	0.662	1.934	0.662	0.826	0.71	1.205
P02748	Complement component C9 OS=Homo sapiens OX=9606 GN=C9 PE=1 SV=2	ALPTTYEK	6.87602e-05	5	yes	1.127	2.097	0.237	0.256	1.436	0.848
P02748	Complement component C9 OS=Homo sapiens OX=9606 GN=C9 PE=1 SV=2	AIEDYINEFSVR	1.00012e-08	2	yes	1.206	1.955	1.946	0.486	0.073	0.334
P02748	Complement component C9 OS=Homo sapiens OX=9606 GN=C9 PE=1 SV=2	AEQCCEETASSISLHGK	1.24873e-12	10	yes	0.868	1.658	0.496	0.597	1.025	1.357
P02748	Complement component C9 OS=Homo sapiens OX=9606 GN=C9 PE=1 SV=2	DGNTLTYYR	8.9196e-06	6	yes	0.606	1.849	0.506	0.847	1.812	0.379
P02748	Complement component C9 OS=Homo sapiens OX=9606 GN=C9 PE=1 SV=2	CLCACPFK	3.42828e-05	5	yes	1.658	1.592		0.209	1.045	0.496
P02748	Complement component C9 OS=Homo sapiens OX=9606 GN=C9 PE=1 SV=2	DRDGNTLTYYR	0.00596912	4	yes	0.672	2.007		0.546	0.645	1.13
P02748	Complement component C9 OS=Homo sapiens OX=9606 GN=C9 PE=1 SV=2	FTPTETNK	0.127433	2	yes	0.557	1.516	0.268		0.928	1.731
A8K2U0	Alpha-2-macroglobulin-like protein 1 OS=Homo sapiens OX=9606 GN=A2ML1 PE=1 SV=3	NIQDALK	0.000754406	1	yes		0.739	0.589	1	1.673
A8K2U0	Alpha-2-macroglobulin-like protein 1 OS=Homo sapiens OX=9606 GN=A2ML1 PE=1 SV=3	LLEYSGLK	0.000270885	2	yes	0.494	0.311	0.217		3.074	0.903
A8K2U0	Alpha-2-macroglobulin-like protein 1 OS=Homo sapiens OX=9606 GN=A2ML1 PE=1 SV=3	VSGVGNNISFEEK	0.000134434	1	yes		0.322	0.515	1.443	1.72
A8K2U0	Alpha-2-macroglobulin-like protein 1 OS=Homo sapiens OX=9606 GN=A2ML1 PE=1 SV=3	SSSNMAIVEVK	1.29249e-05	1	yes	0.744	0.995		0.712	1.549
A8K2U0	Alpha-2-macroglobulin-like protein 1 OS=Homo sapiens OX=9606 GN=A2ML1 PE=1 SV=3	AGLLTEEIR	0.0267173	1	yes		0.165		0.574	2.261
A8K2U0	Alpha-2-macroglobulin-like protein 1 OS=Homo sapiens OX=9606 GN=A2ML1 PE=1 SV=3	GSLVMEGQK	0.129958	1	yes	0.539	1.357	1.583	0.205	1.315
P63151	Serine/threonine-protein phosphatase 2A 55 kDa regulatory subunit B alpha isoform OS=Homo sapiens OX=9606 GN=PPP2R2A PE=1 SV=1	VVIFQQEQENK	5.58321e-05	1	yes				1
P63151	Serine/threonine-protein phosphatase 2A 55 kDa regulatory subunit B alpha isoform OS=Homo sapiens OX=9606 GN=PPP2R2A PE=1 SV=1	STFQSHEPEFDYLK	6.46067e-09	1	yes		0.24	0.631	3.016		0.112
P63151	Serine/threonine-protein phosphatase 2A 55 kDa regulatory subunit B alpha isoform OS=Homo sapiens OX=9606 GN=PPP2R2A PE=1 SV=1	SFNIVDIK	0.00261009	2	yes	0.162	0.803	1.271	3.419	0.223	0.122
P63151	Serine/threonine-protein phosphatase 2A 55 kDa regulatory subunit B alpha isoform OS=Homo sapiens OX=9606 GN=PPP2R2A PE=1 SV=1	GEYNVYSTFQSHEPEFDYLK	0.128438	1	yes	0.329	1.671
P28838	Cytosol aminopeptidase OS=Homo sapiens OX=9606 GN=LAP3 PE=1 SV=3	LYGSGDQEAWQK	2.50194e-05	1	yes		0.518		1.773	0.709
P28838	Cytosol aminopeptidase OS=Homo sapiens OX=9606 GN=LAP3 PE=1 SV=3	TIQVDNTDAEGR	1.27294e-05	1	yes	0.177	1.012	2.138	1.047	0.627
P28838	Cytosol aminopeptidase OS=Homo sapiens OX=9606 GN=LAP3 PE=1 SV=3	EKEDDVPQFTSAGENFDK	1.22253e-11	3	yes		0.553	0.539	1.908
P28838	Cytosol aminopeptidase OS=Homo sapiens OX=9606 GN=LAP3 PE=1 SV=3	FAEIIEK	0.000293799	5	yes	0.106	0.649	1.758	2.629	0.457	0.401
P28838	Cytosol aminopeptidase OS=Homo sapiens OX=9606 GN=LAP3 PE=1 SV=3	ETLNISGPPLK	0.000585602	2	yes		0.429	1.041	2.454	0.076
P28838	Cytosol aminopeptidase OS=Homo sapiens OX=9606 GN=LAP3 PE=1 SV=3	ASANMDLMR	0.000606748	1	yes
P28838	Cytosol aminopeptidase OS=Homo sapiens OX=9606 GN=LAP3 PE=1 SV=3	AAGIDEQENWHEGK	9.27541e-10	2	yes	0.101	0.389	1.739	2.641	0.129
P28838	Cytosol aminopeptidase OS=Homo sapiens OX=9606 GN=LAP3 PE=1 SV=3	GSPNANEPPLVFVGK	6.50234e-05	1	yes		0.465	0.723	3.59	0.148	0.075
P28838	Cytosol aminopeptidase OS=Homo sapiens OX=9606 GN=LAP3 PE=1 SV=3	DEVPYLR	0.00974747	2	yes		0.983	1.375	1.401	0.241
O00203	AP-3 complex subunit beta-1 OS=Homo sapiens OX=9606 GN=AP3B1 PE=1 SV=3	NASELFPAVVK	6.02528e-05	1	yes	0.279	0.459	0.6	2.661
O00203	AP-3 complex subunit beta-1 OS=Homo sapiens OX=9606 GN=AP3B1 PE=1 SV=3	NVEVIELAK	0.0298454	2	yes		0.6	1.442	1.869	0.09
P54252	Ataxin-3 OS=Homo sapiens OX=9606 GN=ATXN3 PE=1 SV=5	LIGEELAQLK	0.0142744	1	yes	0.234	0.528		3.159	0.079
P54252	Ataxin-3 OS=Homo sapiens OX=9606 GN=ATXN3 PE=1 SV=5	IDPINER	0.0272163	1	yes	1.333				0.667
P22681	E3 ubiquitin-protein ligase CBL OS=Homo sapiens OX=9606 GN=CBL PE=1 SV=2	PLRPLDTSQSSR	1.00253e-05	2	yes				1
P22681	E3 ubiquitin-protein ligase CBL OS=Homo sapiens OX=9606 GN=CBL PE=1 SV=2	VPVSAPSSSDPWTGR	0.000668059	1	yes	0.532	0.375	3.181	1.392	0.377	0.143
P22681	E3 ubiquitin-protein ligase CBL OS=Homo sapiens OX=9606 GN=CBL PE=1 SV=2	EGFYLFPDGR	0.000354474	1	yes		0.124	0.509	2.367
P22681	E3 ubiquitin-protein ligase CBL OS=Homo sapiens OX=9606 GN=CBL PE=1 SV=2	ADAAEFWR	0.000178651	1	yes	0.734			1.714	0.551
P22681	E3 ubiquitin-protein ligase CBL OS=Homo sapiens OX=9606 GN=CBL PE=1 SV=2	LDLLPQR	0.000371033	3	yes		0.723	0.942	2.094	0.242
Q99828	Calcium and integrin-binding protein 1 OS=Homo sapiens OX=9606 GN=CIB1 PE=1 SV=4	LVNCLTGEGEDTR	3.52616e-08	4	yes	0.193	0.791	0.345	3.857	0.619	0.195
Q99828	Calcium and integrin-binding protein 1 OS=Homo sapiens OX=9606 GN=CIB1 PE=1 SV=4	VFSTSPAK	0.000178651	6	yes	0.16	1.111	1.078	2.833	0.623	0.194
Q99828	Calcium and integrin-binding protein 1 OS=Homo sapiens OX=9606 GN=CIB1 PE=1 SV=4	SPDFASSFK	5.34398e-07	7	yes	0.225	0.938	0.733	3.652	0.353	0.099
Q99828	Calcium and integrin-binding protein 1 OS=Homo sapiens OX=9606 GN=CIB1 PE=1 SV=4	IFDFDDDGTLNR	4.07873e-06	3	yes	0.085	0.108	0.858	4.849	0.044	0.057
Q99828	Calcium and integrin-binding protein 1 OS=Homo sapiens OX=9606 GN=CIB1 PE=1 SV=4	FCELLPQEQR	0.00546075	3	yes	0.192	0.636	0.593	3.976	0.277	0.326
Q99828	Calcium and integrin-binding protein 1 OS=Homo sapiens OX=9606 GN=CIB1 PE=1 SV=4	QEILLAHR	0.0497091	1	yes	0.275	0.432		2.917	0.376
P08572	Collagen alpha-2(IV) chain OS=Homo sapiens OX=9606 GN=COL4A2 PE=1 SV=4	FDVPCGGR	0.00246987	4	yes	0.513	1.276	1.57	1.23	0.899	0.512
P08572	Collagen alpha-2(IV) chain OS=Homo sapiens OX=9606 GN=COL4A2 PE=1 SV=4	AHNQDLGLAGSCLAR	2.46261e-10	4	yes	0.669	1.055	0.905	2.054	0.318
P08572	Collagen alpha-2(IV) chain OS=Homo sapiens OX=9606 GN=COL4A2 PE=1 SV=4	ATPFIECNGGR	2.68638e-05	4	yes	0.749	1.477	0.586	0.75	1.439
P08572	Collagen alpha-2(IV) chain OS=Homo sapiens OX=9606 GN=COL4A2 PE=1 SV=4	GLDGYQGPDGPR	1.78331e-07	3	yes		0.937		1.321	0.742
P08572	Collagen alpha-2(IV) chain OS=Homo sapiens OX=9606 GN=COL4A2 PE=1 SV=4	IAVQPGTVGPQGR	7.66544e-07	6	yes	0.646	1.448	1.225	1.719	0.691	0.271
P08572	Collagen alpha-2(IV) chain OS=Homo sapiens OX=9606 GN=COL4A2 PE=1 SV=4	GDEGPIGHQGPIGQEGAPGR	1.36259e-13	5	yes		0.988	0.972	1.292	0.748
P08572	Collagen alpha-2(IV) chain OS=Homo sapiens OX=9606 GN=COL4A2 PE=1 SV=4	SLLYFEGQEK	0.00551508	2	yes	0.092	0.204	2.179	3.337	0.136	0.051
P09497	Clathrin light chain B OS=Homo sapiens OX=9606 GN=CLTB PE=1 SV=1	LQELDAASK	6.18028e-05	2	yes	1.789	0.306	0.638	0.424	1.349	1.494
P09497	Clathrin light chain B OS=Homo sapiens OX=9606 GN=CLTB PE=1 SV=1	VAQLCDFNPK	4.85219e-07	3	yes		0.727	1.822	2.078	0.256	0.117
P09497	Clathrin light chain B OS=Homo sapiens OX=9606 GN=CLTB PE=1 SV=1	VTEQEWR	0.00145567	2	yes		0.903	1.846	1.657	0.338	0.256
P09497	Clathrin light chain B OS=Homo sapiens OX=9606 GN=CLTB PE=1 SV=1	ASEEAFVK	0.00170203	3	yes	0.562	0.835	0.705	1.095	0.957	1.847
P09497	Clathrin light chain B OS=Homo sapiens OX=9606 GN=CLTB PE=1 SV=1	DLEEWNQR	0.000112541	3	yes	0.23	0.655	2.494	1.402	0.22
P51790	H(+)/Cl(-) exchange transporter 3 OS=Homo sapiens OX=9606 GN=CLCN3 PE=1 SV=2	LNTSELIK	0.000497919	1	yes	1.355		0.785		0.648	1.212
P51790	H(+)/Cl(-) exchange transporter 3 OS=Homo sapiens OX=9606 GN=CLCN3 PE=1 SV=2	WVGDAFGR	0.00270338	2	yes			0.697	1.519	0.578	1.207
P12821	Angiotensin-converting enzyme OS=Homo sapiens OX=9606 GN=ACE PE=1 SV=1	EAGYEGPLHQCDIYR	2.23204e-08	2	yes	0.891		1.106	1.312	0.442	1.249
P12821	Angiotensin-converting enzyme OS=Homo sapiens OX=9606 GN=ACE PE=1 SV=1	AALPAQELEEYNK	1.42478e-06	3	yes		1.217	0.968	1.526	0.542	0.747
P12821	Angiotensin-converting enzyme OS=Homo sapiens OX=9606 GN=ACE PE=1 SV=1	TQGDFDPGAK	0.0281108	1	yes	0.138	2.827	0.035
P12821	Angiotensin-converting enzyme OS=Homo sapiens OX=9606 GN=ACE PE=1 SV=1	FVEEYDR	0.061355	1	yes	0.548	0.515	1.416	0.677		1.844
Q562R1	Beta-actin-like protein 2 OS=Homo sapiens OX=9606 GN=ACTBL2 PE=1 SV=2	VAPDEHPILLTEAPLNPK	0.000688675	6	yes	0.192	0.183	1.983	3.458	0.042	0.143
Q9NVJ2	ADP-ribosylation factor-like protein 8B OS=Homo sapiens OX=9606 GN=ARL8B PE=1 SV=1	MNLSAIQDR	0.00153875	1	yes	1.227	1.08	1.266	0.907	0.862	0.658
Q9NVJ2	ADP-ribosylation factor-like protein 8B OS=Homo sapiens OX=9606 GN=ARL8B PE=1 SV=1	MNLSAIQDR	0.00240862	2	yes		0.887	1.999	0.925	0.189
Q9NVJ2	ADP-ribosylation factor-like protein 8B OS=Homo sapiens OX=9606 GN=ARL8B PE=1 SV=1	DLPNALDEK	0.000279261	1	yes			1
P18085	ADP-ribosylation factor 4 OS=Homo sapiens OX=9606 GN=ARF4 PE=1 SV=3	MLLVDELR	0.000570949	3	yes	0.198	0.3	0.703	4.674	0.058	0.067
P18085	ADP-ribosylation factor 4 OS=Homo sapiens OX=9606 GN=ARF4 PE=1 SV=3	MLLVDELR	4.99283e-05	5	yes		1.013	1.278	2.28	0.327	0.102
P18085	ADP-ribosylation factor 4 OS=Homo sapiens OX=9606 GN=ARF4 PE=1 SV=3	IQEVADELQK	9.64318e-08	6	yes	0.231	1.356	0.616	3.224	0.373	0.2
Q92974	Rho guanine nucleotide exchange factor 2 OS=Homo sapiens OX=9606 GN=ARHGEF2 PE=1 SV=4	QDLTTALGLVK	1.16169e-05	2	yes	0.063	0.143	0.703	3.092
Q92974	Rho guanine nucleotide exchange factor 2 OS=Homo sapiens OX=9606 GN=ARHGEF2 PE=1 SV=4	QALCPGSTR	0.00036358	1	yes				1
Q92974	Rho guanine nucleotide exchange factor 2 OS=Homo sapiens OX=9606 GN=ARHGEF2 PE=1 SV=4	LLQDAIR	0.00449997	2	yes		1.015		1.835	0.151
Q92974	Rho guanine nucleotide exchange factor 2 OS=Homo sapiens OX=9606 GN=ARHGEF2 PE=1 SV=4	LDLPVTTR	0.00366848	1	yes		0.724		1.276
Q92974	Rho guanine nucleotide exchange factor 2 OS=Homo sapiens OX=9606 GN=ARHGEF2 PE=1 SV=4	AGAAPVAPEK	0.0253887	1	yes		0.476	1.214	0.517		1.793
Q92974	Rho guanine nucleotide exchange factor 2 OS=Homo sapiens OX=9606 GN=ARHGEF2 PE=1 SV=4	LQEIYNR	0.0283714	1	yes	1.241	1.159	1.266	0.686	0.648
Q92974	Rho guanine nucleotide exchange factor 2 OS=Homo sapiens OX=9606 GN=ARHGEF2 PE=1 SV=4	ILSQSTDSLNMR	0.143746	2	yes	1.171	1.323	1.059	1.017		0.43
Q13489	Baculoviral IAP repeat-containing protein 3 OS=Homo sapiens OX=9606 GN=BIRC3 PE=1 SV=2	ELIDTILVK	0.00734099	1	yes				1
Q16602	Calcitonin gene-related peptide type 1 receptor OS=Homo sapiens OX=9606 GN=CALCRL PE=1 SV=2	ICDQDGNWFR	0.000378639	1	yes		0.988	1.307	1.39	0.464	0.851
P00450	Ceruloplasmin OS=Homo sapiens OX=9606 GN=CP PE=1 SV=1	NNEGTYYSPNYNPQSR	1.43457e-08	3	yes	0.599	1.535	0.616	1.876		0.374
P00450	Ceruloplasmin OS=Homo sapiens OX=9606 GN=CP PE=1 SV=1	MYGNQPGLTMCK	2.00074e-05	1	yes				1
P00450	Ceruloplasmin OS=Homo sapiens OX=9606 GN=CP PE=1 SV=1	MYYSAVDPTK	5.23179e-06	6	yes	0.426	0.571	1.137	3.079	0.293	0.495
P00450	Ceruloplasmin OS=Homo sapiens OX=9606 GN=CP PE=1 SV=1	MYYSAVDPTK	4.00376e-08	6	yes	0.76	1.373	1.109	1.629	0.418	0.711
P00450	Ceruloplasmin OS=Homo sapiens OX=9606 GN=CP PE=1 SV=1	MLLATEEQSPGEGDGNCVTR	7.97107e-11	5	yes	0.134	0.726	0.603	3.416	0.622	0.499
P00450	Ceruloplasmin OS=Homo sapiens OX=9606 GN=CP PE=1 SV=1	QSEDSTFYLGER	1.65536e-09	9	yes	0.543	1.384	0.847	1.534	0.564	1.129
P00450	Ceruloplasmin OS=Homo sapiens OX=9606 GN=CP PE=1 SV=1	QYTDSTFR	0.00026815	2	yes	0.372	1.614	0.52	2.69	0.344	0.46
P00450	Ceruloplasmin OS=Homo sapiens OX=9606 GN=CP PE=1 SV=1	QYTDSTFR	3.95627e-06	7	yes	0.346	1.212	1.247	2.269	0.302	0.624
P00450	Ceruloplasmin OS=Homo sapiens OX=9606 GN=CP PE=1 SV=1	PYSIHAHGVQTESSTVTPTLPGETLTYVWK	0.000657983	2	yes	1.399	2.3			0.161	0.14
P00450	Ceruloplasmin OS=Homo sapiens OX=9606 GN=CP PE=1 SV=1	QKDVDKEFYLFPTVFDENESLLLEDNIR	1.47502e-05	1	yes	1.776	2.372	0.931	0.09	0.248	0.583
P00450	Ceruloplasmin OS=Homo sapiens OX=9606 GN=CP PE=1 SV=1	LISVDTEHSNIYLQNGPDR	3.24293e-11	2	yes				1
P00450	Ceruloplasmin OS=Homo sapiens OX=9606 GN=CP PE=1 SV=1	MFTTAPDQVDKEDEDFQESNK	1.12235e-12	6	yes	1.103	1.111	0.691	1.654		0.441
P00450	Ceruloplasmin OS=Homo sapiens OX=9606 GN=CP PE=1 SV=1	MFTTAPDQVDKEDEDFQESNK	9.32462e-16	5	yes	0.111	0.927	0.48	3.454	0.028
P00450	Ceruloplasmin OS=Homo sapiens OX=9606 GN=CP PE=1 SV=1	VDKDNEDFQESNR	1.63176e-10	5	yes				1
P00450	Ceruloplasmin OS=Homo sapiens OX=9606 GN=CP PE=1 SV=1	YAPSGIDIFTK	0.000860535	1	yes	0.249			1.751
P00450	Ceruloplasmin OS=Homo sapiens OX=9606 GN=CP PE=1 SV=1	YSTVDQVK	7.45821e-05	3	yes	0.339	1.023	0.692	2.548	0.993	0.405
P00450	Ceruloplasmin OS=Homo sapiens OX=9606 GN=CP PE=1 SV=1	WYLFGMGNEVDVHAAFFHGQALTNK	2.49215e-12	7	yes	1.826	2.49	0.636	0.244	0.446	0.358
P00450	Ceruloplasmin OS=Homo sapiens OX=9606 GN=CP PE=1 SV=1	WYLFGMGNEVDVHAAFFHGQALTNK	1.14742e-14	6	yes	1.813	2.136	0.902	0.295	0.492	0.361
P00450	Ceruloplasmin OS=Homo sapiens OX=9606 GN=CP PE=1 SV=1	SGAGTEDSACIPWAYYSTVDQVK	3.71073e-14	3	yes	1.725	1.9	0.957		0.115	0.303
P00450	Ceruloplasmin OS=Homo sapiens OX=9606 GN=CP PE=1 SV=1	DTANLFPQTSLTLH	1.18373e-09	2	yes	0.122	0.141	0.126	4.591		0.02
P00450	Ceruloplasmin OS=Homo sapiens OX=9606 GN=CP PE=1 SV=1	DNEDFQESNR	2.19439e-06	4	yes			0.928	1.869	0.52	0.684
P00450	Ceruloplasmin OS=Homo sapiens OX=9606 GN=CP PE=1 SV=1	DLYSGLIGPLIVCR	5.95097e-08	2	yes	2.07	2.509	0.842	0.133	0.168	0.279
P00450	Ceruloplasmin OS=Homo sapiens OX=9606 GN=CP PE=1 SV=1	DVDKEFYLFPTVFDENESLLLEDNIR	4.06253e-13	3	yes
P00450	Ceruloplasmin OS=Homo sapiens OX=9606 GN=CP PE=1 SV=1	EYTDASFTNR	8.48536e-07	6	yes	0.455	1.256	0.737	2.12	0.52	0.911
P00450	Ceruloplasmin OS=Homo sapiens OX=9606 GN=CP PE=1 SV=1	EVGPTNADPVCLAK	1.02155e-09	10	yes	0.369	1.346	1.121	2.168	0.378	0.617
P00450	Ceruloplasmin OS=Homo sapiens OX=9606 GN=CP PE=1 SV=1	ERGPEEEHLGILGPVIWAEVGDTIR	1.16994e-13	3	yes	1.142	2.79	1.253	0.128	0.395	0.291
P00450	Ceruloplasmin OS=Homo sapiens OX=9606 GN=CP PE=1 SV=1	ALYLQYTDETFR	8.32199e-08	6	yes	1.397	1.818	1.386	1.14	0.064	0.195
P00450	Ceruloplasmin OS=Homo sapiens OX=9606 GN=CP PE=1 SV=1	AEEEHLGILGPQLHADVGDK	1.87792e-08	3	yes	0.614	0.759		2.617		0.01
P00450	Ceruloplasmin OS=Homo sapiens OX=9606 GN=CP PE=1 SV=1	DDEEFIESNK	4.8184e-05	1	yes
P00450	Ceruloplasmin OS=Homo sapiens OX=9606 GN=CP PE=1 SV=1	DIFTGLIGPMK	1.5157e-07	3	yes	1.94	2.021	1.113	0.63	0.067	0.228
P00450	Ceruloplasmin OS=Homo sapiens OX=9606 GN=CP PE=1 SV=1	DIFTGLIGPMK	1.05574e-06	3	yes	1.095	0.915	1.128	2.591	0.077	0.194
P00450	Ceruloplasmin OS=Homo sapiens OX=9606 GN=CP PE=1 SV=1	DIASGLIGPLIICK	1.25926e-10	3	yes	2.261	2.158	1.058	0.125	0.126	0.272
P00450	Ceruloplasmin OS=Homo sapiens OX=9606 GN=CP PE=1 SV=1	AYYSTVDQVK	4.515e-06	5	yes	0.411	1.239	0.948	2.283	0.491	0.628
P00450	Ceruloplasmin OS=Homo sapiens OX=9606 GN=CP PE=1 SV=1	KAEEEHLGILGPQLHADVGDK	1.8975e-14	10	yes	1.084	1.209	0.771	2.814	0.074	0.047
P00450	Ceruloplasmin OS=Homo sapiens OX=9606 GN=CP PE=1 SV=1	GPEEEHLGILGPVIWAEVGDTIR	1.80827e-17	4	yes	1.515	2.428	1.012	0.172	0.371	0.501
P00450	Ceruloplasmin OS=Homo sapiens OX=9606 GN=CP PE=1 SV=1	GEFYIGSK	0.000856191	10	yes	0.481	1.451	0.718	2.015	0.643	0.692
P00450	Ceruloplasmin OS=Homo sapiens OX=9606 GN=CP PE=1 SV=1	GAYPLSIEPIGVR	3.2674e-08	6	yes	0.751	0.683	0.655	3.675	0.075	0.161
P00450	Ceruloplasmin OS=Homo sapiens OX=9606 GN=CP PE=1 SV=1	SAGNEADVHGIYFSGNTYLWR	0.00350724	2	yes	1.733	2.614	0.961	0.23	0.202	0.261
P00450	Ceruloplasmin OS=Homo sapiens OX=9606 GN=CP PE=1 SV=1	IYHSHIDAPK	0.015557	1	yes
P00450	Ceruloplasmin OS=Homo sapiens OX=9606 GN=CP PE=1 SV=1	RQSEDSTFYLGER	0.0531119	1	yes	1
P00450	Ceruloplasmin OS=Homo sapiens OX=9606 GN=CP PE=1 SV=1	TYCSEPEK	0.0689385	1	yes	0.32	1.08		0.621		1.979
P13688	Carcinoembryonic antigen-related cell adhesion molecule 1 OS=Homo sapiens OX=9606 GN=CEACAM1 PE=1 SV=2	QLTTESMPFNVAEGK	0.000125845	1	yes				1
P13688	Carcinoembryonic antigen-related cell adhesion molecule 1 OS=Homo sapiens OX=9606 GN=CEACAM1 PE=1 SV=2	TLTLLSVTR	4.09544e-05	7	no			0.259	1.741
P13688	Carcinoembryonic antigen-related cell adhesion molecule 1 OS=Homo sapiens OX=9606 GN=CEACAM1 PE=1 SV=2	TIIVTELSPVVAK	0.00124476	1	yes			0.294	1.706
P13688	Carcinoembryonic antigen-related cell adhesion molecule 1 OS=Homo sapiens OX=9606 GN=CEACAM1 PE=1 SV=2	AIGTQQATPGPANSGR	2.43341e-08	4	yes	0.825	2.142	0.367	1.984	0.367	0.315
P21964	Catechol O-methyltransferase OS=Homo sapiens OX=9606 GN=COMT PE=1 SV=2	MVDFAGVK	0.000101671	3	yes		0.616	0.693	2.342	0.349
Q7Z5R6	Amyloid beta A4 precursor protein-binding family B member 1-interacting protein OS=Homo sapiens OX=9606 GN=APBB1IP PE=1 SV=1	YLCCDDTR	4.33082e-05	1	yes				1
Q7Z5R6	Amyloid beta A4 precursor protein-binding family B member 1-interacting protein OS=Homo sapiens OX=9606 GN=APBB1IP PE=1 SV=1	SSDTSGSPATPLK	3.87667e-06	3	yes	0.807	0.754	1.332	2.102	0.548	0.457
Q7Z5R6	Amyloid beta A4 precursor protein-binding family B member 1-interacting protein OS=Homo sapiens OX=9606 GN=APBB1IP PE=1 SV=1	AAAPAQPSTGPK	2.98884e-05	1	yes
Q7Z5R6	Amyloid beta A4 precursor protein-binding family B member 1-interacting protein OS=Homo sapiens OX=9606 GN=APBB1IP PE=1 SV=1	TLYDNYQR	0.00477648	2	yes		0.854	0.57	3.155	0.175	0.246
Q7Z5R6	Amyloid beta A4 precursor protein-binding family B member 1-interacting protein OS=Homo sapiens OX=9606 GN=APBB1IP PE=1 SV=1	SSLPPPPPVR	0.00854504	2	yes			0.308	2.586	0.106
Q7Z5R6	Amyloid beta A4 precursor protein-binding family B member 1-interacting protein OS=Homo sapiens OX=9606 GN=APBB1IP PE=1 SV=1	APTDYCFVLK	0.0469224	1	yes		0.136		1.864
Q7Z5R6	Amyloid beta A4 precursor protein-binding family B member 1-interacting protein OS=Homo sapiens OX=9606 GN=APBB1IP PE=1 SV=1	DVLDNLFEK	0.149916	1	yes			0.321	3.649	0.012	0.018
Q15172	Serine/threonine-protein phosphatase 2A 56 kDa regulatory subunit alpha isoform OS=Homo sapiens OX=9606 GN=PPP2R5A PE=1 SV=1	SQGSQAELHPLPQLK	1.12982e-08	3	yes		0.581	0.32	2.099
O60488	Long-chain-fatty-acid--CoA ligase 4 OS=Homo sapiens OX=9606 GN=ACSL4 PE=1 SV=2	VGAPLICCEIK	9.64318e-08	1	yes	0.496	0.837		2.544	0.123
O60488	Long-chain-fatty-acid--CoA ligase 4 OS=Homo sapiens OX=9606 GN=ACSL4 PE=1 SV=2	WFCTGDIGEFHPDGCLQIIDR	0.000142881	1	yes		1
O60488	Long-chain-fatty-acid--CoA ligase 4 OS=Homo sapiens OX=9606 GN=ACSL4 PE=1 SV=2	SVTHFDSLAVIDIPGADTLDK	8.30717e-06	2	yes	0.884	1.871				0.245
O60488	Long-chain-fatty-acid--CoA ligase 4 OS=Homo sapiens OX=9606 GN=ACSL4 PE=1 SV=2	HIIYVDNK	0.000331848	1	yes	0.717	2.557		0.366	0.361
P55263	Adenosine kinase OS=Homo sapiens OX=9606 GN=ADK PE=1 SV=2	LSQLVSDKPLTECIR	4.76297e-09	1	yes				1
P55263	Adenosine kinase OS=Homo sapiens OX=9606 GN=ADK PE=1 SV=2	YSLKPNDQILAEDK	1.61384e-09	5	yes		0.545	0.49	2.916		0.048
P55263	Adenosine kinase OS=Homo sapiens OX=9606 GN=ADK PE=1 SV=2	VEAPQALR	0.00496998	1	yes				1
O95490	Adhesion G protein-coupled receptor L2 OS=Homo sapiens OX=9606 GN=ADGRL2 PE=1 SV=2	LGADFIGR	0.00463621	1	yes	0.744	1.145	0.498	1.19	2.067	0.357
Q16352	Alpha-internexin OS=Homo sapiens OX=9606 GN=INA PE=1 SV=2	FANLNEQAAR	1.09396e-06	1	yes					1
Q16352	Alpha-internexin OS=Homo sapiens OX=9606 GN=INA PE=1 SV=2	EQLQGLNDR	0.000318648	1	yes		1.12			0.88
Q16352	Alpha-internexin OS=Homo sapiens OX=9606 GN=INA PE=1 SV=2	TIEIEGLR	0.0616219	1	yes	0.403	0.693	0.92	0.976	2.007
Q6ZSZ5	Rho guanine nucleotide exchange factor 18 OS=Homo sapiens OX=9606 GN=ARHGEF18 PE=1 SV=4	SLSPILPGR	0.000227949	1	yes		0.214		1.786
Q6ZSZ5	Rho guanine nucleotide exchange factor 18 OS=Homo sapiens OX=9606 GN=ARHGEF18 PE=1 SV=4	DIISQVDAK	0.00077375	1	yes
Q10588	ADP-ribosyl cyclase/cyclic ADP-ribose hydrolase 2 OS=Homo sapiens OX=9606 GN=BST1 PE=1 SV=2	LLQCVDHSTHPDCALK	8.86417e-05	4	yes	0.068	0.567	0.422	3.717	0.225
Q10588	ADP-ribosyl cyclase/cyclic ADP-ribose hydrolase 2 OS=Homo sapiens OX=9606 GN=BST1 PE=1 SV=2	VADFLSWCR	6.75104e-07	2	yes	0.046	0.053		4.845	0.032	0.025
Q10588	ADP-ribosyl cyclase/cyclic ADP-ribose hydrolase 2 OS=Homo sapiens OX=9606 GN=BST1 PE=1 SV=2	DMGFQYSCINDYRPVK	5.8261e-07	1	yes	0.585			1.415
Q10588	ADP-ribosyl cyclase/cyclic ADP-ribose hydrolase 2 OS=Homo sapiens OX=9606 GN=BST1 PE=1 SV=2	ALLSPEQR	5.27977e-05	8	yes	0.115	1.507	0.607	2.895	0.799	0.077
Q10588	ADP-ribosyl cyclase/cyclic ADP-ribose hydrolase 2 OS=Homo sapiens OX=9606 GN=BST1 PE=1 SV=2	GEGTSAHLR	0.000232624	2	yes		2.259	1.482	0.002	1.043	0.214
Q10588	ADP-ribosyl cyclase/cyclic ADP-ribose hydrolase 2 OS=Homo sapiens OX=9606 GN=BST1 PE=1 SV=2	FMPLSDVLYGR	0.00642773	1	yes
P20290	Transcription factor BTF3 OS=Homo sapiens OX=9606 GN=BTF3 PE=1 SV=1	ETIMNQEK	0.000105351	3	yes	0.906	2.256	0.108	2.32	0.106	0.304
P07766	T-cell surface glycoprotein CD3 epsilon chain OS=Homo sapiens OX=9606 GN=CD3E PE=1 SV=2	QDGNEEMGGITQTPYK	1.39612e-06	1	yes				1
P07766	T-cell surface glycoprotein CD3 epsilon chain OS=Homo sapiens OX=9606 GN=CD3E PE=1 SV=2	DLYSGLNQR	0.00153875	2	yes		0.965			1.035
P07766	T-cell surface glycoprotein CD3 epsilon chain OS=Homo sapiens OX=9606 GN=CD3E PE=1 SV=2	ERPPPVPNPDYEPIR	2.5864e-08	2	yes		0.175		1.825
O00299	Chloride intracellular channel protein 1 OS=Homo sapiens OX=9606 GN=CLIC1 PE=1 SV=4	NSNPALNDNLEK	1.382e-06	4	yes			1.135	1.856	0.009
O00299	Chloride intracellular channel protein 1 OS=Homo sapiens OX=9606 GN=CLIC1 PE=1 SV=4	LLYGTEVHTDTNK	8.01167e-11	9	yes	0.174	0.631	1.046	3.469	0.412	0.267
O00299	Chloride intracellular channel protein 1 OS=Homo sapiens OX=9606 GN=CLIC1 PE=1 SV=4	GVTFNVTTVDTK	6.18684e-06	2	yes	0.106		0.845	3.009		0.041
O00299	Chloride intracellular channel protein 1 OS=Homo sapiens OX=9606 GN=CLIC1 PE=1 SV=4	LAALNPESNTAGLDIFAK	2.22269e-09	1	yes		0.663	0.684	2.569		0.084
O00299	Chloride intracellular channel protein 1 OS=Homo sapiens OX=9606 GN=CLIC1 PE=1 SV=4	GFTIPEAFR	2.91667e-06	8	yes	0.153	0.083	0.539	5.146	0.041	0.037
O00299	Chloride intracellular channel protein 1 OS=Homo sapiens OX=9606 GN=CLIC1 PE=1 SV=4	YLSNAYAR	0.0030642	4	yes	0.252	0.62	0.638	3.912	0.436	0.142
O00299	Chloride intracellular channel protein 1 OS=Homo sapiens OX=9606 GN=CLIC1 PE=1 SV=4	MAEEQPQVELFVK	0.00368684	1	yes	0.072	0.132	1.47	3.257	0.07
P50238	Cysteine-rich protein 1 OS=Homo sapiens OX=9606 GN=CRIP1 PE=1 SV=3	EVYFAER	0.000186057	5	yes	0.226	0.893	0.456	3.227	0.415	0.784
P50238	Cysteine-rich protein 1 OS=Homo sapiens OX=9606 GN=CRIP1 PE=1 SV=3	EVYFAER	0.0233475	1	yes			0.058	1.942
P07108	Acyl-CoA-binding protein OS=Homo sapiens OX=9606 GN=DBI PE=1 SV=2	QATVGDINTER	3.35147e-08	4	yes	0.283	0.711	0.492	2.514
P07108	Acyl-CoA-binding protein OS=Homo sapiens OX=9606 GN=DBI PE=1 SV=2	QATVGDINTERPGMLDFTGK	0.000526474	4	yes	1.661	2.01	0.97	0.92	0.123	0.317
P07108	Acyl-CoA-binding protein OS=Homo sapiens OX=9606 GN=DBI PE=1 SV=2	QATVGDINTERPGMLDFTGK	6.00242e-12	4	yes	0.155	0.025	0.259	4.547		0.013
P07108	Acyl-CoA-binding protein OS=Homo sapiens OX=9606 GN=DBI PE=1 SV=2	QATVGDINTERPGMLDFTGK	2.18907e-09	2	yes	0.094	0.19	1.316	2.399
P07108	Acyl-CoA-binding protein OS=Homo sapiens OX=9606 GN=DBI PE=1 SV=2	QATVGDINTERPGMLDFTGK	5.07923e-07	4	yes	0.829	0.944	1.077	1.898		0.252
P07108	Acyl-CoA-binding protein OS=Homo sapiens OX=9606 GN=DBI PE=1 SV=2	WDAWNELK	0.0012574	2	yes	0.778	0.971	0.991	2.476	0.464	0.32
P07108	Acyl-CoA-binding protein OS=Homo sapiens OX=9606 GN=DBI PE=1 SV=2	TKPSDEEMLFIYGH	5.24109e-08	2	yes			0.815	1.185
P07108	Acyl-CoA-binding protein OS=Homo sapiens OX=9606 GN=DBI PE=1 SV=2	PGMLDFTGK	0.00489653	2	yes	0.376		2.395		0.229
P07108	Acyl-CoA-binding protein OS=Homo sapiens OX=9606 GN=DBI PE=1 SV=2	TKPSDEEMLFIYGH	0.0224908	1	yes				1
Q9UKV3	Apoptotic chromatin condensation inducer in the nucleus OS=Homo sapiens OX=9606 GN=ACIN1 PE=1 SV=2	TEEQGIPR	0.00639612	1	yes			1
Q9UKV3	Apoptotic chromatin condensation inducer in the nucleus OS=Homo sapiens OX=9606 GN=ACIN1 PE=1 SV=2	LLDDLFR	0.012122	2	yes	0.038		2.522	0.44
Q9UKV3	Apoptotic chromatin condensation inducer in the nucleus OS=Homo sapiens OX=9606 GN=ACIN1 PE=1 SV=2	VTLGDTLTR	0.0859304	1	yes	0.674	1.356	0.942	1.391	0.576	1.062
P35609	Alpha-actinin-2 OS=Homo sapiens OX=9606 GN=ACTN2 PE=1 SV=1	PAFMPSEGK	0.00205067	1	no
P35609	Alpha-actinin-2 OS=Homo sapiens OX=9606 GN=ACTN2 PE=1 SV=1	ILASDKPYILAEELR	0.00126377	1	yes				1
Q10567	AP-1 complex subunit beta-1 OS=Homo sapiens OX=9606 GN=AP1B1 PE=1 SV=2	LLSTDPVAAK	0.00205067	4	yes	0.333	0.778	1.29	1.599
Q10567	AP-1 complex subunit beta-1 OS=Homo sapiens OX=9606 GN=AP1B1 PE=1 SV=2	LHDINAQLVEDQGFLDTLK	0.00144834	2	yes	0.668	1.332
Q10567	AP-1 complex subunit beta-1 OS=Homo sapiens OX=9606 GN=AP1B1 PE=1 SV=2	DIPNENEAQFQIR	0.000588577	1	yes			0.662	1.338
Q10567	AP-1 complex subunit beta-1 OS=Homo sapiens OX=9606 GN=AP1B1 PE=1 SV=2	HKPPSAFVEGGR	0.000181393	1	yes
Q9ULH1	Arf-GAP with SH3 domain, ANK repeat and PH domain-containing protein 1 OS=Homo sapiens OX=9606 GN=ASAP1 PE=1 SV=4	LAADLYNIK	5.27977e-05	1	yes		0.583	0.883	2.394	0.14
Q9ULH1	Arf-GAP with SH3 domain, ANK repeat and PH domain-containing protein 1 OS=Homo sapiens OX=9606 GN=ASAP1 PE=1 SV=4	DNPDLGTAFVK	0.0783364	1	yes	0.905	1.227	1.209	1.43	0.426	0.804
Q9ULH1	Arf-GAP with SH3 domain, ANK repeat and PH domain-containing protein 1 OS=Homo sapiens OX=9606 GN=ASAP1 PE=1 SV=4	AIIEDVQR	0.115399	1	yes	0.71		0.928	1.362
P48509	CD151 antigen OS=Homo sapiens OX=9606 GN=CD151 PE=1 SV=3	TVVALCGQR	0.000384445	3	yes			1.12	1.617	0.263
P48509	CD151 antigen OS=Homo sapiens OX=9606 GN=CD151 PE=1 SV=3	VEGGCITK	0.00108051	2	yes	0.838	0.831	2.382	1.135	0.476	0.338
P20674	Cytochrome c oxidase subunit 5A, mitochondrial OS=Homo sapiens OX=9606 GN=COX5A PE=1 SV=2	VIQELRPTLNELGISTPEELGLDKV	0.00395354	1	yes		1
P20674	Cytochrome c oxidase subunit 5A, mitochondrial OS=Homo sapiens OX=9606 GN=COX5A PE=1 SV=2	LNDFASTVR	0.012122	1	yes	4.047	0.339	0.514	0.616	0.183	0.301
O95342	Bile salt export pump OS=Homo sapiens OX=9606 GN=ABCB11 PE=1 SV=2	FFQLLDR	0.00854504	1	yes				1
Q8IZY2	Phospholipid-transporting ATPase ABCA7 OS=Homo sapiens OX=9606 GN=ABCA7 PE=1 SV=3	TFEELTLLR	0.00211352	1	yes			0.401	1.599
O60239	SH3 domain-binding protein 5 OS=Homo sapiens OX=9606 GN=SH3BP5 PE=1 SV=2	DGIIADIK	0.00179	2	yes
P48960	Adhesion G protein-coupled receptor E5 OS=Homo sapiens OX=9606 GN=ADGRE5 PE=1 SV=4	QAELEEIYESSIR	8.24512e-09	2	yes			0.396	1.604
P48960	Adhesion G protein-coupled receptor E5 OS=Homo sapiens OX=9606 GN=ADGRE5 PE=1 SV=4	WACLVAGGSK	9.92394e-06	1	yes		0.5	0.251	2.249
P48960	Adhesion G protein-coupled receptor E5 OS=Homo sapiens OX=9606 GN=ADGRE5 PE=1 SV=4	TSSAEVTIQNVIK	2.55799e-07	3	yes	0.013	0.206	1.123	3.616	0.042
P48960	Adhesion G protein-coupled receptor E5 OS=Homo sapiens OX=9606 GN=ADGRE5 PE=1 SV=4	GGHWATEGCQVLGSK	1.64007e-10	10	yes		0.986	0.788	2.163	0.063
P48960	Adhesion G protein-coupled receptor E5 OS=Homo sapiens OX=9606 GN=ADGRE5 PE=1 SV=4	FSEINPDMK	0.000172413	3	yes	0.195	1.241		2.233	0.331
P48960	Adhesion G protein-coupled receptor E5 OS=Homo sapiens OX=9606 GN=ADGRE5 PE=1 SV=4	FSEINPDMK	0.0035602	3	yes	0.159	1.217	1.982	0.997	0.832	0.814
P48960	Adhesion G protein-coupled receptor E5 OS=Homo sapiens OX=9606 GN=ADGRE5 PE=1 SV=4	VFQGQGLSTR	0.0203807	2	yes		0.985		1.955	0.06
Q6DD88	Atlastin-3 OS=Homo sapiens OX=9606 GN=ATL3 PE=1 SV=1	IYQGEDLPHPK	2.88442e-05	1	yes	0.219	0.993	0.813	1.975
Q6DD88	Atlastin-3 OS=Homo sapiens OX=9606 GN=ATL3 PE=1 SV=1	ESGHSNWLGDPEEPLTGFSWR	0.000739279	1	yes
P30043	Flavin reductase (NADPH) OS=Homo sapiens OX=9606 GN=BLVRB PE=1 SV=3	PAHVVVGDVLQAADVDK	2.12709e-11	2	yes	0.568		0.508	2.852	0.072
P30043	Flavin reductase (NADPH) OS=Homo sapiens OX=9606 GN=BLVRB PE=1 SV=3	NDLSPTTVMSEGAR	9.35364e-08	8	yes	3.47	0.473	0.352	1.061	0.233	0.41
P30043	Flavin reductase (NADPH) OS=Homo sapiens OX=9606 GN=BLVRB PE=1 SV=3	NDLSPTTVMSEGAR	2.01814e-09	5	yes	3.611	0.226		0.096		0.067
P30043	Flavin reductase (NADPH) OS=Homo sapiens OX=9606 GN=BLVRB PE=1 SV=3	LLWDPTK	0.0011539	5	yes	3.861	0.192	0.497	1.075	0.086	0.288
P30043	Flavin reductase (NADPH) OS=Homo sapiens OX=9606 GN=BLVRB PE=1 SV=3	LQAVTDDHIR	2.1612e-06	8	yes	4.674	0.397	0.256	0.224	0.121	0.327
P30043	Flavin reductase (NADPH) OS=Homo sapiens OX=9606 GN=BLVRB PE=1 SV=3	CLTTDEYDGHSTYPSHQYQ	7.71292e-14	4	yes	3.084	0.4		1.053	0.128	0.334
P30043	Flavin reductase (NADPH) OS=Homo sapiens OX=9606 GN=BLVRB PE=1 SV=3	CLTTDEYDGHSTYPSHQYQ	9.50569e-09	2	yes	1.735			1.011		0.255
Q9NPY3	Complement component C1q receptor OS=Homo sapiens OX=9606 GN=CD93 PE=1 SV=3	SKEEAQHVQR	0.00025748	4	yes		1.845	1.749	0.041	0.146	1.219
Q12979	Active breakpoint cluster region-related protein OS=Homo sapiens OX=9606 GN=ABR PE=1 SV=2	ISGVATDIQALK	6.88348e-06	1	yes				1
Q12979	Active breakpoint cluster region-related protein OS=Homo sapiens OX=9606 GN=ABR PE=1 SV=2	AFVDNYK	0.00734099	1	yes				1
Q9NP78	ATP-binding cassette sub-family B member 9 OS=Homo sapiens OX=9606 GN=ABCB9 PE=1 SV=1	SLLEDIR	0.00562533	6	yes	1.872	1.302	0.711	1.006	0.886	0.222
Q8IZ83	Aldehyde dehydrogenase family 16 member A1 OS=Homo sapiens OX=9606 GN=ALDH16A1 PE=1 SV=2	VAFCGAPEEGR	3.39995e-07	3	yes		1.328	0.866	1.296	0.51
Q8IZ83	Aldehyde dehydrogenase family 16 member A1 OS=Homo sapiens OX=9606 GN=ALDH16A1 PE=1 SV=2	EALLVANGTPR	7.09656e-06	3	yes		0.597	1.286	1.116
Q8IZ83	Aldehyde dehydrogenase family 16 member A1 OS=Homo sapiens OX=9606 GN=ALDH16A1 PE=1 SV=2	GGSASVWSER	6.21836e-06	2	yes	0.187	0.67	2.06	1.753		0.33
Q8IZ83	Aldehyde dehydrogenase family 16 member A1 OS=Homo sapiens OX=9606 GN=ALDH16A1 PE=1 SV=2	GLDGAVDMGAR	3.01937e-05	3	yes	0.665	0.971		1.611	0.753
Q8IZ83	Aldehyde dehydrogenase family 16 member A1 OS=Homo sapiens OX=9606 GN=ALDH16A1 PE=1 SV=2	LAEVIQK	0.00025879	6	yes	0.391	1.113	1.182	2.33	0.651	0.332
Q8IZ83	Aldehyde dehydrogenase family 16 member A1 OS=Homo sapiens OX=9606 GN=ALDH16A1 PE=1 SV=2	ESGCSWHGGPDGLYEYLR	0.0309621	1	yes				1
P40616	ADP-ribosylation factor-like protein 1 OS=Homo sapiens OX=9606 GN=ARL1 PE=1 SV=1	ILILGLDGAGK	0.000226794	1	yes	0.206	0.242	0.963	4.442	0.077	0.071
P04114	Apolipoprotein B-100 OS=Homo sapiens OX=9606 GN=APOB PE=1 SV=2	NQDVHSINLPFFETLQEYFER	1.52509e-14	6	yes
P04114	Apolipoprotein B-100 OS=Homo sapiens OX=9606 GN=APOB PE=1 SV=2	NPNGYSFSIPVK	3.4233e-09	13	yes	1.385	0.489	0.448	2.531	0.542	0.604
P04114	Apolipoprotein B-100 OS=Homo sapiens OX=9606 GN=APOB PE=1 SV=2	NTLELSNGVIVK	3.33448e-08	25	yes	0.682	0.535	2.027	1.349	0.561	0.846
P04114	Apolipoprotein B-100 OS=Homo sapiens OX=9606 GN=APOB PE=1 SV=2	NSEEFAAAMSR	4.69092e-09	28	yes	0.648	1.355	0.986	0.79	1.233	0.988
P04114	Apolipoprotein B-100 OS=Homo sapiens OX=9606 GN=APOB PE=1 SV=2	NSEEFAAAMSR	2.98182e-08	19	yes	0.985	1.089	1.193	0.313	1.31	1.11
P04114	Apolipoprotein B-100 OS=Homo sapiens OX=9606 GN=APOB PE=1 SV=2	NSLFFSAQPFEITASTNNEGNLK	1.31935e-11	1	yes	1.36	2.475	0.741		0.109	0.316
P04114	Apolipoprotein B-100 OS=Homo sapiens OX=9606 GN=APOB PE=1 SV=2	NMEVSVATTTK	1.1231e-07	30	yes	0.568	0.603	1.013	1.154	0.989	1.672
P04114	Apolipoprotein B-100 OS=Homo sapiens OX=9606 GN=APOB PE=1 SV=2	NMEVSVATTTK	1.17669e-08	23	yes	0.431	1.272	1.319	0.511	1.694	0.774
P04114	Apolipoprotein B-100 OS=Homo sapiens OX=9606 GN=APOB PE=1 SV=2	NIQEYLSILTDPDGK	4.42417e-06	3	yes	1.83	2.397	1.072	0.137	0.265	0.299
P04114	Apolipoprotein B-100 OS=Homo sapiens OX=9606 GN=APOB PE=1 SV=2	NLQNNAEWVYQGAIR	4.11403e-10	16	yes	0.419	0.145	0.763	4.632	0.02	0.02
P04114	Apolipoprotein B-100 OS=Homo sapiens OX=9606 GN=APOB PE=1 SV=2	NNALDFVTK	8.97312e-07	197	yes	0.702	1.201	1.006	1.037	1.167	0.887
P04114	Apolipoprotein B-100 OS=Homo sapiens OX=9606 GN=APOB PE=1 SV=2	NYEAESSSGVPGTADSR	1.98278e-12	11	yes	0.381	1.066	0.616	0.897	1.487	1.552
P04114	Apolipoprotein B-100 OS=Homo sapiens OX=9606 GN=APOB PE=1 SV=2	NYQLYK	2.84079e-05	38	yes	1.032	1.157	0.749	1.095	1.078	0.889
P04114	Apolipoprotein B-100 OS=Homo sapiens OX=9606 GN=APOB PE=1 SV=2	MTSNFPVDLSDYPK	1.30919e-08	7	yes	0.461	0.106	1.013	3.911	0.114	0.395
P04114	Apolipoprotein B-100 OS=Homo sapiens OX=9606 GN=APOB PE=1 SV=2	MTSNFPVDLSDYPK	1.63032e-09	13	yes	0.381	0.662	1.402	2.141	0.421	0.992
P04114	Apolipoprotein B-100 OS=Homo sapiens OX=9606 GN=APOB PE=1 SV=2	MYQMDIQQELQR	1.13658e-09	11	yes	0.479	0.115	1.315	3.973	0.024	0.094
P04114	Apolipoprotein B-100 OS=Homo sapiens OX=9606 GN=APOB PE=1 SV=2	MYQMDIQQELQR	1.72403e-09	58	yes	0.409	0.526	1.883	2.256	0.324	0.603
P04114	Apolipoprotein B-100 OS=Homo sapiens OX=9606 GN=APOB PE=1 SV=2	MYQMDIQQELQR	4.91474e-10	41	yes	0.277	1.255	1.427	1.278	0.986	0.776
P04114	Apolipoprotein B-100 OS=Homo sapiens OX=9606 GN=APOB PE=1 SV=2	MIQFDQYIK	1.24846e-06	12	yes	0.92	0.092	0.52	4.269	0.111	0.089
P04114	Apolipoprotein B-100 OS=Homo sapiens OX=9606 GN=APOB PE=1 SV=2	MIQFDQYIK	4.90175e-07	19	yes	0.454	0.738	1.268	2.333	0.561	0.646
P04114	Apolipoprotein B-100 OS=Homo sapiens OX=9606 GN=APOB PE=1 SV=2	MNFKQELNGNTK	0.000952181	1	yes	0.728	0.986	1.697			0.589
P04114	Apolipoprotein B-100 OS=Homo sapiens OX=9606 GN=APOB PE=1 SV=2	NHLQLEGLFFTNGEHTSK	8.32199e-08	2	yes	0.114			2.804		0.082
P04114	Apolipoprotein B-100 OS=Homo sapiens OX=9606 GN=APOB PE=1 SV=2	NGYSFSIPVK	8.5981e-05	5	yes	0.808	1.088			0.82	1.284
P04114	Apolipoprotein B-100 OS=Homo sapiens OX=9606 GN=APOB PE=1 SV=2	NIILPVYDK	3.22864e-06	438	yes	0.847	1.306	0.953	0.89	0.969	1.034
P04114	Apolipoprotein B-100 OS=Homo sapiens OX=9606 GN=APOB PE=1 SV=2	NFPVDLSDYPK	1.85393e-05	5	yes	0.282	0.464	2.465	1.822	0.23	0.737
P04114	Apolipoprotein B-100 OS=Homo sapiens OX=9606 GN=APOB PE=1 SV=2	NALDFVTK	1.60809e-05	31	yes	0.683	1.324	0.958	0.692	1.499	0.844
P04114	Apolipoprotein B-100 OS=Homo sapiens OX=9606 GN=APOB PE=1 SV=2	QSFDLSVK	8.47772e-06	42	yes	0.603	0.739	1.567	1.239	0.494	1.359
P04114	Apolipoprotein B-100 OS=Homo sapiens OX=9606 GN=APOB PE=1 SV=2	QSFDLSVK	3.21513e-07	36	yes	0.809	0.892	1.343	0.909	1.055	0.992
P04114	Apolipoprotein B-100 OS=Homo sapiens OX=9606 GN=APOB PE=1 SV=2	QTEATMTFK	1.07742e-06	35	yes	0.642	0.749	0.93	0.693	1.653	1.334
P04114	Apolipoprotein B-100 OS=Homo sapiens OX=9606 GN=APOB PE=1 SV=2	QTIIVVLENVQR	6.35732e-08	2	yes	0.925	1.372	1.439	1.898	0.143	0.222
P04114	Apolipoprotein B-100 OS=Homo sapiens OX=9606 GN=APOB PE=1 SV=2	QTPDFIVPLTDLR	0.000349119	1	yes		0.078		1.922
P04114	Apolipoprotein B-100 OS=Homo sapiens OX=9606 GN=APOB PE=1 SV=2	QTEATMTFK	1.77427e-07	15	yes	0.615	1.188	0.89	0.871	1.211	1.224
P04114	Apolipoprotein B-100 OS=Homo sapiens OX=9606 GN=APOB PE=1 SV=2	QTEATMTFK	8.357e-07	19	yes	0.589	1.429	0.814	0.446	1.415	1.307
P04114	Apolipoprotein B-100 OS=Homo sapiens OX=9606 GN=APOB PE=1 SV=2	QSWSVCK	3.93232e-05	20	yes	0.435	1.12	1.175	0.918	1.127	1.224
P04114	Apolipoprotein B-100 OS=Homo sapiens OX=9606 GN=APOB PE=1 SV=2	RGIISALLVPPETEEAK	1.00253e-05	1	yes				1
P04114	Apolipoprotein B-100 OS=Homo sapiens OX=9606 GN=APOB PE=1 SV=2	SADLIEIGLEGK	7.54271e-06	3	yes	0.261	0.233	2.986	1.819	0.242	0.459
P04114	Apolipoprotein B-100 OS=Homo sapiens OX=9606 GN=APOB PE=1 SV=2	SAFGYVFPK	2.01093e-05	3	yes	1.742	0.105	0.931	2.801	0.293	0.128
P04114	Apolipoprotein B-100 OS=Homo sapiens OX=9606 GN=APOB PE=1 SV=2	QVFLYPEK	4.90175e-07	22	yes	0.419	0.618	1.903	1.515	0.673	0.872
P04114	Apolipoprotein B-100 OS=Homo sapiens OX=9606 GN=APOB PE=1 SV=2	QVFLYPEK	1.3542e-06	33	yes	0.709	1.143	1.271	0.989	1.033	0.855
P04114	Apolipoprotein B-100 OS=Homo sapiens OX=9606 GN=APOB PE=1 SV=2	QVFLYPEKDEPTYILNIK	5.18004e-12	7	yes	1.723	2.598	0.844	0.335	0.226	0.274
P04114	Apolipoprotein B-100 OS=Homo sapiens OX=9606 GN=APOB PE=1 SV=2	QELNGNTK	0.00150042	1	yes	0.391	1.4		0.123	2.087
P04114	Apolipoprotein B-100 OS=Homo sapiens OX=9606 GN=APOB PE=1 SV=2	PSLMIQK	2.50194e-05	14	yes	1.717	0.169	1.27	1.421	1.143	0.28
P04114	Apolipoprotein B-100 OS=Homo sapiens OX=9606 GN=APOB PE=1 SV=2	PSLMIQK	8.1815e-06	25	yes	0.369	0.41	2.679	1.451	0.541	0.549
P04114	Apolipoprotein B-100 OS=Homo sapiens OX=9606 GN=APOB PE=1 SV=2	QIDDIDVR	7.58113e-06	15	yes	0.427	1.162	0.884	0.789	1.298	1.439
P04114	Apolipoprotein B-100 OS=Homo sapiens OX=9606 GN=APOB PE=1 SV=2	QIDDIDVR	1.42348e-05	23	yes	0.459	1.479	0.624	0.62	1.425	1.393
P04114	Apolipoprotein B-100 OS=Homo sapiens OX=9606 GN=APOB PE=1 SV=2	QHIEAIDVR	2.62613e-08	275	yes	0.602	1.551	0.784	0.807	1.034	1.223
P04114	Apolipoprotein B-100 OS=Homo sapiens OX=9606 GN=APOB PE=1 SV=2	QHIEAIDVR	4.20874e-07	33	yes	0.397	1.047	1.195	0.693	1.145	1.524
P04114	Apolipoprotein B-100 OS=Homo sapiens OX=9606 GN=APOB PE=1 SV=2	QGFFPDSVNK	2.3966e-08	49	yes	0.602	1.558	1.065	0.971	0.727	1.078
P04114	Apolipoprotein B-100 OS=Homo sapiens OX=9606 GN=APOB PE=1 SV=2	QGFFPDSVNK	1.42007e-08	45	yes	0.835	1.031	0.72	0.783	1.738	0.893
P04114	Apolipoprotein B-100 OS=Homo sapiens OX=9606 GN=APOB PE=1 SV=2	IISDYHQQFR	4.71481e-09	13	yes	0.645	0.435	1.557	1.687	0.933	0.742
P04114	Apolipoprotein B-100 OS=Homo sapiens OX=9606 GN=APOB PE=1 SV=2	LLSGGNTLH	0.00161835	7	yes	0.578	0.9	1.401	2.092	0.45	0.579
P04114	Apolipoprotein B-100 OS=Homo sapiens OX=9606 GN=APOB PE=1 SV=2	LLSGGNTLHLVSTTK	2.40881e-08	13	yes	2.142	0.619	1.413	1.538	0.192	0.096
P04114	Apolipoprotein B-100 OS=Homo sapiens OX=9606 GN=APOB PE=1 SV=2	LLLQMDSSATAYGSTVSK	1.8139e-09	12	yes	0.331	0.119	2.451	2.668	0.236	0.195
P04114	Apolipoprotein B-100 OS=Homo sapiens OX=9606 GN=APOB PE=1 SV=2	ILNSEELDIQDLK	3.62008e-09	17	yes	0.137	0.036	2.578	3.069	0.043	0.137
P04114	Apolipoprotein B-100 OS=Homo sapiens OX=9606 GN=APOB PE=1 SV=2	ILNSEELDIQDLKK	2.42322e-09	8	yes	0.601	0.159	0.528	4.212	0.11	0.39
P04114	Apolipoprotein B-100 OS=Homo sapiens OX=9606 GN=APOB PE=1 SV=2	LPQQANDYLNSFNWER	7.87657e-09	4	yes	1.941	2.418	0.891	0.412	0.097	0.241
P04114	Apolipoprotein B-100 OS=Homo sapiens OX=9606 GN=APOB PE=1 SV=2	LNELSFK	4.13726e-05	23	yes	2.033	1.302	0.866	0.906	0.451	0.442
P04114	Apolipoprotein B-100 OS=Homo sapiens OX=9606 GN=APOB PE=1 SV=2	LNGEIQALELPQK	5.99713e-11	17	yes	0.604	0.526	2.051	2.207	0.253	0.359
P04114	Apolipoprotein B-100 OS=Homo sapiens OX=9606 GN=APOB PE=1 SV=2	LNGEIQALELPQKAEALK	1.45789e-09	2	yes	0.011			1.989
P04114	Apolipoprotein B-100 OS=Homo sapiens OX=9606 GN=APOB PE=1 SV=2	LNGESNLR	7.13271e-06	13	yes	0.736	1.46	0.615	0.801	1.395	0.993
P04114	Apolipoprotein B-100 OS=Homo sapiens OX=9606 GN=APOB PE=1 SV=2	LNDLNSVLVMPTFHVPFTDLQVPSCK	1.6267e-18	4	yes	1.171	3.081	0.794	0.215	0.339	0.4
P04114	Apolipoprotein B-100 OS=Homo sapiens OX=9606 GN=APOB PE=1 SV=2	LNDLNSVLVMPTFHVPFTDLQVPSCK	3.53439e-05	1	yes	1.241	2.662	0.929	0.205	0.404	0.56
P04114	Apolipoprotein B-100 OS=Homo sapiens OX=9606 GN=APOB PE=1 SV=2	LNTDIAGLASAIDMSTNYNSDSLHFSNVFR	2.41195e-21	1	yes	1.018	3.399	0.832	0.093	0.237	0.421
P04114	Apolipoprotein B-100 OS=Homo sapiens OX=9606 GN=APOB PE=1 SV=2	LNTDIAGLASAIDMSTNYNSDSLHFSNVFR	6.5511e-19	5	yes	0.922	3.904	0.693	0.055	0.215	0.21
P04114	Apolipoprotein B-100 OS=Homo sapiens OX=9606 GN=APOB PE=1 SV=2	INNQLTLDSNTK	2.82223e-09	45	yes	0.478	1.215	0.431	1.003	1.52	1.353
P04114	Apolipoprotein B-100 OS=Homo sapiens OX=9606 GN=APOB PE=1 SV=2	LGNNPVSK	0.00041065	3	yes	0.567	1.682	0.411		0.463	1.877
P04114	Apolipoprotein B-100 OS=Homo sapiens OX=9606 GN=APOB PE=1 SV=2	IGQDGISTSATTNLK	9.44283e-13	24	yes	1.075	1.071	0.449	0.92	1.09	1.395
P04114	Apolipoprotein B-100 OS=Homo sapiens OX=9606 GN=APOB PE=1 SV=2	IHSGSFQSQVELSNDQEK	2.12378e-15	20	yes	0.439	0.666	1.191	2.807	0.137	0.761
P04114	Apolipoprotein B-100 OS=Homo sapiens OX=9606 GN=APOB PE=1 SV=2	IGVELTGR	2.56631e-05	32	yes	0.938	1.449	0.243	0.83	1.529	1.011
P04114	Apolipoprotein B-100 OS=Homo sapiens OX=9606 GN=APOB PE=1 SV=2	LFFGNAIEGK	0.00012713	7	yes	0.687	0.402	1.412	2.521	0.286	0.693
P04114	Apolipoprotein B-100 OS=Homo sapiens OX=9606 GN=APOB PE=1 SV=2	LIDVISMYR	4.8276e-07	28	yes	0.528	0.318	1.667	2.939	0.238	0.31
P04114	Apolipoprotein B-100 OS=Homo sapiens OX=9606 GN=APOB PE=1 SV=2	LIDVISMYR	2.50431e-06	9	yes	1.629	0.113	0.576	3.496	0.102	0.084
P04114	Apolipoprotein B-100 OS=Homo sapiens OX=9606 GN=APOB PE=1 SV=2	LIGDFEVAEK	2.28328e-05	19	yes	0.297	0.313	3.277	1.582	0.26	0.27
P04114	Apolipoprotein B-100 OS=Homo sapiens OX=9606 GN=APOB PE=1 SV=2	ILGEELGFASLHDLQLLGK	1.30716e-12	6	yes	0.918	3.492	0.936	0.161	0.204	0.289
P04114	Apolipoprotein B-100 OS=Homo sapiens OX=9606 GN=APOB PE=1 SV=2	LKTQFNNNEYSQDLDAYNTK	2.56477e-10	4	yes	0.598		0.532	2.557		0.312
P04114	Apolipoprotein B-100 OS=Homo sapiens OX=9606 GN=APOB PE=1 SV=2	IKDYFEK	1.64946e-05	8	yes	0.495	1.309	1.584	0.651	0.947	1.013
P04114	Apolipoprotein B-100 OS=Homo sapiens OX=9606 GN=APOB PE=1 SV=2	LKQHIEAIDVR	1.13458e-07	7	yes	0.364	0.805		1.406	1.348	1.077
P04114	Apolipoprotein B-100 OS=Homo sapiens OX=9606 GN=APOB PE=1 SV=2	SASVHLDSK	8.27251e-07	9	yes	0.622	0.971	0.774	1.345	1.259	1.029
P04114	Apolipoprotein B-100 OS=Homo sapiens OX=9606 GN=APOB PE=1 SV=2	IVQILPWEQNEQVK	2.07695e-07	7	yes	0.826	0.278	0.763	3.96	0.057	0.115
P04114	Apolipoprotein B-100 OS=Homo sapiens OX=9606 GN=APOB PE=1 SV=2	LVALIPEPSAQQLR	9.08079e-09	9	yes	0.368	0.043	2.336	3.116	0.053	0.083
P04114	Apolipoprotein B-100 OS=Homo sapiens OX=9606 GN=APOB PE=1 SV=2	LVGFIDDAVK	1.5053e-05	17	yes	0.841	0.634	1.271	2.223	0.329	0.703
P04114	Apolipoprotein B-100 OS=Homo sapiens OX=9606 GN=APOB PE=1 SV=2	LVELAHQYK	1.41882e-07	11	yes	0.519	0.865	2.282	1.025	0.642	0.667
P04114	Apolipoprotein B-100 OS=Homo sapiens OX=9606 GN=APOB PE=1 SV=2	MDMTFSK	3.64379e-05	7	yes	1.63	0.86	0.136	0.277	3.096	0.001
P04114	Apolipoprotein B-100 OS=Homo sapiens OX=9606 GN=APOB PE=1 SV=2	MDMTFSK	0.00174546	11	yes	0.845	1.677	0.228	0.303	2.247	0.699
P04114	Apolipoprotein B-100 OS=Homo sapiens OX=9606 GN=APOB PE=1 SV=2	MDMTFSK	0.00115975	16	yes	0.869	0.703	0.725	1.438	0.411	1.853
P04114	Apolipoprotein B-100 OS=Homo sapiens OX=9606 GN=APOB PE=1 SV=2	MGIIIPDFAR	5.52677e-05	2	yes	0.844		0.139	3.938	0.023	0.055
P04114	Apolipoprotein B-100 OS=Homo sapiens OX=9606 GN=APOB PE=1 SV=2	MGQTMEQLTPELK	3.49359e-09	14	yes	0.992	0.308	1.137	2.592	0.389	0.582
P04114	Apolipoprotein B-100 OS=Homo sapiens OX=9606 GN=APOB PE=1 SV=2	MGQTMEQLTPELK	8.98898e-09	42	yes	0.65	1.233	1.323	0.964	0.795	1.034
P04114	Apolipoprotein B-100 OS=Homo sapiens OX=9606 GN=APOB PE=1 SV=2	MGQTMEQLTPELK	1.23912e-09	22	yes	0.517	1.638	1.663	0.629	0.832	0.721
P04114	Apolipoprotein B-100 OS=Homo sapiens OX=9606 GN=APOB PE=1 SV=2	MGLAFESTK	6.92475e-07	137	yes	0.628	1.749	1.304	0.473	1.126	0.721
P04114	Apolipoprotein B-100 OS=Homo sapiens OX=9606 GN=APOB PE=1 SV=2	MGLAFESTK	5.5607e-06	27	yes	1.067	1.195	0.719	0.995	0.887	1.137
P04114	Apolipoprotein B-100 OS=Homo sapiens OX=9606 GN=APOB PE=1 SV=2	IYSLWEH	2.91387e-05	14	yes	0.704	0.515	1.864	1.798	0.53	0.589
P04114	Apolipoprotein B-100 OS=Homo sapiens OX=9606 GN=APOB PE=1 SV=2	IYSLWEHSTK	1.36471e-09	42	yes	1.475	0.823	0.783	1.656	0.79	0.472
P04114	Apolipoprotein B-100 OS=Homo sapiens OX=9606 GN=APOB PE=1 SV=2	LPYTIITTPPLK	4.13134e-09	4	yes	1.294	0.994	0.599	2.898	0.092	0.123
P04114	Apolipoprotein B-100 OS=Homo sapiens OX=9606 GN=APOB PE=1 SV=2	ITENDIQIALDDAK	2.58011e-11	22	yes	0.218	0.092	2.668	2.697	0.075	0.25
P04114	Apolipoprotein B-100 OS=Homo sapiens OX=9606 GN=APOB PE=1 SV=2	ITEVALMGHLSCDTK	1.09783e-10	7	yes	0.616	0.214	1.366	3.46	0.121	0.224
P04114	Apolipoprotein B-100 OS=Homo sapiens OX=9606 GN=APOB PE=1 SV=2	ITEVALMGHLSCDTK	4.09679e-11	12	yes	0.597	0.392	1.13	2.501	0.308	1.072
P04114	Apolipoprotein B-100 OS=Homo sapiens OX=9606 GN=APOB PE=1 SV=2	LTQEGQASFQGLK	3.15601e-09	11	yes	0.853	0.804	0.954	2.154	0.713	0.521
P04114	Apolipoprotein B-100 OS=Homo sapiens OX=9606 GN=APOB PE=1 SV=2	LTISEQNIQR	3.84089e-07	45	yes	0.983	1.163	0.399	1.178	0.98	1.296
P04114	Apolipoprotein B-100 OS=Homo sapiens OX=9606 GN=APOB PE=1 SV=2	LTLDIQNK	8.39201e-06	27	yes	0.686	1.26	1.112	0.739	1.363	0.84
P04114	Apolipoprotein B-100 OS=Homo sapiens OX=9606 GN=APOB PE=1 SV=2	ITLPDFR	1.52842e-05	20	yes	0.905	0.446	1.266	1.696	0.819	0.868
P04114	Apolipoprotein B-100 OS=Homo sapiens OX=9606 GN=APOB PE=1 SV=2	LSNDMMGSYAEMK	1.98762e-09	8	yes	1.328	0.17	0.668	1.363	0.324	2.147
P04114	Apolipoprotein B-100 OS=Homo sapiens OX=9606 GN=APOB PE=1 SV=2	LSNDMMGSYAEMK	2.99966e-09	33	yes	0.981	0.758	0.643	1.153	0.98	1.486
P04114	Apolipoprotein B-100 OS=Homo sapiens OX=9606 GN=APOB PE=1 SV=2	LSNDMMGSYAEMK	1.13558e-08	55	yes	0.604	1.052	0.327	0.809	2.403	0.805
P04114	Apolipoprotein B-100 OS=Homo sapiens OX=9606 GN=APOB PE=1 SV=2	LSNDMMGSYAEMK	2.72361e-09	20	yes	0.376	1.604	0.607	1.347	1.777	0.29
P04114	Apolipoprotein B-100 OS=Homo sapiens OX=9606 GN=APOB PE=1 SV=2	LSNVLQQVK	1.83851e-07	22	yes	0.873	0.673	1.537	1.466	0.852	0.599
P04114	Apolipoprotein B-100 OS=Homo sapiens OX=9606 GN=APOB PE=1 SV=2	ISHTIEVPTFGK	2.08062e-09	18	yes	0.482	0.993	1.711	1.527	0.304	0.982
P04114	Apolipoprotein B-100 OS=Homo sapiens OX=9606 GN=APOB PE=1 SV=2	LSILTDPDGK	3.41727e-07	30	yes	0.796	1.168	1.14	1.102	1.088	0.705
P04114	Apolipoprotein B-100 OS=Homo sapiens OX=9606 GN=APOB PE=1 SV=2	LSLPDFK	3.22552e-05	87	yes	0.491	0.834	1.772	1.407	0.52	0.977
P04114	Apolipoprotein B-100 OS=Homo sapiens OX=9606 GN=APOB PE=1 SV=2	VLLDQLGTTISFER	1.3147e-07	3	yes	1.912	2.293	1.149	0.121	0.143	0.381
P04114	Apolipoprotein B-100 OS=Homo sapiens OX=9606 GN=APOB PE=1 SV=2	VIGNMGQTMEQLTPELK	4.84787e-06	3	yes	0.461	0.226	0.256	1.921	0.012	3.124
P04114	Apolipoprotein B-100 OS=Homo sapiens OX=9606 GN=APOB PE=1 SV=2	VIGNMGQTMEQLTPELK	1.88123e-10	19	yes	0.498	0.302	1.224	2.602	0.411	0.963
P04114	Apolipoprotein B-100 OS=Homo sapiens OX=9606 GN=APOB PE=1 SV=2	VIGNMGQTMEQLTPELK	2.44797e-09	13	yes	0.931	1.293	1.231	0.682	0.697	1.166
P04114	Apolipoprotein B-100 OS=Homo sapiens OX=9606 GN=APOB PE=1 SV=2	VHELIER	7.50448e-06	12	yes	0.558	1.257	1.692	0.709	0.68	1.102
P04114	Apolipoprotein B-100 OS=Homo sapiens OX=9606 GN=APOB PE=1 SV=2	VHANPLLIDVVTYLVALIPEPSAQQLR	1.62492e-11	2	yes	1.602			0.723	0.675
P04114	Apolipoprotein B-100 OS=Homo sapiens OX=9606 GN=APOB PE=1 SV=2	VPQTDMTFR	8.50035e-09	70	yes	0.867	1.201	0.877	0.896	0.854	1.305
P04114	Apolipoprotein B-100 OS=Homo sapiens OX=9606 GN=APOB PE=1 SV=2	VPQTDMTFR	1.34288e-08	119	yes	0.34	1.688	1.489	0.866	1.13	0.488
P04114	Apolipoprotein B-100 OS=Homo sapiens OX=9606 GN=APOB PE=1 SV=2	VPSYTLILPSLELPVLHVPR	4.62501e-16	2	yes	1.63	2.024	0.648	0.662	0.503	0.532
P04114	Apolipoprotein B-100 OS=Homo sapiens OX=9606 GN=APOB PE=1 SV=2	VPLLLSEPINIIDALEMR	9.98351e-07	1	yes
P04114	Apolipoprotein B-100 OS=Homo sapiens OX=9606 GN=APOB PE=1 SV=2	VPLLLSEPINIIDALEMR	6.61522e-07	2	yes		1
P04114	Apolipoprotein B-100 OS=Homo sapiens OX=9606 GN=APOB PE=1 SV=2	VQGVEFSHR	1.50802e-07	20	yes	0.607	1.055	0.742	0.983	1.473	1.139
P04114	Apolipoprotein B-100 OS=Homo sapiens OX=9606 GN=APOB PE=1 SV=2	VLVDHFGYTK	7.92368e-10	21	yes	1.23	1.139	1.086	0.941	0.947	0.657
P04114	Apolipoprotein B-100 OS=Homo sapiens OX=9606 GN=APOB PE=1 SV=2	VNWEEEAASGLLTSLK	5.09269e-10	4	yes	1.638	2.351	1.176	0.057	0.125	0.653
P04114	Apolipoprotein B-100 OS=Homo sapiens OX=9606 GN=APOB PE=1 SV=2	VNDESTEGK	2.38024e-06	3	yes	1.046			1.041	1.317	0.595
P04114	Apolipoprotein B-100 OS=Homo sapiens OX=9606 GN=APOB PE=1 SV=2	VNGQVPDGVSK	0.000189874	5	yes	2.267	0.193	0.605	1.992	0.246	0.697
P04114	Apolipoprotein B-100 OS=Homo sapiens OX=9606 GN=APOB PE=1 SV=2	VATEISTER	1.13357e-06	24	yes	0.611	1.179	0.885	0.825	1.17	1.33
P04114	Apolipoprotein B-100 OS=Homo sapiens OX=9606 GN=APOB PE=1 SV=2	VAWHYDEEK	3.04573e-09	10	yes	0.593	0.935	1.041	1.428	1.018	0.986
P04114	Apolipoprotein B-100 OS=Homo sapiens OX=9606 GN=APOB PE=1 SV=2	VDHFGYTK	3.42028e-08	23	yes	0.925	1.574	0.599	1.322	0.742	0.837
P04114	Apolipoprotein B-100 OS=Homo sapiens OX=9606 GN=APOB PE=1 SV=2	VELEVPQLCSF	0.000249757	2	yes	0.466	0.9	1.168	3.24	0.102	0.125
P04114	Apolipoprotein B-100 OS=Homo sapiens OX=9606 GN=APOB PE=1 SV=2	VELEVPQLCSFILK	4.23765e-09	6	yes	1.617	2.756	0.847	0.113	0.181	0.486
P04114	Apolipoprotein B-100 OS=Homo sapiens OX=9606 GN=APOB PE=1 SV=2	VEDIPLAR	6.05596e-05	29	yes	0.797	1.163	0.673	1.068	1.168	1.131
P04114	Apolipoprotein B-100 OS=Homo sapiens OX=9606 GN=APOB PE=1 SV=2	VRESDEETQIK	3.05855e-08	5	yes	0.375	1.081		0.392	1.639	1.514
P04114	Apolipoprotein B-100 OS=Homo sapiens OX=9606 GN=APOB PE=1 SV=2	YGMVAQVTQTLK	6.9431e-10	24	yes	0.638	0.412	2.423	1.761	0.571	0.194
P04114	Apolipoprotein B-100 OS=Homo sapiens OX=9606 GN=APOB PE=1 SV=2	YFSIESSTK	5.81479e-05	1	yes
P04114	Apolipoprotein B-100 OS=Homo sapiens OX=9606 GN=APOB PE=1 SV=2	YHWEHTGLTLR	3.25945e-11	4	yes	1.473		0.195	1.331
P04114	Apolipoprotein B-100 OS=Homo sapiens OX=9606 GN=APOB PE=1 SV=2	YENYELTLK	1.32574e-05	8	yes	0.666	0.656	1.883	1.206	0.813	0.776
P04114	Apolipoprotein B-100 OS=Homo sapiens OX=9606 GN=APOB PE=1 SV=2	YEVDQQIQVLMDK	1.18373e-09	3	yes	1.162	1.753	1.675		0.132	0.277
P04114	Apolipoprotein B-100 OS=Homo sapiens OX=9606 GN=APOB PE=1 SV=2	YEVDQQIQVLMDK	1.43584e-09	38	yes	0.157	0.213	3.784	1.489	0.15	0.207
P04114	Apolipoprotein B-100 OS=Homo sapiens OX=9606 GN=APOB PE=1 SV=2	YEDGTLSLTSTSDLQSGIIK	2.51468e-05	2	yes	1.439	1.538	1.551		0.185	0.287
P04114	Apolipoprotein B-100 OS=Homo sapiens OX=9606 GN=APOB PE=1 SV=2	YEGLQEWEGK	2.44365e-07	11	yes	0.612	0.939	1.699	1.017	0.945	0.788
P04114	Apolipoprotein B-100 OS=Homo sapiens OX=9606 GN=APOB PE=1 SV=2	YTYNYEAESSSGVPGTADSR	8.48716e-13	22	yes	0.259	0.669	1.403	1.728	0.534	1.407
P04114	Apolipoprotein B-100 OS=Homo sapiens OX=9606 GN=APOB PE=1 SV=2	YYELEEK	2.39011e-05	14	yes	0.6	1.009	1.777	0.839	1.029	0.745
P04114	Apolipoprotein B-100 OS=Homo sapiens OX=9606 GN=APOB PE=1 SV=2	YNALDLTNNGK	2.06825e-08	32	yes	0.69	1.134	0.568	1.004	0.991	1.613
P04114	Apolipoprotein B-100 OS=Homo sapiens OX=9606 GN=APOB PE=1 SV=2	VTQEFHMK	7.47316e-07	12	yes	0.664	1.011	0.94	0.797	1.147	1.442
P04114	Apolipoprotein B-100 OS=Homo sapiens OX=9606 GN=APOB PE=1 SV=2	VTQEFHMK	2.61051e-07	6	yes	0.259		0.698	1.81	1.802	0.431
P04114	Apolipoprotein B-100 OS=Homo sapiens OX=9606 GN=APOB PE=1 SV=2	VSALLTPAEQTGTWK	9.87596e-12	36	yes	1.332	0.4	1.142	1.964	0.468	0.694
P04114	Apolipoprotein B-100 OS=Homo sapiens OX=9606 GN=APOB PE=1 SV=2	VSTAFVYTK	1.26122e-06	14	yes	0.685	0.964	0.785	1.164	1.46	0.941
P04114	Apolipoprotein B-100 OS=Homo sapiens OX=9606 GN=APOB PE=1 SV=2	VSSFYAK	0.00131587	21	yes	0.649	1.271	0.883	0.915	0.859	1.422
P04114	Apolipoprotein B-100 OS=Homo sapiens OX=9606 GN=APOB PE=1 SV=2	WNFYYSPQSSPDK	3.77692e-11	13	yes	0.966	0.184	2.017	2.286	0.146	0.4
P04114	Apolipoprotein B-100 OS=Homo sapiens OX=9606 GN=APOB PE=1 SV=2	WVNGQVPDGVSK	1.16274e-06	7	yes	0.613	1.372	1.319	1.625	0.513	0.558
P04114	Apolipoprotein B-100 OS=Homo sapiens OX=9606 GN=APOB PE=1 SV=2	VYLESLQDTK	2.03147e-05	9	yes	0.315	1.023	2.823	0.619	0.632	0.588
P04114	Apolipoprotein B-100 OS=Homo sapiens OX=9606 GN=APOB PE=1 SV=2	SNTVASLHTEK	1.02065e-08	5	yes	0.39	2.82		0.3	0.489
P04114	Apolipoprotein B-100 OS=Homo sapiens OX=9606 GN=APOB PE=1 SV=2	SPAFTDLHLR	1.271e-09	16	yes	0.986	0.911	0.885	1.76	0.784	0.673
P04114	Apolipoprotein B-100 OS=Homo sapiens OX=9606 GN=APOB PE=1 SV=2	SPSQADINK	1.24324e-07	11	yes	0.358	1.21	0.445	0.506	1.556	1.925
P04114	Apolipoprotein B-100 OS=Homo sapiens OX=9606 GN=APOB PE=1 SV=2	SLHMYANR	3.52305e-07	23	yes	0.319	1.345	0.326	0.419	1.895	1.696
P04114	Apolipoprotein B-100 OS=Homo sapiens OX=9606 GN=APOB PE=1 SV=2	SLHMYANR	1.70209e-06	12	yes	0.382	2.198	0.001	1.638	1.655	0.126
P04114	Apolipoprotein B-100 OS=Homo sapiens OX=9606 GN=APOB PE=1 SV=2	SILTDPDGK	0.000406505	18	yes	0.669	1.165	1.159	0.864	1.231	0.912
P04114	Apolipoprotein B-100 OS=Homo sapiens OX=9606 GN=APOB PE=1 SV=2	SLVTTLNSDLK	1.46011e-05	21	yes	0.665	0.19	1.19	3.345	0.215	0.395
P04114	Apolipoprotein B-100 OS=Homo sapiens OX=9606 GN=APOB PE=1 SV=2	SLWDFLK	0.000668059	5	yes	1.588	1.334	1.138	1.491	0.171	0.278
P04114	Apolipoprotein B-100 OS=Homo sapiens OX=9606 GN=APOB PE=1 SV=2	SISAALEHK	0.000218877	12	yes	0.408	2.347	0.761	0.865	0.661	0.958
P04114	Apolipoprotein B-100 OS=Homo sapiens OX=9606 GN=APOB PE=1 SV=2	SSATAYGSTVSK	0.000293799	1	yes	0.143	1.541			0.874	1.442
P04114	Apolipoprotein B-100 OS=Homo sapiens OX=9606 GN=APOB PE=1 SV=2	SEILAHWSPAK	5.25497e-11	12	yes	0.948	0.994	1.052	1.624	0.771	0.61
P04114	Apolipoprotein B-100 OS=Homo sapiens OX=9606 GN=APOB PE=1 SV=2	SEYQADYESLR	3.69115e-08	32	yes	0.703	1.377	0.227	0.796	1.234	1.664
P04114	Apolipoprotein B-100 OS=Homo sapiens OX=9606 GN=APOB PE=1 SV=2	SFDYHQFVDETNDK	1.02516e-13	10	yes	0.212	0.341	1.95	2.955	0.105	0.438
P04114	Apolipoprotein B-100 OS=Homo sapiens OX=9606 GN=APOB PE=1 SV=2	SDYHQQFR	1.73704e-06	15	yes	0.673	0.585	1.007	2.172	0.923	0.64
P04114	Apolipoprotein B-100 OS=Homo sapiens OX=9606 GN=APOB PE=1 SV=2	SKPTVSSSMEFK	1.62888e-08	21	yes	0.408	1.129	1.409	0.778	1.579	0.697
P04114	Apolipoprotein B-100 OS=Homo sapiens OX=9606 GN=APOB PE=1 SV=2	SKPTVSSSMEFK	1.84013e-08	23	yes	1.133	0.56	1.657	0.723	1.139	0.788
P04114	Apolipoprotein B-100 OS=Homo sapiens OX=9606 GN=APOB PE=1 SV=2	SLDEHYHIR	4.28471e-10	13	yes	0.39	0.697	1.638	0.687	0.991	1.597
P04114	Apolipoprotein B-100 OS=Homo sapiens OX=9606 GN=APOB PE=1 SV=2	SGSSTASWIQNVDTK	3.42028e-08	29	yes	0.412	0.846	1.592	1.313	0.624	1.212
P04114	Apolipoprotein B-100 OS=Homo sapiens OX=9606 GN=APOB PE=1 SV=2	SGTIASEANTYLNSK	2.31082e-07	7	yes	0.69	0.742	1.605	1.201	0.66	1.101
P04114	Apolipoprotein B-100 OS=Homo sapiens OX=9606 GN=APOB PE=1 SV=2	SGVQMNTNFFHESGLEAH	1.30601e-11	11	yes	0.395	0.957	1.688	1.952	0.632	0.375
P04114	Apolipoprotein B-100 OS=Homo sapiens OX=9606 GN=APOB PE=1 SV=2	SGVQMNTNFFHESGLEAHVALK	0.000112541	6	yes	1.57	2.925	0.439	0.41	0.339	0.317
P04114	Apolipoprotein B-100 OS=Homo sapiens OX=9606 GN=APOB PE=1 SV=2	SGVQMNTNFFHESGLEAHVALK	3.48433e-06	6	yes	2.245	1.763	0.699	0.487	0.523	0.283
P04114	Apolipoprotein B-100 OS=Homo sapiens OX=9606 GN=APOB PE=1 SV=2	TMTIDAHTNGNGK	7.09191e-11	7	yes	0.387	0.822	0.85	0.76	1.181	2.001
P04114	Apolipoprotein B-100 OS=Homo sapiens OX=9606 GN=APOB PE=1 SV=2	TIHDLHLFIENIDFNK	1.17877e-10	9	yes	1.214	1.972	1.641	0.436	0.381	0.356
P04114	Apolipoprotein B-100 OS=Homo sapiens OX=9606 GN=APOB PE=1 SV=2	TIEGPLTSFGLSNK	3.25658e-10	11	yes	0.532	0.092	1.452	3.543	0.137	0.244
P04114	Apolipoprotein B-100 OS=Homo sapiens OX=9606 GN=APOB PE=1 SV=2	TKNSEEFAAAMSR	3.70668e-07	2	yes	0.803			0.895		1.302
P04114	Apolipoprotein B-100 OS=Homo sapiens OX=9606 GN=APOB PE=1 SV=2	TLADLTLLDSPIK	1.54034e-08	9	yes	0.197	0.152	1.69	3.824	0.033	0.105
P04114	Apolipoprotein B-100 OS=Homo sapiens OX=9606 GN=APOB PE=1 SV=2	TIDQMLNSELQWPVPDIYLR	2.74415e-06	4	yes	1.378	2.728	1.26	0.117	0.179	0.338
P04114	Apolipoprotein B-100 OS=Homo sapiens OX=9606 GN=APOB PE=1 SV=2	TLQGIPQMIGEVIR	9.49731e-08	6	yes	1.845	1.944	1.478	0.188	0.214	0.332
P04114	Apolipoprotein B-100 OS=Homo sapiens OX=9606 GN=APOB PE=1 SV=2	TLQGIPQMIGEVIR	1.31818e-10	6	yes	0.624	0.444	1.32	3.51	0.026	0.075
P04114	Apolipoprotein B-100 OS=Homo sapiens OX=9606 GN=APOB PE=1 SV=2	TIITTPPLK	0.000145813	14	yes	0.697	0.836	1.332	1.653	0.844	0.636
P04114	Apolipoprotein B-100 OS=Homo sapiens OX=9606 GN=APOB PE=1 SV=2	TQFNNNEYSQDLDAYNTK	1.43711e-10	15	yes	0.47	0.704	0.908	1.999	0.518	1.402
P04114	Apolipoprotein B-100 OS=Homo sapiens OX=9606 GN=APOB PE=1 SV=2	TSQCTLKEVYGFNPEGK	1.63278e-05	5	yes	0.981	0.613	0.964	2.051	0.828	0.563
P04114	Apolipoprotein B-100 OS=Homo sapiens OX=9606 GN=APOB PE=1 SV=2	SVSATYELQR	1.22846e-05	27	yes	0.555	0.728	1.469	1.297	0.78	1.17
P04114	Apolipoprotein B-100 OS=Homo sapiens OX=9606 GN=APOB PE=1 SV=2	SVSDGIAALDLNAVANK	5.30864e-11	11	yes	0.14	0.063	3.372	2.217	0.057	0.151
P04114	Apolipoprotein B-100 OS=Homo sapiens OX=9606 GN=APOB PE=1 SV=2	SVSLPSLDPASAK	6.46067e-09	63	yes	0.821	1.142	0.926	1.315	0.762	1.035
P04114	Apolipoprotein B-100 OS=Homo sapiens OX=9606 GN=APOB PE=1 SV=2	SVMAPFTMTIDAHTNGNGK	1.24459e-14	11	yes	0.489	0.957	0.854	2.353	0.887	0.461
P04114	Apolipoprotein B-100 OS=Homo sapiens OX=9606 GN=APOB PE=1 SV=2	SVMAPFTMTIDAHTNGNGK	1.68333e-05	3	yes	1.526		0.468	1.115	0.891
P04114	Apolipoprotein B-100 OS=Homo sapiens OX=9606 GN=APOB PE=1 SV=2	SVMAPFTMTIDAH	2.09631e-06	8	yes	1.141	1.544	0.78	0.878	1.278	0.38
P04114	Apolipoprotein B-100 OS=Homo sapiens OX=9606 GN=APOB PE=1 SV=2	SVGFHLPSR	9.97449e-06	1	yes
P04114	Apolipoprotein B-100 OS=Homo sapiens OX=9606 GN=APOB PE=1 SV=2	TFIEDVNK	9.13847e-05	13	yes	1.067	1.048	1.401	1.057	0.791	0.636
P04114	Apolipoprotein B-100 OS=Homo sapiens OX=9606 GN=APOB PE=1 SV=2	TGLKEFLK	5.70378e-06	6	yes	1.077	1.494	0.985	0.811	0.984	0.649
P04114	Apolipoprotein B-100 OS=Homo sapiens OX=9606 GN=APOB PE=1 SV=2	TGISPLALIK	2.49382e-07	21	yes	1.914	0.185	0.695	2.664	0.312	0.23
P04114	Apolipoprotein B-100 OS=Homo sapiens OX=9606 GN=APOB PE=1 SV=2	TGISPLALIKG	0.000142881	1	yes	0.745	0.308	0.457	3.872	0.237	0.381
P04114	Apolipoprotein B-100 OS=Homo sapiens OX=9606 GN=APOB PE=1 SV=2	TEHGSEMLFFGNAIEGK	9.0587e-12	13	yes	0.388	0.344	0.507	4.597	0.064	0.099
P04114	Apolipoprotein B-100 OS=Homo sapiens OX=9606 GN=APOB PE=1 SV=2	TEHGSEMLFFGNAIEGK	4.79991e-12	17	yes	0.578	0.855	1.09	2.17	0.529	0.779
P04114	Apolipoprotein B-100 OS=Homo sapiens OX=9606 GN=APOB PE=1 SV=2	TEVIPPLIENR	1.27635e-08	32	yes	0.629	1.229	1.416	1.551	0.194	0.981
P04114	Apolipoprotein B-100 OS=Homo sapiens OX=9606 GN=APOB PE=1 SV=2	EELCTMFIR	0.000189874	21	yes	0.261	2.473	0.845	0.867	0.979	0.575
P04114	Apolipoprotein B-100 OS=Homo sapiens OX=9606 GN=APOB PE=1 SV=2	EELCTMFIR	2.12851e-06	10	yes	0.965	0.722	1.113	1.331	0.479	1.391
P04114	Apolipoprotein B-100 OS=Homo sapiens OX=9606 GN=APOB PE=1 SV=2	EEEAASGLLTSLK	7.50448e-06	2	yes	0.877		0.912	1.211
P04114	Apolipoprotein B-100 OS=Homo sapiens OX=9606 GN=APOB PE=1 SV=2	EEEMLENVSLVCPK	3.95016e-10	13	yes	0.553	0.153	1.953	2.265	0.328	0.747
P04114	Apolipoprotein B-100 OS=Homo sapiens OX=9606 GN=APOB PE=1 SV=2	EEEMLENVSLVCPK	1.64842e-10	17	yes	0.182	1.506	1.339	2.197	0.281	0.496
P04114	Apolipoprotein B-100 OS=Homo sapiens OX=9606 GN=APOB PE=1 SV=2	EEYFDPSIVGWTVK	1.41627e-05	2	yes	0.899	1.097	1.174	1.642		0.188
P04114	Apolipoprotein B-100 OS=Homo sapiens OX=9606 GN=APOB PE=1 SV=2	EAQEVFK	6.60219e-05	5	yes	0.756	1.178	1.09	0.747	1.015	1.214
P04114	Apolipoprotein B-100 OS=Homo sapiens OX=9606 GN=APOB PE=1 SV=2	EAQEVFK	2.74415e-06	22	yes	0.846	1.305	0.969	0.818	1.133	0.93
P04114	Apolipoprotein B-100 OS=Homo sapiens OX=9606 GN=APOB PE=1 SV=2	EKLTALTK	1.93263e-06	5	yes	0.495	0.691	1.863	0.623	0.733	1.595
P04114	Apolipoprotein B-100 OS=Homo sapiens OX=9606 GN=APOB PE=1 SV=2	EIFNMAR	0.000313834	49	yes	0.794	1.349	0.554	0.994	1.027	1.283
P04114	Apolipoprotein B-100 OS=Homo sapiens OX=9606 GN=APOB PE=1 SV=2	EIFNMAR	4.39733e-05	2	yes	0.338		0.199		2.464
P04114	Apolipoprotein B-100 OS=Homo sapiens OX=9606 GN=APOB PE=1 SV=2	EFNLQNMGLPDFHIPENLFLK	1.35091e-09	7	yes	0.955	2.826	1.388	0.201	0.332	0.298
P04114	Apolipoprotein B-100 OS=Homo sapiens OX=9606 GN=APOB PE=1 SV=2	EFNLQNMGLPDFHIPENLFLK	0.000952181	3	yes	1.161	2.9	1.039	0.2	0.344	0.356
P04114	Apolipoprotein B-100 OS=Homo sapiens OX=9606 GN=APOB PE=1 SV=2	EFQVPTFTIPK	0.000125845	2	yes	0.52	0.427	0.44	3.537		0.076
P04114	Apolipoprotein B-100 OS=Homo sapiens OX=9606 GN=APOB PE=1 SV=2	EFQVPTFTIPK	4.85219e-07	6	yes	0.215	0.106	0.881	4.743	0.017	0.039
P04114	Apolipoprotein B-100 OS=Homo sapiens OX=9606 GN=APOB PE=1 SV=2	DSYDLHDLK	3.6879e-07	25	yes	0.233	1.071	1.796	1.112	0.802	0.986
P04114	Apolipoprotein B-100 OS=Homo sapiens OX=9606 GN=APOB PE=1 SV=2	DNVFDGLVR	2.63484e-06	236	yes	0.939	1.302	1.139	1.05	0.838	0.733
P04114	Apolipoprotein B-100 OS=Homo sapiens OX=9606 GN=APOB PE=1 SV=2	DYHQQFR	1.30026e-06	1	yes	0.328	0.552	1.132	2.199	0.789
P04114	Apolipoprotein B-100 OS=Homo sapiens OX=9606 GN=APOB PE=1 SV=2	EVYGFNPEGK	2.4561e-07	54	yes	0.69	1.229	0.916	1.652	0.547	0.965
P04114	Apolipoprotein B-100 OS=Homo sapiens OX=9606 GN=APOB PE=1 SV=2	EVYGFNPEGK	5.28995e-07	38	yes	0.612	1.518	0.95	1.207	0.706	1.007
P04114	Apolipoprotein B-100 OS=Homo sapiens OX=9606 GN=APOB PE=1 SV=2	FAGEATLQR	1.63278e-05	6	yes	0.926	1.286	0.805	0.949	1.606	0.429
P04114	Apolipoprotein B-100 OS=Homo sapiens OX=9606 GN=APOB PE=1 SV=2	EYSGTIASEANTYLNSK	2.3149e-09	5	yes	0.461	0.131	1.051	3.526	0.153	0.678
P04114	Apolipoprotein B-100 OS=Homo sapiens OX=9606 GN=APOB PE=1 SV=2	EVGTVLSQVYSK	1.14136e-08	20	yes	0.76	0.706	0.812	1.981	0.66	1.08
P04114	Apolipoprotein B-100 OS=Homo sapiens OX=9606 GN=APOB PE=1 SV=2	EVGTVLSQVYSK	8.54365e-09	18	yes	0.723	0.864	0.819	1.814	0.702	1.077
P04114	Apolipoprotein B-100 OS=Homo sapiens OX=9606 GN=APOB PE=1 SV=2	FETLQEYFER	2.57938e-05	1	yes		0.015	1.14	3.789	0.007	0.049
P04114	Apolipoprotein B-100 OS=Homo sapiens OX=9606 GN=APOB PE=1 SV=2	FLDMLIK	3.7186e-05	10	yes	1.935	0.415	0.873	2.422	0.102	0.252
P04114	Apolipoprotein B-100 OS=Homo sapiens OX=9606 GN=APOB PE=1 SV=2	FLDSNIK	0.000717153	57	yes	0.524	1.403	0.783	0.854	1.381	1.056
P04114	Apolipoprotein B-100 OS=Homo sapiens OX=9606 GN=APOB PE=1 SV=2	FDHTNSLNIAGLSLDFSSK	1.66526e-10	7	yes	1.079	2.867	0.699		0.088	0.267
P04114	Apolipoprotein B-100 OS=Homo sapiens OX=9606 GN=APOB PE=1 SV=2	ETLEDTR	0.000135806	6	yes	1.017	0.93	0.484	1.128	1.683	0.757
P04114	Apolipoprotein B-100 OS=Homo sapiens OX=9606 GN=APOB PE=1 SV=2	EITASTNNEGNLK	2.40881e-08	10	yes	0.709	1.133	1.2	1.2	0.734	1.025
P04114	Apolipoprotein B-100 OS=Homo sapiens OX=9606 GN=APOB PE=1 SV=2	ENFAGEATLQR	4.61588e-08	38	yes	0.686	0.995	1.516	0.972	0.895	0.935
P04114	Apolipoprotein B-100 OS=Homo sapiens OX=9606 GN=APOB PE=1 SV=2	ENLCLNLHK	1.38777e-05	5	yes	0.564	0.439	3.105	1.002	0.473	0.417
P04114	Apolipoprotein B-100 OS=Homo sapiens OX=9606 GN=APOB PE=1 SV=2	ENFAGEATLQR	1.66932e-07	20	yes	0.702	0.834	1.492	1.184	0.827	0.961
P04114	Apolipoprotein B-100 OS=Homo sapiens OX=9606 GN=APOB PE=1 SV=2	ELLKDLSK	4.05403e-05	8	yes	0.424	1.41	0.62	0.797	1.444	1.305
P04114	Apolipoprotein B-100 OS=Homo sapiens OX=9606 GN=APOB PE=1 SV=2	ELNVLGTHK	5.72684e-05	5	yes	0.777	0.901	0.725	0.818	0.854	1.926
P04114	Apolipoprotein B-100 OS=Homo sapiens OX=9606 GN=APOB PE=1 SV=2	EIQIYKK	6.05596e-05	5	yes	0.737	0.902	2.022	0.704	0.525	1.11
P04114	Apolipoprotein B-100 OS=Homo sapiens OX=9606 GN=APOB PE=1 SV=2	ESDEETQIK	1.03356e-05	8	yes	1.065	0.007			2.924	0.004
P04114	Apolipoprotein B-100 OS=Homo sapiens OX=9606 GN=APOB PE=1 SV=2	ESQLPTVMDFR	2.4561e-07	12	yes	0.92	0.298	1.087	2.13	0.549	1.015
P04114	Apolipoprotein B-100 OS=Homo sapiens OX=9606 GN=APOB PE=1 SV=2	ESQLPTVMDFR	2.94907e-07	19	yes	0.31	1.352	1.606	2.036	0.341	0.356
P04114	Apolipoprotein B-100 OS=Homo sapiens OX=9606 GN=APOB PE=1 SV=2	ESQLPTVMDFR	2.10002e-08	23	yes	1.002	0.341	1.169	2.111	0.521	0.857
P04114	Apolipoprotein B-100 OS=Homo sapiens OX=9606 GN=APOB PE=1 SV=2	ESQLPTVMDFR	5.37594e-08	53	yes	0.276	1.595	1.526	1.676	0.369	0.559
P04114	Apolipoprotein B-100 OS=Homo sapiens OX=9606 GN=APOB PE=1 SV=2	ESQLPTVMDFRK	4.07873e-06	4	yes	0.329	2.187	1.099	1.965	0.233	0.186
P04114	Apolipoprotein B-100 OS=Homo sapiens OX=9606 GN=APOB PE=1 SV=2	EQHLFLPFSYK	6.93698e-09	13	yes	0.66	0.562	0.832	3.227	0.129	0.59
P04114	Apolipoprotein B-100 OS=Homo sapiens OX=9606 GN=APOB PE=1 SV=2	ALLTPAEQTGTWK	2.11959e-07	12	yes	0.588	0.534	2.057	1.611	0.479	0.73
P04114	Apolipoprotein B-100 OS=Homo sapiens OX=9606 GN=APOB PE=1 SV=2	AISSAALSASYK	3.79494e-05	2	yes	0.465		2.367	1.053	0.116
P04114	Apolipoprotein B-100 OS=Homo sapiens OX=9606 GN=APOB PE=1 SV=2	ALNLPTLPEVK	3.18262e-07	10	yes	0.357	0.02	2.5	3.053	0.034	0.035
P04114	Apolipoprotein B-100 OS=Homo sapiens OX=9606 GN=APOB PE=1 SV=2	AKVHELIER	5.50448e-06	5	yes	0.19	1.332		1.789	0.818	0.87
P04114	Apolipoprotein B-100 OS=Homo sapiens OX=9606 GN=APOB PE=1 SV=2	AQNLYQELLTQEGQASFQGLK	1.84338e-10	1	yes
P04114	Apolipoprotein B-100 OS=Homo sapiens OX=9606 GN=APOB PE=1 SV=2	ASGSLPYTQTLQDHLNSLK	1.77427e-07	10	yes	1.847	1.947	0.18		0.026
P04114	Apolipoprotein B-100 OS=Homo sapiens OX=9606 GN=APOB PE=1 SV=2	ASADLIEIGLEGK	2.75386e-10	15	yes	0.367	0.232	2.642	1.99	0.244	0.526
P04114	Apolipoprotein B-100 OS=Homo sapiens OX=9606 GN=APOB PE=1 SV=2	ALVEQGFTVPEIK	2.95428e-09	18	yes	0.394	0.153	1.191	3.568	0.121	0.574
P04114	Apolipoprotein B-100 OS=Homo sapiens OX=9606 GN=APOB PE=1 SV=2	ALYWVNGQVPDGVSK	2.97457e-11	13	yes	0.756	0.036	1.458	3.624	0.069	0.056
P04114	Apolipoprotein B-100 OS=Homo sapiens OX=9606 GN=APOB PE=1 SV=2	ADSVVDLLSYNVQGSGETTYDHK	2.21579e-17	4	yes	1.321	1.685	1.431		0.14	0.424
P04114	Apolipoprotein B-100 OS=Homo sapiens OX=9606 GN=APOB PE=1 SV=2	AASGTTGTYQEWKDK	3.52616e-08	6	yes	0.31	0.807	0.981	0.662	1.135	2.105
P04114	Apolipoprotein B-100 OS=Homo sapiens OX=9606 GN=APOB PE=1 SV=2	AASGTTGTYQEWK	1.33725e-09	32	yes	0.71	1.026	1.403	0.884	1.095	0.883
P04114	Apolipoprotein B-100 OS=Homo sapiens OX=9606 GN=APOB PE=1 SV=2	AFTDLHLR	1.00253e-05	8	yes	0.194	0.145	3.982	1.315	0.049	0.314
P04114	Apolipoprotein B-100 OS=Homo sapiens OX=9606 GN=APOB PE=1 SV=2	AHLDIAGSLEGHLR	1.82314e-09	5	yes	1.43	1.54	1.422	0.452	0.156
P04114	Apolipoprotein B-100 OS=Homo sapiens OX=9606 GN=APOB PE=1 SV=2	AGHIAWTSSGK	2.80545e-08	12	yes	0.02	2.479	1.381	0.139	0.071	1.91
P04114	Apolipoprotein B-100 OS=Homo sapiens OX=9606 GN=APOB PE=1 SV=2	AEPLAFTFSH	2.41894e-07	8	yes	0.907	0.897	0.84	1.489	0.698	1.169
P04114	Apolipoprotein B-100 OS=Homo sapiens OX=9606 GN=APOB PE=1 SV=2	AEPLAFTFSHDYK	7.15803e-10	17	yes	0.759	0.728	0.725	2.377	0.26	1.15
P04114	Apolipoprotein B-100 OS=Homo sapiens OX=9606 GN=APOB PE=1 SV=2	DDKHEQDMVNGIMLSVEK	0.000432014	1	yes	0.531	0.677		3.42	0.101	0.271
P04114	Apolipoprotein B-100 OS=Homo sapiens OX=9606 GN=APOB PE=1 SV=2	DDKHEQDMVNGIMLSVEK	3.00962e-07	7	yes	0.073		1.193	3.388	0.048	0.297
P04114	Apolipoprotein B-100 OS=Homo sapiens OX=9606 GN=APOB PE=1 SV=2	DDKHEQDMVNGIMLSVEK	2.72764e-05	2	yes	0.315	0.992	1.218	2.6	0.553	0.322
P04114	Apolipoprotein B-100 OS=Homo sapiens OX=9606 GN=APOB PE=1 SV=2	DFSAEYEEDGK	9.11095e-07	14	yes	0.524	1.06	1.07	0.862	1.613	0.871
P04114	Apolipoprotein B-100 OS=Homo sapiens OX=9606 GN=APOB PE=1 SV=2	DFSAEYEEDGKYEGLQEWEGK	4.44223e-05	1	yes	1.88		0.925			0.196
P04114	Apolipoprotein B-100 OS=Homo sapiens OX=9606 GN=APOB PE=1 SV=2	DFSLWEK	5.96437e-05	34	yes	0.589	1.029	1.333	1.392	0.626	1.031
P04114	Apolipoprotein B-100 OS=Homo sapiens OX=9606 GN=APOB PE=1 SV=2	DEPTYILNIK	2.07695e-07	12	yes	0.617	1.036	1.067	1.722	0.446	1.111
P04114	Apolipoprotein B-100 OS=Homo sapiens OX=9606 GN=APOB PE=1 SV=2	DFHSEYIVSASNFTSQLSSQVEQFLHR	2.72178e-14	3	yes	1.364	2.691	0.913	0.332	0.392	0.309
P04114	Apolipoprotein B-100 OS=Homo sapiens OX=9606 GN=APOB PE=1 SV=2	CVQSTKPSLMIQK	6.45497e-08	12	yes	2.61	0.114	0.315	2.139	0.742	0.08
P04114	Apolipoprotein B-100 OS=Homo sapiens OX=9606 GN=APOB PE=1 SV=2	CVQSTKPSLMIQK	1.17073e-08	9	yes	1.071	0.2	1.695	2.35	0.571	0.113
P04114	Apolipoprotein B-100 OS=Homo sapiens OX=9606 GN=APOB PE=1 SV=2	DAVEKPQEFTIVAFVK	4.30273e-09	3	yes	1.312	2.348	1.272	0.381	0.197	0.491
P04114	Apolipoprotein B-100 OS=Homo sapiens OX=9606 GN=APOB PE=1 SV=2	DLKVEDIPLAR	2.49161e-06	8	yes	0.495	0.604	1.808	1.093	0.159	1.84
P04114	Apolipoprotein B-100 OS=Homo sapiens OX=9606 GN=APOB PE=1 SV=2	DKDQEVLLQTFLDDASPGDK	3.24293e-11	6	yes	1.488	1.291	1.008	1.829	0.149	0.235
P04114	Apolipoprotein B-100 OS=Homo sapiens OX=9606 GN=APOB PE=1 SV=2	DKDQEVLLQTFLDDASPGDKR	9.63024e-18	5	yes	0.968	1.235	0.838	2.707	0.047	0.205
P04114	Apolipoprotein B-100 OS=Homo sapiens OX=9606 GN=APOB PE=1 SV=2	DKIGVELTGR	2.2602e-05	5	yes		0.634	0.636		1.007	1.723
P04114	Apolipoprotein B-100 OS=Homo sapiens OX=9606 GN=APOB PE=1 SV=2	AVSMPSFSILGSDVR	2.37446e-09	14	yes	0.295	0.016	2.157	3.441	0.048	0.043
P04114	Apolipoprotein B-100 OS=Homo sapiens OX=9606 GN=APOB PE=1 SV=2	ATLYALSH	1.45271e-05	7	yes	0.706	0.984	0.908	1.263	1.144	0.995
P04114	Apolipoprotein B-100 OS=Homo sapiens OX=9606 GN=APOB PE=1 SV=2	ATGVLYDYVNK	1.01548e-08	63	yes	0.624	1.069	1.046	1.513	0.846	0.903
P04114	Apolipoprotein B-100 OS=Homo sapiens OX=9606 GN=APOB PE=1 SV=2	HEQDMVNGIMLSVEK	2.41894e-07	1	yes	0.091	1.226	0.464	2.92	0.086	1.214
P04114	Apolipoprotein B-100 OS=Homo sapiens OX=9606 GN=APOB PE=1 SV=2	HEQDMVNGIMLSVEK	4.24887e-12	12	yes	0.377	0.078	1.836	3.27	0.238	0.201
P04114	Apolipoprotein B-100 OS=Homo sapiens OX=9606 GN=APOB PE=1 SV=2	HEQDMVNGIMLSVEK	1.06769e-13	8	yes	0.226	0.363	2.946	2.001	0.204	0.26
P04114	Apolipoprotein B-100 OS=Homo sapiens OX=9606 GN=APOB PE=1 SV=2	HDAHLNGK	1.25067e-08	17	yes	0.023	1.337	1.148	2.212	0.591	0.688
P04114	Apolipoprotein B-100 OS=Homo sapiens OX=9606 GN=APOB PE=1 SV=2	GTYGLSCQR	2.7164e-06	14	yes	0.654	0.846	1.116	1.072	1.267	1.045
P04114	Apolipoprotein B-100 OS=Homo sapiens OX=9606 GN=APOB PE=1 SV=2	HLIDSLIDFLNFPR	6.97232e-09	3	yes
P04114	Apolipoprotein B-100 OS=Homo sapiens OX=9606 GN=APOB PE=1 SV=2	HINIDQFVR	1.97231e-06	13	yes	1.763	0.308	0.945	2.396	0.282	0.306
P04114	Apolipoprotein B-100 OS=Homo sapiens OX=9606 GN=APOB PE=1 SV=2	HIQNIDIQH	4.84787e-06	5	yes	1.633	1.417	1.329	0.661	0.659	0.302
P04114	Apolipoprotein B-100 OS=Homo sapiens OX=9606 GN=APOB PE=1 SV=2	HIQNIDIQHLAGK	3.78358e-13	3	yes	1.533	0.112	0.822	2.224	0.308
P04114	Apolipoprotein B-100 OS=Homo sapiens OX=9606 GN=APOB PE=1 SV=2	GLLIFDASSSWGPQMSASVHLDSK	1.11741e-07	1	yes	0.758	3.157	0.778		0.208	0.099
P04114	Apolipoprotein B-100 OS=Homo sapiens OX=9606 GN=APOB PE=1 SV=2	GLLIFDASSSWGPQMSASVHLDSK	1.68637e-07	1	yes	1.099	2.722	0.87		0.219	0.09
P04114	Apolipoprotein B-100 OS=Homo sapiens OX=9606 GN=APOB PE=1 SV=2	GIISALLVPPETEEAK	3.68542e-12	4	yes	0.166	0.227	0.576	4.961	0.024	0.046
P04114	Apolipoprotein B-100 OS=Homo sapiens OX=9606 GN=APOB PE=1 SV=2	GLELNADILGTDK	3.21797e-08	1	yes		0.015	1.985
P04114	Apolipoprotein B-100 OS=Homo sapiens OX=9606 GN=APOB PE=1 SV=2	GISTSAASPAVGTVGMDMDEDDDFSK	2.40455e-06	1	yes			1.506	0.494
P04114	Apolipoprotein B-100 OS=Homo sapiens OX=9606 GN=APOB PE=1 SV=2	GISTSAASPAVGTVGMDMDEDDDFSK	2.80851e-15	11	yes	0.033	0.408	2.735	2.501	0.102	0.221
P04114	Apolipoprotein B-100 OS=Homo sapiens OX=9606 GN=APOB PE=1 SV=2	GIAALDLNAVANK	9.81196e-05	1	yes				1
P04114	Apolipoprotein B-100 OS=Homo sapiens OX=9606 GN=APOB PE=1 SV=2	GMALFGEGK	2.36595e-05	29	yes	1.111	0.938	0.71	0.558	1.11	1.572
P04114	Apolipoprotein B-100 OS=Homo sapiens OX=9606 GN=APOB PE=1 SV=2	GSTSHHLVSR	1.87957e-09	31	yes	0.635	0.906	0.56	1.131	1.02	1.747
P04114	Apolipoprotein B-100 OS=Homo sapiens OX=9606 GN=APOB PE=1 SV=2	GNVATEISTER	1.05667e-07	27	yes	0.637	1.056	0.999	0.849	1.254	1.205
P04114	Apolipoprotein B-100 OS=Homo sapiens OX=9606 GN=APOB PE=1 SV=2	GNVATEISTERDLGQCDR	0.000468527	4	yes	1.229		1.223	1.059		0.489
P04114	Apolipoprotein B-100 OS=Homo sapiens OX=9606 GN=APOB PE=1 SV=2	GMALFGEGK	2.21681e-06	39	yes	0.458	1.763	1.431	0.996	0.593	0.759
P04114	Apolipoprotein B-100 OS=Homo sapiens OX=9606 GN=APOB PE=1 SV=2	LDNIYSSDK	2.73266e-07	22	yes	0.453	1.175	1.642	0.768	0.569	1.394
P04114	Apolipoprotein B-100 OS=Homo sapiens OX=9606 GN=APOB PE=1 SV=2	LDVTTSIGR	3.99667e-06	54	yes	1.038	0.78	0.968	0.89	1.291	1.033
P04114	Apolipoprotein B-100 OS=Homo sapiens OX=9606 GN=APOB PE=1 SV=2	LDFSSQADLR	4.51903e-07	31	yes	0.878	0.901	1.975	0.694	0.783	0.769
P04114	Apolipoprotein B-100 OS=Homo sapiens OX=9606 GN=APOB PE=1 SV=2	LDFSSQADLRNEIK	5.27977e-05	1	yes			1.136	0.864
P04114	Apolipoprotein B-100 OS=Homo sapiens OX=9606 GN=APOB PE=1 SV=2	IDDIWNLEVK	3.40295e-08	14	yes	0.179	0.223	3.002	2.27	0.073	0.252
P04114	Apolipoprotein B-100 OS=Homo sapiens OX=9606 GN=APOB PE=1 SV=2	LEIQSQVDSQHVGH	2.56251e-09	11	yes	0.59	0.814	0.973	1.964	0.665	0.993
P04114	Apolipoprotein B-100 OS=Homo sapiens OX=9606 GN=APOB PE=1 SV=2	LEIQSQVDSQHVGHSVLTAK	9.69231e-08	4	yes	1.548	1.871	1.148		0.173	0.259
P04114	Apolipoprotein B-100 OS=Homo sapiens OX=9606 GN=APOB PE=1 SV=2	LEVANMQAELVAK	8.98898e-09	12	yes	0.235	0.217	3.431	1.621	0.138	0.357
P04114	Apolipoprotein B-100 OS=Homo sapiens OX=9606 GN=APOB PE=1 SV=2	LEVANMQAELVAK	2.54952e-09	25	yes	0.528	1.763	0.905	0.621	1.476	0.705
P04114	Apolipoprotein B-100 OS=Homo sapiens OX=9606 GN=APOB PE=1 SV=2	IEIPLPFGGK	1.39484e-05	23	yes	0.646	0.095	1.2	3.828	0.105	0.126
P04114	Apolipoprotein B-100 OS=Homo sapiens OX=9606 GN=APOB PE=1 SV=2	IEDGTLASK	3.51992e-06	50	yes	0.768	0.966	1.022	0.659	1.452	1.133
P04114	Apolipoprotein B-100 OS=Homo sapiens OX=9606 GN=APOB PE=1 SV=2	LELELRPTGEIEQY	1.16094e-10	2	yes	0.435	0.6	2.283	2.492	0.036	0.154
P04114	Apolipoprotein B-100 OS=Homo sapiens OX=9606 GN=APOB PE=1 SV=2	LELELRPTGEIEQYSVSATYELQR	1.9433e-18	6	yes	0.596	3.469	0.641		0.091	0.204
P04114	Apolipoprotein B-100 OS=Homo sapiens OX=9606 GN=APOB PE=1 SV=2	IEGNLIFDPNNYLPK	2.53436e-08	4	yes	1.967	2.447	0.878	0.158	0.142	0.408
P04114	Apolipoprotein B-100 OS=Homo sapiens OX=9606 GN=APOB PE=1 SV=2	KYTYNYEAESSSGVPGTADSR	6.48922e-14	10	yes	0.452	1.37	0.567	0.937	0.839	1.836
P04114	Apolipoprotein B-100 OS=Homo sapiens OX=9606 GN=APOB PE=1 SV=2	KMTSNFPVDLSDYPK	3.93972e-07	4	yes	0.995	1.131			0.936	0.938
P04114	Apolipoprotein B-100 OS=Homo sapiens OX=9606 GN=APOB PE=1 SV=2	KGNVATEISTER	2.23993e-12	25	yes	0.373	1.469	0.734	0.617	1.186	1.62
P04114	Apolipoprotein B-100 OS=Homo sapiens OX=9606 GN=APOB PE=1 SV=2	KGNVATEISTERDLGQCDR	3.58868e-05	5	yes	1.6	0.4	0.944	1.868	0.755	0.433
P04114	Apolipoprotein B-100 OS=Homo sapiens OX=9606 GN=APOB PE=1 SV=2	KLNELSFK	2.63484e-06	8	yes	0.789	0.306	2.908	1.364	0.319	0.313
P04114	Apolipoprotein B-100 OS=Homo sapiens OX=9606 GN=APOB PE=1 SV=2	KLTISEQNIQR	4.02771e-09	9	yes	0.791	0.655	1.056	2.032	0.8	0.666
P04114	Apolipoprotein B-100 OS=Homo sapiens OX=9606 GN=APOB PE=1 SV=2	KMGLAFESTK	0.00039432	4	yes	0.687	1.006	1.799	0.865	0.6	1.044
P04114	Apolipoprotein B-100 OS=Homo sapiens OX=9606 GN=APOB PE=1 SV=2	KMGLAFESTK	2.96671e-08	9	yes	0.88	2.646	1.178	0.056	0.989	0.253
P04114	Apolipoprotein B-100 OS=Homo sapiens OX=9606 GN=APOB PE=1 SV=2	KMTSNFPVDLSDYPK	1.79993e-06	5	yes	0.587		0.139	2.273
P04114	Apolipoprotein B-100 OS=Homo sapiens OX=9606 GN=APOB PE=1 SV=2	KIISDYHQQFR	7.18182e-08	2	yes	0.816			1.706	0.478
P04114	Apolipoprotein B-100 OS=Homo sapiens OX=9606 GN=APOB PE=1 SV=2	IAWTSSGK	0.00012713	26	yes	0.994	0.586	0.347	1.744	1.67	0.659
P04114	Apolipoprotein B-100 OS=Homo sapiens OX=9606 GN=APOB PE=1 SV=2	LATALSLSNK	3.18262e-07	14	yes	0.965	0.377	1.855	1.625	0.494	0.684
P04114	Apolipoprotein B-100 OS=Homo sapiens OX=9606 GN=APOB PE=1 SV=2	IADFELPTIIVPEQTIEIPSIK	1.99288e-12	4	yes						1
P04114	Apolipoprotein B-100 OS=Homo sapiens OX=9606 GN=APOB PE=1 SV=2	IAELSATAQEIIK	1.7774e-09	22	yes	0.126	0.064	4.47	1.127	0.052	0.16
P04114	Apolipoprotein B-100 OS=Homo sapiens OX=9606 GN=APOB PE=1 SV=2	IAIANIIDEIIEK	2.46044e-09	2	yes
P04114	Apolipoprotein B-100 OS=Homo sapiens OX=9606 GN=APOB PE=1 SV=2	FPEVDVLTK	2.08062e-09	438	yes	0.886	1	0.96	1.365	0.739	1.05
P04114	Apolipoprotein B-100 OS=Homo sapiens OX=9606 GN=APOB PE=1 SV=2	FSILGSDVR	5.17889e-06	13	yes	1.12	0.561	1.406	1.803	0.574	0.536
P04114	Apolipoprotein B-100 OS=Homo sapiens OX=9606 GN=APOB PE=1 SV=2	FTDLHLR	0.00121986	7	yes	0.302	0.195	3.128	1.718	0.336	0.322
P04114	Apolipoprotein B-100 OS=Homo sapiens OX=9606 GN=APOB PE=1 SV=2	GFEPTLEALFGK	2.16311e-07	7	yes	0.637	0.718	0.455	4.007	0.052	0.13
P04114	Apolipoprotein B-100 OS=Homo sapiens OX=9606 GN=APOB PE=1 SV=2	FSDEGTHESQISFTIEGPLTSFGLSNK	1.06063e-17	4	yes	0.62	3.305	0.781		0.091	0.203
P04114	Apolipoprotein B-100 OS=Homo sapiens OX=9606 GN=APOB PE=1 SV=2	FRETLEDTR	1.53621e-05	7	yes		1.497	0.723	0.669	0.907	1.204
P04114	Apolipoprotein B-100 OS=Homo sapiens OX=9606 GN=APOB PE=1 SV=2	GEIQALELPQK	0.000843289	2	yes
P04114	Apolipoprotein B-100 OS=Homo sapiens OX=9606 GN=APOB PE=1 SV=2	FQFPGKPGIY	3.95235e-05	4	yes	1.112		0.223	3.394	0.247	0.024
P04114	Apolipoprotein B-100 OS=Homo sapiens OX=9606 GN=APOB PE=1 SV=2	FYYSPQSSPDK	5.34398e-07	9	yes	0.74	1.123	0.792	1.406	0.904	1.036
P04114	Apolipoprotein B-100 OS=Homo sapiens OX=9606 GN=APOB PE=1 SV=2	FVTQAEGAK	1.16169e-05	59	yes	0.715	1.188	1.003	0.643	1.183	1.268
P04114	Apolipoprotein B-100 OS=Homo sapiens OX=9606 GN=APOB PE=1 SV=2	FIVPLTDLR	2.21473e-05	3	yes	0.223		1.256	3.425	0.053	0.043
P04114	Apolipoprotein B-100 OS=Homo sapiens OX=9606 GN=APOB PE=1 SV=2	GAYQNNEIK	1.08842e-06	10	yes	0.773	1.176	0.498	0.954	1.595	1.005
P04114	Apolipoprotein B-100 OS=Homo sapiens OX=9606 GN=APOB PE=1 SV=2	QLPHISHTIEVPTFGK	0.00323762	3	yes	2.075	2.056	0.801	0.394	0.311	0.364
P04114	Apolipoprotein B-100 OS=Homo sapiens OX=9606 GN=APOB PE=1 SV=2	KQHLFVK	0.00423915	2	yes
P04114	Apolipoprotein B-100 OS=Homo sapiens OX=9606 GN=APOB PE=1 SV=2	HVAEAICK	0.00482415	2	yes		1.221				0.779
P04114	Apolipoprotein B-100 OS=Homo sapiens OX=9606 GN=APOB PE=1 SV=2	LQSTTVMNPYMK	0.0049209	1	yes		1.021			0.979
P04114	Apolipoprotein B-100 OS=Homo sapiens OX=9606 GN=APOB PE=1 SV=2	KHVAEAICK	0.00322146	6	yes		1.711	0.034		1.255
P04114	Apolipoprotein B-100 OS=Homo sapiens OX=9606 GN=APOB PE=1 SV=2	TIEVPTFGK	0.003837	15	yes	0.632	0.922	1.415	1.627	0.676	0.727
P04114	Apolipoprotein B-100 OS=Homo sapiens OX=9606 GN=APOB PE=1 SV=2	TIDQMLNSELQWPVPDIYLR	0.00279996	7	yes	1.18	2.758	1.475	0.114	0.188	0.284
P04114	Apolipoprotein B-100 OS=Homo sapiens OX=9606 GN=APOB PE=1 SV=2	SKEVPEAR	0.0049947	5	yes		1.155	0.845
P04114	Apolipoprotein B-100 OS=Homo sapiens OX=9606 GN=APOB PE=1 SV=2	FFGEGTKK	0.00897266	1	yes	0.154	1.273	1.137	1.121	1.315
P04114	Apolipoprotein B-100 OS=Homo sapiens OX=9606 GN=APOB PE=1 SV=2	AQIPILR	0.00914944	22	yes	1.271	0.588	1.397	1.143	1.04	0.561
P04114	Apolipoprotein B-100 OS=Homo sapiens OX=9606 GN=APOB PE=1 SV=2	LPYTIITTPPLKDFSLWEK	0.0113293	3	yes	1.706	2.276	0.931	0.399	0.37	0.317
P04114	Apolipoprotein B-100 OS=Homo sapiens OX=9606 GN=APOB PE=1 SV=2	VLVDHFGYTKDDK	0.0268412	1	yes
P04114	Apolipoprotein B-100 OS=Homo sapiens OX=9606 GN=APOB PE=1 SV=2	ALIPEPSAQQLR	0.0297085	2	yes	0.259		1.751	2.894	0.02	0.077
P04114	Apolipoprotein B-100 OS=Homo sapiens OX=9606 GN=APOB PE=1 SV=2	STSPPKQAEAVLK	0.0376614	1	yes			2.143	0.294		0.563
P04114	Apolipoprotein B-100 OS=Homo sapiens OX=9606 GN=APOB PE=1 SV=2	LQDFSDQLSDYYEK	0.0383487	1	yes				1
P04114	Apolipoprotein B-100 OS=Homo sapiens OX=9606 GN=APOB PE=1 SV=2	LDNIYSSDKFYK	0.0550123	1	yes		0.597	1.867	1.114	0.783	0.639
P04114	Apolipoprotein B-100 OS=Homo sapiens OX=9606 GN=APOB PE=1 SV=2	KGISTSAASPAVGTVGMDMDEDDDFSK	0.0547714	2	yes		0.975	1.025
P04114	Apolipoprotein B-100 OS=Homo sapiens OX=9606 GN=APOB PE=1 SV=2	TQFNNNEYSQDLDAYNTKDK	0.0692348	1	yes
P04114	Apolipoprotein B-100 OS=Homo sapiens OX=9606 GN=APOB PE=1 SV=2	ALSHAVNNYHK	0.0899632	1	yes
P04114	Apolipoprotein B-100 OS=Homo sapiens OX=9606 GN=APOB PE=1 SV=2	AVSMPSFSILGSDVR	0.117728	1	yes	1.348	0.652
P04114	Apolipoprotein B-100 OS=Homo sapiens OX=9606 GN=APOB PE=1 SV=2	DFQANAQLSNPK	0.164088	1	yes
P04114	Apolipoprotein B-100 OS=Homo sapiens OX=9606 GN=APOB PE=1 SV=2	LEDTPKINSR	0.174724	1	yes	0.756		1.762		0.484	0.998
Q9ULZ3	Apoptosis-associated speck-like protein containing a CARD OS=Homo sapiens OX=9606 GN=PYCARD PE=1 SV=2	PGLHFIDQHR	2.48337e-08	1	yes		0.216	0.278	4.248	0.133	0.125
Q9ULZ3	Apoptosis-associated speck-like protein containing a CARD OS=Homo sapiens OX=9606 GN=PYCARD PE=1 SV=2	VLTDEQYQAVR	8.31465e-07	3	yes		0.614	0.548	1.837
Q9ULZ3	Apoptosis-associated speck-like protein containing a CARD OS=Homo sapiens OX=9606 GN=PYCARD PE=1 SV=2	ESQSYLVEDLER	3.84428e-08	2	yes	0.286	0.221		2.493
Q9ULZ3	Apoptosis-associated speck-like protein containing a CARD OS=Homo sapiens OX=9606 GN=PYCARD PE=1 SV=2	DLLLQALR	0.00506958	1	yes		0.068	0.311	3.604	0.017
Q9UBW5	Bridging integrator 2 OS=Homo sapiens OX=9606 GN=BIN2 PE=1 SV=3	LNHNLYEVMSK	8.05774e-06	1	yes				1
Q9UBW5	Bridging integrator 2 OS=Homo sapiens OX=9606 GN=BIN2 PE=1 SV=3	VAQFSEIK	0.000328498	2	yes	0.241	1.036		3.186	0.353	0.184
Q9UBW5	Bridging integrator 2 OS=Homo sapiens OX=9606 GN=BIN2 PE=1 SV=3	TSLEVSPNPEPPEK	3.681e-05	2	yes			1.409	0.84		0.751
Q9UBW5	Bridging integrator 2 OS=Homo sapiens OX=9606 GN=BIN2 PE=1 SV=3	TSLEVSPNPEPPEKPVR	1.26568e-10	7	yes		0.269	2.223	2.369	0.085	0.054
Q9UBW5	Bridging integrator 2 OS=Homo sapiens OX=9606 GN=BIN2 PE=1 SV=3	TSQVASEPGEAK	0.00209236	1	yes	0.558		1.133	2.365	0.692	0.251
Q9UBW5	Bridging integrator 2 OS=Homo sapiens OX=9606 GN=BIN2 PE=1 SV=3	TATVSSPLTSPTSPSTLSLK	0.00114808	1	yes				1
Q9UBW5	Bridging integrator 2 OS=Homo sapiens OX=9606 GN=BIN2 PE=1 SV=3	FEQSASNFYQQQAEGHK	7.79693e-09	1	yes		0.287		1.713
Q9UBW5	Bridging integrator 2 OS=Homo sapiens OX=9606 GN=BIN2 PE=1 SV=3	AGGAAGLFAK	4.17951e-05	3	yes	3.658	0.366	0.143	1.51	0.104	0.219
Q9UBW5	Bridging integrator 2 OS=Homo sapiens OX=9606 GN=BIN2 PE=1 SV=3	ASLGTGTASPR	3.13725e-08	8	yes		0.241	1.555	1.922	0.282
Q9UBW5	Bridging integrator 2 OS=Homo sapiens OX=9606 GN=BIN2 PE=1 SV=3	KLVDYDSAR	0.000515906	2	yes			0.978	1.022
Q9UBW5	Bridging integrator 2 OS=Homo sapiens OX=9606 GN=BIN2 PE=1 SV=3	LVDYDSAR	0.00331961	4	yes	0.06		2.244	1.603	0.093
O76071	Probable cytosolic iron-sulfur protein assembly protein CIAO1 OS=Homo sapiens OX=9606 GN=CIAO1 PE=1 SV=1	DSLVLLGR	0.000152631	3	yes	0.213	0.644	1.062	3.01	0.071
O76071	Probable cytosolic iron-sulfur protein assembly protein CIAO1 OS=Homo sapiens OX=9606 GN=CIAO1 PE=1 SV=1	IWGTEGDSWICK	0.0680563	1	yes			1.091	1.47		0.44
P20138	Myeloid cell surface antigen CD33 OS=Homo sapiens OX=9606 GN=CD33 PE=1 SV=2	ILIPGTLEPGHSK	0.000664683	3	yes		0.328	0.41	3.218	0.043
P20138	Myeloid cell surface antigen CD33 OS=Homo sapiens OX=9606 GN=CD33 PE=1 SV=2	FAGAGVTTER	1.80742e-05	2	yes		0.423	0.438	2.138
P20138	Myeloid cell surface antigen CD33 OS=Homo sapiens OX=9606 GN=CD33 PE=1 SV=2	LDQEVQEETQGR	1.20804e-09	3	yes		0.57	0.36	2.07
Q9UNS2	COP9 signalosome complex subunit 3 OS=Homo sapiens OX=9606 GN=COPS3 PE=1 SV=3	VQLSGPQEAEK	7.27116e-05	2	yes	0.34	0.884	0.653	1.385	0.151	2.586
P98082	Disabled homolog 2 OS=Homo sapiens OX=9606 GN=DAB2 PE=1 SV=3	TDEYLLAR	0.00012269	2	yes	0.54	1.46
P98082	Disabled homolog 2 OS=Homo sapiens OX=9606 GN=DAB2 PE=1 SV=3	TGQQAEPLVVDLK	7.34541e-05	2	yes	0.353	0.401	2.409	2.433	0.215	0.189
P02768	Serum albumin OS=Homo sapiens OX=9606 GN=ALB PE=1 SV=2	PFEDHVK	0.00130925	1	yes
P02768	Serum albumin OS=Homo sapiens OX=9606 GN=ALB PE=1 SV=2	PDYSVVLLLR	1.80152e-07	7	yes	1.536	1.645	1.193	0.509	0.462	0.655
P02768	Serum albumin OS=Homo sapiens OX=9606 GN=ALB PE=1 SV=2	PEVDVMCTAFHDNEETFLK	9.27879e-05	1	yes	1.3	2.347	0.938		0.075	0.34
P02768	Serum albumin OS=Homo sapiens OX=9606 GN=ALB PE=1 SV=2	PLVEEPQNLIK	9.03477e-09	14	yes	0.276	0.133	1.934	2.549	0.155	0.953
P02768	Serum albumin OS=Homo sapiens OX=9606 GN=ALB PE=1 SV=2	PHECYAK	1.60957e-06	21	yes	0.413	0.688	0.207	1.049	1.056	2.588
P02768	Serum albumin OS=Homo sapiens OX=9606 GN=ALB PE=1 SV=2	NYAEAKDVFLGMFLYEYAR	3.86468e-14	4	yes	1.395	2.267	0.902	0.404	0.532	0.499
P02768	Serum albumin OS=Homo sapiens OX=9606 GN=ALB PE=1 SV=2	NYAEAKDVFLGMFLYEYAR	5.70003e-11	3	yes	1.2	2.687	1.344	0.243	0.263	0.263
P02768	Serum albumin OS=Homo sapiens OX=9606 GN=ALB PE=1 SV=2	MPCAEDYLSVVLNQLCVLHEKTPVSDR	4.74552e-05	6	yes	1.252	2.767	1.011	0.185	0.456	0.329
P02768	Serum albumin OS=Homo sapiens OX=9606 GN=ALB PE=1 SV=2	MPCAEDYLSVVLNQLCVLHEKTPVSDR	3.34554e-06	6	yes	1.245	2.855	0.952	0.213	0.415	0.32
P02768	Serum albumin OS=Homo sapiens OX=9606 GN=ALB PE=1 SV=2	MPCAEDYLSVVLNQLCVLHEK	2.66054e-17	13	yes	1.156	3.185	0.724	0.205	0.264	0.465
P02768	Serum albumin OS=Homo sapiens OX=9606 GN=ALB PE=1 SV=2	MPCAEDYLSVVLNQLCVLHEK	1.0925e-16	7	yes	1.034	3.391	0.677	0.244	0.33	0.324
P02768	Serum albumin OS=Homo sapiens OX=9606 GN=ALB PE=1 SV=2	NLGKVGSK	4.39733e-05	2	yes		0.759			0.003	2.237
P02768	Serum albumin OS=Homo sapiens OX=9606 GN=ALB PE=1 SV=2	NAETFTFHADICTLSEK	1.15021e-11	1	yes		1.817				0.183
P02768	Serum albumin OS=Homo sapiens OX=9606 GN=ALB PE=1 SV=2	NECFLQHK	1.84788e-07	17	yes	0.376	0.91	1.06	0.868	0.63	2.156
P02768	Serum albumin OS=Homo sapiens OX=9606 GN=ALB PE=1 SV=2	NECFLQHKDDNPNLPR	5.72401e-10	3	yes	1.111	1.129	1.542	0.497		0.721
P02768	Serum albumin OS=Homo sapiens OX=9606 GN=ALB PE=1 SV=2	QTALVELVK	1.88582e-07	44	yes	0.329	0.58	1.438	1.914	0.321	1.419
P02768	Serum albumin OS=Homo sapiens OX=9606 GN=ALB PE=1 SV=2	QTALVELVK	3.9432e-08	70	yes	0.665	0.649	1.393	1.291	0.691	1.312
P02768	Serum albumin OS=Homo sapiens OX=9606 GN=ALB PE=1 SV=2	QNALLVR	1.33928e-05	14	yes	1.098	0.826	0.807	0.674	0.925	1.67
P02768	Serum albumin OS=Homo sapiens OX=9606 GN=ALB PE=1 SV=2	QNCELFEQLGEYK	3.34037e-10	28	yes	0.233	0.252	0.737	4.387	0.045	0.346
P02768	Serum albumin OS=Homo sapiens OX=9606 GN=ALB PE=1 SV=2	QNCELFEQLGEYKFQNALLVR	7.33082e-14	6	yes	1.408	2.687	0.955	0.158	0.257	0.536
P02768	Serum albumin OS=Homo sapiens OX=9606 GN=ALB PE=1 SV=2	QNCELFEQLGEYKFQNALLVR	2.17651e-14	4	yes	1.206	3.547	0.61	0.115	0.27	0.252
P02768	Serum albumin OS=Homo sapiens OX=9606 GN=ALB PE=1 SV=2	QQCPFEDHVK	6.50931e-06	6	yes	0.713	0.589	1.576	0.77	0.95	1.403
P02768	Serum albumin OS=Homo sapiens OX=9606 GN=ALB PE=1 SV=2	RPCFSALEVDETYVPK	4.31413e-12	9	yes	1.357	2.272	0.63	1.457	0.113	0.171
P02768	Serum albumin OS=Homo sapiens OX=9606 GN=ALB PE=1 SV=2	RHPYFYAPELLFFAK	6.97994e-16	100	yes	1.644	1.778	1.075	0.452	0.79	0.261
P02768	Serum albumin OS=Homo sapiens OX=9606 GN=ALB PE=1 SV=2	RMPCAEDYLSVVLNQLCVLHEK	1.39179e-14	7	yes	1.727	2.246	0.772	0.239	0.531	0.485
P02768	Serum albumin OS=Homo sapiens OX=9606 GN=ALB PE=1 SV=2	RMPCAEDYLSVVLNQLCVLHEK	1.98628e-14	17	yes	1.634	2.464	0.793	0.256	0.566	0.286
P02768	Serum albumin OS=Homo sapiens OX=9606 GN=ALB PE=1 SV=2	SALEVDETYVPK	3.09251e-09	12	yes	0.306	0.449	1.273	1.933	0.388	1.651
P02768	Serum albumin OS=Homo sapiens OX=9606 GN=ALB PE=1 SV=2	QVSTPTLVEVSR	0.00111379	1	yes	0.422	0.567	2.745	1.015		0.252
P02768	Serum albumin OS=Homo sapiens OX=9606 GN=ALB PE=1 SV=2	QVSTPTLVEVSR	1.72823e-06	5	yes	0.264	0.236	3.513	1.381	0.158	0.449
P02768	Serum albumin OS=Homo sapiens OX=9606 GN=ALB PE=1 SV=2	PTLVEVSR	1.64946e-05	6	yes	0.957	0.876	0.908	2.14	0.078	1.041
P02768	Serum albumin OS=Homo sapiens OX=9606 GN=ALB PE=1 SV=2	QLCVLHEK	3.35932e-05	7	yes		0.133	2.248	1.456	0.278	0.885
P02768	Serum albumin OS=Homo sapiens OX=9606 GN=ALB PE=1 SV=2	QEPERNECFLQHK	2.00615e-08	5	yes	1.539	1.461	1.391	0.438	0.035	1.136
P02768	Serum albumin OS=Homo sapiens OX=9606 GN=ALB PE=1 SV=2	QEPERNECFLQHK	2.56251e-09	5	yes	0.634	1.719	0.646			1.001
P02768	Serum albumin OS=Homo sapiens OX=9606 GN=ALB PE=1 SV=2	QEPERNECFLQHKDDNPNLPR	2.8681e-10	1	yes		1
P02768	Serum albumin OS=Homo sapiens OX=9606 GN=ALB PE=1 SV=2	LPSLAADFVESK	6.81389e-06	1	yes	2.182	1.152	1.26		0.159	0.248
P02768	Serum albumin OS=Homo sapiens OX=9606 GN=ALB PE=1 SV=2	LNQLCVLHEK	0.000131063	2	yes	0.237	0.406	3.312	0.863		0.182
P02768	Serum albumin OS=Homo sapiens OX=9606 GN=ALB PE=1 SV=2	LGMFLYEYAR	8.44236e-07	3	yes			0.809	1.191
P02768	Serum albumin OS=Homo sapiens OX=9606 GN=ALB PE=1 SV=2	LHTLFGDK	4.89239e-05	11	yes	0.76	0.854	1.019	1.079	0.808	1.479
P02768	Serum albumin OS=Homo sapiens OX=9606 GN=ALB PE=1 SV=2	LLECADDR	0.000434211	7	yes	0.367	0.529	1.462	0.62	0.963	2.06
P02768	Serum albumin OS=Homo sapiens OX=9606 GN=ALB PE=1 SV=2	LIAFAQYLQQCPFEDHVK	0.00026143	3	yes	1.757	2.192	0.823	0.427	0.397	0.405
P02768	Serum albumin OS=Homo sapiens OX=9606 GN=ALB PE=1 SV=2	LKECCEKPLLEK	2.46261e-10	9	yes	0.732	0.842	0.67	0.592	0.618	2.546
P02768	Serum albumin OS=Homo sapiens OX=9606 GN=ALB PE=1 SV=2	LVRPEVDVM	1.97047e-05	19	yes	0.446	0.838	0.909	0.704	0.911	2.191
P02768	Serum albumin OS=Homo sapiens OX=9606 GN=ALB PE=1 SV=2	LVRPEVDVMCTAFHD	0.000731829	3	yes	0.74	1.166	2.981	0.79	0.159	0.164
P02768	Serum albumin OS=Homo sapiens OX=9606 GN=ALB PE=1 SV=2	LVRPEVDVMCTAFHDNEETFLK	1.63066e-15	11	yes	1.166	3.575	0.76	0.112	0.191	0.196
P02768	Serum albumin OS=Homo sapiens OX=9606 GN=ALB PE=1 SV=2	LVRPEVDVMCTAFHDNEETFLK	1.73894e-13	21	yes	1.515	2.952	0.835	0.152	0.227	0.319
P02768	Serum albumin OS=Homo sapiens OX=9606 GN=ALB PE=1 SV=2	LVRPEVDVMCTAFHDNEETFLKK	5.65236e-13	4	yes	1.674	2.119	0.86		0.243	0.104
P02768	Serum albumin OS=Homo sapiens OX=9606 GN=ALB PE=1 SV=2	LVNEVTEFAK	8.52859e-07	26	yes	0.517	0.877	0.683	1.214	0.863	1.847
P02768	Serum albumin OS=Homo sapiens OX=9606 GN=ALB PE=1 SV=2	LVEEPQNLIK	0.00155435	2	yes	0.531	0.489	2.398	1.156	0.286	1.14
P02768	Serum albumin OS=Homo sapiens OX=9606 GN=ALB PE=1 SV=2	MDDFAAFVEK	7.29213e-08	8	yes	0.096	3.057	1.766	0.425	0.052	0.604
P02768	Serum albumin OS=Homo sapiens OX=9606 GN=ALB PE=1 SV=2	MDDFAAFVEK	5.47659e-06	2	yes		0.22	1.78
P02768	Serum albumin OS=Homo sapiens OX=9606 GN=ALB PE=1 SV=2	LQQCPFEDHVK	3.52305e-07	6	yes	0.683	0.669	0.978	2.064	0.477	1.129
P02768	Serum albumin OS=Homo sapiens OX=9606 GN=ALB PE=1 SV=2	VLIAFAQYLQQCPFEDHVK	4.31319e-06	4	yes	1.627	2.217	0.871	0.487	0.427	0.371
P02768	Serum albumin OS=Homo sapiens OX=9606 GN=ALB PE=1 SV=2	VHTECCHGDLL	1.11273e-08	4	yes			1.677	0.467	0.417	1.439
P02768	Serum albumin OS=Homo sapiens OX=9606 GN=ALB PE=1 SV=2	VHTECCHGDLLEC	3.67893e-10	7	yes	0.167	0.489	1.777	1.009	0.527	2.03
P02768	Serum albumin OS=Homo sapiens OX=9606 GN=ALB PE=1 SV=2	VHTECCHGDLLECADDR	2.09166e-15	31	yes	0.41	0.701	0.45	0.954	0.762	2.722
P02768	Serum albumin OS=Homo sapiens OX=9606 GN=ALB PE=1 SV=2	VHTECCHGDLLECADDRADLAK	4.90279e-13	3	yes		1.001	0.999
P02768	Serum albumin OS=Homo sapiens OX=9606 GN=ALB PE=1 SV=2	VPQVSTPTLVEVSR	1.13959e-12	15	yes	0.38	0.158	1.429	3.556	0.081	0.397
P02768	Serum albumin OS=Homo sapiens OX=9606 GN=ALB PE=1 SV=2	VNEVTEFAK	7.66544e-07	2	yes
P02768	Serum albumin OS=Homo sapiens OX=9606 GN=ALB PE=1 SV=2	TYETTLEK	1.19157e-05	23	yes	0.4	0.813	0.998	0.999	1.095	1.695
P02768	Serum albumin OS=Homo sapiens OX=9606 GN=ALB PE=1 SV=2	VFDEFKPL	3.95979e-07	10	yes	0.268	0.668	1.225	1.274	0.249	2.316
P02768	Serum albumin OS=Homo sapiens OX=9606 GN=ALB PE=1 SV=2	VFDEFKPLVEE	2.8751e-07	2	yes	1.252	2.038	1.118		0.093	0.499
P02768	Serum albumin OS=Homo sapiens OX=9606 GN=ALB PE=1 SV=2	VFDEFKPLVEEPQNLIK	1.22469e-13	24	yes	1.567	2.945	0.754	0.154	0.196	0.384
P02768	Serum albumin OS=Homo sapiens OX=9606 GN=ALB PE=1 SV=2	VFDEFKPLVEEPQNLIKQNCELFEQLGEYKFQNALLVR	4.20309e-17	6	yes	1.597	2.022	0.838	0.351	0.745	0.448
P02768	Serum albumin OS=Homo sapiens OX=9606 GN=ALB PE=1 SV=2	VEEPQNLIK	9.29801e-07	10	yes	0.409	0.621	0.508	0.659	0.501	3.301
P02768	Serum albumin OS=Homo sapiens OX=9606 GN=ALB PE=1 SV=2	YICENQDSISSK	4.41345e-09	47	yes	0.812	0.937	0.426	1.253	0.892	1.679
P02768	Serum albumin OS=Homo sapiens OX=9606 GN=ALB PE=1 SV=2	YETTLEK	0.000262761	8	yes	0.492	0.768	1.173	0.976	1.036	1.555
P02768	Serum albumin OS=Homo sapiens OX=9606 GN=ALB PE=1 SV=2	YSVVLLLR	0.000161399	6	yes	1.65	2.068	0.617	0.729	0.447	0.489
P02768	Serum albumin OS=Homo sapiens OX=9606 GN=ALB PE=1 SV=2	YLSVVLNQLCVLHEK	2.11071e-08	2	yes	1.287	2.183		0.515	0.583	0.432
P02768	Serum albumin OS=Homo sapiens OX=9606 GN=ALB PE=1 SV=2	YLYEIAR	0.00026815	14	yes	0.47	0.283	0.456	1.538	0.663	2.59
P02768	Serum albumin OS=Homo sapiens OX=9606 GN=ALB PE=1 SV=2	YLQQCPFEDHVK	5.27708e-10	15	yes	0.395	0.454	0.623	1.571	0.989	1.969
P02768	Serum albumin OS=Homo sapiens OX=9606 GN=ALB PE=1 SV=2	YAPELLFFAK	0.00218926	1	yes	1.445	2.346	1.091	0.574	0.147	0.396
P02768	Serum albumin OS=Homo sapiens OX=9606 GN=ALB PE=1 SV=2	VSTPTLVEVSR	3.08706e-07	7	yes	0.802	0.401	1.476	1.934	0.451	0.936
P02768	Serum albumin OS=Homo sapiens OX=9606 GN=ALB PE=1 SV=2	SLHTLFGDK	3.47282e-08	43	yes	0.503	0.803	1.345	1.036	0.841	1.471
P02768	Serum albumin OS=Homo sapiens OX=9606 GN=ALB PE=1 SV=2	SLHTLFGDKLCTVATLR	8.52287e-12	18	yes	1.597	2.536	1.328	0.24	0.17	0.129
P02768	Serum albumin OS=Homo sapiens OX=9606 GN=ALB PE=1 SV=2	SHCIAEVENDEMPADLPSLAADFVESK	3.44754e-17	6	yes	1.75	2.301	1.496	0.054	0.15	0.249
P02768	Serum albumin OS=Homo sapiens OX=9606 GN=ALB PE=1 SV=2	SHCIAEVENDEMPADLPSLAADFVESK	1.44728e-18	13	yes	1.989	1.932	1.731	0.012	0.119	0.218
P02768	Serum albumin OS=Homo sapiens OX=9606 GN=ALB PE=1 SV=2	SHCIAEVENDEMPADLPSLAADFVESKDVCK	5.62489e-19	3	yes	1.439	2.603	0.667		0.12	0.171
P02768	Serum albumin OS=Homo sapiens OX=9606 GN=ALB PE=1 SV=2	SHCIAEVENDEMPADLPSLAADFVESKDVCK	3.20516e-15	3	yes	1.084	2.808	0.83		0.095	0.183
P02768	Serum albumin OS=Homo sapiens OX=9606 GN=ALB PE=1 SV=2	TPTLVEVSR	1.52068e-05	3	yes	0.738	0.385	1.594	1.013	0.532	1.739
P02768	Serum albumin OS=Homo sapiens OX=9606 GN=ALB PE=1 SV=2	TALVELVK	0.00035268	12	yes	0.635	0.86	0.756	1.081	0.567	2.101
P02768	Serum albumin OS=Homo sapiens OX=9606 GN=ALB PE=1 SV=2	TAFHDNEETFLK	6.20332e-09	13	yes	0.295	0.422	1.013	1.907	0.449	1.914
P02768	Serum albumin OS=Homo sapiens OX=9606 GN=ALB PE=1 SV=2	TCVADESAENCDK	5.80681e-09	11	yes	0.53	0.441	0.66	0.771	1.298	2.299
P02768	Serum albumin OS=Homo sapiens OX=9606 GN=ALB PE=1 SV=2	TCVADESAENCDKSLHTLFGDK	5.22834e-11	3	yes	0.77	1.149	1.596	0.485
P02768	Serum albumin OS=Homo sapiens OX=9606 GN=ALB PE=1 SV=2	TCVADESAENCDKSLHTLFGDKLCTVATLR	1.12783e-06	3	yes	1.308	3.662	0.737	0.048	0.114	0.132
P02768	Serum albumin OS=Homo sapiens OX=9606 GN=ALB PE=1 SV=2	SVVLNQLCVLHEK	3.07142e-07	2	yes	1.644	2.387	0.789	0.251	0.56	0.37
P02768	Serum albumin OS=Homo sapiens OX=9606 GN=ALB PE=1 SV=2	TFHADICTLSEK	3.66028e-10	36	yes	0.477	0.675	1.365	1.865	0.581	1.038
P02768	Serum albumin OS=Homo sapiens OX=9606 GN=ALB PE=1 SV=2	EFNAETFTFHADICTLSEK	1.58942e-09	8	yes	1.263	2.117	1.326	0.161	0.323	0.81
P02768	Serum albumin OS=Homo sapiens OX=9606 GN=ALB PE=1 SV=2	ECCEKPLLEK	1.00188e-10	12	yes	0.459	0.606	0.722	0.969	0.5	2.743
P02768	Serum albumin OS=Homo sapiens OX=9606 GN=ALB PE=1 SV=2	ECCEKPLLEK	7.67899e-09	19	yes	0.409	0.54	1.04	0.797	0.526	2.688
P02768	Serum albumin OS=Homo sapiens OX=9606 GN=ALB PE=1 SV=2	ECFLQHK	9.81196e-05	7	yes	0.494	0.916	0.668	1.077	0.891	1.954
P02768	Serum albumin OS=Homo sapiens OX=9606 GN=ALB PE=1 SV=2	ECFLQHK	2.84079e-05	6	yes	0.665	0.489	0.857	1.382	0.74	1.866
P02768	Serum albumin OS=Homo sapiens OX=9606 GN=ALB PE=1 SV=2	EFNAETFTFHADICTLSEK	5.40923e-15	146	yes	1.202	3.172	0.819	0.129	0.181	0.497
P02768	Serum albumin OS=Homo sapiens OX=9606 GN=ALB PE=1 SV=2	EFNAETFTFHADICTLSEKER	5.68616e-14	2	yes	0.945	2.178			0.205	0.672
P02768	Serum albumin OS=Homo sapiens OX=9606 GN=ALB PE=1 SV=2	EFNAETFTFHADICTLSEKER	2.61337e-14	11	yes	1.528	3.15	0.671	0.17	0.207	0.274
P02768	Serum albumin OS=Homo sapiens OX=9606 GN=ALB PE=1 SV=2	ELFEQLGEYK	2.74153e-05	4	yes	0.216	0.109	2.229	2.294	0.151
P02768	Serum albumin OS=Homo sapiens OX=9606 GN=ALB PE=1 SV=2	DYSVVLLLR	2.15918e-05	3	yes	1.679	1.817	1.621	0.238	0.258	0.387
P02768	Serum albumin OS=Homo sapiens OX=9606 GN=ALB PE=1 SV=2	DVCKNYAEAKDVFLGMFLYEYAR	2.56874e-06	1	yes	0.07	3.254	0.075	0.601
P02768	Serum albumin OS=Homo sapiens OX=9606 GN=ALB PE=1 SV=2	DVFLGMF	0.000371033	4	yes	0.18	0.237	2.065	2.366	0.192	0.96
P02768	Serum albumin OS=Homo sapiens OX=9606 GN=ALB PE=1 SV=2	DVFLGMFLYEYAR	3.54725e-09	6	yes	1.165	2.057	1.309	0.572	0.374	0.523
P02768	Serum albumin OS=Homo sapiens OX=9606 GN=ALB PE=1 SV=2	DVFLGMFLYEYAR	7.72817e-05	6	yes	1.338	2.427	1.28	0.207	0.337	0.41
P02768	Serum albumin OS=Homo sapiens OX=9606 GN=ALB PE=1 SV=2	ETYGEMADCCAK	9.03477e-09	12	yes	0.304	0.685	0.527	1.223	0.936	2.324
P02768	Serum albumin OS=Homo sapiens OX=9606 GN=ALB PE=1 SV=2	ETYGEMADCCAK	0.000125208	3	yes	0.227	0.541	0.688	0.588	1.258	2.697
P02768	Serum albumin OS=Homo sapiens OX=9606 GN=ALB PE=1 SV=2	ETYGEMADCCAK	2.70742e-08	25	yes	0.394	0.763	0.781	1.014	0.983	2.065
P02768	Serum albumin OS=Homo sapiens OX=9606 GN=ALB PE=1 SV=2	ETYGEMADCCAK	2.54727e-08	21	yes	0.626	0.809	0.815	0.784	1.495	1.47
P02768	Serum albumin OS=Homo sapiens OX=9606 GN=ALB PE=1 SV=2	EVDETYVPK	0.00263641	1	yes			1.236	0.637	1.145	0.981
P02768	Serum albumin OS=Homo sapiens OX=9606 GN=ALB PE=1 SV=2	FHDNEETFLK	1.65939e-06	3	yes	0.548	0.926	1.356	0.75	0.99	1.429
P02768	Serum albumin OS=Homo sapiens OX=9606 GN=ALB PE=1 SV=2	FKDLGEENFK	1.73857e-07	4	yes	1.203	0.039	1.716	1.065	0.099	1.878
P02768	Serum albumin OS=Homo sapiens OX=9606 GN=ALB PE=1 SV=2	FEQLGEYK	0.000273649	2	yes	0.89	1.073	1.652	2.025	0.065	0.294
P02768	Serum albumin OS=Homo sapiens OX=9606 GN=ALB PE=1 SV=2	FAQYLQQCPFEDHVK	6.93698e-09	7	yes	0.801	0.599	1.028	1.993	0.397	1.182
P02768	Serum albumin OS=Homo sapiens OX=9606 GN=ALB PE=1 SV=2	ETCFAEEGK	2.97655e-06	5	yes				1.025		0.975
P02768	Serum albumin OS=Homo sapiens OX=9606 GN=ALB PE=1 SV=2	ETCFAEEGK	1.34051e-06	6	yes	0.573		0.783	1.333	1.128	1.183
P02768	Serum albumin OS=Homo sapiens OX=9606 GN=ALB PE=1 SV=2	ETCFAEEGKK	1.44061e-07	9	yes	0.981	0.207	0.196	1.894	0.21	2.513
P02768	Serum albumin OS=Homo sapiens OX=9606 GN=ALB PE=1 SV=2	ETCFAEEGKK	2.01459e-07	6	yes	0.719	0.614	0.457	1.067	1.108	2.036
P02768	Serum albumin OS=Homo sapiens OX=9606 GN=ALB PE=1 SV=2	EQLKAVMDDFAAFVEK	8.46807e-05	3	yes	0.549	2.303				0.148
P02768	Serum albumin OS=Homo sapiens OX=9606 GN=ALB PE=1 SV=2	ALEVDETYVPK	1.46145e-06	7	yes	0.302	0.39	1.444	2.171	0.378	1.316
P02768	Serum albumin OS=Homo sapiens OX=9606 GN=ALB PE=1 SV=2	AQYLQQCPFEDHVK	2.85357e-10	29	yes	0.556	0.732	1.153	1.925	0.369	1.265
P02768	Serum albumin OS=Homo sapiens OX=9606 GN=ALB PE=1 SV=2	ALVLIAFAQYLQQCPFEDHVK	1.02426e-12	12	yes	1.658	2.19	0.796	0.481	0.446	0.428
P02768	Serum albumin OS=Homo sapiens OX=9606 GN=ALB PE=1 SV=2	ALVLIAFAQYLQQCPFEDHVKLVNEVTEFAK	5.98782e-15	6	yes				1.165	0.897	0.938
P02768	Serum albumin OS=Homo sapiens OX=9606 GN=ALB PE=1 SV=2	APELLFFAK	0.000781625	1	yes	0.707	0.901	1.092	2.201	0.098
P02768	Serum albumin OS=Homo sapiens OX=9606 GN=ALB PE=1 SV=2	ADICTLSEK	2.63484e-06	9	yes	0.521	0.672	0.751	0.816	1.26	1.98
P02768	Serum albumin OS=Homo sapiens OX=9606 GN=ALB PE=1 SV=2	ADDKETCFAEEGKK	7.55108e-13	6	yes	0.569	0.473	1.164	0.751	2.022	1.022
P02768	Serum albumin OS=Homo sapiens OX=9606 GN=ALB PE=1 SV=2	ADDKETCFAEEGK	1.28625e-11	23	yes	0.623	0.386	0.55	0.846	1.091	2.505
P02768	Serum albumin OS=Homo sapiens OX=9606 GN=ALB PE=1 SV=2	AAFTECCQAADK	1.0576e-08	26	yes	0.348	0.707	1.084	0.852	0.759	2.249
P02768	Serum albumin OS=Homo sapiens OX=9606 GN=ALB PE=1 SV=2	AAADPHECYAK	5.25844e-06	3	yes						1
P02768	Serum albumin OS=Homo sapiens OX=9606 GN=ALB PE=1 SV=2	AFTECCQAADK	1.45271e-05	3	yes			1.385	0.615
P02768	Serum albumin OS=Homo sapiens OX=9606 GN=ALB PE=1 SV=2	AEFAEVSK	7.42042e-05	18	yes	0.63	0.986	0.66	1.066	0.978	1.681
P02768	Serum albumin OS=Homo sapiens OX=9606 GN=ALB PE=1 SV=2	AEDYLSVVLNQLCVLHEK	4.48124e-09	1	yes	1.236	2.492	0.911	0.23	0.421	0.71
P02768	Serum albumin OS=Homo sapiens OX=9606 GN=ALB PE=1 SV=2	AEFAEVSKLVTDLTK	3.83155e-10	4	yes	1.508	2.674	1.191	0.095	0.126	0.405
P02768	Serum albumin OS=Homo sapiens OX=9606 GN=ALB PE=1 SV=2	AFAQYLQQCPFEDHVK	0.000174172	4	yes	1.719	2.172	0.829	0.464	0.448	0.368
P02768	Serum albumin OS=Homo sapiens OX=9606 GN=ALB PE=1 SV=2	AFHDNEETFLK	1.45918e-10	18	yes	0.224	0.872	0.818	0.944	1.088	2.054
P02768	Serum albumin OS=Homo sapiens OX=9606 GN=ALB PE=1 SV=2	DEFKPLVEEPQNLIK	6.57728e-12	4	yes	1.093	2.458			0.161	0.288
P02768	Serum albumin OS=Homo sapiens OX=9606 GN=ALB PE=1 SV=2	DELRDEGK	0.00160211	2	yes					0.47	1.53
P02768	Serum albumin OS=Homo sapiens OX=9606 GN=ALB PE=1 SV=2	DDFAAFVEK	3.88012e-07	7	yes	0.462	0.453	1.175	2.586	0.329	0.995
P02768	Serum albumin OS=Homo sapiens OX=9606 GN=ALB PE=1 SV=2	DDNPNLPR	6.64296e-06	11	yes	0.641	0.929	0.566	0.637	1.084	2.142
P02768	Serum albumin OS=Homo sapiens OX=9606 GN=ALB PE=1 SV=2	DFAAFVEK	5.99475e-05	5	yes	0.57	0.911	1.505	1.627	0.291	1.095
P02768	Serum albumin OS=Homo sapiens OX=9606 GN=ALB PE=1 SV=2	DLLECADDR	0.00129609	1	yes		0.979	0.33			1.691
P02768	Serum albumin OS=Homo sapiens OX=9606 GN=ALB PE=1 SV=2	DLGEENFK	0.00180813	31	yes	0.668	0.698	1.059	0.954	0.754	1.867
P02768	Serum albumin OS=Homo sapiens OX=9606 GN=ALB PE=1 SV=2	DKETCFAEEGK	1.02585e-08	5	yes	0.69	0.309	0.605	1.062		2.335
P02768	Serum albumin OS=Homo sapiens OX=9606 GN=ALB PE=1 SV=2	AVMDDFAAFVEK	6.79143e-08	13	yes	0.859	1.772	1.193	1.844	0.063	0.27
P02768	Serum albumin OS=Homo sapiens OX=9606 GN=ALB PE=1 SV=2	AVMDDFAAFVEK	1.23284e-09	35	yes	0.391	0.619	2.768	1.383	0.128	0.711
P02768	Serum albumin OS=Homo sapiens OX=9606 GN=ALB PE=1 SV=2	ATKEQLKAVMDDFAAFVEK	4.97371e-12	7	yes	1.452	2.336	1.162	0.265	0.367	0.418
P02768	Serum albumin OS=Homo sapiens OX=9606 GN=ALB PE=1 SV=2	CTAFHDNEETFLK	2.43392e-14	109	yes	0.189	0.334	1.495	2.23	0.258	1.494
P02768	Serum albumin OS=Homo sapiens OX=9606 GN=ALB PE=1 SV=2	CTAFHDNEETFLK	8.53792e-14	10	yes	0.276	0.66	2.175	1.116	0.45	1.322
P02768	Serum albumin OS=Homo sapiens OX=9606 GN=ALB PE=1 SV=2	CTAFHDNEETFLKK	1.33725e-09	5	yes	0.282	0.943	0.203	1.135	0.037	3.4
P02768	Serum albumin OS=Homo sapiens OX=9606 GN=ALB PE=1 SV=2	CTESLVNR	9.97449e-06	5	yes	0.306	0.415	1.451	1.097	0.761	1.97
P02768	Serum albumin OS=Homo sapiens OX=9606 GN=ALB PE=1 SV=2	CTVATLR	0.00171063	7	yes	0.61	0.802	1.657	0.935	1.106	0.89
P02768	Serum albumin OS=Homo sapiens OX=9606 GN=ALB PE=1 SV=2	CCTESLVNR	1.34611e-05	66	yes	0.361	0.899	0.858	1.012	0.801	2.069
P02768	Serum albumin OS=Homo sapiens OX=9606 GN=ALB PE=1 SV=2	CCTESLVNR	1.34169e-07	34	yes	0.528	0.79	0.91	1.01	1.005	1.757
P02768	Serum albumin OS=Homo sapiens OX=9606 GN=ALB PE=1 SV=2	CCAAADPHECY	2.14124e-07	5	yes	0.251	0.43	1.364	1.317	0.374	2.264
P02768	Serum albumin OS=Homo sapiens OX=9606 GN=ALB PE=1 SV=2	CAAADPHECYAK	4.18741e-07	1	yes				1
P02768	Serum albumin OS=Homo sapiens OX=9606 GN=ALB PE=1 SV=2	CAEDYLSVVLNQLCVLHEK	2.42373e-15	1	yes	1.108	3.149		0.15	0.265	0.328
P02768	Serum albumin OS=Homo sapiens OX=9606 GN=ALB PE=1 SV=2	CCAAADPHECYAK	1.3521e-10	8	yes	0.394	0.61	0.267	1.102	1.068	2.558
P02768	Serum albumin OS=Homo sapiens OX=9606 GN=ALB PE=1 SV=2	CHGDLLECADDR	2.14502e-09	5	yes	0.415	0.402	1.859	1.734	0.703	0.886
P02768	Serum albumin OS=Homo sapiens OX=9606 GN=ALB PE=1 SV=2	CELFEQLGEYK	1.19157e-05	2	yes	0.235	0.445	2.402	1.806	0.153	0.959
P02768	Serum albumin OS=Homo sapiens OX=9606 GN=ALB PE=1 SV=2	CENQDSISSK	9.54569e-08	8	yes	0.721	0.773	0.37		0.749	2.387
P02768	Serum albumin OS=Homo sapiens OX=9606 GN=ALB PE=1 SV=2	HADICTLSEK	3.69767e-10	12	yes	0.23	0.728	1.191	1.669	1.08	1.101
P02768	Serum albumin OS=Homo sapiens OX=9606 GN=ALB PE=1 SV=2	HGDLLECADDR	3.05585e-07	4	yes	0.232	0.245	1.831	1.441		1.251
P02768	Serum albumin OS=Homo sapiens OX=9606 GN=ALB PE=1 SV=2	HDNEETFLK	2.85105e-09	20	yes	0.274	0.42	1.912	1.434	0.592	1.367
P02768	Serum albumin OS=Homo sapiens OX=9606 GN=ALB PE=1 SV=2	HTLFGDK	1.49145e-06	2	yes	0.526	1.243	1.08	0.983	0.876	1.292
P02768	Serum albumin OS=Homo sapiens OX=9606 GN=ALB PE=1 SV=2	HPDYSVVLLLR	1.44923e-08	10	yes	1.583	2.791	0.635	0.229	0.474	0.288
P02768	Serum albumin OS=Homo sapiens OX=9606 GN=ALB PE=1 SV=2	HPYFYAPELLFFAK	1.31935e-11	6	yes	1.872	1.817	0.867	0.384	0.538	0.523
P02768	Serum albumin OS=Homo sapiens OX=9606 GN=ALB PE=1 SV=2	LCTVATLR	0.000110278	3	yes	0.369		1.298	1.517		0.816
P02768	Serum albumin OS=Homo sapiens OX=9606 GN=ALB PE=1 SV=2	LCTVATLR	1.58376e-05	29	yes	0.661	0.648	0.784	1.69	0.772	1.445
P02768	Serum albumin OS=Homo sapiens OX=9606 GN=ALB PE=1 SV=2	LDELRDEGK	3.65705e-09	8	yes	0.484	0.958	0.462	0.921	0.724	2.451
P02768	Serum albumin OS=Homo sapiens OX=9606 GN=ALB PE=1 SV=2	ICENQDSISSK	7.36661e-08	9	yes	0.629	1.279	0.683	1.365	0.611	1.435
P02768	Serum albumin OS=Homo sapiens OX=9606 GN=ALB PE=1 SV=2	KQTALVELVK	8.84519e-08	22	yes	0.603	0.686	0.895	1.939	0.431	1.446
P02768	Serum albumin OS=Homo sapiens OX=9606 GN=ALB PE=1 SV=2	KVPQVSTPTLVEVSR	1.07029e-10	24	yes	1.057	1.407	1.179	2.108	0.117	0.132
P02768	Serum albumin OS=Homo sapiens OX=9606 GN=ALB PE=1 SV=2	KYLYEIAR	0.00014072	4	yes	0.485		0.895	1.762	0.664	1.194
P02768	Serum albumin OS=Homo sapiens OX=9606 GN=ALB PE=1 SV=2	LAADFVESK	6.50234e-05	7	yes	0.547	0.292	1.273	0.976	0.719	2.193
P02768	Serum albumin OS=Homo sapiens OX=9606 GN=ALB PE=1 SV=2	LAKTYETTLEK	0.00117153	2	yes	1.144	1.654	0.696		0.506
P02768	Serum albumin OS=Homo sapiens OX=9606 GN=ALB PE=1 SV=2	FSALEVDETYVPK	1.76995e-10	15	yes	0.103	0.057	2.093	3.418	0.04	0.29
P02768	Serum albumin OS=Homo sapiens OX=9606 GN=ALB PE=1 SV=2	FQNALLVR	7.13271e-06	42	yes	0.623	0.61	1.32	1.614	0.643	1.19
P02768	Serum albumin OS=Homo sapiens OX=9606 GN=ALB PE=1 SV=2	FYAPELLFFAK	1.11741e-07	8	yes	1.614	2.292	1.003	0.291	0.362	0.437
P02768	Serum albumin OS=Homo sapiens OX=9606 GN=ALB PE=1 SV=2	FLYEYAR	0.000180474	11	yes	0.46	0.585	0.443	1.227	0.628	2.658
P02768	Serum albumin OS=Homo sapiens OX=9606 GN=ALB PE=1 SV=2	KECCEKPLLEK	0.0029145	2	yes	0.477	0.959			0.597	1.966
P02768	Serum albumin OS=Homo sapiens OX=9606 GN=ALB PE=1 SV=2	HCIAEVENDEMPADLPSLAADFVESK	0.00399316	2	yes	2.21	1.101	1.228		0.17	0.291
P02768	Serum albumin OS=Homo sapiens OX=9606 GN=ALB PE=1 SV=2	LVRPEVDVMCTAFHDN	0.00723361	2	yes	0.731	1.753	1.168	2.097	0.103	0.148
P02768	Serum albumin OS=Homo sapiens OX=9606 GN=ALB PE=1 SV=2	NEVTEFAK	0.00897266	4	yes		0.29	3.649	0.295	0.307	0.46
P02768	Serum albumin OS=Homo sapiens OX=9606 GN=ALB PE=1 SV=2	VTKCCTESLVNR	0.0130931	1	yes	0.163	0.281		0.184		3.372
P02768	Serum albumin OS=Homo sapiens OX=9606 GN=ALB PE=1 SV=2	LEVDETYVPK	0.0146903	2	yes	0.686	0.485	1.721	2.166	0.386	0.556
P02768	Serum albumin OS=Homo sapiens OX=9606 GN=ALB PE=1 SV=2	LVRPEVDVMCTAFHDNEETFLKK	0.0101834	2	yes	1.521	1.453			0.755	0.272
P02768	Serum albumin OS=Homo sapiens OX=9606 GN=ALB PE=1 SV=2	LVAASQAALGL	0.0204768	10	yes	0.664	0.433	3.238	0.956	0.144	0.566
P02768	Serum albumin OS=Homo sapiens OX=9606 GN=ALB PE=1 SV=2	TLFGDKLCTVATLR	0.0269657	1	yes		0.853		1.147
P02768	Serum albumin OS=Homo sapiens OX=9606 GN=ALB PE=1 SV=2	VADESAENCDK	0.0315349	1	yes
P02768	Serum albumin OS=Homo sapiens OX=9606 GN=ALB PE=1 SV=2	IAFAQYLQQCPFEDHVK	0.0359929	1	yes	1.557	2.309	0.909	0.468	0.367	0.39
P02768	Serum albumin OS=Homo sapiens OX=9606 GN=ALB PE=1 SV=2	FKPLVEEPQNLIK	0.0431069	1	yes	1
P02768	Serum albumin OS=Homo sapiens OX=9606 GN=ALB PE=1 SV=2	QNCELFEQLGEYK	0.127935	1	yes	0.085	0.138	5.161	0.463	0.079	0.075
Q03154	Aminoacylase-1 OS=Homo sapiens OX=9606 GN=ACY1 PE=1 SV=1	VAPDVDFK	0.00103768	1	yes	0.381	1.619
Q03154	Aminoacylase-1 OS=Homo sapiens OX=9606 GN=ACY1 PE=1 SV=1	EGSVTSVNLTK	0.000483	1	yes		1
Q03154	Aminoacylase-1 OS=Homo sapiens OX=9606 GN=ACY1 PE=1 SV=1	FMEDTAAEK	0.00901655	1	yes		1
Q03154	Aminoacylase-1 OS=Homo sapiens OX=9606 GN=ACY1 PE=1 SV=1	GVDIYTR	0.0312473	1	yes		1.002		0.998
P09972	Fructose-bisphosphate aldolase C OS=Homo sapiens OX=9606 GN=ALDOC PE=1 SV=2	PHSYPALSAEQK	0.000365429	1	yes				1.141	0.949	0.91
P09972	Fructose-bisphosphate aldolase C OS=Homo sapiens OX=9606 GN=ALDOC PE=1 SV=2	QVLFSADDR	0.000739279	3	yes	0.625	0.089	2.738	0.725		0.824
P09972	Fructose-bisphosphate aldolase C OS=Homo sapiens OX=9606 GN=ALDOC PE=1 SV=2	LSQIGVENTEENR	3.25371e-09	1	yes		0.359		2.343	0.298
P09972	Fructose-bisphosphate aldolase C OS=Homo sapiens OX=9606 GN=ALDOC PE=1 SV=2	DNAGAATEEFIK	0.000161399	2	yes	0.381	1.674			0.945
P09972	Fructose-bisphosphate aldolase C OS=Homo sapiens OX=9606 GN=ALDOC PE=1 SV=2	ELSDIALR	0.000900635	5	yes		0.613	0.547	2.326	0.514
P09972	Fructose-bisphosphate aldolase C OS=Homo sapiens OX=9606 GN=ALDOC PE=1 SV=2	AGTDGETTTQGLDGLSER	5.52677e-05	1	yes				1
P09972	Fructose-bisphosphate aldolase C OS=Homo sapiens OX=9606 GN=ALDOC PE=1 SV=2	AEVNGLAAQGK	7.06059e-06	3	yes			0.498	1.502
P09972	Fructose-bisphosphate aldolase C OS=Homo sapiens OX=9606 GN=ALDOC PE=1 SV=2	DDNGVPFVR	0.000695687	3	yes		0.372	0.852	2.533	0.242
P09972	Fructose-bisphosphate aldolase C OS=Homo sapiens OX=9606 GN=ALDOC PE=1 SV=2	GVVPLAGTDGETTTQGLDGLSER	1.62635e-12	5	yes	0.834	1.125	1.247	2.666	0.096	0.032
P09972	Fructose-bisphosphate aldolase C OS=Homo sapiens OX=9606 GN=ALDOC PE=1 SV=2	GILAADESVGSMAK	2.71881e-07	1	yes	0.148	0.341	0.922	3.419	0.17
P09972	Fructose-bisphosphate aldolase C OS=Homo sapiens OX=9606 GN=ALDOC PE=1 SV=2	LSQIGVENTEENRR	0.0147607	1	yes
P09972	Fructose-bisphosphate aldolase C OS=Homo sapiens OX=9606 GN=ALDOC PE=1 SV=2	ELSDIALR	0.024348	1	yes
P20073	Annexin A7 OS=Homo sapiens OX=9606 GN=ANXA7 PE=1 SV=3	PAANFDAIR	2.28328e-05	7	yes	0.434	0.286	1.709	3.17	0.352	0.05
P20073	Annexin A7 OS=Homo sapiens OX=9606 GN=ANXA7 PE=1 SV=3	SEIDLVQIK	0.000142881	2	yes	0.195	0.408	1.578	2.645	0.174
P20073	Annexin A7 OS=Homo sapiens OX=9606 GN=ANXA7 PE=1 SV=3	EFSGYVESGLK	1.72976e-07	5	yes	0.348	0.519	2.302	1.406	0.426
P20073	Annexin A7 OS=Homo sapiens OX=9606 GN=ANXA7 PE=1 SV=3	DENQSINHQMAQEDAQR	4.27052e-12	1	yes			0.645	1.355
P20073	Annexin A7 OS=Homo sapiens OX=9606 GN=ANXA7 PE=1 SV=3	GAGTDDSTLVR	1.13935e-06	2	yes	0.263	0.14	4.307	1.037	0.141	0.112
P20073	Annexin A7 OS=Homo sapiens OX=9606 GN=ANXA7 PE=1 SV=3	LLVSMCQGNR	0.00472927	2	yes	0.444	1.733	0.939	1.254	0.787	0.843
P20073	Annexin A7 OS=Homo sapiens OX=9606 GN=ANXA7 PE=1 SV=3	LYQAGEGR	0.0438856	1	yes	0.308			2.243	0.449
Q9BXS5	AP-1 complex subunit mu-1 OS=Homo sapiens OX=9606 GN=AP1M1 PE=1 SV=3	SVELEDVK	0.00130925	2	yes		1.031	1.147	0.822
Q9BXS5	AP-1 complex subunit mu-1 OS=Homo sapiens OX=9606 GN=AP1M1 PE=1 SV=3	VLFDNTGR	0.0133472	1	yes			0.757	1.61	0.633
Q9Y5C1	Angiopoietin-related protein 3 OS=Homo sapiens OX=9606 GN=ANGPTL3 PE=1 SV=1	FAMLDDVK	0.12945	3	yes	0.819	1.638				0.543
Q9Y5C1	Angiopoietin-related protein 3 OS=Homo sapiens OX=9606 GN=ANGPTL3 PE=1 SV=1	GQINDIFQK	0.150487	1	yes	0.897	2.106	0.447	0.929	0.314	1.307
Q8NI99	Angiopoietin-related protein 6 OS=Homo sapiens OX=9606 GN=ANGPTL6 PE=1 SV=1	QAGHEQSGVYELR	3.65061e-07	1	yes	0.471	1.856		0.673
Q8NI99	Angiopoietin-related protein 6 OS=Homo sapiens OX=9606 GN=ANGPTL6 PE=1 SV=1	LAAADGAVAGEVR	4.33902e-07	7	yes	0.864	1.642	0.763	1.046	0.684
Q8NI99	Angiopoietin-related protein 6 OS=Homo sapiens OX=9606 GN=ANGPTL6 PE=1 SV=1	QAGHEQSGVYELR	0.00338667	4	yes	0.981	2.108	0.703	1.241	0.791	0.175
Q93084	Sarcoplasmic/endoplasmic reticulum calcium ATPase 3 OS=Homo sapiens OX=9606 GN=ATP2A3 PE=1 SV=2	NAESAIEALK	0.000971644	1	yes
Q93084	Sarcoplasmic/endoplasmic reticulum calcium ATPase 3 OS=Homo sapiens OX=9606 GN=ATP2A3 PE=1 SV=2	TAPLTPTSR	0.000105351	1	yes		1.103	1.892	0.911	0.094
Q93084	Sarcoplasmic/endoplasmic reticulum calcium ATPase 3 OS=Homo sapiens OX=9606 GN=ATP2A3 PE=1 SV=2	LLDEALK	0.00320539	1	no		0.773	0.648	1.58
O95352	Ubiquitin-like modifier-activating enzyme ATG7 OS=Homo sapiens OX=9606 GN=ATG7 PE=1 SV=1	LVPTLDLDK	0.00036174	1	yes		0.291		2.629	0.081
O95352	Ubiquitin-like modifier-activating enzyme ATG7 OS=Homo sapiens OX=9606 GN=ATG7 PE=1 SV=1	SGTALENPVLLNK	2.36595e-05	1	yes		0.274		1.726
O95352	Ubiquitin-like modifier-activating enzyme ATG7 OS=Homo sapiens OX=9606 GN=ATG7 PE=1 SV=1	TLDQQCTVSR	0.00012145	1	yes		2.003		0.41	0.587
O95352	Ubiquitin-like modifier-activating enzyme ATG7 OS=Homo sapiens OX=9606 GN=ATG7 PE=1 SV=1	HITFVDNAK	0.000358089	1	yes
Q86YS7	C2 domain-containing protein 5 OS=Homo sapiens OX=9606 GN=C2CD5 PE=1 SV=1	VDLFNDLNR	0.000107513	1	yes		0.414	0.418	2.649		0.519
Q86YS7	C2 domain-containing protein 5 OS=Homo sapiens OX=9606 GN=C2CD5 PE=1 SV=1	EIPFNEDPNPNTHSSGPSTPLK	1.06747e-07	1	yes		0.486		2.328		0.186
Q86YS7	C2 domain-containing protein 5 OS=Homo sapiens OX=9606 GN=C2CD5 PE=1 SV=1	ASPVGDGNFR	0.000166392	1	yes		0.817		1.183
Q86YS7	C2 domain-containing protein 5 OS=Homo sapiens OX=9606 GN=C2CD5 PE=1 SV=1	LEENLPTR	0.00102205	1	yes	0.068	2.199			0.733
Q14444	Caprin-1 OS=Homo sapiens OX=9606 GN=CAPRIN1 PE=1 SV=2	QILGVIDK	0.000919049	1	yes		0.565	0.875	1.559
Q14444	Caprin-1 OS=Homo sapiens OX=9606 GN=CAPRIN1 PE=1 SV=2	LNQDQLDAVSK	7.54948e-07	1	yes	0.422	1.881		1.09	0.607
Q9BYG0	Lactosylceramide 1,3-N-acetyl-beta-D-glucosaminyltransferase OS=Homo sapiens OX=9606 GN=B3GNT5 PE=1 SV=1	IGIVPQDHVFFSGEGK	0.000556663	1	yes				1
Q9BYG0	Lactosylceramide 1,3-N-acetyl-beta-D-glucosaminyltransferase OS=Homo sapiens OX=9606 GN=B3GNT5 PE=1 SV=1	ISYVDTYPCR	0.010134	1	yes	1.148	0.866			0.937	1.049
P08185	Corticosteroid-binding globulin OS=Homo sapiens OX=9606 GN=SERPINA6 PE=1 SV=1	ITQDAQLK	7.84684e-05	2	yes	0.474			0.731	1.085	1.71
P08185	Corticosteroid-binding globulin OS=Homo sapiens OX=9606 GN=SERPINA6 PE=1 SV=1	HLVALSPK	0.000104817	3	yes	0.486	0.961		0.83	0.607	2.115
P12830	Cadherin-1 OS=Homo sapiens OX=9606 GN=CDH1 PE=1 SV=3	MALEVGDYK	0.000122068	4	yes	0.707		1.241	0.591	1.06	1.402
P12830	Cadherin-1 OS=Homo sapiens OX=9606 GN=CDH1 PE=1 SV=3	VTEPLDR	0.000991503	2	yes	0.557	0.761	1.454	1.264	0.763	1.202
P12830	Cadherin-1 OS=Homo sapiens OX=9606 GN=CDH1 PE=1 SV=3	TIFFCER	0.00153101	4	yes	0.481	0.616	2.442	1.013	0.801	0.648
P12830	Cadherin-1 OS=Homo sapiens OX=9606 GN=CDH1 PE=1 SV=3	TILSQDPELPDK	0.00459035	2	yes	0.782	0.715	1.509	1.457	0.792	0.745
P12830	Cadherin-1 OS=Homo sapiens OX=9606 GN=CDH1 PE=1 SV=3	NMFTINR	0.00591043	2	yes	0.353	0.715	2.017	1.778	0.759	0.378
P12830	Cadherin-1 OS=Homo sapiens OX=9606 GN=CDH1 PE=1 SV=3	MALEVGDYK	0.0343934	2	yes	1.52	0.813	2.227	0.511	0.527	0.401
P12830	Cadherin-1 OS=Homo sapiens OX=9606 GN=CDH1 PE=1 SV=3	NTGVISVVTTGLDR	0.173447	1	yes				1
P20851	C4b-binding protein beta chain OS=Homo sapiens OX=9606 GN=C4BPB PE=1 SV=1	LIQEAPKPECEK	1.00521e-08	10	yes	1.204	1.123	1.057	0.833	1.44	0.343
P20851	C4b-binding protein beta chain OS=Homo sapiens OX=9606 GN=C4BPB PE=1 SV=1	ITFMCNDHYILK	0.000215569	9	yes	0.893	0.354	0.395	3.196	0.162
P20851	C4b-binding protein beta chain OS=Homo sapiens OX=9606 GN=C4BPB PE=1 SV=1	SQCLEDHTWAPPFPICK	2.17797e-09	7	yes	0.732	0.339	0.198	4.645	0.038	0.048
P20851	C4b-binding protein beta chain OS=Homo sapiens OX=9606 GN=C4BPB PE=1 SV=1	SDAEHCPELPPVDNSIFVAK	1.29939e-11	14	yes	0.898	0.316	0.983	3.384	0.253	0.166
P20851	C4b-binding protein beta chain OS=Homo sapiens OX=9606 GN=C4BPB PE=1 SV=1	EHCPELPPVDNSIFVAK	3.80877e-09	8	yes	0.89	0.243	0.524	3.994	0.271	0.078
P20851	C4b-binding protein beta chain OS=Homo sapiens OX=9606 GN=C4BPB PE=1 SV=1	ESGMTMEELK	4.90175e-07	9	yes	1.384	0.805	0.814	1.503	1.093	0.4
P20851	C4b-binding protein beta chain OS=Homo sapiens OX=9606 GN=C4BPB PE=1 SV=1	ALLAFQESK	1.36678e-05	14	yes	1.09	1.487	1.578	0.578	0.867	0.399
P20851	C4b-binding protein beta chain OS=Homo sapiens OX=9606 GN=C4BPB PE=1 SV=1	ITFMCNDHYILK	0.0261055	3	yes	2.389	0.475		2	0.083	0.054
P20851	C4b-binding protein beta chain OS=Homo sapiens OX=9606 GN=C4BPB PE=1 SV=1	ESGMTMEELK	0.0380036	1	yes	1.129	1.277	0.889	0.788	1.1	0.818
P20851	C4b-binding protein beta chain OS=Homo sapiens OX=9606 GN=C4BPB PE=1 SV=1	EWDNTTTECR	0.0463	3	yes	0.788	1.562	1.345	1.171	0.8	0.334
P46109	Crk-like protein OS=Homo sapiens OX=9606 GN=CRKL PE=1 SV=1	IHYLDTTTLIEPAPR	1.18661e-06	1	yes			0.266	1.734
P46109	Crk-like protein OS=Homo sapiens OX=9606 GN=CRKL PE=1 SV=1	VGMIPVPYVEK	0.000130399	1	yes	0.062		0.462	2.476
P46109	Crk-like protein OS=Homo sapiens OX=9606 GN=CRKL PE=1 SV=1	VGMIPVPYVEK	0.00343784	2	yes	0.199	0.525	1.477	3.311	0.102	0.386
P46109	Crk-like protein OS=Homo sapiens OX=9606 GN=CRKL PE=1 SV=1	HGMFLVR	0.121053	1	yes				1.01		0.99
Q9BWP8	Collectin-11 OS=Homo sapiens OX=9606 GN=COLEC11 PE=1 SV=1	VFIGINDLEK	6.44928e-07	8	yes	0.522	0.538	1.626	2.822	0.383	0.109
Q9BWP8	Collectin-11 OS=Homo sapiens OX=9606 GN=COLEC11 PE=1 SV=1	YADAQLSCQGR	9.95047e-09	6	yes	0.594	1.477	1.508	1.019	1.132	0.269
Q9BWP8	Collectin-11 OS=Homo sapiens OX=9606 GN=COLEC11 PE=1 SV=1	EGAFVYSDHSPMR	8.5981e-05	5	yes		1.28	0.629	1.017	1.074
Q9BWP8	Collectin-11 OS=Homo sapiens OX=9606 GN=COLEC11 PE=1 SV=1	EGAFVYSDHSPMR	0.00102723	2	yes			1.101	0.899
O95336	6-phosphogluconolactonase OS=Homo sapiens OX=9606 GN=PGLS PE=1 SV=2	LLTVPFEK	4.2437e-05	3	yes		0.36	0.715	1.925
O95336	6-phosphogluconolactonase OS=Homo sapiens OX=9606 GN=PGLS PE=1 SV=2	LVPFDHAESTYGLYR	7.91669e-09	2	yes				1
O95336	6-phosphogluconolactonase OS=Homo sapiens OX=9606 GN=PGLS PE=1 SV=2	IVAPISDSPKPPPQR	2.13935e-06	2	yes	0.143		0.361	2.496
O95336	6-phosphogluconolactonase OS=Homo sapiens OX=9606 GN=PGLS PE=1 SV=2	WTLGFCDER	0.000248492	1	yes				1
O95336	6-phosphogluconolactonase OS=Homo sapiens OX=9606 GN=PGLS PE=1 SV=2	TVIFVATGEGK	4.99283e-05	3	yes	0.598	1.113	1.238	1.678	0.373
O95336	6-phosphogluconolactonase OS=Homo sapiens OX=9606 GN=PGLS PE=1 SV=2	ELPAAVAPAGPASLAR	3.34229e-05	2	yes		0.228	0.372	3.366	0.034
O95336	6-phosphogluconolactonase OS=Homo sapiens OX=9606 GN=PGLS PE=1 SV=2	AACCLAGAR	0.0242349	1	yes	0.059	0.63		1.353		1.957
P00505	Aspartate aminotransferase, mitochondrial OS=Homo sapiens OX=9606 GN=GOT2 PE=1 SV=3	SSWWTHVEMGPPDPILGVTEAFK	0.000531839	2	yes	1.184	2.302	0.909		0.353	0.252
P00505	Aspartate aminotransferase, mitochondrial OS=Homo sapiens OX=9606 GN=GOT2 PE=1 SV=3	IPEQSVLLLHACAHNPTGVD	0.156879	1	yes	1	1
O95394	Phosphoacetylglucosamine mutase OS=Homo sapiens OX=9606 GN=PGM3 PE=1 SV=1	AFVELTK	0.00496998	1	yes	0.378	2.858		0.551	0.957	0.255
P04424	Argininosuccinate lyase OS=Homo sapiens OX=9606 GN=ASL PE=1 SV=4	NPDSLELIR	1.73543e-05	5	yes	0.51	1.002	2.014	1.286	0.654	0.535
P04424	Argininosuccinate lyase OS=Homo sapiens OX=9606 GN=ASL PE=1 SV=4	DVLFPGYTHLQR	0.000919049	1	yes	0.237			1.763
P04424	Argininosuccinate lyase OS=Homo sapiens OX=9606 GN=ASL PE=1 SV=4	AEMDQILHGLDK	4.27715e-08	2	yes	0.227	0.197	0.958	4.479	0.046	0.093
Q92888	Rho guanine nucleotide exchange factor 1 OS=Homo sapiens OX=9606 GN=ARHGEF1 PE=1 SV=2	DMEDLLR	0.0014338	3	yes	0.067	1.052	0.648	3.069	0.165
Q92888	Rho guanine nucleotide exchange factor 1 OS=Homo sapiens OX=9606 GN=ARHGEF1 PE=1 SV=2	FDGAEGSWFQK	1.60957e-06	2	yes	0.407	1.21	0.783	1.625	0.968	1.006
Q92888	Rho guanine nucleotide exchange factor 1 OS=Homo sapiens OX=9606 GN=ARHGEF1 PE=1 SV=2	GEPQVPDFR	0.000184177	1	yes			0.307	1.693
Q92888	Rho guanine nucleotide exchange factor 1 OS=Homo sapiens OX=9606 GN=ARHGEF1 PE=1 SV=2	NIGAPGQDTPGVSLHPL	0.0080974	1	yes				1
Q92888	Rho guanine nucleotide exchange factor 1 OS=Homo sapiens OX=9606 GN=ARHGEF1 PE=1 SV=2	DGDGVPGGGPLSPAR	0.0080974	1	yes		0.861	0.705	1.434
Q16853	Membrane primary amine oxidase OS=Homo sapiens OX=9606 GN=AOC3 PE=1 SV=3	LGPGLVDAAQAR	0.000224503	1	yes		1.561	0.512	0.927
O14744	Protein arginine N-methyltransferase 5 OS=Homo sapiens OX=9606 GN=PRMT5 PE=1 SV=4	DWNTLIVGK	0.000229109	4	yes	0.741	0.627		3.351	0.185	0.095
O14744	Protein arginine N-methyltransferase 5 OS=Homo sapiens OX=9606 GN=PRMT5 PE=1 SV=4	VPLVAPEDLR	0.0324127	1	yes	0.63	1.052	0.571	1.747
O14744	Protein arginine N-methyltransferase 5 OS=Homo sapiens OX=9606 GN=PRMT5 PE=1 SV=4	SDLLLSGR	0.0442798	1	yes	0.638	1.511	1.181	1.44	0.23
Q9Y376	Calcium-binding protein 39 OS=Homo sapiens OX=9606 GN=CAB39 PE=1 SV=1	LIEFLSK	0.000809821	2	yes	0.362	0.887	0.955	3.094	0.353	0.35
Q9Y376	Calcium-binding protein 39 OS=Homo sapiens OX=9606 GN=CAB39 PE=1 SV=1	YISKPENLK	0.000310665	1	yes				1
Q9Y376	Calcium-binding protein 39 OS=Homo sapiens OX=9606 GN=CAB39 PE=1 SV=1	EILYGTNEK	9.76225e-05	2	yes	0.42	0.869		1.567		1.145
Q9ULV4	Coronin-1C OS=Homo sapiens OX=9606 GN=CORO1C PE=1 SV=1	NADPILISLK	8.39957e-07	10	yes	0.141	0.301	1.225	4.187	0.084	0.062
Q9ULV4	Coronin-1C OS=Homo sapiens OX=9606 GN=CORO1C PE=1 SV=1	NGSLICTASK	1.95237e-06	2	yes		0.494	1.099	1.597		0.81
Q9ULV4	Coronin-1C OS=Homo sapiens OX=9606 GN=CORO1C PE=1 SV=1	NDQCYDDIR	1.87286e-05	2	yes			0.734	1.266
Q9ULV4	Coronin-1C OS=Homo sapiens OX=9606 GN=CORO1C PE=1 SV=1	QLALWNPK	0.000224503	2	yes	2.214	0.404	1.202	1.617	0.42	0.143
Q9ULV4	Coronin-1C OS=Homo sapiens OX=9606 GN=CORO1C PE=1 SV=1	YFEITDESPYVHYLNTFSSK	1.93605e-08	1	yes
Q9ULV4	Coronin-1C OS=Homo sapiens OX=9606 GN=CORO1C PE=1 SV=1	CDLISIPK	2.01093e-05	3	yes	0.131			3.713	0.084	0.071
Q9ULV4	Coronin-1C OS=Homo sapiens OX=9606 GN=CORO1C PE=1 SV=1	NILDSKPTAN	0.00438944	2	yes			1.047	0.953
P17927	Complement receptor type 1 OS=Homo sapiens OX=9606 GN=CR1 PE=1 SV=3	SCDDFLGQLPHGR	7.97627e-06	2	yes	0.523	0.902	0.844	2.986	0.361	0.384
P17927	Complement receptor type 1 OS=Homo sapiens OX=9606 GN=CR1 PE=1 SV=3	GAASLHCTPQGDWSPEAPR	0.000161399	1	yes
P48444	Coatomer subunit delta OS=Homo sapiens OX=9606 GN=ARCN1 PE=1 SV=1	SFPVNSDVGVLK	9.42126e-05	2	yes		0.296	0.91	1.793
P48444	Coatomer subunit delta OS=Homo sapiens OX=9606 GN=ARCN1 PE=1 SV=1	GVQLQTHPNVDK	0.0138034	1	yes				1
O60716	Catenin delta-1 OS=Homo sapiens OX=9606 GN=CTNND1 PE=1 SV=1	KPIEDPANDTVDFPK	5.12653e-06	1	yes		1.558		1.97	0.207	0.265
O60716	Catenin delta-1 OS=Homo sapiens OX=9606 GN=CTNND1 PE=1 SV=1	ALSAIADLLTNEHER	0.133562	1	yes	0.919	1.217	0.308	1.557
O95865	N(G),N(G)-dimethylarginine dimethylaminohydrolase 2 OS=Homo sapiens OX=9606 GN=DDAH2 PE=1 SV=1	EFFVGLSK	1.38777e-05	5	no	0.397	0.413	2.001	2.725	0.289	0.176
O95865	N(G),N(G)-dimethylarginine dimethylaminohydrolase 2 OS=Homo sapiens OX=9606 GN=DDAH2 PE=1 SV=1	ALQDLGLR	0.000242265	4	yes		0.833	0.555	2.38	0.232
O95865	N(G),N(G)-dimethylarginine dimethylaminohydrolase 2 OS=Homo sapiens OX=9606 GN=DDAH2 PE=1 SV=1	GLCGMGGPR	0.000158959	1	yes				1
O95865	N(G),N(G)-dimethylarginine dimethylaminohydrolase 2 OS=Homo sapiens OX=9606 GN=DDAH2 PE=1 SV=1	GAEIVADTFR	0.000678289	1	yes
O95865	N(G),N(G)-dimethylarginine dimethylaminohydrolase 2 OS=Homo sapiens OX=9606 GN=DDAH2 PE=1 SV=1	GGGDLPNSQEALQK	1.7036e-07	2	yes		1.096	0.815	1.79	0.3
Q8TF62	Probable phospholipid-transporting ATPase IM OS=Homo sapiens OX=9606 GN=ATP8B4 PE=1 SV=3	MLEDANAATEER	0.000933106	1	yes				1
Q8TF62	Probable phospholipid-transporting ATPase IM OS=Homo sapiens OX=9606 GN=ATP8B4 PE=1 SV=3	IYGEVHDDLDQK	0.000107513	3	yes		0.512		2.419	0.069
Q8TF62	Probable phospholipid-transporting ATPase IM OS=Homo sapiens OX=9606 GN=ATP8B4 PE=1 SV=3	SGYAFAHQEGYGELITSGK	2.02117e-05	1	yes
Q8TF62	Probable phospholipid-transporting ATPase IM OS=Homo sapiens OX=9606 GN=ATP8B4 PE=1 SV=3	TEITQEKEPVDFSVK	0.00136322	2	yes		0.255		1.745
Q8TF62	Probable phospholipid-transporting ATPase IM OS=Homo sapiens OX=9606 GN=ATP8B4 PE=1 SV=3	IAGLYEEIER	0.0146903	2	yes		0.169	0.423	2.408
Q8TF62	Probable phospholipid-transporting ATPase IM OS=Homo sapiens OX=9606 GN=ATP8B4 PE=1 SV=3	TTDTVSSFSQDK	0.0293013	1	yes		0.329	0.558	2.982	0.131
Q8TF62	Probable phospholipid-transporting ATPase IM OS=Homo sapiens OX=9606 GN=ATP8B4 PE=1 SV=3	GADTILFEK	0.0402991	3	yes		0.344	0.809	2.728	0.119
Q8TF62	Probable phospholipid-transporting ATPase IM OS=Homo sapiens OX=9606 GN=ATP8B4 PE=1 SV=3	NPPPTSGLEK	0.0632455	1	yes		0.472	0.42	2.94		0.168
Q8TF62	Probable phospholipid-transporting ATPase IM OS=Homo sapiens OX=9606 GN=ATP8B4 PE=1 SV=3	QSEVLINSK	0.0704315	3	yes		0.857	0.425	1.719
P00736	Complement C1r subcomponent OS=Homo sapiens OX=9606 GN=C1R PE=1 SV=2	NLPNGDFR	0.00101177	13	yes	1.909	0.716	1.01	1.235	0.694	0.436
P00736	Complement C1r subcomponent OS=Homo sapiens OX=9606 GN=C1R PE=1 SV=2	QDACQGDSGGVFAVR	2.68715e-11	16	yes	1.586	0.941	1.144	1.196	0.861	0.273
P00736	Complement C1r subcomponent OS=Homo sapiens OX=9606 GN=C1R PE=1 SV=2	PVNPVEQR	2.45161e-05	14	yes	1.873	0.685	1.178	1.421	0.589	0.254
P00736	Complement C1r subcomponent OS=Homo sapiens OX=9606 GN=C1R PE=1 SV=2	QGYQLIEGNQVLH	2.85357e-10	8	yes	2.164	0.331	0.486	2.56	0.323	0.136
P00736	Complement C1r subcomponent OS=Homo sapiens OX=9606 GN=C1R PE=1 SV=2	LPVANPQACENWLR	4.49311e-12	10	yes	1.331	0.076	0.202	4.312	0.072	0.007
P00736	Complement C1r subcomponent OS=Homo sapiens OX=9606 GN=C1R PE=1 SV=2	LFGEVTSPLFPK	0.000111404	1	yes	0.537	0.246		2.217
P00736	Complement C1r subcomponent OS=Homo sapiens OX=9606 GN=C1R PE=1 SV=2	LVFQQFDLEPSEGCFYDYVK	6.404e-05	1	yes	1.424	2.548	0.631		0.119	0.278
P00736	Complement C1r subcomponent OS=Homo sapiens OX=9606 GN=C1R PE=1 SV=2	IQYYCHEPYYK	1.51838e-09	16	yes	2.661	0.383	0.255	1.93	0.643	0.129
P00736	Complement C1r subcomponent OS=Homo sapiens OX=9606 GN=C1R PE=1 SV=2	VLNYVDWIK	8.34001e-05	2	yes
P00736	Complement C1r subcomponent OS=Homo sapiens OX=9606 GN=C1R PE=1 SV=2	YTTEIIK	4.2437e-05	11	yes	1.438	0.873	1.133	1.484	0.647	0.425
P00736	Complement C1r subcomponent OS=Homo sapiens OX=9606 GN=C1R PE=1 SV=2	YTTTMGVNTYK	2.43127e-07	7	yes	2.476	0.496	0.141	1.146	0.741
P00736	Complement C1r subcomponent OS=Homo sapiens OX=9606 GN=C1R PE=1 SV=2	YTTTMGVNTYK	2.63718e-07	9	yes	0.701	1.22	1.234	1.999	0.646	0.2
P00736	Complement C1r subcomponent OS=Homo sapiens OX=9606 GN=C1R PE=1 SV=2	YQAVDLDECASR	1.07385e-08	12	yes	2.135	0.733	0.73	1.056	0.981	0.365
P00736	Complement C1r subcomponent OS=Homo sapiens OX=9606 GN=C1R PE=1 SV=2	VSGFGVMEEK	7.34541e-05	11	yes	2.162	0.628	0.721	1.554	0.779	0.156
P00736	Complement C1r subcomponent OS=Homo sapiens OX=9606 GN=C1R PE=1 SV=2	VSGFGVMEEK	1.51436e-06	7	yes	0.975	0.94	1.183	2.124	0.568	0.209
P00736	Complement C1r subcomponent OS=Homo sapiens OX=9606 GN=C1R PE=1 SV=2	VSVHPDYR	2.38024e-06	2	yes	0.969	1.241	0.63	0.724	1.209	1.227
P00736	Complement C1r subcomponent OS=Homo sapiens OX=9606 GN=C1R PE=1 SV=2	TLDEFTIIQNLQPQYQFR	4.65006e-05	6	yes	1.359	3.048	0.993	0.116	0.173	0.311
P00736	Complement C1r subcomponent OS=Homo sapiens OX=9606 GN=C1R PE=1 SV=2	EFMSQGNK	5.79139e-06	13	yes	3.229	0.362	0.362	0.893	0.154
P00736	Complement C1r subcomponent OS=Homo sapiens OX=9606 GN=C1R PE=1 SV=2	EFMSQGNK	0.000490403	1	yes	1.879	0.584	0.548		0.989
P00736	Complement C1r subcomponent OS=Homo sapiens OX=9606 GN=C1R PE=1 SV=2	DYFIATCK	0.000224503	11	yes	1.717	0.94	1.029	1.133	0.822	0.358
P00736	Complement C1r subcomponent OS=Homo sapiens OX=9606 GN=C1R PE=1 SV=2	FCGQLGSPLGNPPGK	1.01122e-09	9	yes	3.162	0.168	0.231	2.141	0.278	0.021
P00736	Complement C1r subcomponent OS=Homo sapiens OX=9606 GN=C1R PE=1 SV=2	ESEQGVYTCTAQGIWK	1.93776e-09	4	yes	1.14	0.289	1.217	2.954	0.304	0.096
P00736	Complement C1r subcomponent OS=Homo sapiens OX=9606 GN=C1R PE=1 SV=2	CLPVCGKPVNPVEQR	4.69506e-10	5	yes	2.509	0.596	0.23	1.656	0.901	0.108
P00736	Complement C1r subcomponent OS=Homo sapiens OX=9606 GN=C1R PE=1 SV=2	NIGEFCGK	0.00546075	16	yes	2.002	0.685	0.774	1.183	1.184	0.172
P00736	Complement C1r subcomponent OS=Homo sapiens OX=9606 GN=C1R PE=1 SV=2	GYGFYTK	0.00850337	9	yes	2.284	0.551	0.557	1.424	0.871	0.312
P00736	Complement C1r subcomponent OS=Homo sapiens OX=9606 GN=C1R PE=1 SV=2	VANPQACENWLR	0.010899	1	yes	0.988	0.704	1.206	1.643		0.459
Q9NZP8	Complement C1r subcomponent-like protein OS=Homo sapiens OX=9606 GN=C1RL PE=1 SV=2	GSEAINAPGDNPAK	7.28569e-07	5	yes	0.411	1.685	1.402	0.965	0.748	0.788
P07339	Cathepsin D OS=Homo sapiens OX=9606 GN=CTSD PE=1 SV=1	LSPEDYTLK	9.42126e-05	3	yes	0.285	0.865			1.818	1.032
P07339	Cathepsin D OS=Homo sapiens OX=9606 GN=CTSD PE=1 SV=1	YYTVFDR	0.000369156	6	yes	0.808	0.633	1.025	0.827	1.576	1.131
P07339	Cathepsin D OS=Homo sapiens OX=9606 GN=CTSD PE=1 SV=1	VSTLPAITLK	2.18327e-06	5	yes	0.994		0.985	1.227	0.794
P07339	Cathepsin D OS=Homo sapiens OX=9606 GN=CTSD PE=1 SV=1	EGPIPEVLK	0.138848	1	yes		0.862			1.006	1.133
Q7Z6B0	Coiled-coil domain-containing protein 91 OS=Homo sapiens OX=9606 GN=CCDC91 PE=1 SV=2	AAIIEEQK	0.000856191	3	yes	1.253	0.638	0.983		1.127
P05156	Complement factor I OS=Homo sapiens OX=9606 GN=CFI PE=1 SV=2	IIFHENYNAGTYQNDIALIEMK	4.9485e-12	4	yes	1.188	2.562	0.53	0.162	0.217	1.34
P05156	Complement factor I OS=Homo sapiens OX=9606 GN=CFI PE=1 SV=2	LPYQCPK	1.98236e-06	6	yes	0.957	1.338	0.888	1.125	0.645	1.047
P05156	Complement factor I OS=Homo sapiens OX=9606 GN=CFI PE=1 SV=2	YQIWTTVVDWIHPDLK	1.06112e-06	4	yes	1.433	2.239	1.052	0.398	0.454	0.423
P05156	Complement factor I OS=Homo sapiens OX=9606 GN=CFI PE=1 SV=2	WILTAAH	3.42828e-05	2	no	2.174			1.287	0.444	0.095
P05156	Complement factor I OS=Homo sapiens OX=9606 GN=CFI PE=1 SV=2	SFPTYCQQK	2.74153e-05	6	yes	1.277	1.648	0.662	1.141	0.661	0.613
P05156	Complement factor I OS=Homo sapiens OX=9606 GN=CFI PE=1 SV=2	SLECLHPGTK	8.90931e-05	4	yes	0.93	1.342	0.542	1.387	1.021	0.779
P05156	Complement factor I OS=Homo sapiens OX=9606 GN=CFI PE=1 SV=2	AQLGDLPWQVAIK	1.57058e-07	3	yes	2.03	1.605			0.095	0.269
P05156	Complement factor I OS=Homo sapiens OX=9606 GN=CFI PE=1 SV=2	CIEGTCVCK	6.35171e-07	2	yes	0.777	1.3		0.923
P05156	Complement factor I OS=Homo sapiens OX=9606 GN=CFI PE=1 SV=2	HGNTDSEGIVEVK	2.15215e-07	5	yes	0.368	1.409	0.762	1.746	0.513	1.202
P05156	Complement factor I OS=Homo sapiens OX=9606 GN=CFI PE=1 SV=2	KVTYTSQEDLVEK	8.357e-07	2	yes	1.299	1.364		0.799	0.599	0.939
P05156	Complement factor I OS=Homo sapiens OX=9606 GN=CFI PE=1 SV=2	IVIEYVDR	0.00289994	6	yes	0.841	0.792	1.519	1.038	0.513	1.297
P05156	Complement factor I OS=Homo sapiens OX=9606 GN=CFI PE=1 SV=2	EANVACLDLGFQQGADTQR	0.0452796	1	yes	1.967	1.956	0.668	0.516	0.353	0.54
P02462	Collagen alpha-1(IV) chain OS=Homo sapiens OX=9606 GN=COL4A1 PE=1 SV=4	SLLYVQGNER	0.000539988	1	yes			1.726			0.274
P02462	Collagen alpha-1(IV) chain OS=Homo sapiens OX=9606 GN=COL4A1 PE=1 SV=4	AHGQDLGTAGSCLR	6.99548e-07	9	yes	0.875	1.208	1.513	1.302	0.67	0.432
P02462	Collagen alpha-1(IV) chain OS=Homo sapiens OX=9606 GN=COL4A1 PE=1 SV=4	ASPGSCLEEFR	3.79868e-06	6	yes	0.471	1.115	0.951	2.027	0.827	0.609
P02462	Collagen alpha-1(IV) chain OS=Homo sapiens OX=9606 GN=COL4A1 PE=1 SV=4	HSQTIDDPQCPSGTK	6.75247e-13	2	yes
P02462	Collagen alpha-1(IV) chain OS=Homo sapiens OX=9606 GN=COL4A1 PE=1 SV=4	ALASPGSCLEEFR	0.00570942	1	yes			0.599	1.401
O94886	CSC1-like protein 1 OS=Homo sapiens OX=9606 GN=TMEM63A PE=1 SV=3	MDSPFLELWQSK	0.000937839	5	yes	0.181	0.799	0.752	2.831	0.437
Q8IWA5	Choline transporter-like protein 2 OS=Homo sapiens OX=9606 GN=SLC44A2 PE=1 SV=3	QFCVPGFK	0.000105887	3	yes	0.366		1.178	3.221	0.184	0.051
Q8IWA5	Choline transporter-like protein 2 OS=Homo sapiens OX=9606 GN=SLC44A2 PE=1 SV=3	VIYPTDSR	0.00238454	4	yes		0.967	1.5	1.341		0.192
Q8IWA5	Choline transporter-like protein 2 OS=Homo sapiens OX=9606 GN=SLC44A2 PE=1 SV=3	ANGVLEAR	0.0011251	2	yes	2.26	0.317	1.484	0.679	0.259
Q8IWA5	Choline transporter-like protein 2 OS=Homo sapiens OX=9606 GN=SLC44A2 PE=1 SV=3	KVIYPTDSR	0.00161835	2	yes		0.554	0.809	1.637
Q8IWA5	Choline transporter-like protein 2 OS=Homo sapiens OX=9606 GN=SLC44A2 PE=1 SV=3	DGDCPAVLIPSKPLAR	0.0029735	1	yes				1
Q8IWA5	Choline transporter-like protein 2 OS=Homo sapiens OX=9606 GN=SLC44A2 PE=1 SV=3	YLTYLNAR	0.00336978	1	yes			0.369	1.631
Q9H0S4	Probable ATP-dependent RNA helicase DDX47 OS=Homo sapiens OX=9606 GN=DDX47 PE=1 SV=1	KLPGFPTQDDEVMMLTER	0.00906063	1	yes	0.501	1.499
Q96IU4	Protein ABHD14B OS=Homo sapiens OX=9606 GN=ABHD14B PE=1 SV=1	INAANYASVK	8.34948e-06	3	yes	0.277	0.592		2.967	0.164
Q96IU4	Protein ABHD14B OS=Homo sapiens OX=9606 GN=ABHD14B PE=1 SV=1	EALPGSGQAR	1.8824e-05	4	yes	0.39	1.209	0.541	1.86
Q96IU4	Protein ABHD14B OS=Homo sapiens OX=9606 GN=ABHD14B PE=1 SV=1	AVAIDLPGLGH	3.97248e-05	3	yes	0.144	0.107	0.7	3.05
P02763	Alpha-1-acid glycoprotein 1 OS=Homo sapiens OX=9606 GN=ORM1 PE=1 SV=1	MLAFDVNDEK	6.91103e-05	9	yes	0.394	0.507	1.511	2.61	0.403	0.576
P02763	Alpha-1-acid glycoprotein 1 OS=Homo sapiens OX=9606 GN=ORM1 PE=1 SV=1	MLAFDVNDEK	0.000515906	1	yes	0.369		1.631	1.263	0.586	1.152
P02763	Alpha-1-acid glycoprotein 1 OS=Homo sapiens OX=9606 GN=ORM1 PE=1 SV=1	YVGGQEHFAH	3.81803e-06	3	yes	0.483	0.768	1.617	1.58	0.804	0.748
P02763	Alpha-1-acid glycoprotein 1 OS=Homo sapiens OX=9606 GN=ORM1 PE=1 SV=1	SDVVYTDWK	8.74803e-07	16	yes	0.366	1.268	0.927	1.559	0.752	1.128
P02763	Alpha-1-acid glycoprotein 1 OS=Homo sapiens OX=9606 GN=ORM1 PE=1 SV=1	SVYADKPETTK	4.65006e-05	2	yes		1.937	0.659	1.093	0.617	0.693
P02763	Alpha-1-acid glycoprotein 1 OS=Homo sapiens OX=9606 GN=ORM1 PE=1 SV=1	TEDTIFLR	1.49767e-05	43	no	0.728	1.124	1.056	1.501	0.654	0.936
P02763	Alpha-1-acid glycoprotein 1 OS=Homo sapiens OX=9606 GN=ORM1 PE=1 SV=1	LAFDVNDEK	0.000103758	5	yes	0.541	0.865		1.973	0.658	0.964
P02763	Alpha-1-acid glycoprotein 1 OS=Homo sapiens OX=9606 GN=ORM1 PE=1 SV=1	YVGGQEHFAHLL	0.0203807	1	yes		0.175	1.071	3.383	0.165	0.206
Q16186	Proteasomal ubiquitin receptor ADRM1 OS=Homo sapiens OX=9606 GN=ADRM1 PE=1 SV=2	GDVEAFAK	0.00115975	1	yes	0.301	0.992	1.237	1.471
P05062	Fructose-bisphosphate aldolase B OS=Homo sapiens OX=9606 GN=ALDOB PE=1 SV=2	LDQGGAPLAGTNK	0.0100849	2	yes	0.548	1.456			0.996
P55008	Allograft inflammatory factor 1 OS=Homo sapiens OX=9606 GN=AIF1 PE=1 SV=1	YSSDEDLPSK	1.3611e-06	4	yes	0.073	1.039	0.818	2.663	0.406
P55008	Allograft inflammatory factor 1 OS=Homo sapiens OX=9606 GN=AIF1 PE=1 SV=1	QFLDDPK	0.00292914	3	yes		0.739		2.048	0.213
P12429	Annexin A3 OS=Homo sapiens OX=9606 GN=ANXA3 PE=1 SV=3	NTPAFLAER	2.09435e-05	7	yes	0.048	0.714	0.433	4.085	0.634	0.086
P12429	Annexin A3 OS=Homo sapiens OX=9606 GN=ANXA3 PE=1 SV=3	QDAQILYK	4.75034e-06	6	yes	1.952	0.901	0.828	0.943	1.049	0.327
P12429	Annexin A3 OS=Homo sapiens OX=9606 GN=ANXA3 PE=1 SV=3	LTFDEYR	0.00139103	5	yes		0.401	1.185	2.091	0.323
P12429	Annexin A3 OS=Homo sapiens OX=9606 GN=ANXA3 PE=1 SV=3	SEIDLLDIR	3.99667e-06	3	yes			0.341	1.659
P12429	Annexin A3 OS=Homo sapiens OX=9606 GN=ANXA3 PE=1 SV=3	SDTSGDYEITLLK	1.20591e-07	5	yes		0.116	0.533	3.305	0.046
P12429	Annexin A3 OS=Homo sapiens OX=9606 GN=ANXA3 PE=1 SV=3	SLGDDISSETSGDFR	3.25658e-10	4	yes		0.079	0.632	2.289
P12429	Annexin A3 OS=Homo sapiens OX=9606 GN=ANXA3 PE=1 SV=3	EYQAAYGK	0.000101156	2	yes	0.279	1.073	0.483	2.92	0.889	0.356
P12429	Annexin A3 OS=Homo sapiens OX=9606 GN=ANXA3 PE=1 SV=3	ALLTLADGR	1.80742e-05	9	yes	0.069	0.433	1.408	3.781	0.233	0.076
P12429	Annexin A3 OS=Homo sapiens OX=9606 GN=ANXA3 PE=1 SV=3	DISQAYYTVYK	5.82089e-06	3	yes		0.218	0.5	3.154	0.127
P12429	Annexin A3 OS=Homo sapiens OX=9606 GN=ANXA3 PE=1 SV=3	GIGTDEFTLNR	5.15265e-06	6	yes	0.039	0.222	1.062	4.482	0.162	0.032
P12429	Annexin A3 OS=Homo sapiens OX=9606 GN=ANXA3 PE=1 SV=3	MLISILTER	0.020095	1	yes			0.646	2.333	0.022
P56211	cAMP-regulated phosphoprotein 19 OS=Homo sapiens OX=9606 GN=ARPP19 PE=1 SV=2	YFDSGDYNMAK	5.13111e-07	2	no		0.519	0.581	1.883	1.017
P56211	cAMP-regulated phosphoprotein 19 OS=Homo sapiens OX=9606 GN=ARPP19 PE=1 SV=2	YFDSGDYNMAK	0.000654658	1	no		0.724	1.598	1.319	0.705	0.654
P56211	cAMP-regulated phosphoprotein 19 OS=Homo sapiens OX=9606 GN=ARPP19 PE=1 SV=2	PGGSDFLR	0.00501954	1	yes
Q92688	Acidic leucine-rich nuclear phosphoprotein 32 family member B OS=Homo sapiens OX=9606 GN=ANP32B PE=1 SV=1	ELVLDNCK	0.00057385	2	yes	0.532	1.59	1.409	1.383	0.75	0.337
Q92688	Acidic leucine-rich nuclear phosphoprotein 32 family member B OS=Homo sapiens OX=9606 GN=ANP32B PE=1 SV=1	IFGGLDMLAEK	0.00449997	1	yes				1
Q92688	Acidic leucine-rich nuclear phosphoprotein 32 family member B OS=Homo sapiens OX=9606 GN=ANP32B PE=1 SV=1	IFGGLDMLAEK	0.00278595	1	yes	0.162		0.788	2.05
Q92688	Acidic leucine-rich nuclear phosphoprotein 32 family member B OS=Homo sapiens OX=9606 GN=ANP32B PE=1 SV=1	LELSENR	0.0293013	1	yes		0.52	1.092	2.188	0.201
Q9Y6E2	Basic leucine zipper and W2 domain-containing protein 2 OS=Homo sapiens OX=9606 GN=BZW2 PE=1 SV=1	ELSDFLR	0.000350895	2	yes	0.161	1.551		2.108	0.181
Q9Y6E2	Basic leucine zipper and W2 domain-containing protein 2 OS=Homo sapiens OX=9606 GN=BZW2 PE=1 SV=1	FLDSTGSR	0.00705802	1	yes			0.568	1.432
Q9Y6E2	Basic leucine zipper and W2 domain-containing protein 2 OS=Homo sapiens OX=9606 GN=BZW2 PE=1 SV=1	FEPTVFR	0.065753	1	yes	1.207	0.901	1.044	1.677	0.171
P13501	C-C motif chemokine 5 OS=Homo sapiens OX=9606 GN=CCL5 PE=1 SV=3	CSNPAVVFVTR	3.24797e-07	5	yes			0.864	2.133	0.002
P13501	C-C motif chemokine 5 OS=Homo sapiens OX=9606 GN=CCL5 PE=1 SV=3	EYFYTSGK	0.0395795	1	yes				1
Q9P2I0	Cleavage and polyadenylation specificity factor subunit 2 OS=Homo sapiens OX=9606 GN=CPSF2 PE=1 SV=2	ITEIELR	0.000905204	2	yes		1.241		1.099	0.66
Q93034	Cullin-5 OS=Homo sapiens OX=9606 GN=CUL5 PE=1 SV=4	AVVNDATIFK	0.000156556	3	yes		0.506	0.684	1.81
Q93034	Cullin-5 OS=Homo sapiens OX=9606 GN=CUL5 PE=1 SV=4	LALPADSVNIK	0.000238604	2	yes	0.661	0.509	0.807	2.913		0.111
P09525	Annexin A4 OS=Homo sapiens OX=9606 GN=ANXA4 PE=1 SV=4	NAMEDAQTLR	3.11583e-06	2	yes		0.625	0.41	1.71		1.256
P09525	Annexin A4 OS=Homo sapiens OX=9606 GN=ANXA4 PE=1 SV=4	ISQTYQQQYGR	0.000709926	1	yes				1
P09525	Annexin A4 OS=Homo sapiens OX=9606 GN=ANXA4 PE=1 SV=4	SAYFAEK	0.000743032	4	yes	0.696	0.847	1.09	2.192	0.907	0.268
P09525	Annexin A4 OS=Homo sapiens OX=9606 GN=ANXA4 PE=1 SV=4	SDTSFMFQR	3.51648e-05	2	yes			0.627	2.172		0.201
P09525	Annexin A4 OS=Homo sapiens OX=9606 GN=ANXA4 PE=1 SV=4	AASGFNAMEDAQTLR	6.75104e-07	1	yes		0.506		2.258		0.236
P09525	Annexin A4 OS=Homo sapiens OX=9606 GN=ANXA4 PE=1 SV=4	DEGNYLDDALVR	1.27635e-08	2	yes		0.408	0.943	3.4	0.108	0.142
P09525	Annexin A4 OS=Homo sapiens OX=9606 GN=ANXA4 PE=1 SV=4	GLGTDDNTLIR	8.39201e-06	7	yes	0.181	0.819	1.061	3.357	0.436	0.146
P09525	Annexin A4 OS=Homo sapiens OX=9606 GN=ANXA4 PE=1 SV=4	GCLIEILASR	0.000743032	1	yes				1
P09525	Annexin A4 OS=Homo sapiens OX=9606 GN=ANXA4 PE=1 SV=4	DIEQSIK	0.00496998	1	yes		0.83		1.259	0.911
P09525	Annexin A4 OS=Homo sapiens OX=9606 GN=ANXA4 PE=1 SV=4	AEIDMLDIR	0.0118903	1	yes
P09525	Annexin A4 OS=Homo sapiens OX=9606 GN=ANXA4 PE=1 SV=4	WGTDEVK	0.0140034	1	yes		1.103		1.149	0.748
O14791	Apolipoprotein L1 OS=Homo sapiens OX=9606 GN=APOL1 PE=1 SV=5	LNILNNNYK	3.37971e-06	15	yes	2.546	0.686	0.182	1.475	0.909	0.202
O14791	Apolipoprotein L1 OS=Homo sapiens OX=9606 GN=APOL1 PE=1 SV=5	LKSELEDNIR	1.97047e-05	2	yes	0.667	2.131		0.543		0.659
O14791	Apolipoprotein L1 OS=Homo sapiens OX=9606 GN=APOL1 PE=1 SV=5	VQQNVPSGTDTGDPQSK	4.31033e-11	7	yes	0.973	1.004	0.77	1.356	1.186	0.711
O14791	Apolipoprotein L1 OS=Homo sapiens OX=9606 GN=APOL1 PE=1 SV=5	VNEPSILEMSR	4.38721e-08	11	yes	1.139	0.411	1.081	1.734	0.681	0.955
O14791	Apolipoprotein L1 OS=Homo sapiens OX=9606 GN=APOL1 PE=1 SV=5	VNEPSILEMSR	1.42007e-08	20	yes	0.479	1.709	1.216	1.485	0.541	0.57
O14791	Apolipoprotein L1 OS=Homo sapiens OX=9606 GN=APOL1 PE=1 SV=5	VAQELEEK	7.24226e-06	5	yes	0.55	1.063	0.616	1.197	1.527	1.047
O14791	Apolipoprotein L1 OS=Homo sapiens OX=9606 GN=APOL1 PE=1 SV=5	VTEPISAESGEQVER	9.87596e-12	12	yes	0.774	1.478	1.073	1	0.824	0.852
O14791	Apolipoprotein L1 OS=Homo sapiens OX=9606 GN=APOL1 PE=1 SV=5	WWTQAQAHDLVIK	2.41306e-10	4	yes	0.96	0.37	0.447	4.138	0.044	0.04
O14791	Apolipoprotein L1 OS=Homo sapiens OX=9606 GN=APOL1 PE=1 SV=5	SELEDNIR	0.00017595	5	yes	0.856	2.162		0.891	0.677	0.415
O14791	Apolipoprotein L1 OS=Homo sapiens OX=9606 GN=APOL1 PE=1 SV=5	SETAEELK	8.73012e-05	4	yes	0.837	0.973	0.386	0.584	1.446	1.774
O14791	Apolipoprotein L1 OS=Homo sapiens OX=9606 GN=APOL1 PE=1 SV=5	ALADGVQK	0.000304423	7	yes	0.628	1.285	0.917	0.821	0.975	1.374
O14791	Apolipoprotein L1 OS=Homo sapiens OX=9606 GN=APOL1 PE=1 SV=5	SETAEELKK	0.0213611	2	yes	0.743	0.93	0.97	1.357
O14791	Apolipoprotein L1 OS=Homo sapiens OX=9606 GN=APOL1 PE=1 SV=5	VTEPISAESGEQVERVNEPSILEMSR	0.145966	1	yes						1
Q9NP61	ADP-ribosylation factor GTPase-activating protein 3 OS=Homo sapiens OX=9606 GN=ARFGAP3 PE=1 SV=1	QDILTIFK	0.00756042	1	yes			0.149	1.851
P39060	Collagen alpha-1(XVIII) chain OS=Homo sapiens OX=9606 GN=COL18A1 PE=1 SV=5	FQGVIAELK	0.0497091	4	yes	1.854	0.798	1.538		0.515	0.296
P39060	Collagen alpha-1(XVIII) chain OS=Homo sapiens OX=9606 GN=COL18A1 PE=1 SV=5	IFSFDGK	0.0997413	1	yes	1.329	1.256			0.415
P49747	Cartilage oligomeric matrix protein OS=Homo sapiens OX=9606 GN=COMP PE=1 SV=2	NALWHTGDTESQVR	4.78723e-09	6	yes	0.856	0.688	1.079	0.781	1.406	1.19
P49747	Cartilage oligomeric matrix protein OS=Homo sapiens OX=9606 GN=COMP PE=1 SV=2	SSTGPGEQLR	1.66932e-07	6	yes	1.434	0.752	1.104	0.855	0.46	1.395
P49747	Cartilage oligomeric matrix protein OS=Homo sapiens OX=9606 GN=COMP PE=1 SV=2	DTDLDGFPDEK	0.000937839	2	yes			0.869	1.128	0.794	1.209
P49747	Cartilage oligomeric matrix protein OS=Homo sapiens OX=9606 GN=COMP PE=1 SV=2	ELQETNAALQDVR	1.00521e-08	6	yes	1.844	0.33	1.013	0.598	0.711	1.503
P49747	Cartilage oligomeric matrix protein OS=Homo sapiens OX=9606 GN=COMP PE=1 SV=2	KDNCVTVPNSGQEDVDR	1.03356e-05	4	yes	0.891	1.081			1.028
P49747	Cartilage oligomeric matrix protein OS=Homo sapiens OX=9606 GN=COMP PE=1 SV=2	DNCPLVR	0.00719816	2	yes	0.963	0.555	1.619	0.783	0.648	1.432
P49747	Cartilage oligomeric matrix protein OS=Homo sapiens OX=9606 GN=COMP PE=1 SV=2	GDACDDDIDGDR	0.0279814	1	yes						1
Q9UBF2	Coatomer subunit gamma-2 OS=Homo sapiens OX=9606 GN=COPG2 PE=1 SV=1	VVLENEAVR	0.0052486	1	yes		0.763		1.237
P01040	Cystatin-A OS=Homo sapiens OX=9606 GN=CSTA PE=1 SV=1	PATPEIQEIVDK	1.84788e-07	6	yes		0.304	1.762	1.874	0.448	0.612
P01040	Cystatin-A OS=Homo sapiens OX=9606 GN=CSTA PE=1 SV=1	LEAVQYK	0.00263641	3	yes			1
P01040	Cystatin-A OS=Homo sapiens OX=9606 GN=CSTA PE=1 SV=1	VKPQLEEK	0.143746	1	yes
Q15828	Cystatin-M OS=Homo sapiens OX=9606 GN=CST6 PE=1 SV=1	VTGDHVDLTTCPLAAGAQQEK	6.66961e-05	1	yes			0.689		1.124	1.187
Q15828	Cystatin-M OS=Homo sapiens OX=9606 GN=CST6 PE=1 SV=1	AQSQLVAGIK	0.0569742	1	yes
Q15828	Cystatin-M OS=Homo sapiens OX=9606 GN=CST6 PE=1 SV=1	DLSPDDPQVQK	0.0660371	1	yes	0.637	0.784	0.689		1.622	1.268
O96019	Actin-like protein 6A OS=Homo sapiens OX=9606 GN=ACTL6A PE=1 SV=1	SEASLHPVLMSEAPWNTR	0.0163163	3	yes	0.942	1.307	0.662	1.09
P05067	Amyloid-beta precursor protein OS=Homo sapiens OX=9606 GN=APP PE=1 SV=3	VESLEQEAANER	4.85219e-07	3	yes		0.334	1.35	1.81	0.918	0.588
P05067	Amyloid-beta precursor protein OS=Homo sapiens OX=9606 GN=APP PE=1 SV=3	VEAMLNDR	0.00140514	3	yes	0.529	0.412	0.989	2.094	1.38	0.596
P05067	Amyloid-beta precursor protein OS=Homo sapiens OX=9606 GN=APP PE=1 SV=3	YLETPGDENEHAHFQK	9.05072e-11	2	yes				1.411	1.069	0.521
P05067	Amyloid-beta precursor protein OS=Homo sapiens OX=9606 GN=APP PE=1 SV=3	EVCSEQAETGPCR	1.73129e-08	2	yes					1
P05067	Amyloid-beta precursor protein OS=Homo sapiens OX=9606 GN=APP PE=1 SV=3	VEAMLNDR	0.00314186	1	yes	0.548	3.51		0.121	0.106	0.715
P05067	Amyloid-beta precursor protein OS=Homo sapiens OX=9606 GN=APP PE=1 SV=3	WDSDPSGTK	0.0425313	3	yes	0.416			2.004	0.904	0.676
P05067	Amyloid-beta precursor protein OS=Homo sapiens OX=9606 GN=APP PE=1 SV=3	EWEEAER	0.157471	1	yes				1
P49189	4-trimethylaminobutyraldehyde dehydrogenase OS=Homo sapiens OX=9606 GN=ALDH9A1 PE=1 SV=3	IGDPLLEDTR	4.07468e-05	3	yes	0.363	0.643	0.65	2.344
P49189	4-trimethylaminobutyraldehyde dehydrogenase OS=Homo sapiens OX=9606 GN=ALDH9A1 PE=1 SV=3	EVNLAVQNAK	0.000556663	1	yes
O15084	Serine/threonine-protein phosphatase 6 regulatory ankyrin repeat subunit A OS=Homo sapiens OX=9606 GN=ANKRD28 PE=1 SV=5	TPLDLAAFK	3.53439e-05	2	yes	1.574	0.247	1.904	1.31	0.612	0.354
Q96P48	Arf-GAP with Rho-GAP domain, ANK repeat and PH domain-containing protein 1 OS=Homo sapiens OX=9606 GN=ARAP1 PE=1 SV=3	LLVSLPTK	0.0168686	1	yes				1
Q96P48	Arf-GAP with Rho-GAP domain, ANK repeat and PH domain-containing protein 1 OS=Homo sapiens OX=9606 GN=ARAP1 PE=1 SV=3	TADPLSLLR	0.0241223	2	yes		0.111	0.636	3.223		0.029
Q96P48	Arf-GAP with Rho-GAP domain, ANK repeat and PH domain-containing protein 1 OS=Homo sapiens OX=9606 GN=ARAP1 PE=1 SV=3	DLPDGLFTR	0.0514983	1	yes	0.414			2.395	0.191
P08519	Apolipoprotein(a) OS=Homo sapiens OX=9606 GN=LPA PE=1 SV=1	NPDADTGPWCFTMDPSIR	7.19767e-05	2	yes		0.183	2.233	1.386		0.197
P08519	Apolipoprotein(a) OS=Homo sapiens OX=9606 GN=LPA PE=1 SV=1	NPDAVAAPYCYTR	7.26798e-10	20	yes	0.557	1.606	0.605	0.873	0.837	1.521
P08519	Apolipoprotein(a) OS=Homo sapiens OX=9606 GN=LPA PE=1 SV=1	NPDGDINGPWCYTMNPR	0.00106964	3	yes		0.205	0.419	3.812	0.121	0.443
P08519	Apolipoprotein(a) OS=Homo sapiens OX=9606 GN=LPA PE=1 SV=1	NPDGDINGPWCYTMNPR	6.77203e-05	10	yes		0.944	1.031	1.491	0.382	1.152
P08519	Apolipoprotein(a) OS=Homo sapiens OX=9606 GN=LPA PE=1 SV=1	NPDPVAAPWCYTTDPSVR	0.000688675	3	yes	0.263	0.348	0.74	3.905	0.094	0.65
P08519	Apolipoprotein(a) OS=Homo sapiens OX=9606 GN=LPA PE=1 SV=1	NPDPVAAPYCYTR	5.82089e-06	8	yes	0.488	2.072	0.441	0.852	0.877	1.271
P08519	Apolipoprotein(a) OS=Homo sapiens OX=9606 GN=LPA PE=1 SV=1	QPWCYTTDPCVR	0.0024948	5	yes	0.577	0.876	0.474	1.971	0.549	1.554
P08519	Apolipoprotein(a) OS=Homo sapiens OX=9606 GN=LPA PE=1 SV=1	LFLEPTQADIALLK	8.41441e-09	1	yes	0.908	1.228		1.737		0.127
P08519	Apolipoprotein(a) OS=Homo sapiens OX=9606 GN=LPA PE=1 SV=1	VMPACLPSPDYMVTAR	6.63581e-05	5	yes	0.534	0.023	0.608	4.649	0.093	0.094
P08519	Apolipoprotein(a) OS=Homo sapiens OX=9606 GN=LPA PE=1 SV=1	SPVVQDCYHGDGR	4.37944e-06	21	yes	0.57	1.897	0.577	0.73	0.758	1.468
P08519	Apolipoprotein(a) OS=Homo sapiens OX=9606 GN=LPA PE=1 SV=1	TPENYPNAGLTENYCR	3.4491e-06	7	yes	0.494	0.98	0.284	1.353	0.748	2.141
P08519	Apolipoprotein(a) OS=Homo sapiens OX=9606 GN=LPA PE=1 SV=1	TPENYPNAGLTR	1.78803e-10	22	yes	0.561	1.646	0.605	0.411	1.164	1.613
P08519	Apolipoprotein(a) OS=Homo sapiens OX=9606 GN=LPA PE=1 SV=1	TPENYPNDGLTMNYCR	1.52842e-05	7	yes	0.184	1.791	0.79	2.289	0.376	0.57
P08519	Apolipoprotein(a) OS=Homo sapiens OX=9606 GN=LPA PE=1 SV=1	TPEYYPNAGLIMNYCR	6.35171e-07	3	yes	0.084	0.037	1.564	4.287	0.006	0.02
P08519	Apolipoprotein(a) OS=Homo sapiens OX=9606 GN=LPA PE=1 SV=1	TPAYYPNAGLIK	0.000376723	1	yes	0.899			1.547	0.554
P08519	Apolipoprotein(a) OS=Homo sapiens OX=9606 GN=LPA PE=1 SV=1	TTEYYPNGGLTR	3.01228e-08	11	yes	0.487	1.874	0.171	0.834	1.147	1.486
P08519	Apolipoprotein(a) OS=Homo sapiens OX=9606 GN=LPA PE=1 SV=1	TCQAWSSMTPH	2.43127e-07	56	yes	0.507	2.223	0.825	0.775	0.849	0.821
P08519	Apolipoprotein(a) OS=Homo sapiens OX=9606 GN=LPA PE=1 SV=1	DAVAAPYCYTR	3.3085e-05	12	yes	0.534	1.401	0.742	0.767	0.916	1.64
P08519	Apolipoprotein(a) OS=Homo sapiens OX=9606 GN=LPA PE=1 SV=1	ATTVTGTPCQEWAAQEPHR	1.68637e-07	11	yes	0.565	1.234	0.608	1.594	0.734	1.265
P08519	Apolipoprotein(a) OS=Homo sapiens OX=9606 GN=LPA PE=1 SV=1	GTLSTTITGR	1.8746e-06	11	yes	0.925	0.884	1.163	1.151	1.285	0.592
P08519	Apolipoprotein(a) OS=Homo sapiens OX=9606 GN=LPA PE=1 SV=1	GTFSTTVTGR	3.00695e-06	5	yes	0.578	0.771	1.231	1.72	0.955	0.744
P08519	Apolipoprotein(a) OS=Homo sapiens OX=9606 GN=LPA PE=1 SV=1	GTDSCQGDSGGPLVCFEK	1.7066e-09	13	yes	0.256	1.159	0.6	1.193	0.951	1.842
P08519	Apolipoprotein(a) OS=Homo sapiens OX=9606 GN=LPA PE=1 SV=1	GTYSTTVTGR	7.10293e-07	36	yes	0.895	1.166	1.028	0.796	0.927	1.188
P08519	Apolipoprotein(a) OS=Homo sapiens OX=9606 GN=LPA PE=1 SV=1	HSTFIPGTNK	3.20449e-09	9	yes	0.432	1.199	1.007	1.449	0.672	1.24
P08519	Apolipoprotein(a) OS=Homo sapiens OX=9606 GN=LPA PE=1 SV=1	GISSTTVTGR	2.63234e-05	11	yes	0.498	0.895	0.554	1.204	1.255	1.593
P08519	Apolipoprotein(a) OS=Homo sapiens OX=9606 GN=LPA PE=1 SV=1	GSFSTTVTGR	2.61051e-07	8	yes	0.837	0.466	0.715	1.243	1.848	0.89
P08519	Apolipoprotein(a) OS=Homo sapiens OX=9606 GN=LPA PE=1 SV=1	FVTWIEGMMR	0.00013173	9	yes	0.487	0.33	2.508	2.339	0.187	0.149
P08519	Apolipoprotein(a) OS=Homo sapiens OX=9606 GN=LPA PE=1 SV=1	FVTWIEGMMR	1.98236e-06	1	yes
P08519	Apolipoprotein(a) OS=Homo sapiens OX=9606 GN=LPA PE=1 SV=1	TTENYPNAGLIMNYCR	0.00867121	2	yes	0.253	1.064	0.806	3.456	0.166	0.255
P08519	Apolipoprotein(a) OS=Homo sapiens OX=9606 GN=LPA PE=1 SV=1	YICAEHLAR	0.031971	7	yes	0.336	1.92	0.547	0.961	1.044	1.191
P08519	Apolipoprotein(a) OS=Homo sapiens OX=9606 GN=LPA PE=1 SV=1	VMPACLPSPDYMVTAR	0.0371535	1	yes	0.28		0.282	2.439
P08519	Apolipoprotein(a) OS=Homo sapiens OX=9606 GN=LPA PE=1 SV=1	TPENYPNDGLTMNYCR	0.0490529	1	yes	0.378		0.895		0.641	2.086
P08519	Apolipoprotein(a) OS=Homo sapiens OX=9606 GN=LPA PE=1 SV=1	LSRPAVITDK	0.0713411	3	yes		1
Q53S33	BolA-like protein 3 OS=Homo sapiens OX=9606 GN=BOLA3 PE=1 SV=1	IESEEFK	0.0104336	3	yes
Q07021	Complement component 1 Q subcomponent-binding protein, mitochondrial OS=Homo sapiens OX=9606 GN=C1QBP PE=1 SV=1	ALVLDCHYPEDEVGQEDEAESDIFSIR	5.38657e-16	3	yes	1.248	2.486	0.978		0.058	0.231
Q07021	Complement component 1 Q subcomponent-binding protein, mitochondrial OS=Homo sapiens OX=9606 GN=C1QBP PE=1 SV=1	AFVDFLSDEIKEER	2.03201e-11	2	yes	1.143	2.546	0.899		0.076	0.336
Q07021	Complement component 1 Q subcomponent-binding protein, mitochondrial OS=Homo sapiens OX=9606 GN=C1QBP PE=1 SV=1	VEEQEPELTSTPNFVVEVIK	0.0125381	1	yes	1.489	2.1			0.106	0.305
Q8IY22	C-Maf-inducing protein OS=Homo sapiens OX=9606 GN=CMIP PE=1 SV=3	LLHPSPDLVSQEATLSEAR	4.91908e-11	1	yes			0.554	1.446
Q8IY22	C-Maf-inducing protein OS=Homo sapiens OX=9606 GN=CMIP PE=1 SV=3	FLLSLAENK	3.5524e-05	1	yes			0.925	1.075
O14579	Coatomer subunit epsilon OS=Homo sapiens OX=9606 GN=COPE PE=1 SV=3	FGVVLDEIKPSSAPELQAVR	3.18543e-08	4	yes	1.38	2.137			0.078	0.405
O14579	Coatomer subunit epsilon OS=Homo sapiens OX=9606 GN=COPE PE=1 SV=3	DSGYPETLVNLIVLSQHLGKPPEVTNR	0.0211615	1	yes	1.339	2.362	0.662		0.356	0.28
O14579	Coatomer subunit epsilon OS=Homo sapiens OX=9606 GN=COPE PE=1 SV=3	APPAPGPASGGSGEVDELFDVK	0.0945485	2	yes	1.263	1.808	0.654			0.275
P61221	ATP-binding cassette sub-family E member 1 OS=Homo sapiens OX=9606 GN=ABCE1 PE=1 SV=1	VIVFDGVPSK	0.000105887	1	yes		0.106		1.894
P61221	ATP-binding cassette sub-family E member 1 OS=Homo sapiens OX=9606 GN=ABCE1 PE=1 SV=1	GSELQNYFTK	0.00512011	1	yes		0.712		1.288
P61221	ATP-binding cassette sub-family E member 1 OS=Homo sapiens OX=9606 GN=ABCE1 PE=1 SV=1	ILEDDLK	0.00423915	2	yes		0.885		1.115
P53396	ATP-citrate synthase OS=Homo sapiens OX=9606 GN=ACLY PE=1 SV=3	LLQDHPWLLSQNLVVKPDQLIK	6.92011e-12	4	yes	1.842	2.105	0.944	0.31	0.461	0.338
P53396	ATP-citrate synthase OS=Homo sapiens OX=9606 GN=ACLY PE=1 SV=3	IGNTGGMLDNILASK	9.61463e-05	1	yes	0.84		0.298	1.862
P53396	ATP-citrate synthase OS=Homo sapiens OX=9606 GN=ACLY PE=1 SV=3	LGQEATVGK	0.000864902	1	yes
P53396	ATP-citrate synthase OS=Homo sapiens OX=9606 GN=ACLY PE=1 SV=3	VTPDTDWAR	2.08568e-06	4	yes	0.342	1.449	0.724	3.182	0.249	0.053
P53396	ATP-citrate synthase OS=Homo sapiens OX=9606 GN=ACLY PE=1 SV=3	TTDGVYEGVAIGGDR	6.20879e-10	1	yes
P53396	ATP-citrate synthase OS=Homo sapiens OX=9606 GN=ACLY PE=1 SV=3	EAGVFVPR	3.53439e-05	2	yes		0.469		1.531
P53396	ATP-citrate synthase OS=Homo sapiens OX=9606 GN=ACLY PE=1 SV=3	FGGALDAAAK	8.29776e-05	5	yes	0.824	1.456	1.047	2.328	0.089	0.256
P53396	ATP-citrate synthase OS=Homo sapiens OX=9606 GN=ACLY PE=1 SV=3	DGVYVLDLAAK	4.60305e-05	2	yes	0.242	0.619	1.195	3.831	0.059	0.053
P53396	ATP-citrate synthase OS=Homo sapiens OX=9606 GN=ACLY PE=1 SV=3	GGPNYQEGLR	2.15215e-07	4	yes		0.782		1.218
P53396	ATP-citrate synthase OS=Homo sapiens OX=9606 GN=ACLY PE=1 SV=3	YQDTPGVK	0.00965307	1	yes		1.342		0.573	1.085
P53396	ATP-citrate synthase OS=Homo sapiens OX=9606 GN=ACLY PE=1 SV=3	LNPEDIK	0.0287665	1	yes	0.309	0.945	0.889	1.858
P52209	6-phosphogluconate dehydrogenase, decarboxylating OS=Homo sapiens OX=9606 GN=PGD PE=1 SV=3	VGTGEPCCDWVGDEGAGHFVK	5.90641e-11	3	yes			0.243	1.757
P52209	6-phosphogluconate dehydrogenase, decarboxylating OS=Homo sapiens OX=9606 GN=PGD PE=1 SV=3	VDDFLANEAK	6.09871e-07	8	yes	0.106	0.732	1.112	3.701	0.237	0.112
P52209	6-phosphogluconate dehydrogenase, decarboxylating OS=Homo sapiens OX=9606 GN=PGD PE=1 SV=3	YGPSLMPGGNK	1.00253e-05	1	yes	0.048		0.248	2.704
P52209	6-phosphogluconate dehydrogenase, decarboxylating OS=Homo sapiens OX=9606 GN=PGD PE=1 SV=3	YGPSLMPGGNK	5.2264e-05	2	yes	0.623	0.309	1.143	2.367	0.558
P52209	6-phosphogluconate dehydrogenase, decarboxylating OS=Homo sapiens OX=9606 GN=PGD PE=1 SV=3	SAVENCQDSWR	3.45217e-07	4	yes	0.139	0.806	0.661	3.042	0.352
P52209	6-phosphogluconate dehydrogenase, decarboxylating OS=Homo sapiens OX=9606 GN=PGD PE=1 SV=3	AGQAVDDFIEK	8.05774e-06	3	yes	0.419	0.596	0.954	2.776	0.255
P52209	6-phosphogluconate dehydrogenase, decarboxylating OS=Homo sapiens OX=9606 GN=PGD PE=1 SV=3	HEMLPASLIQAQR	2.27787e-08	1	yes	0.076	0.028	0.167	4.711	0.019
P52209	6-phosphogluconate dehydrogenase, decarboxylating OS=Homo sapiens OX=9606 GN=PGD PE=1 SV=3	GILFVGSGVSGGEEGAR	1.08123e-10	6	yes	1.348	1.256	1.117	0.948	0.33
[truncated: 14,191 more rows]

## Sheet: Identified proteins
Protein accession	Protein description	Gene name	Coverage [%]	Peptides	PSM	Unique Peptides	MW [kDa]	CML_AP	CML_BP	CML_CP	CML_S1	CML_S2	CML_S3	CML_AP sample	CML_BP sample	CML_CP sample	CML_S1 sample	CML_S2 sample	CML_S3 sample	R/S Ratio	R/S P value
O95747	Serine/threonine-protein kinase OSR1 OS=Homo sapiens OX=9606 GN=OXSR1 PE=1 SV=1	OXSR1	10	5	8	5	58	2.444	2.29	0.083	1.425	0.008	0.009	High	High	Peak Found	High	Peak Found	Peak Found	188.902	0.0520974
O43895	Xaa-Pro aminopeptidase 2 OS=Homo sapiens OX=9606 GN=XPNPEP2 PE=1 SV=3	XPNPEP2	3	2	6	2	75.6	0.917	0.954	1.183	1.383	0.022		Peak Found	High	High	High	Peak Found	Not Found	46.2727
P38159	RNA-binding motif protein, X chromosome OS=Homo sapiens OX=9606 GN=RBMX PE=1 SV=3	RBMX	5	2	3	2	42.3	4.926	1.698	1.236	0.366	0.094	0.147	High	High	Peak Found	Peak Found	Peak Found	Peak Found	21.7427	0.0140569
Q99623	Prohibitin-2 OS=Homo sapiens OX=9606 GN=PHB2 PE=1 SV=2	PHB2	6	1	2	1	33.3	0.878	2.056	0.735				Peak Found	High	High	Not Found	Not Found	Not Found	20	0.001
Q96GG9	DCN1-like protein 1 OS=Homo sapiens OX=9606 GN=DCUN1D1 PE=1 SV=1	DCUN1D1	7	1	2	1	30.1	1.673	1.337	0.978				Peak Found	High	High	Not Found	Not Found	Not Found	20	0.001
Q13610	Periodic tryptophan protein 1 homolog OS=Homo sapiens OX=9606 GN=PWP1 PE=1 SV=1	PWP1	3	1	2	1	55.8	1.853	1.567	0.667				High	High	Peak Found	Not Found	Not Found	Not Found	20	0.001
Q99715	Collagen alpha-1(XII) chain OS=Homo sapiens OX=9606 GN=COL12A1 PE=1 SV=2	COL12A1	1	2	18	2	332.9	0.042	0.024	1.976	2.215	0.009	0.023	Peak Found	High	High	High	High	High	42.5417	0.319958
P16401	Histone H1.5 OS=Homo sapiens OX=9606 GN=H1-5 PE=1 SV=3	H1-5	14	3	8	3	22.6	0.25	0.089	5.801	0.098	0.033	0.077	High	High	High	Peak Found	Peak Found	Peak Found	37.2121	0.257288
P56385	ATP synthase subunit e, mitochondrial OS=Homo sapiens OX=9606 GN=ATP5ME PE=1 SV=2	ATP5ME	14	1	1	1	7.9	1.12	1.636	0.997				Peak Found	Peak Found	High	Not Found	Not Found	Not Found	20	0.001
P30405	Peptidyl-prolyl cis-trans isomerase F, mitochondrial OS=Homo sapiens OX=9606 GN=PPIF PE=1 SV=1	PPIF	4	1	2	1	22	1.181	0.928	1.623				High	High	Peak Found	Not Found	Not Found	Not Found	20	0.001
P12956	X-ray repair cross-complementing protein 6 OS=Homo sapiens OX=9606 GN=XRCC6 PE=1 SV=2	XRCC6	22	14	23	14	69.8	0.118	0.301	5.638	0.108	0.114	0.03	High	High	High	High	High	Peak Found	28.0417	0.241868
P08246	Neutrophil elastase OS=Homo sapiens OX=9606 GN=ELANE PE=1 SV=1	ELANE	13	5	8	5	28.5	0.074		4.6	0.264	0.057	0.116	Peak Found	High	High	High	Peak Found	Peak Found	27.0173	0.446228
O60812	Heterogeneous nuclear ribonucleoprotein C-like 1 OS=Homo sapiens OX=9606 GN=HNRNPCL1 PE=1 SV=1	HNRNPCL1	7	3	8	3	32.1	2.554	3.675	1.228	0.036	0.306	0.089	High	High	High	Peak Found	High	Peak Found	12.5857	0.0243706
Q8NC51	Plasminogen activator inhibitor 1 RNA-binding protein OS=Homo sapiens OX=9606 GN=SERBP1 PE=1 SV=2	SERBP1	11	3	6	3	44.9	1.134	1.147	3.526	0.485	0.097	0.245	High	High	High	Peak Found	Peak Found	High	11.3197	0.0282065
Q12931	Heat shock protein 75 kDa, mitochondrial OS=Homo sapiens OX=9606 GN=TRAP1 PE=1 SV=3	TRAP1	7	3	7	3	80.1	3.78	2.279	0.88		0.239	0.228	High	High	High	Not Found	Peak Found	Peak Found	9.9058	0.0307395
O43768	Alpha-endosulfine OS=Homo sapiens OX=9606 GN=ENSA PE=1 SV=1	ENSA	30	4	9	3	13.4	3.008	0.047	4.332	0.091	0.126	0.083	Peak Found	High	High	High	High	Peak Found	23.563	0.342039
O43852	Calumenin OS=Homo sapiens OX=9606 GN=CALU PE=1 SV=2	CALU	28	6	14	6	37.1	1.645	2.319	2.931	0.058	0.048	0.435	High	High	High	Peak Found	Peak Found	High	9.5169	0.0484173
O43175	D-3-phosphoglycerate dehydrogenase OS=Homo sapiens OX=9606 GN=PHGDH PE=1 SV=4	PHGDH	7	3	9	3	56.6	2.719	1.944	1.15	0.858	0.281	0.244	High	High	High	High	Peak Found	Peak Found	7.3816	0.00959274
P49588	Alanine--tRNA ligase, cytoplasmic OS=Homo sapiens OX=9606 GN=AARS1 PE=1 SV=2	AARS1	13	12	20	12	106.7	0.082	0.389	4.922	0.447	0.151	0.011	Peak Found	High	High	High	Peak Found	Peak Found	22.1934	0.251671
Q9NZM1	Myoferlin OS=Homo sapiens OX=9606 GN=MYOF PE=1 SV=1	MYOF	2	3	5	3	234.6	2.452	2.769			0.338	0.407	High	High	Not Found	Not Found	Peak Found	Peak Found	7.0081	0.00322665
P07919	Cytochrome b-c1 complex subunit 6, mitochondrial OS=Homo sapiens OX=9606 GN=UQCRH PE=1 SV=2	UQCRH	20	1	3	1	10.7	2.487	2.907	0.944		0.265	0.338	High	High	High	Not Found	Peak Found	Peak Found	7.0072	0.0282477
P32004	Neural cell adhesion molecule L1 OS=Homo sapiens OX=9606 GN=L1CAM PE=1 SV=2	L1CAM	1	1	2	1	139.9	2.442	2.754			0.28	0.54	High	High	Not Found	Not Found	Peak Found	Peak Found	6.3366	0.0295878
P62277	40S ribosomal protein S13 OS=Homo sapiens OX=9606 GN=RPS13 PE=1 SV=2	RPS13	15	2	7	2	17.2	1.739	2.185	1.676	0.698	0.338	0.421	High	High	High	High	Peak Found	Peak Found	4.9188	0.00130396
Q16719	Kynureninase OS=Homo sapiens OX=9606 GN=KYNU PE=1 SV=1	KYNU	2	1	4	1	52.3	2.128	2.527	1.382		0.246	0.7	High	High	High	Not Found	Peak Found	High	4.2544	0.0420187
P62857	40S ribosomal protein S28 OS=Homo sapiens OX=9606 GN=RPS28 PE=1 SV=1	RPS28	17	1	4	1	7.8	2.384	2.594	1.432	0.388	0.338	0.754	Peak Found	High	High	Peak Found	Peak Found	Peak Found	3.9133	0.0347239
Q9UK41	Vacuolar protein sorting-associated protein 28 homolog OS=Homo sapiens OX=9606 GN=VPS28 PE=1 SV=1	VPS28	22	4	7	4	25.4		2.408	1.514	0.57	0.426	0.593	Not Found	High	High	High	Peak Found	Peak Found	3.8489	0.0426752
P98082	Disabled homolog 2 OS=Homo sapiens OX=9606 GN=DAB2 PE=1 SV=3	DAB2	3	2	4	2	82.4	1.309	1.582	1.867	0.992	0.416	0.457	Peak Found	High	High	High	Peak Found	Peak Found	3.6334	0.00259042
Q0ZGT2	Nexilin OS=Homo sapiens OX=9606 GN=NEXN PE=1 SV=1	NEXN	5	4	5	4	80.6	1.47	1.798	2.252	0.148	0.512		Peak Found	Peak Found	High	High	Peak Found	Not Found	3.5937
Q5TCX8	Mitogen-activated protein kinase kinase kinase 21 OS=Homo sapiens OX=9606 GN=MAP3K21 PE=1 SV=3	MAP3K21	1	1	4	1	113.9	2.727	2.008	1.701	0.408	0.563	0.637	High	High	Peak Found	Peak Found	High	High	3.5756	0.00645422
Q9NSD9	Phenylalanine--tRNA ligase beta subunit OS=Homo sapiens OX=9606 GN=FARSB PE=1 SV=3	FARSB	3	2	4	2	66.1	2.117	1.323	1.273	0.746		0.445	High	High	High	High	Not Found	Peak Found	3.5303
O60506	Heterogeneous nuclear ribonucleoprotein Q OS=Homo sapiens OX=9606 GN=SYNCRIP PE=1 SV=2	SYNCRIP	5	3	9	2	69.6	1.471	2.271	1.415	0.818	0.575	0.425	High	High	High	High	Peak Found	High	3.438	0.012375
Q01105	Protein SET OS=Homo sapiens OX=9606 GN=SET PE=1 SV=3	SET	10	2	6	2	33.5	2.605	2.536	1.317	0.354	0.532	0.868	High	High	High	Peak Found	Peak Found	Peak Found	3.0752	0.0475227
P62314	Small nuclear ribonucleoprotein Sm D1 OS=Homo sapiens OX=9606 GN=SNRPD1 PE=1 SV=1	SNRPD1	9	1	4	1	13.3	1.897	1.526	1.331	1.107	0.461	0.57	High	High	High	High	Peak Found	Peak Found	3.074	0.00548704
Q15459	Splicing factor 3A subunit 1 OS=Homo sapiens OX=9606 GN=SF3A1 PE=1 SV=1	SF3A1	4	3	8	3	88.8	2.304	2.139	1.701	0.435	0.594	0.769	High	High	High	High	Peak Found	Peak Found	3.0051	0.00545271
P12829	Myosin light chain 4 OS=Homo sapiens OX=9606 GN=MYL4 PE=1 SV=3	MYL4	22	4	13	4	21.6	1.686	1.548	2.001	0.768	0.737	0.434	High	High	High	High	High	Peak Found	2.9804	0.0146324
Q07955	Serine/arginine-rich splicing factor 1 OS=Homo sapiens OX=9606 GN=SRSF1 PE=1 SV=2	SRSF1	7	2	4	2	27.7	1.288	2.211	1.658	0.294	0.584		High	High	High	Peak Found	Peak Found	Not Found	2.9435
P38117	Electron transfer flavoprotein subunit beta OS=Homo sapiens OX=9606 GN=ETFB PE=1 SV=3	ETFB	13	3	7	3	27.8	3.097	1.788	1.691	0.346	0.817	0.739	High	High	High	High	Peak Found	Peak Found	2.8175	0.0287719
P27824	Calnexin OS=Homo sapiens OX=9606 GN=CANX PE=1 SV=2	CANX	11	7	13	7	67.5	1.956	2.293	1.864	0.339	0.84	0.662	High	High	High	High	Peak Found	Peak Found	2.7133	0.00361016
O00505	Importin subunit alpha-4 OS=Homo sapiens OX=9606 GN=KPNA3 PE=1 SV=2	KPNA3	3	2	6	1	57.8	1.251	1.878	1.533	0.978	0.603	0.586	Not Found	Peak Found	Peak Found	High	Not Found	Not Found	2.614	0.00829765
O75844	CAAX prenyl protease 1 homolog OS=Homo sapiens OX=9606 GN=ZMPSTE24 PE=1 SV=2	ZMPSTE24	8	2	2	2	54.8	2.036	2.389	1.355		0.645	0.84	Peak Found	High	Peak Found	Not Found	Peak Found	Peak Found	2.5948	0.0297249
P14625	Endoplasmin OS=Homo sapiens OX=9606 GN=HSP90B1 PE=1 SV=1	HSP90B1	22	15	36	14	92.4	1.488	1.564	1.787	0.906	0.717	0.59	High	High	High	High	High	High	2.4682	0.00295497
P55160	Nck-associated protein 1-like OS=Homo sapiens OX=9606 GN=NCKAP1L PE=1 SV=3	NCKAP1L	15	18	54	18	128.1	0.846	0.82	0.68	1.632	2.036	1.323	High	High	High	High	High	High	0.4656	0.0267382
P26038	Moesin OS=Homo sapiens OX=9606 GN=MSN PE=1 SV=3	MSN	45	32	180	20	67.8	0.814	0.808	0.727	1.591	2.258	1.23	High	High	High	High	High	High	0.449	0.0466975
A0A075B6K4	Immunoglobulin lambda variable 3-10 OS=Homo sapiens OX=9606 GN=IGLV3-10 PE=3 SV=2	IGLV3-10	54	8	51	6	12.4	0.926	1.045	0.811	1.24	2.072	2.407	High	High	High	High	High	High	0.4141	0.00399706
O43242	26S proteasome non-ATPase regulatory subunit 3 OS=Homo sapiens OX=9606 GN=PSMD3 PE=1 SV=2	PSMD3	5	3	3	3	60.9	0.376	0.445	0.359	2.003	1.043		Peak Found	Peak Found	Peak Found	High	Peak Found	Not Found	0.3771
Q9UPU5	Ubiquitin carboxyl-terminal hydrolase 24 OS=Homo sapiens OX=9606 GN=USP24 PE=1 SV=3	USP24	1	2	2	2	294.2	0.62	1.039	0.511	1.544	2.312	1.768	Peak Found	Peak Found	Peak Found	High	Peak Found	Peak Found	0.3546	0.034514
P20963	T-cell surface glycoprotein CD3 zeta chain OS=Homo sapiens OX=9606 GN=CD247 PE=1 SV=2	CD247	50	6	15	6	18.7	0.582	0.796	0.687	1.564	2.24	1.961	Peak Found	High	Peak Found	High	High	High	0.3277	0.00304948
P06454	Prothymosin alpha OS=Homo sapiens OX=9606 GN=PTMA PE=1 SV=2	PTMA	21	2	6	2	12.2	0.707	0.448	0.294	1.783	1.799		High	High	High	High	High	Not Found	0.2685
Q13201	Multimerin-1 OS=Homo sapiens OX=9606 GN=MMRN1 PE=1 SV=3	MMRN1	21	21	74	21	138	0.443	0.628	0.911	1.418	2.266	2.812	High	High	High	High	High	High	0.2602	0.0159816
Q9Y3C6	Peptidyl-prolyl cis-trans isomerase-like 1 OS=Homo sapiens OX=9606 GN=PPIL1 PE=1 SV=1	PPIL1	14	2	3	2	18.2	0.517	0.642	0.442	1.677		2.17	Peak Found	High	Peak Found	High	Not Found	Peak Found	0.2459
Q7Z403	Transmembrane channel-like protein 6 OS=Homo sapiens OX=9606 GN=TMC6 PE=1 SV=2	TMC6	7	4	6	4	90		0.295	0.197	1.708	1.106		Not Found	High	Peak Found	High	Peak Found	Not Found	0.2224
Q15828	Cystatin-M OS=Homo sapiens OX=9606 GN=CST6 PE=1 SV=1	CST6	28	3	3	3	16.5	1.205	0.855	0.728		4.222	4.161	Peak Found	Peak Found	Peak Found	Not Found	High	High	0.2217	0.00412749
P42224	Signal transducer and activator of transcription 1-alpha/beta OS=Homo sapiens OX=9606 GN=STAT1 PE=1 SV=2	STAT1	3	2	4	2	87.3		0.443	0.335	1.413	1.816		Not Found	Peak Found	High	High	High	Not Found	0.2142
Q92835	Phosphatidylinositol 3,4,5-trisphosphate 5-phosphatase 1 OS=Homo sapiens OX=9606 GN=INPP5D PE=1 SV=2	INPP5D	7	8	12	8	133.2	0.305	0.573	0.885	1.304	2.389	3.806	High	High	High	High	High	Peak Found	0.1897	0.0286678
Q8WW12	PEST proteolytic signal-containing nuclear protein OS=Homo sapiens OX=9606 GN=PCNP PE=1 SV=2	PCNP	22	3	6	3	18.9	0.196	0.115	0.064	2.405	0.884		High	High	Peak Found	High	High	Not Found	0.1414
P12081	Histidine--tRNA ligase, cytoplasmic OS=Homo sapiens OX=9606 GN=HARS1 PE=1 SV=2	HARS1	9	5	5	5	57.4	0.083	0.416	0.246	2.067		1.849	High	Peak Found	Peak Found	High	Not Found	Peak Found	0.1343
Q9UI42	Carboxypeptidase A4 OS=Homo sapiens OX=9606 GN=CPA4 PE=1 SV=2	CPA4	9	4	12	4	47.3	1.125	0.201	0.5		4.078	7.081	High	High	High	High	High	High	0.1091	0.0375213
P17661	Desmin OS=Homo sapiens OX=9606 GN=DES PE=1 SV=3	DES	12	6	15	2	53.5				0.667	3.125	1.865	Not Found	Not Found	Not Found	High	Peak Found	Peak Found	0.05	0.001
P10768	S-formylglutathione hydrolase OS=Homo sapiens OX=9606 GN=ESD PE=1 SV=2	ESD	19	4	8	4	31.4	0.189	0.217	0.093	1.276	4.932	4.487	High	High	High	High	High	High	0.0353	0.00213161
P13501	C-C motif chemokine 5 OS=Homo sapiens OX=9606 GN=CCL5 PE=1 SV=3	CCL5	21	2	6	2	10			0.855	1.191	0.005		Not Found	Not Found	High	High	Peak Found	Not Found	171
P43487	Ran-specific GTPase-activating protein OS=Homo sapiens OX=9606 GN=RANBP1 PE=1 SV=1	RANBP1	14	3	10	3	23.3	0.563	0.556	0.73	1.92		0.006	High	High	High	High	Not Found	Peak Found	102.722
Q9Y251	Heparanase OS=Homo sapiens OX=9606 GN=HPSE PE=1 SV=2	HPSE	3	2	2	2	61.1			3.562	0.3	0.029	0.056	Not Found	Not Found	High	Peak Found	Peak Found	Peak Found	83.8118
P80303	Nucleobindin-2 OS=Homo sapiens OX=9606 GN=NUCB2 PE=1 SV=3	NUCB2	14	4	8	4	50.2	0.39	0.195	3.144	0.874		0.018	High	High	High	High	Not Found	Peak Found	69.0556
P41226	Ubiquitin-like modifier-activating enzyme 7 OS=Homo sapiens OX=9606 GN=UBA7 PE=1 SV=2	UBA7	4	3	6	3	111.6		0.031	1.482	1.39	0.021		Not Found	Peak Found	High	High	Peak Found	Not Found	36.0238
Q9Y371	Endophilin-B1 OS=Homo sapiens OX=9606 GN=SH3GLB1 PE=1 SV=1	SH3GLB1	6	2	3	2	40.8	1.758	0.704	1.127	1.295		0.04	Peak Found	High	Peak Found	High	Not Found	Peak Found	29.9083
Q14980	Nuclear mitotic apparatus protein 1 OS=Homo sapiens OX=9606 GN=NUMA1 PE=1 SV=2	NUMA1	1	2	6	2	238.1	0.332	1.835	2.232	1.094	0.06	0.06	Peak Found	High	High	High	Peak Found	Peak Found	24.4389	0.0335253
P34897	Serine hydroxymethyltransferase, mitochondrial OS=Homo sapiens OX=9606 GN=SHMT2 PE=1 SV=3	SHMT2	5	2	4	2	56	2.741	1.545	1.227			0.076	High	High	High	Not Found	Not Found	Peak Found	24.1798
O95858	Tetraspanin-15 OS=Homo sapiens OX=9606 GN=TSPAN15 PE=1 SV=1	TSPAN15	7	2	6	2	33.1			2.245	0.972	0.096	0.093	Not Found	Not Found	High	High	High	Peak Found	23.7566
O76003	Glutaredoxin-3 OS=Homo sapiens OX=9606 GN=GLRX3 PE=1 SV=2	GLRX3	11	3	8	3	37.4	0.393	0.666	1.779	1.895	0.047	0.034	High	High	High	High	Peak Found	High	23.358	0.0147499
P10916	Myosin regulatory light chain 2, ventricular/cardiac muscle isoform OS=Homo sapiens OX=9606 GN=MYL2 PE=1 SV=3	MYL2	16	3	3	3	18.8			1.14	1.034		0.05	Not Found	Not Found	Peak Found	High	Not Found	Peak Found	22.8
O95793	Double-stranded RNA-binding protein Staufen homolog 1 OS=Homo sapiens OX=9606 GN=STAU1 PE=1 SV=2	STAU1	1	1	2	1	63.1	0.914	0.053	3.439	0.096			Peak Found	High	High	Peak Found	Not Found	Not Found	20	0.001
O75822	Eukaryotic translation initiation factor 3 subunit J OS=Homo sapiens OX=9606 GN=EIF3J PE=1 SV=2	EIF3J	7	2	4	2	29	0.903	2.294	1.32	0.116			Peak Found	High	High	High	Not Found	Not Found	20	0.001
Q9P2E9	Ribosome-binding protein 1 OS=Homo sapiens OX=9606 GN=RRBP1 PE=1 SV=5	RRBP1	2	2	2	2	152.4	0.25	3.346	0.462	0.236			Peak Found	High	Peak Found	High	Not Found	Not Found	20	0.001
P23921	Ribonucleoside-diphosphate reductase large subunit OS=Homo sapiens OX=9606 GN=RRM1 PE=1 SV=1	RRM1	3	2	2	2	90	1.415	2.184	0.636	0.385			High	Peak Found	Peak Found	High	Not Found	Not Found	20	0.001
P30519	Heme oxygenase 2 OS=Homo sapiens OX=9606 GN=HMOX2 PE=1 SV=2	HMOX2	3	1	1	1	36	1.989	1.502	0.709	0.519			Peak Found	High	Peak Found	Peak Found	Not Found	Not Found	20	0.001
Q9BS40	Latexin OS=Homo sapiens OX=9606 GN=LXN PE=1 SV=2	LXN	5	1	5	1	25.7	4.075	0.506	0.325	0.619			High	High	High	High	Not Found	Not Found	20	0.001
P30046	D-dopachrome decarboxylase OS=Homo sapiens OX=9606 GN=DDT PE=1 SV=3	DDT	32	4	7	4	12.7	4.534	0.216	0.304	0.643			High	Peak Found	High	High	Not Found	Not Found	20	0.001
O96019	Actin-like protein 6A OS=Homo sapiens OX=9606 GN=ACTL6A PE=1 SV=1	ACTL6A	4	1	3	1	47.4	1.824	1.46	0.688	0.596			High	High	Peak Found	High	Not Found	Not Found	20	0.001
O00743	Serine/threonine-protein phosphatase 6 catalytic subunit OS=Homo sapiens OX=9606 GN=PPP6C PE=1 SV=1	PPP6C	9	3	3	3	35.1	0.036	1.002	2.127	0.57			Peak Found	Peak Found	High	High	Not Found	Not Found	20	0.001
O14920	Inhibitor of nuclear factor kappa-B kinase subunit beta OS=Homo sapiens OX=9606 GN=IKBKB PE=1 SV=1	IKBKB	2	2	2	2	86.5	2.184	0.817	0.878	0.71			High	Peak Found	High	Peak Found	Not Found	Not Found	20	0.001
P60891	Ribose-phosphate pyrophosphokinase 1 OS=Homo sapiens OX=9606 GN=PRPS1 PE=1 SV=2	PRPS1	13	4	13	3	34.8	5.39	0.196	1.099	1.045	0.064	0.165	High	High	High	High	Not Found	High	19.4614	0.168061
O00410	Importin-5 OS=Homo sapiens OX=9606 GN=IPO5 PE=1 SV=4	IPO5	5	6	6	6	123.6	0.258	0.392	4.052	0.858	0.035	0.13	Peak Found	High	Peak Found	High	Peak Found	Peak Found	18.998	0.141573
O94885	SAM and SH3 domain-containing protein 1 OS=Homo sapiens OX=9606 GN=SASH1 PE=1 SV=3	SASH1	1	1	2	1	136.6	2.857	0.601	0.506	0.822			Peak Found	High	Peak Found	High	Not Found	Not Found	20	0.001
P78356	Phosphatidylinositol 5-phosphate 4-kinase type-2 beta OS=Homo sapiens OX=9606 GN=PIP4K2B PE=1 SV=1	PIP4K2B	6	2	4	1	47.3	1.356	1.027	1.091	0.729			Peak Found	High	High	High	Not Found	Not Found	20	0.001
P60983	Glia maturation factor beta OS=Homo sapiens OX=9606 GN=GMFB PE=1 SV=2	GMFB	13	2	7	1	16.7	2.148	0.175	1.348	0.788			Peak Found	Peak Found	High	Peak Found	Not Found	Not Found	20	0.001
Q99685	Monoglyceride lipase OS=Homo sapiens OX=9606 GN=MGLL PE=1 SV=2	MGLL	7	2	6	2	33.2	1.171	1.05	1.079	0.776			High	High	High	High	Not Found	Not Found	20	0.001
O15371	Eukaryotic translation initiation factor 3 subunit D OS=Homo sapiens OX=9606 GN=EIF3D PE=1 SV=1	EIF3D	13	5	8	5	63.9	0.239	0.429	2.725	1.548	0.03	0.108	High	High	High	High	Peak Found	Peak Found	16.3913	0.1048
Q16186	Proteasomal ubiquitin receptor ADRM1 OS=Homo sapiens OX=9606 GN=ADRM1 PE=1 SV=2	ADRM1	2	1	1	1	42.1	0.582	1.108	1.287	0.805			Peak Found	Peak Found	Peak Found	High	Not Found	Not Found	20	0.001
Q9NP79	Vacuolar protein sorting-associated protein VTA1 homolog OS=Homo sapiens OX=9606 GN=VTA1 PE=1 SV=1	VTA1	3	1	1	1	33.9	1.669	0.777	0.839	0.896			Peak Found	Peak Found	Peak Found	High	Not Found	Not Found	20	0.001
Q6PCE3	Glucose 1,6-bisphosphate synthase OS=Homo sapiens OX=9606 GN=PGM2L1 PE=1 SV=3	PGM2L1	1	1	1	1	70.4	1.816	0.885	0.6	0.927			High	Peak Found	Peak Found	Peak Found	Not Found	Not Found	20	0.001
P05164	Myeloperoxidase OS=Homo sapiens OX=9606 GN=MPO PE=1 SV=1	MPO	30	23	80	20	83.8	0.072	1.149	1.947	1.648	0.118	0.019	Peak Found	High	High	High	High	Peak Found	15.4161	0.198763
Q96MW1	Coiled-coil domain-containing protein 43 OS=Homo sapiens OX=9606 GN=CCDC43 PE=1 SV=2	CCDC43	4	1	1	1	25.2	1.779	0.821	0.657	0.939			Peak Found	Peak Found	High	Peak Found	Not Found	Not Found	20	0.001
P02775	Platelet basic protein OS=Homo sapiens OX=9606 GN=PPBP PE=1 SV=3	PPBP	38	6	27	6	13.9	0.077	0.022	5.713	0.197	0.132	0.124	High	High	High	High	High	High	15.1354	0.829526
O00571	ATP-dependent RNA helicase DDX3X OS=Homo sapiens OX=9606 GN=DDX3X PE=1 SV=3	DDX3X	4	3	3	3	73.2	1.051	1.596	0.395	0.903			Peak Found	High	High	High	Not Found	Not Found	20	0.001
P50914	60S ribosomal protein L14 OS=Homo sapiens OX=9606 GN=RPL14 PE=1 SV=4	RPL14	5	1	3	1	23.4	0.416	0.663	1.73	0.837			Peak Found	High	High	High	Not Found	Not Found	20	0.001
Q9Y6G9	Cytoplasmic dynein 1 light intermediate chain 1 OS=Homo sapiens OX=9606 GN=DYNC1LI1 PE=1 SV=3	DYNC1LI1	5	3	6	3	56.5	0.158	1.599	0.319	2.269	0.059	0.038	Peak Found	High	High	High	Peak Found	Peak Found	14.268	0.0910626
P26373	60S ribosomal protein L13 OS=Homo sapiens OX=9606 GN=RPL13 PE=1 SV=4	RPL13	9	2	4	2	24.2	1.375	0.914	0.799	0.933			Peak Found	High	High	High	Not Found	Not Found	20	0.001
Q92619	Rho GTPase-activating protein 45 OS=Homo sapiens OX=9606 GN=ARHGAP45 PE=1 SV=2	ARHGAP45	10	10	19	10	124.5	0.269	1.44	2.44	1.185	0.006	0.194	Peak Found	High	High	High	Peak Found	Peak Found	13.83	0.119388
P09486	SPARC OS=Homo sapiens OX=9606 GN=SPARC PE=1 SV=1	SPARC	12	3	6	3	34.6	0.141	0.077	4.884	0.589	0.146	0.104	High	Peak Found	High	High	Peak Found	Peak Found	13.6053	0.55347
Q9UBQ5	Eukaryotic translation initiation factor 3 subunit K OS=Homo sapiens OX=9606 GN=EIF3K PE=1 SV=1	EIF3K	5	1	2	1	25	0.715	0.945	1.232	0.876			Peak Found	Peak Found	High	High	Not Found	Not Found	20	0.001
O14617	AP-3 complex subunit delta-1 OS=Homo sapiens OX=9606 GN=AP3D1 PE=1 SV=1	AP3D1	1	1	3	1	130.1	0.816	1.116	0.927	0.924			High	High	Peak Found	High	Not Found	Not Found	20	0.001
P48506	Glutamate--cysteine ligase catalytic subunit OS=Homo sapiens OX=9606 GN=GCLC PE=1 SV=2	GCLC	5	3	3	3	72.7	5.672	0.227		0.938	0.177	0.277	High	Peak Found	Not Found	High	Peak Found	Peak Found	12.9934	0.420439
Q6NYC8	Phostensin OS=Homo sapiens OX=9606 GN=PPP1R18 PE=1 SV=1	PPP1R18	1	1	1	1	67.9	0.754	1.351	0.563	1.018			Peak Found	Peak Found	Peak Found	High	Not Found	Not Found	20	0.001
Q15785	Mitochondrial import receptor subunit TOM34 OS=Homo sapiens OX=9606 GN=TOMM34 PE=1 SV=2	TOMM34	3	1	3	1	34.5	0.611	0.934	1.004	1.031			Peak Found	High	High	High	Not Found	Not Found	20	0.001
P07203	Glutathione peroxidase 1 OS=Homo sapiens OX=9606 GN=GPX1 PE=1 SV=4	GPX1	26	5	10	5	22.1	1.483	0.884	1.718	1.491	0.009	0.209	High	High	High	High	Peak Found	Peak Found	12.4924	0.0656995
Q6DD88	Atlastin-3 OS=Homo sapiens OX=9606 GN=ATL3 PE=1 SV=1	ATL3	6	2	2	2	60.5	0.423	1.109	0.846	1.081			Peak Found	High	Peak Found	High	Not Found	Not Found	20	0.001
P29466	Caspase-1 OS=Homo sapiens OX=9606 GN=CASP1 PE=1 SV=1	CASP1	2	1	1	1	45.1	0.57	1.237	0.601	1.107			Peak Found	Peak Found	Peak Found	High	Not Found	Not Found	20	0.001
Q9NQ29	Putative RNA-binding protein Luc7-like 1 OS=Homo sapiens OX=9606 GN=LUC7L PE=1 SV=1	LUC7L	2	1	1	1	43.7	0.654	4.907		0.064	0.208	0.242	Peak Found	High	Not Found	Peak Found	Peak Found	Peak Found	12.3578	0.176098
P12268	Inosine-5'-monophosphate dehydrogenase 2 OS=Homo sapiens OX=9606 GN=IMPDH2 PE=1 SV=2	IMPDH2	19	8	19	7	55.8	0.129	0.674	2.28	1.682	0.164	0.006	High	High	High	High	Peak Found	Peak Found	12.0902	0.171892
P02776	Platelet factor 4 OS=Homo sapiens OX=9606 GN=PF4 PE=1 SV=2	PF4	57	7	18	7	10.8	0.575		3.346	0.758	0.002	0.323	High	Not Found	High	High	High	High	12.0646	0.275479
Q9Y230	RuvB-like 2 OS=Homo sapiens OX=9606 GN=RUVBL2 PE=1 SV=3	RUVBL2	23	11	21	11	51.1	5.201	0.814	0.592	1.031	0.25	0.121	High	High	High	High	Peak Found	Peak Found	11.8724	0.110456
Q13620	Cullin-4B OS=Homo sapiens OX=9606 GN=CUL4B PE=1 SV=4	CUL4B	1	1	3	1	103.9	0.758	0.758	0.916	1.122			Peak Found	High	High	High	Not Found	Not Found	20	0.001
P20160	Azurocidin OS=Homo sapiens OX=9606 GN=AZU1 PE=1 SV=3	AZU1	7	2	7	2	26.9	0.15	0.317	4.718	0.546	0.182	0.113	High	High	High	High	Peak Found	Peak Found	11.7175	0.367399
P62244	40S ribosomal protein S15a OS=Homo sapiens OX=9606 GN=RPS15A PE=1 SV=2	RPS15A	15	2	9	2	14.8	0.492	0.754	1.108	1.098			High	High	High	High	Not Found	Not Found	20	0.001
Q9UMR2	ATP-dependent RNA helicase DDX19B OS=Homo sapiens OX=9606 GN=DDX19B PE=1 SV=1	DDX19B	5	2	2	2	53.9	0.671	0.813	0.89	1.133			Peak Found	Peak Found	Peak Found	High	Not Found	Not Found	20	0.001
Q9BZI7	Regulator of nonsense transcripts 3B OS=Homo sapiens OX=9606 GN=UPF3B PE=1 SV=1	UPF3B	2	1	3	1	57.7	0.729	0.776	0.865	1.148			Peak Found	High	High	High	Not Found	Not Found	20	0.001
Q5TDH0	Protein DDI1 homolog 2 OS=Homo sapiens OX=9606 GN=DDI2 PE=1 SV=1	DDI2	6	3	7	3	44.5	8.866	1.186	0.019	0.08	0.162	0.433	High	High	Peak Found	Peak Found	High	High	11.284	0.759731
P24158	Myeloblastin OS=Homo sapiens OX=9606 GN=PRTN3 PE=1 SV=3	PRTN3	16	4	6	4	27.8	0.12	0.517	4.81	0.398	0.293	0.035	Peak Found	High	High	High	Peak Found	Peak Found	11.0711	0.322222
P14324	Farnesyl pyrophosphate synthase OS=Homo sapiens OX=9606 GN=FDPS PE=1 SV=4	FDPS	5	2	5	2	48.2	0.415	1.104	0.753	1.135			Peak Found	High	High	High	Not Found	Not Found	20	0.001
P29692	Elongation factor 1-delta OS=Homo sapiens OX=9606 GN=EEF1D PE=1 SV=5	EEF1D	41	9	29	8	31.1	0.285	1.287	2.428	1.244	0.232	0.016	High	High	High	High	High	Peak Found	10.7527	0.122089
Q9UHD1	Cysteine and histidine-rich domain-containing protein 1 OS=Homo sapiens OX=9606 GN=CHORDC1 PE=1 SV=2	CHORDC1	12	3	6	3	37.5	3.025	3.295	0.347	0.552	0.204	0.221	High	High	Peak Found	High	Peak Found	Peak Found	10.458	0.131001
Q8WVJ2	NudC domain-containing protein 2 OS=Homo sapiens OX=9606 GN=NUDCD2 PE=1 SV=1	NUDCD2	13	2	2	2	17.7	0.398	0.499	1.272	1.163			Peak Found	Peak Found	High	High	Not Found	Not Found	20	0.001
P54709	Sodium/potassium-transporting ATPase subunit beta-3 OS=Homo sapiens OX=9606 GN=ATP1B3 PE=1 SV=1	ATP1B3	19	6	17	6	31.5	0.021	1.625	0.932	1.958	0.113	0.057	Peak Found	High	High	High	Peak Found	High	10.1098	0.497159
P27816	Microtubule-associated protein 4 OS=Homo sapiens OX=9606 GN=MAP4 PE=1 SV=3	MAP4	5	4	6	4	120.9	0.457	0.502	1.177	1.195			Peak Found	Peak Found	High	High	Not Found	Not Found	20	0.001
Q02543	60S ribosomal protein L18a OS=Homo sapiens OX=9606 GN=RPL18A PE=1 SV=2	RPL18A	15	2	3	2	20.7	0.554	0.296	1.3	1.203			Peak Found	High	Peak Found	High	Not Found	Not Found	20	0.001
P49189	4-trimethylaminobutyraldehyde dehydrogenase OS=Homo sapiens OX=9606 GN=ALDH9A1 PE=1 SV=3	ALDH9A1	6	3	10	2	53.8	0.703	0.719	0.677	1.283			Peak Found	High	High	High	Not Found	Not Found	20	0.001
Q3LXA3	Triokinase/FMN cyclase OS=Homo sapiens OX=9606 GN=TKFC PE=1 SV=2	TKFC	7	4	7	4	58.9	0.693	0.886	0.703	2.252	0.149	0.005	Peak Found	High	High	High	Peak Found	Peak Found	9.8788	0.0792357
P62913	60S ribosomal protein L11 OS=Homo sapiens OX=9606 GN=RPL11 PE=1 SV=2	RPL11	30	4	8	4	20.2	1.692	2.031	1.448	0.976	0.336	0.015	High	High	High	High	Peak Found	Peak Found	9.8215	0.0720373
Q15181	Inorganic pyrophosphatase OS=Homo sapiens OX=9606 GN=PPA1 PE=1 SV=2	PPA1	28	7	15	7	32.6	0.858	1.787	0.255	1.993	0.124	0.073	High	High	High	High	Peak Found	Peak Found	9.8139	0.074622
O60331	Phosphatidylinositol 4-phosphate 5-kinase type-1 gamma OS=Homo sapiens OX=9606 GN=PIP5K1C PE=1 SV=2	PIP5K1C	5	4	6	2	73.2	0.308	1.09	0.614	1.245			Peak Found	High	High	High	Not Found	Not Found	20	0.001
O43633	Charged multivesicular body protein 2a OS=Homo sapiens OX=9606 GN=CHMP2A PE=1 SV=1	CHMP2A	11	3	9	3	25.1	0.031	0.07	1.221	2.58	0.057	0.035	Peak Found	High	High	High	High	Peak Found	9.5797	0.492187
Q8IYI6	Exocyst complex component 8 OS=Homo sapiens OX=9606 GN=EXOC8 PE=1 SV=2	EXOC8	3	3	4	3	81.7	1.302	0.538	0.243	1.43			Peak Found	High	Peak Found	High	Not Found	Not Found	20	0.001
Q00722	1-phosphatidylinositol 4,5-bisphosphate phosphodiesterase beta-2 OS=Homo sapiens OX=9606 GN=PLCB2 PE=1 SV=2	PLCB2	1	2	2	2	133.9	0.058	0.08	1.662	1.26			Peak Found	Peak Found	Peak Found	High	Not Found	Not Found	20	0.001
Q14974	Importin subunit beta-1 OS=Homo sapiens OX=9606 GN=KPNB1 PE=1 SV=2	KPNB1	11	8	20	8	97.1	2.404	2.64	0.704	0.858	0.37	0.032	High	High	High	High	Peak Found	High	9.5323	0.0838626
O75348	V-type proton ATPase subunit G 1 OS=Homo sapiens OX=9606 GN=ATP6V1G1 PE=1 SV=3	ATP6V1G1	9	1	1	1	13.7	0.735	0.754	0.253	1.479			Peak Found	Peak Found	Peak Found	High	Not Found	Not Found	20	0.001
Q9BSJ8	Extended synaptotagmin-1 OS=Homo sapiens OX=9606 GN=ESYT1 PE=1 SV=1	ESYT1	2	2	3	2	122.8	0.187	0.845	0.579	1.418			Peak Found	Peak Found	High	High	Not Found	Not Found	20	0.001
O43432	Eukaryotic translation initiation factor 4 gamma 3 OS=Homo sapiens OX=9606 GN=EIF4G3 PE=1 SV=2	EIF4G3	1	2	4	2	176.5	0.312	0.433	2.326	1.718	0.132	0.084	Peak Found	High	High	High	Peak Found	Peak Found	9.4784	0.107697
P13010	X-ray repair cross-complementing protein 5 OS=Homo sapiens OX=9606 GN=XRCC5 PE=1 SV=3	XRCC5	11	7	11	7	82.7	0.633	0.552	4.884	0.192	0.013	0.415	High	High	High	High	Peak Found	Peak Found	9.4533	0.175552
Q5JQS6	Germinal center-associated signaling and motility-like protein OS=Homo sapiens OX=9606 GN=GCSAML PE=1 SV=1	GCSAML	13	2	4	2	15.7	0.07	0.023	1.476	1.382			Peak Found	Peak Found	High	High	Not Found	Not Found	20	0.001
Q13884	Beta-1-syntrophin OS=Homo sapiens OX=9606 GN=SNTB1 PE=1 SV=3	SNTB1	14	8	13	8	58	0.277	0.607	4.115	0.675	0.195	0.16	Peak Found	High	High	High	Peak Found	Peak Found	9.3878	0.218211
P40763	Signal transducer and activator of transcription 3 OS=Homo sapiens OX=9606 GN=STAT3 PE=1 SV=2	STAT3	5	3	4	3	88	0.078	0.643	0.769	1.448			Peak Found	High	High	High	Not Found	Not Found	20	0.001
Q05209	Tyrosine-protein phosphatase non-receptor type 12 OS=Homo sapiens OX=9606 GN=PTPN12 PE=1 SV=3	PTPN12	7	6	7	6	88.1	4.401	1.403	0.76	0.864	0.227	0.248	Peak Found	Peak Found	High	High	Peak Found	Peak Found	9.2126	0.0606429
Q16563	Synaptophysin-like protein 1 OS=Homo sapiens OX=9606 GN=SYPL1 PE=1 SV=1	SYPL1	6	1	2	1	28.5	0.412	0.346	0.778	1.494			Peak Found	Peak Found	Peak Found	High	Not Found	Not Found	20	0.001
P35240	Merlin OS=Homo sapiens OX=9606 GN=NF2 PE=1 SV=1	NF2	4	2	2	2	69.6	0.843	0.479	0.273	1.573			Peak Found	Peak Found	Peak Found	High	Not Found	Not Found	20	0.001
O15212	Prefoldin subunit 6 OS=Homo sapiens OX=9606 GN=PFDN6 PE=1 SV=1	PFDN6	25	3	7	3	14.6	0.28	0.304	2.264	1.821	0.201	0.01	High	High	High	High	Peak Found	Peak Found	8.9984	0.17064
Q14258	E3 ubiquitin/ISG15 ligase TRIM25 OS=Homo sapiens OX=9606 GN=TRIM25 PE=1 SV=2	TRIM25	3	2	5	2	70.9	0.352	4.449	1.254	0.259	0.229	0.224	Peak Found	High	Peak Found	High	Peak Found	Peak Found	8.911	0.168208
O43488	Aflatoxin B1 aldehyde reductase member 2 OS=Homo sapiens OX=9606 GN=AKR7A2 PE=1 SV=3	AKR7A2	12	4	4	4	39.6	0.535		0.332	2.394	0.009	0.089	Peak Found	Not Found	High	High	Peak Found	Peak Found	8.8469	0.147359
P36873	Serine/threonine-protein phosphatase PP1-gamma catalytic subunit OS=Homo sapiens OX=9606 GN=PPP1CC PE=1 SV=1	PPP1CC	27	8	15	2	37	8.111	0.444	0.415	0.426	0.364	0.313	Peak Found	High	Peak Found	High	Peak Found	Peak Found	8.8331	0.406366
P13797	Plastin-3 OS=Homo sapiens OX=9606 GN=PLS3 PE=1 SV=4	PLS3	15	12	32	3	70.8	0.195	0.228	4.173	0.858	0.133	0.214	High	High	High	High	Peak Found	High	8.83	0.417288
P08069	Insulin-like growth factor 1 receptor OS=Homo sapiens OX=9606 GN=IGF1R PE=1 SV=1	IGF1R	2	2	2	2	154.7	0.346	0.446	0.7	1.505			Peak Found	Peak Found	Peak Found	High	Not Found	Not Found	20	0.001
P26640	Valine--tRNA ligase OS=Homo sapiens OX=9606 GN=VARS1 PE=1 SV=4	VARS1	4	3	4	3	140.4	0.115	0.184	1.002	1.54			High	High	Peak Found	High	Not Found	Not Found	20	0.001
P62081	40S ribosomal protein S7 OS=Homo sapiens OX=9606 GN=RPS7 PE=1 SV=1	RPS7	16	2	4	2	22.1	0.697	3.74	0.977	0.664	0.14	0.281	Peak Found	High	High	High	Peak Found	Peak Found	8.5732	0.0730496
Q9NUQ8	ATP-binding cassette sub-family F member 3 OS=Homo sapiens OX=9606 GN=ABCF3 PE=1 SV=2	ABCF3	1	1	1	1	79.7	0.684	0.268	0.402	1.654			Peak Found	Peak Found	Peak Found	High	Not Found	Not Found	20	0.001
Q96C90	Protein phosphatase 1 regulatory subunit 14B OS=Homo sapiens OX=9606 GN=PPP1R14B PE=1 SV=3	PPP1R14B	30	2	4	2	15.9	0.143	0.935	0.073	1.652			Peak Found	High	High	High	Not Found	Not Found	20	0.001
Q92552	28S ribosomal protein S27, mitochondrial OS=Homo sapiens OX=9606 GN=MRPS27 PE=1 SV=3	MRPS27	4	2	6	2	47.6	9.406	0.232	0.315	0.205	0.185	0.607	High	High	High	High	Peak Found	High	8.3779	0.586506
Q9H773	dCTP pyrophosphatase 1 OS=Homo sapiens OX=9606 GN=DCTPP1 PE=1 SV=1	DCTPP1	14	2	4	2	18.7	0.06	0.816	0.117	1.711			Peak Found	Peak Found	High	High	Not Found	Not Found	20	0.001
Q13636	Ras-related protein Rab-31 OS=Homo sapiens OX=9606 GN=RAB31 PE=1 SV=1	RAB31	19	4	15	2	21.6	0.052	0.861	3.102	1.151	0.235	0.09	Peak Found	High	High	High	Peak Found	Peak Found	8.2359	0.485116
Q93008	Probable ubiquitin carboxyl-terminal hydrolase FAF-X OS=Homo sapiens OX=9606 GN=USP9X PE=1 SV=3	USP9X	2	4	4	4	292.1	0.222	0.19	0.41	1.818			Peak Found	Peak Found	Peak Found	High	Not Found	Not Found	20	0.001
Q9H0X4	Protein FAM234A OS=Homo sapiens OX=9606 GN=FAM234A PE=1 SV=1	FAM234A	3	2	2	2	59.6	0.07	0.075	0.467	1.887			Peak Found	High	Peak Found	High	Not Found	Not Found	20	0.001
Q9BR76	Coronin-1B OS=Homo sapiens OX=9606 GN=CORO1B PE=1 SV=1	CORO1B	7	4	13	4	54.2	0.208	0.254	2.204	1.904	0.029	0.188	High	High	High	High	Peak Found	High	8.1905	0.213152
P08397	Porphobilinogen deaminase OS=Homo sapiens OX=9606 GN=HMBS PE=1 SV=2	HMBS	8	3	5	3	39.3	5.081	0.85	0.475	1.075	0.41	0.122	High	Peak Found	Peak Found	High	High	Peak Found	8.0276	0.188819
Q5R3I4	Tetratricopeptide repeat protein 38 OS=Homo sapiens OX=9606 GN=TTC38 PE=1 SV=1	TTC38	7	2	2	2	52.8	0.155	0.338	0.072	1.942			Peak Found	High	Peak Found	High	Not Found	Not Found	20	0.001
Q9HC35	Echinoderm microtubule-associated protein-like 4 OS=Homo sapiens OX=9606 GN=EML4 PE=1 SV=3	EML4	2	2	2	2	108.8	0.044	0.064	0.353	1.96			Peak Found	Peak Found	Peak Found	High	Not Found	Not Found	20	0.001
Q13287	N-myc-interactor OS=Homo sapiens OX=9606 GN=NMI PE=1 SV=2	NMI	18	5	8	5	35	0.037	0.442	4.674	0.514	0.208	0.236	Peak Found	High	High	High	Peak Found	Peak Found	7.7372	0.742515
Q04206	Transcription factor p65 OS=Homo sapiens OX=9606 GN=RELA PE=1 SV=2	RELA	5	2	2	2	60.2	0.074	0.058	0.066	2.105			Peak Found	Peak Found	Peak Found	High	Not Found	Not Found	20	0.001
Q13308	Inactive tyrosine-protein kinase 7 OS=Homo sapiens OX=9606 GN=PTK7 PE=1 SV=2	PTK7	6	6	8	6	118.3	1.235	0.597	0.158	2.005	0.035		Peak Found	High	High	High	Peak Found	Not Found	18.9524
Q5THJ4	Vacuolar protein sorting-associated protein 13D OS=Homo sapiens OX=9606 GN=VPS13D PE=1 SV=2	VPS13D	0	1	1	1	491.6			2.045			0.11	Not Found	Not Found	High	Not Found	Not Found	Peak Found	18.5909
P55060	Exportin-2 OS=Homo sapiens OX=9606 GN=CSE1L PE=1 SV=3	CSE1L	7	6	7	6	110.3	1.113	0.529		2.123	0.073	0.144	Peak Found	High	Not Found	High	Peak Found	Peak Found	7.5668	0.057294
Q9P2J5	Leucine--tRNA ligase, cytoplasmic OS=Homo sapiens OX=9606 GN=LARS1 PE=1 SV=2	LARS1	3	3	4	3	134.4	0.519	2.495	1.778	0.898	0.253	0.17	Peak Found	High	Peak Found	High	Peak Found	Peak Found	7.5524	0.0613787
Q8WZA0	Protein LZIC OS=Homo sapiens OX=9606 GN=LZIC PE=1 SV=1	LZIC	9	2	13	2	21.5	1.504	0.406	1.63	1.741	0.193	0.121	High	High	High	High	High	High	7.5159	0.0536409
Q9NZZ3	Charged multivesicular body protein 5 OS=Homo sapiens OX=9606 GN=CHMP5 PE=1 SV=1	CHMP5	7	1	4	1	24.6	0.061	0.058	1.951	1.657	0.038		Peak Found	Peak Found	High	High	Peak Found	Not Found	18.1579
Q5QNW6	Histone H2B type 2-F OS=Homo sapiens OX=9606 GN=H2BC18 PE=1 SV=3	H2BC18	36	8	76	8	13.9	0.73	3.696	0.622	0.853	0.258	0.196	High	High	High	High	High	High	7.4126	0.110574
Q7L2H7	Eukaryotic translation initiation factor 3 subunit M OS=Homo sapiens OX=9606 GN=EIF3M PE=1 SV=1	EIF3M	7	2	2	2	42.5	0.949	1.369		1.239		0.069	Peak Found	High	Not Found	High	Not Found	Peak Found	16.7971
P05387	60S acidic ribosomal protein P2 OS=Homo sapiens OX=9606 GN=RPLP2 PE=1 SV=1	RPLP2	29	3	11	3	11.7	0.803	1.555	1.087	1.697	0.049	0.095	High	High	High	High	Peak Found	Peak Found	15.9491	0.00409297
Q96RF0	Sorting nexin-18 OS=Homo sapiens OX=9606 GN=SNX18 PE=1 SV=2	SNX18	6	3	8	3	68.9	0.294	1.079	1.558	1.83	0.041	0.085	Peak Found	High	High	High	Peak Found	Peak Found	15.5079	0.0350425
Q14161	ARF GTPase-activating protein GIT2 OS=Homo sapiens OX=9606 GN=GIT2 PE=1 SV=2	GIT2	7	6	9	3	84.5	3.184	0.785	1.141	1.356	0.158	0.062	Peak Found	High	High	High	Not Found	Not Found	15.4848	0.0255896
Q96QD8	Sodium-coupled neutral amino acid transporter 2 OS=Homo sapiens OX=9606 GN=SLC38A2 PE=1 SV=2	SLC38A2	5	2	3	2	56	2.053	2.386	0.133	0.901		0.099	High	High	Peak Found	High	Not Found	Peak Found	15.3939
O60925	Prefoldin subunit 1 OS=Homo sapiens OX=9606 GN=PFDN1 PE=1 SV=2	PFDN1	24	3	4	3	14.2	0.439	0.379	2.08	1.319	0.064		Peak Found	Peak Found	High	High	Peak Found	Not Found	15.0938
Q05315	Galectin-10 OS=Homo sapiens OX=9606 GN=CLC PE=1 SV=3	CLC	9	2	12	2	16.4	0.002	0.052	2.087	2.118	0.183	0.017	Peak Found	Peak Found	High	High	High	Peak Found	7.1367	0.97998
P09104	Gamma-enolase OS=Homo sapiens OX=9606 GN=ENO2 PE=1 SV=3	ENO2	17	6	15	4	47.2	2.626	0.756	1.748	1.209	0.067	0.169	High	High	High	High	Peak Found	Peak Found	14.4915	0.020071
Q9UHX3	Adhesion G protein-coupled receptor E2 OS=Homo sapiens OX=9606 GN=ADGRE2 PE=1 SV=2	ADGRE2	2	1	2	1	90.4		0.2	1.213	1.445		0.05	Not Found	Peak Found	High	High	Not Found	Peak Found	14.13
P20138	Myeloid cell surface antigen CD33 OS=Homo sapiens OX=9606 GN=CD33 PE=1 SV=2	CD33	10	3	8	3	39.8		0.595	0.512	1.62	0.041		Not Found	High	High	High	Peak Found	Not Found	13.5
P24534	Elongation factor 1-beta OS=Homo sapiens OX=9606 GN=EEF1B2 PE=1 SV=3	EEF1B2	37	6	17	5	24.7	0.446	0.289	2.082	1.871	0.08	0.198	High	High	High	High	Peak Found	High	6.7554	0.14827
Q14203	Dynactin subunit 1 OS=Homo sapiens OX=9606 GN=DCTN1 PE=1 SV=3	DCTN1	12	14	16	13	141.6	0.493	0.592	2.059	1.716	0.056	0.255	Peak Found	High	High	High	Peak Found	Peak Found	6.7395	0.0946241
P13798	Acylamino-acid-releasing enzyme OS=Homo sapiens OX=9606 GN=APEH PE=1 SV=4	APEH	6	5	18	5	81.2	2.769	1.174	0.825	1.445	0.157	0.086	High	High	High	High	High	High	13.0809	0.0170809
O00203	AP-3 complex subunit beta-1 OS=Homo sapiens OX=9606 GN=AP3B1 PE=1 SV=3	AP3B1	2	2	3	2	121.2	0.541	0.681	0.998	1.713	0.058		Peak Found	Peak Found	High	High	Peak Found	Not Found	12.7586
P27105	Erythrocyte band 7 integral membrane protein OS=Homo sapiens OX=9606 GN=STOM PE=1 SV=3	STOM	49	13	89	13	31.7	7.685	0.383	0.418	0.548	0.32	0.529	High	High	High	High	High	High	6.6635	0.510648
O75531	Barrier-to-autointegration factor OS=Homo sapiens OX=9606 GN=BANF1 PE=1 SV=1	BANF1	43	5	18	5	10.1	0.231	0.801	3.24	1.038	0.277	0.151	High	High	High	High	High	High	6.6542	0.255475
P41091	Eukaryotic translation initiation factor 2 subunit 3 OS=Homo sapiens OX=9606 GN=EIF2S3 PE=1 SV=3	EIF2S3	9	3	9	3	51.1	0.951	0.399	3.052	1.125	0.33	0.114	High	High	High	High	High	High	6.6096	0.143606
Q7L9L4	MOB kinase activator 1B OS=Homo sapiens OX=9606 GN=MOB1B PE=1 SV=3	MOB1B	5	1	1	1	25.1		0.253	0.763	2.183	0.06	0.094	Not Found	Peak Found	Peak Found	High	Peak Found	Peak Found	6.5974	0.0974266
O43182	Rho GTPase-activating protein 6 OS=Homo sapiens OX=9606 GN=ARHGAP6 PE=1 SV=3	ARHGAP6	1	1	2	1	105.9	0.225	0.087	4.194	0.889	0.124	0.332	Peak Found	Peak Found	High	High	Peak Found	Peak Found	6.5877	0.656737
Q5VY43	Platelet endothelial aggregation receptor 1 OS=Homo sapiens OX=9606 GN=PEAR1 PE=1 SV=1	PEAR1	5	3	8	3	110.6	0.118	0.132	3.369	1.345	0.157	0.213	High	Peak Found	High	High	Peak Found	Peak Found	6.5207	0.649325
O43516	WAS/WASL-interacting protein family member 1 OS=Homo sapiens OX=9606 GN=WIPF1 PE=1 SV=3	WIPF1	15	6	14	6	51.2	0.106	0.552	1.435	2.188	0.103	0.111	High	High	High	High	Peak Found	Peak Found	6.5202	0.24692
Q6NZ67	Mitotic-spindle organizing protein 2B OS=Homo sapiens OX=9606 GN=MZT2B PE=1 SV=1	MZT2B	4	1	2	1	16.2	0.303	0.683	1.218	1.663	0.059		Peak Found	Peak Found	High	High	Peak Found	Not Found	12.452
Q9Y3U8	60S ribosomal protein L36 OS=Homo sapiens OX=9606 GN=RPL36 PE=1 SV=3	RPL36	10	1	5	1	12.2	3.122	2.708	0.868	0.497	0.139	0.551	Peak Found	High	High	High	Peak Found	Peak Found	6.4715	0.0763433
Q03113	Guanine nucleotide-binding protein subunit alpha-12 OS=Homo sapiens OX=9606 GN=GNA12 PE=1 SV=4	GNA12	13	6	15	3	44.3		0.772	1.95	1.29	0.123	0.096	Not Found	High	Peak Found	High	Peak Found	Peak Found	12.4292	0.0369856
Q99836	Myeloid differentiation primary response protein MyD88 OS=Homo sapiens OX=9606 GN=MYD88 PE=1 SV=1	MYD88	7	2	2	2	33.2		0.954	1.604	0.855	0.109		Not Found	Peak Found	High	High	Peak Found	Not Found	11.7339
P31997	Carcinoembryonic antigen-related cell adhesion molecule 8 OS=Homo sapiens OX=9606 GN=CEACAM8 PE=1 SV=2	CEACAM8	13	4	11	3	38.1			0.682	1.271	0.059		Not Found	Not Found	High	High	Peak Found	Not Found	11.5593
Q99757	Thioredoxin, mitochondrial OS=Homo sapiens OX=9606 GN=TXN2 PE=1 SV=2	TXN2	9	1	1	1	18.4		3.597	0.594	0.084		0.184	Not Found	High	Peak Found	Peak Found	Not Found	Peak Found	11.3886
Q92839	Hyaluronan synthase 1 OS=Homo sapiens OX=9606 GN=HAS1 PE=1 SV=2	HAS1	1	1	2	1	64.8	1.013	0.511	2.923	1.116	0.36	0.103	High	Peak Found	Peak Found	High	Peak Found	Peak Found	6.4032	0.112983
Q14116	Interleukin-18 OS=Homo sapiens OX=9606 GN=IL18 PE=1 SV=1	IL18	13	2	3	2	22.3	0.222	0.612	1.177	1.742	0.062		Peak Found	High	Peak Found	High	Peak Found	Not Found	10.8118
O60256	Phosphoribosyl pyrophosphate synthase-associated protein 2 OS=Homo sapiens OX=9606 GN=PRPSAP2 PE=1 SV=1	PRPSAP2	11	4	13	3	40.9	0.855	0.205	2.117	1.761	0.257	0.075	Peak Found	Not Found	High	High	Peak Found	Not Found	6.3795	0.195417
O14744	Protein arginine N-methyltransferase 5 OS=Homo sapiens OX=9606 GN=PRMT5 PE=1 SV=4	PRMT5	4	3	6	3	72.6	1.667	1.717	0.983	1.361	0.396	0.062	High	High	Peak Found	High	Peak Found	Peak Found	6.3566	0.0570675
P49247	Ribose-5-phosphate isomerase OS=Homo sapiens OX=9606 GN=RPIA PE=1 SV=3	RPIA	8	3	7	3	33.2	2.762	0.991	0.465	1.196	0.139		High	Peak Found	Peak Found	High	Peak Found	Not Found	10.1151
Q9BRA2	Thioredoxin domain-containing protein 17 OS=Homo sapiens OX=9606 GN=TXNDC17 PE=1 SV=1	TXNDC17	19	2	5	2	13.9	0.669	0.162	0.557	2.693	0.115	0.031	High	High	Peak Found	High	High	Peak Found	6.3379	0.0880853
P49591	Serine--tRNA ligase, cytoplasmic OS=Homo sapiens OX=9606 GN=SARS1 PE=1 SV=3	SARS1	3	2	6	2	58.7	0.455	0.77	0.983	2.235	0.041	0.106	High	High	High	High	Peak Found	Peak Found	10.0136	0.0142575
P69891	Hemoglobin subunit gamma-1 OS=Homo sapiens OX=9606 GN=HBG1 PE=1 SV=2	HBG1	60	12	67	1	16.1	5.594	1.334	1.48	0.112	0.22	0.665	High	Not Found	Not Found	Not Found	Not Found	Not Found	6.3337	0.0932007
O94903	Pyridoxal phosphate homeostasis protein OS=Homo sapiens OX=9606 GN=PLPBP PE=1 SV=1	PLPBP	12	4	5	4	30.3		0.339	1.015	1.997	0.07	0.144	Not Found	High	Peak Found	High	Peak Found	Peak Found	6.3271	0.114899
Q9Y5Z4	Heme-binding protein 2 OS=Homo sapiens OX=9606 GN=HEBP2 PE=1 SV=1	HEBP2	22	4	7	4	22.9	0.186	0.691	1.796	1.382	0.089		Peak Found	Peak Found	High	High	Peak Found	Not Found	10.0112
O95881	Thioredoxin domain-containing protein 12 OS=Homo sapiens OX=9606 GN=TXNDC12 PE=1 SV=1	TXNDC12	5	1	1	1	19.2	0.502	0.57	3.211	1.089	0.206	0.246	Peak Found	Peak Found	High	Peak Found	Peak Found	Peak Found	6.3171	0.155713
P06213	Insulin receptor OS=Homo sapiens OX=9606 GN=INSR PE=1 SV=4	INSR	3	4	7	4	156.2	0.071	2.816	0.226	1.196	0.108		Peak Found	High	High	High	High	Not Found	9.608
P48426	Phosphatidylinositol 5-phosphate 4-kinase type-2 alpha OS=Homo sapiens OX=9606 GN=PIP4K2A PE=1 SV=2	PIP4K2A	22	8	10	7	46.2	0.7	1.024	0.557	2.262	0.068	0.091	Peak Found	Peak Found	High	High	Peak Found	Peak Found	9.5639	0.00307502
P61923	Coatomer subunit zeta-1 OS=Homo sapiens OX=9606 GN=COPZ1 PE=1 SV=1	COPZ1	12	2	3	2	20.2	0.261	1.279	2.176	1.363	0.207	0.19	Peak Found	Peak Found	High	High	Peak Found	Peak Found	6.2401	0.163663
O60547	GDP-mannose 4,6 dehydratase OS=Homo sapiens OX=9606 GN=GMDS PE=1 SV=1	GMDS	14	5	7	5	41.9	3.881	1.108	0.36	1.347	0.281	0.293	Peak Found	High	Peak Found	High	Peak Found	High	6.2125	0.213931
Q4KMQ2	Anoctamin-6 OS=Homo sapiens OX=9606 GN=ANO6 PE=1 SV=2	ANO6	10	9	17	9	106.1	1.404	0.221	1.961	1.672	0.243	0.144	Peak Found	High	High	High	High	Peak Found	6.1774	0.191049
P02794	Ferritin heavy chain OS=Homo sapiens OX=9606 GN=FTH1 PE=1 SV=2	FTH1	37	7	15	7	21.2	0.061	0.859	3.491	0.43	0.154		Peak Found	High	High	High	Peak Found	Not Found	9.5476
P35754	Glutaredoxin-1 OS=Homo sapiens OX=9606 GN=GLRX PE=1 SV=2	GLRX	10	1	3	1	11.8	0.594	0.1	1.063	2.471	0.095	0.097	Peak Found	Peak Found	High	High	Peak Found	Peak Found	6.1007	0.218964
Q9UNE7	E3 ubiquitin-protein ligase CHIP OS=Homo sapiens OX=9606 GN=STUB1 PE=1 SV=2	STUB1	13	4	5	4	34.8	0.996	1.016	0.023	2.454	0.01	0.213	Peak Found	High	Peak Found	High	Peak Found	Peak Found	6.0837	0.42643
P62906	60S ribosomal protein L10a OS=Homo sapiens OX=9606 GN=RPL10A PE=1 SV=2	RPL10A	19	3	6	3	24.8	2.077	1.571	0.759	1.474	0.051	0.258	High	High	High	High	Peak Found	Peak Found	9.5081	0.0412845
Q6P2Q9	Pre-mRNA-processing-splicing factor 8 OS=Homo sapiens OX=9606 GN=PRPF8 PE=1 SV=2	PRPF8	1	2	3	2	273.4	1.937	2.16				0.217	High	High	Not Found	Not Found	Not Found	Peak Found	9.4401
Q96FN4	Copine-2 OS=Homo sapiens OX=9606 GN=CPNE2 PE=1 SV=3	CPNE2	15	8	28	7	61.2	0.037	0.387	2.129	1.911	0.12	0.165	Peak Found	High	High	High	High	Peak Found	5.9719	0.636361
Q8N8A2	Serine/threonine-protein phosphatase 6 regulatory ankyrin repeat subunit B OS=Homo sapiens OX=9606 GN=ANKRD44 PE=1 SV=3	ANKRD44	3	3	5	3	107.5		0.256	1.507	1.251	0.095		Not Found	High	High	High	Peak Found	Not Found	9.2789
A0A0C4DH32	Immunoglobulin heavy variable 3-20 OS=Homo sapiens OX=9606 GN=IGHV3-20 PE=3 SV=2	IGHV3-20	35	4	17	3	12.7	2.257	0.901	1.509	1.346	0.177	0.164	High	Peak Found	High	High	Peak Found	Peak Found	9.1241	0.00835327
P62701	40S ribosomal protein S4, X isoform OS=Homo sapiens OX=9606 GN=RPS4X PE=1 SV=2	RPS4X	13	4	9	4	29.6	9.152	0.514	0.271	0.109	0.112	1.009	Peak Found	High	High	High	Peak Found	Peak Found	5.9096	0.521964
O95466	Formin-like protein 1 OS=Homo sapiens OX=9606 GN=FMNL1 PE=1 SV=3	FMNL1	15	17	32	17	121.8	0.05	2.794	0.464	1.582	0.277	0.098	Peak Found	High	High	High	High	Peak Found	5.8809	0.605892
Q13561	Dynactin subunit 2 OS=Homo sapiens OX=9606 GN=DCTN2 PE=1 SV=4	DCTN2	18	7	22	7	44.2	1.171	0.639	2.043	1.508	0.198	0.087	High	High	High	High	High	Peak Found	9.0129	0.0263713
Q93084	Sarcoplasmic/endoplasmic reticulum calcium ATPase 3 OS=Homo sapiens OX=9606 GN=ATP2A3 PE=1 SV=2	ATP2A3	2	3	3	2	113.9		1.205	1.601	0.723	0.161		Not Found	Peak Found	Peak Found	High	Peak Found	Not Found	8.7143
O43617	Trafficking protein particle complex subunit 3 OS=Homo sapiens OX=9606 GN=TRAPPC3 PE=1 SV=1	TRAPPC3	4	1	3	1	20.3	2.334	0.467	1.201	1.675	0.245	0.215	High	High	Peak Found	High	Peak Found	Peak Found	5.8	0.0815877
P35613	Basigin OS=Homo sapiens OX=9606 GN=BSG PE=1 SV=2	BSG	25	9	34	9	42.2	0.401	1.322	1.269	1.783	0.336	0.009	High	High	High	High	High	High	5.7816	0.150342
Q9Y2Z0	Protein SGT1 homolog OS=Homo sapiens OX=9606 GN=SUGT1 PE=1 SV=3	SUGT1	14	4	9	4	41	0.269	1.179	1.125	1.976	0.287	0.01	High	High	High	High	Peak Found	Peak Found	5.7755	0.161984
Q9Y6M4	Casein kinase I isoform gamma-3 OS=Homo sapiens OX=9606 GN=CSNK1G3 PE=1 SV=2	CSNK1G3	2	1	1	1	51.4	0.215		1.367	1.39	0.091		Peak Found	Not Found	Peak Found	High	Peak Found	Not Found	8.6923
Q92572	AP-3 complex subunit sigma-1 OS=Homo sapiens OX=9606 GN=AP3S1 PE=1 SV=1	AP3S1	11	2	2	2	21.7	0.409		0.236	1.942	0.038		Peak Found	Not Found	Peak Found	High	Peak Found	Not Found	8.4868
P62805	Histone H4 OS=Homo sapiens OX=9606 GN=H4C1 PE=1 SV=2	H4C1	51	13	63	13	11.4	0.487	3.25	0.659	1.112	0.233	0.278	High	High	High	High	High	High	5.7352	0.167674
P20936	Ras GTPase-activating protein 1 OS=Homo sapiens OX=9606 GN=RASA1 PE=1 SV=1	RASA1	1	1	2	1	116.3			0.691	1.261	0.082		Not Found	Not Found	High	High	Peak Found	Not Found	8.4268
Q9UN86	Ras GTPase-activating protein-binding protein 2 OS=Homo sapiens OX=9606 GN=G3BP2 PE=1 SV=2	G3BP2	10	3	6	2	54.1	2.365	3.191	0.711		0.175	0.559	High	High	High	Not Found	Peak Found	Peak Found	5.6921	0.100501
P02042	Hemoglobin subunit delta OS=Homo sapiens OX=9606 GN=HBD PE=1 SV=2	HBD	80	30	315	8	16	9.767	0.304	0.165	0.078	0.178	1.021	High	High	High	High	High	High	5.6914	0.750615
Q12929	Epidermal growth factor receptor kinase substrate 8 OS=Homo sapiens OX=9606 GN=EPS8 PE=1 SV=1	EPS8	5	3	4	3	91.8	3.235	0.797	0.249	1.753	0.239	0.264	Peak Found	High	Peak Found	High	Peak Found	Peak Found	5.674	0.288025
Q9ULX3	RNA-binding protein NOB1 OS=Homo sapiens OX=9606 GN=NOB1 PE=1 SV=1	NOB1	4	1	3	1	46.6	1.274	3.523	0.989		0.357	0.326	High	High	High	Not Found	Peak Found	Peak Found	5.6476	0.0520631
Q04760	Lactoylglutathione lyase OS=Homo sapiens OX=9606 GN=GLO1 PE=1 SV=4	GLO1	25	7	20	7	20.8	2.806	1.049	1.17	1.254	0.161	0.436	High	High	High	High	High	Peak Found	5.6114	0.0500729
P78536	Disintegrin and metalloproteinase domain-containing protein 17 OS=Homo sapiens OX=9606 GN=ADAM17 PE=1 SV=1	ADAM17	7	5	5	5	93	3.549	0.259	0.615	1.245	0.177		Peak Found	Peak Found	Peak Found	High	Peak Found	Not Found	8.3296
P49458	Signal recognition particle 9 kDa protein OS=Homo sapiens OX=9606 GN=SRP9 PE=1 SV=2	SRP9	13	1	1	1	10.1	1.2	1.066	1.166	1.239		0.139	Peak Found	Peak Found	Peak Found	High	Not Found	Peak Found	8.2302
P08311	Cathepsin G OS=Homo sapiens OX=9606 GN=CTSG PE=1 SV=2	CTSG	29	8	24	8	28.8	0.43	0.529	2.76	1.358	0.407	0.042	Peak Found	High	High	High	High	Peak Found	5.5219	0.196968
O95373	Importin-7 OS=Homo sapiens OX=9606 GN=IPO7 PE=1 SV=1	IPO7	5	3	6	3	119.4	3.381	3.297	0.979	0.028	0.341	0.586	High	High	High	High	Peak Found	Peak Found	5.5067	0.0659858
Q9NY65	Tubulin alpha-8 chain OS=Homo sapiens OX=9606 GN=TUBA8 PE=1 SV=1	TUBA8	37	21	72	2	50.1	0.17	0.152	2.383	1.337	0.11		Peak Found	Peak Found	High	High	Peak Found	Not Found	8.197
P55884	Eukaryotic translation initiation factor 3 subunit B OS=Homo sapiens OX=9606 GN=EIF3B PE=1 SV=3	EIF3B	8	7	12	7	92.4	0.901	1.228	0.904	1.9	0.219	0.035	Peak Found	High	High	High	Peak Found	Peak Found	7.9606	0.0395142
Q00013	55 kDa erythrocyte membrane protein OS=Homo sapiens OX=9606 GN=MPP1 PE=1 SV=2	MPP1	15	7	17	7	52.3	5.925	1.17	0.352	0.677	0.496	0.411	High	High	High	High	High	Peak Found	5.4737	0.377883
Q9BX67	Junctional adhesion molecule C OS=Homo sapiens OX=9606 GN=JAM3 PE=1 SV=1	JAM3	12	3	6	3	35			2.283	0.88	0.245	0.335	Not Found	Not Found	High	High	Peak Found	High	7.8724
P62310	U6 snRNA-associated Sm-like protein LSm3 OS=Homo sapiens OX=9606 GN=LSM3 PE=1 SV=2	LSM3	22	2	5	2	11.8	0.24	0.341	2.203	1.823	0.217	0.128	Peak Found	Peak Found	High	High	Peak Found	Peak Found	5.3797	0.272138
P01743	Immunoglobulin heavy variable 1-46 OS=Homo sapiens OX=9606 GN=IGHV1-46 PE=1 SV=2	IGHV1-46	41	9	91	1	12.9	3.517	2.766	0.739	0.388	0.265	0.608	High	High	High	High	Peak Found	Peak Found	5.3624	0.110099
P14550	Aldo-keto reductase family 1 member A1 OS=Homo sapiens OX=9606 GN=AKR1A1 PE=1 SV=3	AKR1A1	25	8	12	7	36.6	3.777	0.663	0.265	1.641	0.301	0.284	Peak Found	High	Peak Found	High	Peak Found	Not Found	5.3618	0.356809
P68036	Ubiquitin-conjugating enzyme E2 L3 OS=Homo sapiens OX=9606 GN=UBE2L3 PE=1 SV=1	UBE2L3	37	5	13	5	17.9	2.074	0.673	1.213	1.626	0.492	0.001	High	High	High	High	High	Peak Found	5.355	0.188283
Q9UHD9	Ubiquilin-2 OS=Homo sapiens OX=9606 GN=UBQLN2 PE=1 SV=2	UBQLN2	5	2	6	1	65.7	0.382	1.188	1.14	1.422	0.118		Not Found	High	Peak Found	High	Not Found	Not Found	7.6554
Q8IWA5	Choline transporter-like protein 2 OS=Homo sapiens OX=9606 GN=SLC44A2 PE=1 SV=3	SLC44A2	7	6	13	6	80.1	3.119	0.725	1.88	0.917	0.497	0.218	High	High	High	High	Peak Found	High	5.3371	0.0860183
P11277	Spectrin beta chain, erythrocytic OS=Homo sapiens OX=9606 GN=SPTB PE=1 SV=5	SPTB	3	7	10	7	246.3	0.783	1.215	3.673	0.39	0.56	0.159	High	High	High	High	Peak Found	Peak Found	5.2582	0.120779
Q6RW13	Type-1 angiotensin II receptor-associated protein OS=Homo sapiens OX=9606 GN=AGTRAP PE=1 SV=1	AGTRAP	11	2	7	2	17.4		1.411	1.508	0.664	0.191		Not Found	High	High	High	Peak Found	Not Found	7.6414
P07858	Cathepsin B OS=Homo sapiens OX=9606 GN=CTSB PE=1 SV=3	CTSB	8	3	9	3	37.8	7.557	0.607	0.201	0.54	0.622	0.44	High	High	High	High	High	High	5.2511	0.68574
P68431	Histone H3.1 OS=Homo sapiens OX=9606 GN=H3C1 PE=1 SV=2	H3C1	38	6	33	1	15.4	0.278	3.639	0.877	0.845	0.324	0.285	Not Found	Not Found	High	Not Found	Not Found	Not Found	5.2479	0.317142
P10153	Non-secretory ribonuclease OS=Homo sapiens OX=9606 GN=RNASE2 PE=1 SV=2	RNASE2	9	1	2	1	18.3	0.059	0.037	2.534	1.349		0.115	Peak Found	Peak Found	High	High	Not Found	Peak Found	7.6232
Q06210	Glutamine--fructose-6-phosphate aminotransferase [isomerizing] 1 OS=Homo sapiens OX=9606 GN=GFPT1 PE=1 SV=3	GFPT1	1	1	3	1	78.8	1.245	1.381	1.305	1.504	0.132	0.221	High	High	High	Peak Found	Peak Found	Peak Found	7.424	0.0018997
Q92979	Ribosomal RNA small subunit methyltransferase NEP1 OS=Homo sapiens OX=9606 GN=EMG1 PE=1 SV=4	EMG1	10	1	2	1	26.7	2.012	2.956			0.269	0.687	Peak Found	High	High	Not Found	Peak Found	Peak Found	5.1967	0.0756843
P62829	60S ribosomal protein L23 OS=Homo sapiens OX=9606 GN=RPL23 PE=1 SV=1	RPL23	29	4	10	4	14.9	1.629	2.1	0.406	1.48	0.277	0.254	High	High	High	High	Peak Found	Peak Found	5.1915	0.117776
Q7Z7A4	PX domain-containing protein kinase-like protein OS=Homo sapiens OX=9606 GN=PXK PE=1 SV=1	PXK	1	1	2	1	64.9		0.789		1.233	0.107		Not Found	High	Not Found	High	Peak Found	Not Found	7.3738
P24844	Myosin regulatory light polypeptide 9 OS=Homo sapiens OX=9606 GN=MYL9 PE=1 SV=4	MYL9	59	10	37	3	19.8		0.035	3.298	0.389	0.227		Not Found	Peak Found	High	High	Peak Found	Not Found	7.3414
Q13347	Eukaryotic translation initiation factor 3 subunit I OS=Homo sapiens OX=9606 GN=EIF3I PE=1 SV=1	EIF3I	16	5	10	5	36.5	0.86	2.075	1.28	1.236	0.529	0.019	High	High	High	High	Peak Found	Peak Found	5.1277	0.138256
P00505	Aspartate aminotransferase, mitochondrial OS=Homo sapiens OX=9606 GN=GOT2 PE=1 SV=3	GOT2	10	2	3	2	47.5	3.552	2.682	0.478		0.463	0.413	High	High	High	Not Found	Peak Found	Peak Found	5.1081	0.198746
P53618	Coatomer subunit beta OS=Homo sapiens OX=9606 GN=COPB1 PE=1 SV=3	COPB1	6	3	7	3	107.1	1.923	1.851	1.049	1.199	0.209	0.23	High	High	High	High	Peak Found	Peak Found	7.3242	0.00462395
P51991	Heterogeneous nuclear ribonucleoprotein A3 OS=Homo sapiens OX=9606 GN=HNRNPA3 PE=1 SV=2	HNRNPA3	10	3	6	2	39.6	2.183	3.102	0.869		0.162	0.642	High	High	High	Not Found	Peak Found	Peak Found	5.1028	0.0934972
Q9H5N1	Rab GTPase-binding effector protein 2 OS=Homo sapiens OX=9606 GN=RABEP2 PE=1 SV=2	RABEP2	3	2	2	2	63.5		0.564	1.114	1.83	0.115	0.116	Not Found	Peak Found	Peak Found	High	Peak Found	Peak Found	7.2641	0.0298346
Q9HBI0	Gamma-parvin OS=Homo sapiens OX=9606 GN=PARVG PE=1 SV=1	PARVG	10	3	6	3	37.5	2.485	1.272	0.666	1.018	0.204		Peak Found	High	Peak Found	High	Peak Found	Not Found	7.2271
Q68D91	Metallo-beta-lactamase domain-containing protein 2 OS=Homo sapiens OX=9606 GN=MBLAC2 PE=1 SV=3	MBLAC2	11	3	9	3	31.4	0.105	1.192	1.828	1.636	0.082	0.328	High	High	High	High	High	Peak Found	5.0813	0.372763
P09493	Tropomyosin alpha-1 chain OS=Homo sapiens OX=9606 GN=TPM1 PE=1 SV=2	TPM1	29	8	31	3	32.7		0.279	2.257	1.315	0.3	0.201	High	High	High	High	High	High	5.0619	0.385311
Q8TF62	Probable phospholipid-transporting ATPase IM OS=Homo sapiens OX=9606 GN=ATP8B4 PE=1 SV=3	ATP8B4	9	9	17	9	135.8		0.679	0.585	2.046	0.183	0.067	Not Found	High	High	High	Peak Found	Peak Found	5.056	0.0757335
P35268	60S ribosomal protein L22 OS=Homo sapiens OX=9606 GN=RPL22 PE=1 SV=2	RPL22	39	3	5	3	14.8	0.679	1.461	0.674	1.974	0.059	0.208	High	High	High	High	Peak Found	Peak Found	7.0262	0.0368942
Q9NVG8	TBC1 domain family member 13 OS=Homo sapiens OX=9606 GN=TBC1D13 PE=1 SV=3	TBC1D13	5	2	3	2	46.5	1.773	0.301	1.886	1.549	0.145	0.38	Peak Found	Peak Found	High	High	Peak Found	Peak Found	5.0286	0.188419
O60879	Protein diaphanous homolog 2 OS=Homo sapiens OX=9606 GN=DIAPH2 PE=1 SV=1	DIAPH2	3	4	6	4	125.5		0.203	0.331	1.907	0.04		Not Found	High	High	High	Peak Found	Not Found	6.675
Q13151	Heterogeneous nuclear ribonucleoprotein A0 OS=Homo sapiens OX=9606 GN=HNRNPA0 PE=1 SV=1	HNRNPA0	15	2	5	2	30.8	2.562	2.621			0.17	0.861	High	High	High	Not Found	Peak Found	High	5.0272	0.1424
P09960	Leukotriene A-4 hydrolase OS=Homo sapiens OX=9606 GN=LTA4H PE=1 SV=2	LTA4H	22	12	19	12	69.2	1.384	0.145	1.399	2.011	0.221	0.169	Peak Found	High	High	High	Peak Found	Peak Found	5.0051	0.300759
Q9BTT0	Acidic leucine-rich nuclear phosphoprotein 32 family member E OS=Homo sapiens OX=9606 GN=ANP32E PE=1 SV=1	ANP32E	14	3	5	3	30.7	0.662	0.775	0.063	2.124		0.075	High	High	High	High	Not Found	Peak Found	6.6667
Q07020	60S ribosomal protein L18 OS=Homo sapiens OX=9606 GN=RPL18 PE=1 SV=2	RPL18	16	3	7	3	21.6	0.666	2.165	1.763	0.988	0.34	0.282	Peak Found	High	High	High	Peak Found	High	4.9239	0.0522373
P18621	60S ribosomal protein L17 OS=Homo sapiens OX=9606 GN=RPL17 PE=1 SV=3	RPL17	35	5	15	5	21.4	1.475	2.491	0.927	1.06	0.352	0.151	High	High	High	High	Peak Found	High	6.4851	0.0305982
Q8NHG7	Small VCP/p97-interacting protein OS=Homo sapiens OX=9606 GN=SVIP PE=1 SV=1	SVIP	32	2	19	2	8.4	6.688	0.479	0.639	0.633	0.261	0.797	High	High	High	High	High	High	4.9187	0.440789
Q9NX76	CKLF-like MARVEL transmembrane domain-containing protein 6 OS=Homo sapiens OX=9606 GN=CMTM6 PE=1 SV=1	CMTM6	4	1	3	1	20.4		3.028			0.018	0.918	Not Found	High	Not Found	Not Found	Peak Found	High	6.4701
Q14160	Protein scribble homolog OS=Homo sapiens OX=9606 GN=SCRIB PE=1 SV=4	SCRIB	3	5	9	5	174.8	2.965	1.62	0.559	1.22	0.475	0.226	Peak Found	High	Peak Found	High	Peak Found	Peak Found	4.8921	0.126441
P55209	Nucleosome assembly protein 1-like 1 OS=Homo sapiens OX=9606 GN=NAP1L1 PE=1 SV=1	NAP1L1	14	4	18	4	45.3	0.986	1.047	1.78	1.485	0.109	0.284	High	High	High	High	High	High	6.4682	0.020513
P14735	Insulin-degrading enzyme OS=Homo sapiens OX=9606 GN=IDE PE=1 SV=4	IDE	3	3	3	3	117.9	3.716	0.589		1.24	0.199	0.684	Peak Found	High	Not Found	High	Peak Found	Peak Found	4.8754	0.336969
P78318	Immunoglobulin-binding protein 1 OS=Homo sapiens OX=9606 GN=IGBP1 PE=1 SV=1	IGBP1	3	1	4	1	39.2	1.504	1.032	1.185	1.658	0.172	0.213	Peak Found	High	High	High	Peak Found	Peak Found	6.4433	0.00144782
Q16555	Dihydropyrimidinase-related protein 2 OS=Homo sapiens OX=9606 GN=DPYSL2 PE=1 SV=1	DPYSL2	26	14	25	14	62.3	0.054	0.504	1.785	2.023	0.132	0.189	High	High	High	High	Peak Found	High	4.866	0.572858
O60488	Long-chain-fatty-acid--CoA ligase 4 OS=Homo sapiens OX=9606 GN=ACSL4 PE=1 SV=2	ACSL4	9	4	5	4	79.1	1.51	2.538		0.892	0.815	0.017	High	High	Not Found	High	Peak Found	Peak Found	4.8654	0.286541
P45974	Ubiquitin carboxyl-terminal hydrolase 5 OS=Homo sapiens OX=9606 GN=USP5 PE=1 SV=2	USP5	12	9	19	9	95.7	1.746	0.921	1.003	1.738	0.234	0.148	High	High	High	High	Peak Found	Peak Found	6.4049	0.00955452
Q14157	Ubiquitin-associated protein 2-like OS=Homo sapiens OX=9606 GN=UBAP2L PE=1 SV=2	UBAP2L	1	1	3	1	114.5	4.091	2.159	1.462	0.111	0.23	0.84	High	High	High	Peak Found	Peak Found	Peak Found	4.805	0.0733959
P30043	Flavin reductase (NADPH) OS=Homo sapiens OX=9606 GN=BLVRB PE=1 SV=3	BLVRB	33	5	34	5	22.1	8.366	0.416	0.249	0.36	0.304	0.949	High	High	High	High	High	High	4.805	0.723613
P61353	60S ribosomal protein L27 OS=Homo sapiens OX=9606 GN=RPL27 PE=1 SV=2	RPL27	22	3	9	3	15.8	1.808	1.402	0.917	1.524	0.161	0.27	High	High	High	High	High	Peak Found	6.3836	0.0103183
Q7L1Q6	Basic leucine zipper and W2 domain-containing protein 1 OS=Homo sapiens OX=9606 GN=BZW1 PE=1 SV=1	BZW1	9	4	8	4	48	0.247	1.263	0.641	1.687	0.113		Peak Found	High	High	High	Peak Found	Not Found	6.3451
P07954	Fumarate hydratase, mitochondrial OS=Homo sapiens OX=9606 GN=FH PE=1 SV=3	FH	5	2	4	2	54.6	2.831	0.771		1.402	0.678	0.08	High	High	High	High	Peak Found	Peak Found	4.752	0.277735
Q9H2G2	STE20-like serine/threonine-protein kinase OS=Homo sapiens OX=9606 GN=SLK PE=1 SV=1	SLK	8	9	18	8	142.6	0.262	1.165	1.044	2.017	0.322	0.026	Peak Found	High	High	High	High	Peak Found	4.7337	0.171701
Q9Y3Q8	TSC22 domain family protein 4 OS=Homo sapiens OX=9606 GN=TSC22D4 PE=1 SV=2	TSC22D4	8	3	5	3	41		0.193	2.159	0.92	0.186		Not Found	Peak Found	High	High	Peak Found	Not Found	6.3226
Q13765	Nascent polypeptide-associated complex subunit alpha OS=Homo sapiens OX=9606 GN=NACA PE=1 SV=1	NACA	20	3	11	3	23.4	0.928	1.162	1.35	1.672	0.213	0.151	High	High	High	High	Peak Found	Peak Found	6.3004	0.00233491
Q9Y2B0	Protein canopy homolog 2 OS=Homo sapiens OX=9606 GN=CNPY2 PE=1 SV=1	CNPY2	14	2	5	2	20.6	0.803	2.636	1.197			0.246	High	High	High	Not Found	Not Found	High	6.2818
Q53EL6	Programmed cell death protein 4 OS=Homo sapiens OX=9606 GN=PDCD4 PE=1 SV=2	PDCD4	10	3	5	3	51.7	0.758	1.808	1.141	1.512	0.107	0.294	High	Peak Found	High	High	Peak Found	High	6.1629	0.0324405
Q15046	Lysine--tRNA ligase OS=Homo sapiens OX=9606 GN=KARS1 PE=1 SV=3	KARS1	9	4	8	4	68	1.277	1.64	1.359	1.279	0.543	0.069	High	High	High	High	Peak Found	Peak Found	4.658	0.082567
P08648	Integrin alpha-5 OS=Homo sapiens OX=9606 GN=ITGA5 PE=1 SV=2	ITGA5	11	10	28	10	114.5	0.016	1.477	1.364	1.756	0.307	0.103	Peak Found	High	High	High	Peak Found	Peak Found	4.6455	0.78721
O94979	Protein transport protein Sec31A OS=Homo sapiens OX=9606 GN=SEC31A PE=1 SV=3	SEC31A	6	8	17	8	132.9	0.596	0.523	1.014	1.753	0.118		Peak Found	High	High	High	Peak Found	Not Found	6.0254
Q08J23	RNA cytosine C(5)-methyltransferase NSUN2 OS=Homo sapiens OX=9606 GN=NSUN2 PE=1 SV=2	NSUN2	7	3	5	3	86.4	2.234	1.943				0.349	High	High	High	Not Found	Not Found	Peak Found	5.9842
P00441	Superoxide dismutase [Cu-Zn] OS=Homo sapiens OX=9606 GN=SOD1 PE=1 SV=2	SOD1	29	4	27	4	15.9	1.385	0.68	2.376	1.19	0.24	0.407	High	High	High	High	Peak Found	High	4.576	0.0666815
P54136	Arginine--tRNA ligase, cytoplasmic OS=Homo sapiens OX=9606 GN=RARS1 PE=1 SV=2	RARS1	9	6	11	6	75.3	1.134	1.592	0.8	1.689	0.164	0.23	Peak Found	High	High	High	High	Peak Found	5.9662	0.00859553
Q9C0C9	(E3-independent) E2 ubiquitin-conjugating enzyme OS=Homo sapiens OX=9606 GN=UBE2O PE=1 SV=3	UBE2O	5	4	5	4	141.2	0.581	0.392	2.227	1.171	0.18		High	High	High	High	Peak Found	Not Found	5.9259
P23381	Tryptophan--tRNA ligase, cytoplasmic OS=Homo sapiens OX=9606 GN=WARS1 PE=1 SV=2	WARS1	9	4	9	4	53.1	0.133	2.756	0.248	1.671	0.411	0.047	High	High	High	High	Peak Found	Peak Found	4.5662	0.4749
Q9NR45	Sialic acid synthase OS=Homo sapiens OX=9606 GN=NANS PE=1 SV=2	NANS	9	2	4	2	40.3	1.328	1.121	1.094	1.676	0.462	0.063	Peak Found	High	Peak Found	High	Peak Found	Peak Found	4.499	0.0813521
Q32P51	Heterogeneous nuclear ribonucleoprotein A1-like 2 OS=Homo sapiens OX=9606 GN=HNRNPA1L2 PE=2 SV=2	HNRNPA1L2	20	8	31	7	34.2	2.242	2.834	1.058	0.525	0.64	0.27	High	High	High	High	High	High	4.4938	0.0566692
P62995	Transformer-2 protein homolog beta OS=Homo sapiens OX=9606 GN=TRA2B PE=1 SV=1	TRA2B	2	1	1	1	33.6	4.407		1.023	0.328		0.463	High	Not Found	Peak Found	Peak Found	Not Found	Peak Found	5.8639
O43169	Cytochrome b5 type B OS=Homo sapiens OX=9606 GN=CYB5B PE=1 SV=3	CYB5B	23	1	2	1	16.7	2.081	2.03				0.354	Peak Found	High	High	Not Found	Not Found	Peak Found	5.8065
Q99471	Prefoldin subunit 5 OS=Homo sapiens OX=9606 GN=PFDN5 PE=1 SV=2	PFDN5	10	2	3	2	17.3	0.111	1.293	1.914	1.515	0.335	0.158	Peak Found	Peak Found	High	High	Peak Found	Peak Found	4.4868	0.444872
P07305	Histone H1.0 OS=Homo sapiens OX=9606 GN=H1-0 PE=1 SV=3	H1-0	9	2	5	2	20.9	0.542	1.042	3.172	0.819	0.299	0.408	High	Peak Found	High	High	Peak Found	Peak Found	4.4847	0.162398
Q9Y4D1	Disheveled-associated activator of morphogenesis 1 OS=Homo sapiens OX=9606 GN=DAAM1 PE=1 SV=2	DAAM1	5	6	11	6	123.4	0.972	0.065	0.751	2.533	0.108	0.158	High	High	High	High	High	Peak Found	4.4812	0.430472
Q15019	Septin-2 OS=Homo sapiens OX=9606 GN=SEPTIN2 PE=1 SV=1	SEPTIN2	12	4	11	4	41.5	0.181	0.321	2.505	1.671	0.256	0.193	High	High	High	High	High	Peak Found	4.4647	0.466389
Q15813	Tubulin-specific chaperone E OS=Homo sapiens OX=9606 GN=TBCE PE=1 SV=1	TBCE	3	2	9	2	59.3	1.173	0.147	2.753	1.317	0.27	0.339	High	High	High	High	High	Peak Found	4.4587	0.462161
P20810	Calpastatin OS=Homo sapiens OX=9606 GN=CAST PE=1 SV=4	CAST	19	10	23	10	76.5	1.892	1.453	1.656	1.014	0.608	0.142	High	High	High	High	High	Peak Found	4.4453	0.0516437
Q9UHV9	Prefoldin subunit 2 OS=Homo sapiens OX=9606 GN=PFDN2 PE=1 SV=1	PFDN2	12	2	7	2	16.6	2.26	0.85	1.514	1.293	0.52	0.174	Peak Found	High	High	High	Peak Found	Peak Found	4.4419	0.0656682
P41252	Isoleucine--tRNA ligase, cytoplasmic OS=Homo sapiens OX=9606 GN=IARS1 PE=1 SV=2	IARS1	3	3	5	3	144.4	0.102	0.095	2.933	1.088		0.181	High	High	Peak Found	High	Not Found	Peak Found	5.7643
Q6PL24	Protein TMED8 OS=Homo sapiens OX=9606 GN=TMED8 PE=1 SV=1	TMED8	15	4	6	4	35.7			0.626	1.294		0.109	Not Found	Not Found	High	High	Not Found	Peak Found	5.7431
P46776	60S ribosomal protein L27a OS=Homo sapiens OX=9606 GN=RPL27A PE=1 SV=2	RPL27A	16	2	5	2	16.6	5.321	0.839	0.65	0.842	0.269	0.763	Peak Found	High	High	High	Peak Found	Peak Found	4.3992	0.30928
P09382	Galectin-1 OS=Homo sapiens OX=9606 GN=LGALS1 PE=1 SV=2	LGALS1	54	7	11	7	14.7	0.11	0.188	0.492	2.88	0.018	0.102	High	High	High	High	Peak Found	High	4.3889	0.155656
Q96IU4	Protein ABHD14B OS=Homo sapiens OX=9606 GN=ABHD14B PE=1 SV=1	ABHD14B	15	3	10	3	22.3	0.822	1.33	0.513	1.55	0.155		High	High	High	High	Peak Found	Not Found	5.7312
P32969	60S ribosomal protein L9 OS=Homo sapiens OX=9606 GN=RPL9 PE=1 SV=1	RPL9	10	1	3	1	21.9	2.31	1.859			0.373		High	High	High	Not Found	Peak Found	Not Found	5.5885
Q12955	Ankyrin-3 OS=Homo sapiens OX=9606 GN=ANK3 PE=1 SV=3	ANK3	0	2	6	1	480.1	6.321	0.239		0.187		0.588	High	Peak Found	Not Found	Peak Found	Not Found	Peak Found	5.5782
P39023	60S ribosomal protein L3 OS=Homo sapiens OX=9606 GN=RPL3 PE=1 SV=2	RPL3	12	4	11	4	46.1	2.776	1.203	1.02	1.22	0.582	0.182	High	High	High	High	Peak Found	High	4.3621	0.0806353
P32119	Peroxiredoxin-2 OS=Homo sapiens OX=9606 GN=PRDX2 PE=1 SV=5	PRDX2	45	14	102	11	21.9	7.572	0.351	0.482	0.487	0.337	0.948	High	High	High	High	High	High	4.3606	0.653958
O43776	Asparagine--tRNA ligase, cytoplasmic OS=Homo sapiens OX=9606 GN=NARS1 PE=1 SV=1	NARS1	19	8	13	8	62.9	0.73	0.98	0.989	1.99	0.408	0.006	High	High	High	High	High	Peak Found	4.3462	0.164298
Q9BVM2	Protein DPCD OS=Homo sapiens OX=9606 GN=DPCD PE=1 SV=2	DPCD	9	2	2	2	23.2	3.819			0.846	0.692	0.697	High	Not Found	Not Found	Peak Found	Peak Found	Peak Found	5.4989
Q6JBY9	CapZ-interacting protein OS=Homo sapiens OX=9606 GN=RCSD1 PE=1 SV=1	RCSD1	17	5	8	5	44.5		0.56	0.569	2.111	0.187	0.074	Not Found	High	High	High	High	Peak Found	4.3257	0.0773724
P39748	Flap endonuclease 1 OS=Homo sapiens OX=9606 GN=FEN1 PE=1 SV=1	FEN1	8	2	4	2	42.6	1.894	2.101	0.416	0.897	0.268		High	High	High	Peak Found	Peak Found	Not Found	5.4863
P41218	Myeloid cell nuclear differentiation antigen OS=Homo sapiens OX=9606 GN=MNDA PE=1 SV=1	MNDA	5	2	2	2	45.8	0.357	0.392	3.126	1.228	0.393	0.205	Peak Found	Peak Found	High	Peak Found	Peak Found	Peak Found	4.32	0.374775
O43765	Small glutamine-rich tetratricopeptide repeat-containing protein alpha OS=Homo sapiens OX=9606 GN=SGTA PE=1 SV=1	SGTA	13	4	10	3	34	0.922	1.002	1.031	1.405	0.181		High	High	Peak Found	High	Peak Found	Not Found	5.442
P15814	Immunoglobulin lambda-like polypeptide 1 OS=Homo sapiens OX=9606 GN=IGLL1 PE=1 SV=1	IGLL1	14	5	48	1	22.9	4.171	2.463	1.146	0.077	0.341	0.866	High	High	High	Peak Found	Peak Found	Peak Found	4.2972	0.0956287
Q9H939	Proline-serine-threonine phosphatase-interacting protein 2 OS=Homo sapiens OX=9606 GN=PSTPIP2 PE=1 SV=4	PSTPIP2	13	5	12	5	38.8	0.016	0.597	3.064	1.257	0.502	0.072	Peak Found	High	High	High	High	High	4.2706	0.83525
P00966	Argininosuccinate synthase OS=Homo sapiens OX=9606 GN=ASS1 PE=1 SV=2	ASS1	16	4	10	4	46.5	2.98	3.282	1.203	0.021	0.545	0.387	High	High	High	High	High	High	5.3398	0.0341905
O14979	Heterogeneous nuclear ribonucleoprotein D-like OS=Homo sapiens OX=9606 GN=HNRNPDL PE=1 SV=3	HNRNPDL	5	1	4	1	46.4	2.877	2.406	1.077		0.24	0.754	High	Peak Found	High	Not Found	Peak Found	High	4.2656	0.0778605
Q14103	Heterogeneous nuclear ribonucleoprotein D0 OS=Homo sapiens OX=9606 GN=HNRNPD PE=1 SV=1	HNRNPD	7	2	7	2	38.4	1.272	1.433	1.096	1.058		0.241	High	High	High	High	Not Found	Peak Found	5.2573
O95248	Myotubularin-related protein 5 OS=Homo sapiens OX=9606 GN=SBF1 PE=1 SV=4	SBF1	2	4	5	4	208.3	0.498	0.441	3.914	0.256	0.309		High	High	Peak Found	High	Peak Found	Not Found	5.2352
P82650	28S ribosomal protein S22, mitochondrial OS=Homo sapiens OX=9606 GN=MRPS22 PE=1 SV=1	MRPS22	8	1	3	1	41.3	1.2	3.353	0.296			0.31	High	High	High	Not Found	Not Found	Peak Found	5.214
Q05655	Protein kinase C delta type OS=Homo sapiens OX=9606 GN=PRKCD PE=1 SV=2	PRKCD	8	5	11	4	77.5		0.3	1.297	1.829	0.35	0.027	Not Found	High	High	High	Peak Found	Peak Found	4.2361	0.334804
P62424	60S ribosomal protein L7a OS=Homo sapiens OX=9606 GN=RPL7A PE=1 SV=2	RPL7A	17	4	9	4	30	0.405	1.475	1.659	1.456	0.552	0.013	High	High	High	High	Peak Found	Peak Found	4.1758	0.201876
P20674	Cytochrome c oxidase subunit 5A, mitochondrial OS=Homo sapiens OX=9606 GN=COX5A PE=1 SV=2	COX5A	23	2	2	2	16.8	7.584	0.584	0.517	0.326	0.46	0.945	Peak Found	High	High	Peak Found	Peak Found	Peak Found	4.121	0.593029
Q92614	Unconventional myosin-XVIIIa OS=Homo sapiens OX=9606 GN=MYO18A PE=1 SV=3	MYO18A	3	5	6	5	233		0.31	2.736	1.005	0.357	0.385	Not Found	Peak Found	High	High	Peak Found	Peak Found	4.1051	0.491493
P12270	Nucleoprotein TPR OS=Homo sapiens OX=9606 GN=TPR PE=1 SV=3	TPR	1	2	2	2	267.1		2.064			0.398		Not Found	High	Not Found	Not Found	Peak Found	Not Found	5.1859
Q96F46	Interleukin-17 receptor A OS=Homo sapiens OX=9606 GN=IL17RA PE=1 SV=2	IL17RA	7	5	12	5	96.1		1.323	0.986	1.455	0.47	0.095	Not Found	High	High	High	High	Peak Found	4.0867	0.173556
Q92544	Transmembrane 9 superfamily member 4 OS=Homo sapiens OX=9606 GN=TM9SF4 PE=1 SV=2	TM9SF4	3	1	3	1	74.5	1.272	2.492				0.366	High	High	High	Not Found	Not Found	Peak Found	5.1421
Q08211	ATP-dependent RNA helicase A OS=Homo sapiens OX=9606 GN=DHX9 PE=1 SV=4	DHX9	4	4	10	4	140.9	4.527	1.974	0.437	0.61	0.142	0.992	High	High	High	High	Peak Found	Peak Found	4.0788	0.298265
Q96QK1	Vacuolar protein sorting-associated protein 35 OS=Homo sapiens OX=9606 GN=VPS35 PE=1 SV=2	VPS35	10	7	14	7	91.6	1.193	1.004	0.666	2.032	0.217	0.157	High	High	High	High	High	High	5.1034	0.00785501
P27635	60S ribosomal protein L10 OS=Homo sapiens OX=9606 GN=RPL10 PE=1 SV=4	RPL10	17	3	5	3	24.6	1.007	2.439	0.801	1.246	0.467	0.229	High	High	Peak Found	High	Peak Found	Peak Found	4.068	0.0789238
Q9ULZ3	Apoptosis-associated speck-like protein containing a CARD OS=Homo sapiens OX=9606 GN=PYCARD PE=1 SV=2	PYCARD	21	4	7	4	21.6	0.154	0.829	0.694	2.417	0.129	0.146	Peak Found	High	High	High	Peak Found	Peak Found	4.0655	0.186665
O75915	PRA1 family protein 3 OS=Homo sapiens OX=9606 GN=ARL6IP5 PE=1 SV=1	ARL6IP5	16	2	5	2	21.6	0.681	0.703	1.833	1.692	0.044	0.484	Peak Found	High	High	High	Peak Found	Peak Found	4.0619	0.152799
Q9NQ75	Cas scaffolding protein family member 4 OS=Homo sapiens OX=9606 GN=CASS4 PE=1 SV=2	CASS4	2	2	3	2	87.1	0.379		1.851	1.543	0.459	0.091	Peak Found	Not Found	High	High	Peak Found	Peak Found	4.0545	0.339197
Q9P0N8	E3 ubiquitin-protein ligase MARCHF2 OS=Homo sapiens OX=9606 GN=MARCHF2 PE=1 SV=1	MARCHF2	8	1	2	1	27	2.632	0.257	1.116	1.696	0.46	0.201	Peak Found	Peak Found	High	High	Peak Found	Peak Found	4.0393	0.323108
P15531	Nucleoside diphosphate kinase A OS=Homo sapiens OX=9606 GN=NME1 PE=1 SV=1	NME1	41	8	31	2	17.1	0.771	1.386	1.316	1.609	0.21	0.244	High	High	High	High	Peak Found	Peak Found	5.0999	0.00759609
P01889	HLA class I histocompatibility antigen, B alpha chain OS=Homo sapiens OX=9606 GN=HLA-B PE=1 SV=3	HLA-B	47	17	85	6	40.4	0.064	2.73	0.799	1.395	0.308	0.287	High	High	High	High	High	High	4.0258	0.722431
P06132	Uroporphyrinogen decarboxylase OS=Homo sapiens OX=9606 GN=UROD PE=1 SV=2	UROD	9	4	7	4	40.8	0.535	1.002	1.776	1.605	0.232	0.317	High	High	High	High	Peak Found	Peak Found	4.0231	0.0685382
O00487	26S proteasome non-ATPase regulatory subunit 14 OS=Homo sapiens OX=9606 GN=PSMD14 PE=1 SV=1	PSMD14	6	2	7	2	34.6	0.671	0.859	2.291	1.345	0.37	0.265	High	High	High	High	High	Peak Found	4.0115	0.0870609
Q9UNZ2	NSFL1 cofactor p47 OS=Homo sapiens OX=9606 GN=NSFL1C PE=1 SV=2	NSFL1C	32	9	18	9	40.5	1.489	0.819	1.82	1.4	0.33	0.211	High	High	High	High	Peak Found	Peak Found	5.0869	0.0199516
P50453	Serpin B9 OS=Homo sapiens OX=9606 GN=SERPINB9 PE=1 SV=1	SERPINB9	10	4	4	3	42.4	0.605	0.029	0.169	2.453		0.053	Peak Found	Peak Found	Peak Found	High	Not Found	Peak Found	5.0503
P50991	T-complex protein 1 subunit delta OS=Homo sapiens OX=9606 GN=CCT4 PE=1 SV=4	CCT4	19	11	19	9	57.9	1.164	1.781	1.422	1.232	0.12	0.459	High	High	High	High	Peak Found	High	5.0282	0.0409222
P35637	RNA-binding protein FUS OS=Homo sapiens OX=9606 GN=FUS PE=1 SV=1	FUS	8	3	8	3	53.4	1.004	0.882	0.894	1.512	0.187		High	High	High	High	High	Not Found	4.9554
Q9Y4E8	Ubiquitin carboxyl-terminal hydrolase 15 OS=Homo sapiens OX=9606 GN=USP15 PE=1 SV=3	USP15	4	4	9	4	112.3	2.93	0.731	1.67	1.046	0.508	0.393	High	High	High	High	Peak Found	Peak Found	3.9445	0.102619
Q13162	Peroxiredoxin-4 OS=Homo sapiens OX=9606 GN=PRDX4 PE=1 SV=1	PRDX4	13	4	18	1	30.5	2.581	0.776	0.937	1.085		0.292	Peak Found	Peak Found	High	Peak Found	Not Found	Peak Found	4.9018
O14618	Copper chaperone for superoxide dismutase OS=Homo sapiens OX=9606 GN=CCS PE=1 SV=1	CCS	14	4	14	4	29	2.821	0.519	1.103	1.51	0.356	0.399	High	High	High	High	High	High	3.9232	0.171006
Q9C0E8	Endoplasmic reticulum junction formation protein lunapark OS=Homo sapiens OX=9606 GN=LNPK PE=1 SV=2	LNPK	2	1	2	1	47.7			1.457	0.813	0.298		Not Found	Not Found	High	High	Peak Found	Not Found	4.8893
Q9UK45	U6 snRNA-associated Sm-like protein LSm7 OS=Homo sapiens OX=9606 GN=LSM7 PE=1 SV=1	LSM7	16	2	4	2	11.6		0.68	1.179	1.196	0.191		Not Found	High	High	High	Peak Found	Not Found	4.8665
Q16775	Hydroxyacylglutathione hydrolase, mitochondrial OS=Homo sapiens OX=9606 GN=HAGH PE=1 SV=2	HAGH	13	4	10	4	33.8	5.472	0.245	0.451	0.761		0.427	High	High	High	High	High	Peak Found	4.815
P40306	Proteasome subunit beta type-10 OS=Homo sapiens OX=9606 GN=PSMB10 PE=1 SV=1	PSMB10	4	1	4	1	28.9	1.764	0.781	1.296	1.615	0.392	0.141	High	High	High	High	Peak Found	Peak Found	4.8043	0.0438949
P21796	Voltage-dependent anion-selective channel protein 1 OS=Homo sapiens OX=9606 GN=VDAC1 PE=1 SV=2	VDAC1	7	1	4	1	30.8	2.286	3.487	1.35	0.04	0.3	0.692	High	High	High	Peak Found	Peak Found	High	4.787	0.0442309
O75436	Vacuolar protein sorting-associated protein 26A OS=Homo sapiens OX=9606 GN=VPS26A PE=1 SV=2	VPS26A	13	4	7	4	38.1	0.623	1	0.566	2.253	0.073	0.305	Peak Found	High	High	High	Peak Found	Peak Found	3.8607	0.0747731
Q02878	60S ribosomal protein L6 OS=Homo sapiens OX=9606 GN=RPL6 PE=1 SV=3	RPL6	20	6	15	6	32.7	0.664	1.668	1.471	1.372	0.537	0.12	High	High	High	High	Peak Found	Peak Found	3.859	0.106435
P19623	Spermidine synthase OS=Homo sapiens OX=9606 GN=SRM PE=1 SV=1	SRM	7	2	3	2	33.8	0.094	0.262	0.217	2.996	0.068	0.031	Peak Found	High	High	High	Peak Found	Peak Found	3.8586	0.0757925
P68032	Actin, alpha cardiac muscle 1 OS=Homo sapiens OX=9606 GN=ACTC1 PE=1 SV=1	ACTC1	43	29	207	5	42	0.733	1.002	1.183	1.89	0.105	0.308	High	High	High	High	High	High	4.7103	0.0321726
Q9Y3E7	Charged multivesicular body protein 3 OS=Homo sapiens OX=9606 GN=CHMP3 PE=1 SV=3	CHMP3	8	2	5	2	25.1		1.311	1.27	1.323	0.248	0.3	Not Found	High	High	High	Peak Found	High	4.7099	0.00383321
Q3ZCW2	Galectin-related protein OS=Homo sapiens OX=9606 GN=LGALSL PE=1 SV=2	LGALSL	12	2	9	2	19	0.391		1.564	1.707	0.23	0.282	High	Not Found	High	High	Peak Found	Peak Found	3.8184	0.250467
A0A087WW87	Immunoglobulin kappa variable 2-40 OS=Homo sapiens OX=9606 GN=IGKV2-40 PE=3 SV=2	IGKV2-40	31	7	55	1	13.3	2.9	2.52	0.927		0.183	0.927	High	High	High	Not Found	Peak Found	High	3.812	0.139154
P48643	T-complex protein 1 subunit epsilon OS=Homo sapiens OX=9606 GN=CCT5 PE=1 SV=1	CCT5	28	16	51	16	59.6	0.663	1.655	1.877	1.188	0.222	0.372	High	High	High	High	High	Peak Found	4.7082	0.0493511
Q9H425	Uncharacterized protein C1orf198 OS=Homo sapiens OX=9606 GN=C1orf198 PE=1 SV=1	C1orf198	7	2	3	2	36.3	1.155		2.036	0.72	0.34		High	Not Found	Peak Found	High	Peak Found	Not Found	4.6926
P59665	Neutrophil defensin 1 OS=Homo sapiens OX=9606 GN=DEFA1 PE=1 SV=1	DEFA1	31	4	49	4	10.2	0.206	0.378	4.241	0.637	0.661	0.192	High	High	High	High	High	High	3.771	0.639981
P46531	Neurogenic locus notch homolog protein 1 OS=Homo sapiens OX=9606 GN=NOTCH1 PE=1 SV=4	NOTCH1	1	3	9	2	272.3		1.887	0.583	1.385	0.22	0.436	Not Found	Peak Found	High	High	Peak Found	Peak Found	3.7652	0.214518
Q96RU3	Formin-binding protein 1 OS=Homo sapiens OX=9606 GN=FNBP1 PE=1 SV=2	FNBP1	12	7	9	7	71.3	1.923	0.874	1.044	1.624	0.568	0.113	Peak Found	High	High	High	Peak Found	Peak Found	3.7602	0.104241
P53992	Protein transport protein Sec24C OS=Homo sapiens OX=9606 GN=SEC24C PE=1 SV=3	SEC24C	1	2	2	1	118.2	4.751	0.166	0.602	0.912	0.398		Not Found	Peak Found	Peak Found	High	Peak Found	Not Found	4.6223
P49137	MAP kinase-activated protein kinase 2 OS=Homo sapiens OX=9606 GN=MAPKAPK2 PE=1 SV=1	MAPKAPK2	12	5	10	5	45.5	1.707	0.9	1.009	1.697	0.572	0.072	Peak Found	High	High	High	High	Peak Found	3.7433	0.121751
P19388	DNA-directed RNA polymerases I, II, and III subunit RPABC1 OS=Homo sapiens OX=9606 GN=POLR2E PE=1 SV=4	POLR2E	4	1	1	1	24.5		1.541	1.348	1.157	0.234	0.394	Not Found	High	Peak Found	Peak Found	Peak Found	Peak Found	4.6003	0.0285536
P11171	Protein 4.1 OS=Homo sapiens OX=9606 GN=EPB41 PE=1 SV=4	EPB41	9	9	34	9	97	6.264	0.945	0.353	0.617	0.432	0.931	High	High	High	High	High	High	3.6987	0.57779
P36405	ADP-ribosylation factor-like protein 3 OS=Homo sapiens OX=9606 GN=ARL3 PE=1 SV=2	ARL3	16	2	2	2	20.4	0.151	0.212	0.463	2.865	0.092	0.057	Peak Found	Peak Found	Peak Found	High	Peak Found	Peak Found	3.6957	0.0781357
P62191	26S proteasome regulatory subunit 4 OS=Homo sapiens OX=9606 GN=PSMC1 PE=1 SV=1	PSMC1	12	5	10	5	49.2	0.952	0.79	1.523	1.704	0.542	0.049	High	High	High	High	Peak Found	Peak Found	3.683	0.139553
Q9Y224	RNA transcription, translation and transport factor protein OS=Homo sapiens OX=9606 GN=RTRAF PE=1 SV=1	RTRAF	4	1	3	1	28.1	0.606	1.223	1.682	1.038		0.256	Peak Found	High	High	High	Not Found	Peak Found	4.5716
Q8WUN7	Ubiquitin domain-containing protein 2 OS=Homo sapiens OX=9606 GN=UBTD2 PE=1 SV=2	UBTD2	3	1	3	1	26.2		0.638	1.023	1.796	0.325	0.127	Not Found	High	Peak Found	High	High	Peak Found	3.6748	0.119607
O75923	Dysferlin OS=Homo sapiens OX=9606 GN=DYSF PE=1 SV=1	DYSF	5	9	17	9	237.1	0.024	1.087	1.153	2.058	0.245	0.166	Peak Found	High	High	High	Peak Found	Peak Found	3.6723	0.811035
P18077	60S ribosomal protein L35a OS=Homo sapiens OX=9606 GN=RPL35A PE=1 SV=2	RPL35A	21	3	11	3	12.5	0.546	2.133	1.307	1.249	0.605	0.119	High	High	High	High	High	Peak Found	3.6703	0.164491
Q9UHB6	LIM domain and actin-binding protein 1 OS=Homo sapiens OX=9606 GN=LIMA1 PE=1 SV=1	LIMA1	5	2	5	2	85.2	2.359	1.54	1.337			0.382	High	High	High	Not Found	Not Found	High	4.5689
P42166	Lamina-associated polypeptide 2, isoform alpha OS=Homo sapiens OX=9606 GN=TMPO PE=1 SV=2	TMPO	6	2	4	2	75.4	2.213	3.351	1.079	0.233	0.293	0.916	High	High	High	Peak Found	Peak Found	Peak Found	3.6631	0.110765
P00915	Carbonic anhydrase 1 OS=Homo sapiens OX=9606 GN=CA1 PE=1 SV=2	CA1	46	13	84	13	28.9	9.227	0.443	0.118	0.086	0.223	1.562	High	High	High	High	High	High	3.6556	0.885614
Q9HA64	Ketosamine-3-kinase OS=Homo sapiens OX=9606 GN=FN3KRP PE=1 SV=2	FN3KRP	4	1	2	1	34.4	0.523	0.142		1.957	0.074		High	Peak Found	Not Found	High	Peak Found	Not Found	4.4932
Q86V81	THO complex subunit 4 OS=Homo sapiens OX=9606 GN=ALYREF PE=1 SV=3	ALYREF	8	1	2	1	26.9	3.125	0.927		0.757	0.451		High	High	Not Found	Peak Found	Peak Found	Not Found	4.4922
P61073	C-X-C chemokine receptor type 4 OS=Homo sapiens OX=9606 GN=CXCR4 PE=1 SV=1	CXCR4	7	2	7	2	39.7		0.465	1.343	1.212	0.204		Not Found	High	High	High	Peak Found	Not Found	4.4314
P36269	Glutathione hydrolase 5 proenzyme OS=Homo sapiens OX=9606 GN=GGT5 PE=1 SV=2	GGT5	2	1	1	1	62.2		2.036			0.462		Not Found	High	Not Found	Not Found	Peak Found	Not Found	4.4069
O75367	Core histone macro-H2A.1 OS=Homo sapiens OX=9606 GN=MACROH2A1 PE=1 SV=4	MACROH2A1	5	2	4	2	39.6	0.751	2.956	1.598	0.599	0.455	0.523	Peak Found	High	High	High	Peak Found	Peak Found	3.6162	0.113356
Q07021	Complement component 1 Q subcomponent-binding protein, mitochondrial OS=Homo sapiens OX=9606 GN=C1QBP PE=1 SV=1	C1QBP	22	3	6	3	31.3	2.461	2.824	0.869		0.192	0.948	High	High	High	Not Found	Peak Found	Peak Found	3.5988	0.153985
O95571	Persulfide dioxygenase ETHE1, mitochondrial OS=Homo sapiens OX=9606 GN=ETHE1 PE=1 SV=2	ETHE1	11	1	1	1	27.9		2.035			0.464		Not Found	High	Not Found	Not Found	Peak Found	Not Found	4.3858
Q16881	Thioredoxin reductase 1, cytoplasmic OS=Homo sapiens OX=9606 GN=TXNRD1 PE=1 SV=3	TXNRD1	11	6	15	6	70.9	0.462	0.991	1.302	1.881	0.377	0.134	High	High	High	High	High	Peak Found	3.5943	0.0979925
Q9UHR4	Brain-specific angiogenesis inhibitor 1-associated protein 2-like protein 1 OS=Homo sapiens OX=9606 GN=BAIAP2L1 PE=1 SV=2	BAIAP2L1	3	2	3	2	56.8	0.054	2.443	0.906	0.993	0.259		Peak Found	High	Peak Found	High	Peak Found	Not Found	4.3797
Q9Y5K8	V-type proton ATPase subunit D OS=Homo sapiens OX=9606 GN=ATP6V1D PE=1 SV=1	ATP6V1D	23	4	4	4	28.2	1.429	0.098	0.467	2.007	0.152		Peak Found	High	Peak Found	High	Peak Found	Not Found	4.3728
P32929	Cystathionine gamma-lyase OS=Homo sapiens OX=9606 GN=CTH PE=1 SV=3	CTH	3	1	2	1	44.5	2.624	1.668				0.494	High	High	Not Found	Not Found	Not Found	Peak Found	4.3441
P98172	Ephrin-B1 OS=Homo sapiens OX=9606 GN=EFNB1 PE=1 SV=1	EFNB1	3	1	1	1	38			1.842	0.583	0.426		Not Found	Not Found	Peak Found	High	Peak Found	Not Found	4.3239
Q15029	116 kDa U5 small nuclear ribonucleoprotein component OS=Homo sapiens OX=9606 GN=EFTUD2 PE=1 SV=1	EFTUD2	3	3	7	2	109.4	4.173	1.828	0.48	0.325		0.502	High	Peak Found	High	Peak Found	Not Found	Peak Found	4.3035
O96000	NADH dehydrogenase [ubiquinone] 1 beta subcomplex subunit 10 OS=Homo sapiens OX=9606 GN=NDUFB10 PE=1 SV=3	NDUFB10	8	1	3	1	20.8	3.361	1.962	1.135		0.569	0.644	High	High	High	Not Found	Peak Found	Peak Found	3.5493	0.0635101
P19338	Nucleolin OS=Homo sapiens OX=9606 GN=NCL PE=1 SV=3	NCL	11	9	29	9	76.6	2.593	3.054	1.005	0.28	0.823	0.428	High	High	High	High	High	Peak Found	3.5449	0.0974592
Q8N9U0	Tandem C2 domains nuclear protein OS=Homo sapiens OX=9606 GN=TC2N PE=1 SV=2	TC2N	5	3	4	3	55.2		0.073	1.959	1.569	0.098	0.476	Not Found	Peak Found	High	High	Peak Found	Peak Found	3.5401	0.787893
Q92508	Piezo-type mechanosensitive ion channel component 1 OS=Homo sapiens OX=9606 GN=PIEZO1 PE=1 SV=4	PIEZO1	1	2	3	2	286.6		2.051	0.152	1.05	0.258		Not Found	High	Peak Found	High	Peak Found	Not Found	4.2694
P52565	Rho GDP-dissociation inhibitor 1 OS=Homo sapiens OX=9606 GN=ARHGDIA PE=1 SV=3	ARHGDIA	26	8	32	6	23.2	0.203	1.393	0.853	1.998	0.447	0.017	High	High	High	High	High	High	3.5187	0.262551
Q8N3F8	MICAL-like protein 1 OS=Homo sapiens OX=9606 GN=MICALL1 PE=1 SV=2	MICALL1	1	1	2	1	93.4		0.405	0.521	1.693	0.109		Not Found	Peak Found	High	High	Peak Found	Not Found	4.2477
O75369	Filamin-B OS=Homo sapiens OX=9606 GN=FLNB PE=1 SV=2	FLNB	4	12	38	4	278	1.158	4.26	0.723	0.268	0.565	0.609	High	High	High	High	High	Peak Found	3.4872	0.256863
P51606	N-acylglucosamine 2-epimerase OS=Homo sapiens OX=9606 GN=RENBP PE=1 SV=2	RENBP	5	2	2	2	48.8			1.338	0.872	0.315		Not Found	Not Found	Peak Found	High	Peak Found	Not Found	4.2476
Q01432	AMP deaminase 3 OS=Homo sapiens OX=9606 GN=AMPD3 PE=1 SV=1	AMPD3	3	2	2	2	88.8	1.416	0.388		2.054	0.117	0.402	Peak Found	Peak Found	Not Found	High	Peak Found	Peak Found	3.4759	0.303118
Q9BWD1	Acetyl-CoA acetyltransferase, cytosolic OS=Homo sapiens OX=9606 GN=ACAT2 PE=1 SV=2	ACAT2	10	4	15	4	41.3	1.065	0.675	0.991	2.021	0.497	0.027	High	High	High	High	High	Peak Found	3.4746	0.160547
Q6NVV1	Putative 60S ribosomal protein L13a protein RPL13AP3 OS=Homo sapiens OX=9606 GN=RPL13AP3 PE=5 SV=1	RPL13AP3	22	2	5	2	12.1	0.88	1.024	0.952	1.437	0.232		Peak Found	High	High	High	Peak Found	Not Found	4.1034
P62851	40S ribosomal protein S25 OS=Homo sapiens OX=9606 GN=RPS25 PE=1 SV=1	RPS25	22	3	5	3	13.7	0.548	1.633	1.314	1.501	0.553	0.119	Peak Found	High	High	High	Peak Found	Peak Found	3.4673	0.142859
P08559	Pyruvate dehydrogenase E1 component subunit alpha, somatic form, mitochondrial OS=Homo sapiens OX=9606 GN=PDHA1 PE=1 SV=3	PDHA1	2	1	1	1	43.3		1.175		1.5	0.386	0.19	Not Found	High	Not Found	Peak Found	Peak Found	Peak Found	4.0799
Q9NYL9	Tropomodulin-3 OS=Homo sapiens OX=9606 GN=TMOD3 PE=1 SV=1	TMOD3	20	6	10	6	39.6	0.109	0.891	2.668	1.263	0.708	0.003	High	High	High	High	High	Peak Found	3.4393	0.348403
P49795	Regulator of G-protein signaling 19 OS=Homo sapiens OX=9606 GN=RGS19 PE=1 SV=1	RGS19	23	3	7	3	24.6	4.172	0.947	0.459	0.755	0.457		Peak Found	High	High	High	Peak Found	Not Found	4.0686
P01111	GTPase NRas OS=Homo sapiens OX=9606 GN=NRAS PE=1 SV=1	NRAS	30	7	29	3	21.2	0.6	0.552	1.096	2.195	0.215	0.157	Peak Found	High	High	High	Peak Found	Peak Found	4.0287	0.0206932
O00429	Dynamin-1-like protein OS=Homo sapiens OX=9606 GN=DNM1L PE=1 SV=2	DNM1L	12	8	12	8	81.8	0.072	0.232	1.563	2.259	0.163	0.2	Peak Found	Peak Found	High	High	Peak Found	Peak Found	3.4288	0.697577
P13716	Delta-aminolevulinic acid dehydratase OS=Homo sapiens OX=9606 GN=ALAD PE=1 SV=1	ALAD	11	4	11	4	36.3	5.792	0.685	1.184	0.416	0.502	0.988	High	High	High	High	High	High	3.4277	0.389978
O95197	Reticulon-3 OS=Homo sapiens OX=9606 GN=RTN3 PE=1 SV=2	RTN3	4	2	5	2	112.5	0.448	0.288	1.317	2.244	0.255	0.146	High	High	High	High	Peak Found	Peak Found	3.4131	0.186898
P84098	60S ribosomal protein L19 OS=Homo sapiens OX=9606 GN=RPL19 PE=1 SV=1	RPL19	5	1	3	1	23.5	1.23	1.075	2.432	0.978	0.413	0.384	Peak Found	High	High	High	Peak Found	Peak Found	3.9624	0.0279715
P61970	Nuclear transport factor 2 OS=Homo sapiens OX=9606 GN=NUTF2 PE=1 SV=1	NUTF2	19	2	4	2	14.5	0.285	0.551	0.115	2.84	0.033	0.154	High	High	High	High	Peak Found	Peak Found	3.3904	0.210525
Q99962	Endophilin-A1 OS=Homo sapiens OX=9606 GN=SH3GL2 PE=1 SV=1	SH3GL2	8	3	3	1	39.9			1.889		0.478		Not Found	Not Found	Peak Found	Not Found	High	Not Found	3.9519
O43583	Density-regulated protein OS=Homo sapiens OX=9606 GN=DENR PE=1 SV=2	DENR	4	1	6	1	22.1	1.655	1.258	0.878	1.585	0.641	0.106	High	High	High	High	High	High	3.3833	0.118131
P06748	Nucleophosmin OS=Homo sapiens OX=9606 GN=NPM1 PE=1 SV=2	NPM1	37	8	31	8	32.6	2.381	2.26	1.983	0.228	0.245	1.069	High	High	High	High	High	High	3.3607	0.0779231
Q99436	Proteasome subunit beta type-7 OS=Homo sapiens OX=9606 GN=PSMB7 PE=1 SV=1	PSMB7	20	6	13	6	29.9	1.808	0.346	0.979	1.976	0.188	0.435	High	High	High	High	High	Peak Found	3.3526	0.216351
Q6XQN6	Nicotinate phosphoribosyltransferase OS=Homo sapiens OX=9606 GN=NAPRT PE=1 SV=2	NAPRT	19	8	12	8	57.5	0.738	0.426	0.909	2.301	0.409	0.004	High	High	High	High	Peak Found	Peak Found	3.3462	0.208917
P11940	Polyadenylate-binding protein 1 OS=Homo sapiens OX=9606 GN=PABPC1 PE=1 SV=2	PABPC1	15	7	16	7	70.6	0.391	1.388	1.265	1.712	0.335	0.272	High	High	High	High	High	Peak Found	3.3432	0.137238
P58546	Myotrophin OS=Homo sapiens OX=9606 GN=MTPN PE=1 SV=2	MTPN	35	4	27	4	12.9	0.594	0.573	2.382	1.434	0.677	0.032	High	High	High	High	High	High	3.3371	0.247369
P60033	CD81 antigen OS=Homo sapiens OX=9606 GN=CD81 PE=1 SV=1	CD81	12	2	4	2	25.8	1.673		0.553	1.378		0.282	High	Not Found	Peak Found	High	Not Found	Peak Found	3.9468
P15170	Eukaryotic peptide chain release factor GTP-binding subunit ERF3A OS=Homo sapiens OX=9606 GN=GSPT1 PE=1 SV=1	GSPT1	12	5	10	3	55.7	0.307	2.296	0.879	1.475	0.394	0.309	High	High	Peak Found	High	Peak Found	Peak Found	3.302	0.322243
Q9BQG0	Myb-binding protein 1A OS=Homo sapiens OX=9606 GN=MYBBP1A PE=1 SV=2	MYBBP1A	1	1	2	1	148.8	2.365	2.623	1.062		0.421	0.803	Peak Found	High	High	Not Found	Peak Found	Peak Found	3.2952	0.0764544
Q99417	c-Myc-binding protein OS=Homo sapiens OX=9606 GN=MYCBP PE=1 SV=3	MYCBP	62	5	11	5	12	0.073	0.465	2.342	1.682	0.551	0.032	High	High	High	High	High	Peak Found	3.2933	0.533008
P84101	Small EDRK-rich factor 2 OS=Homo sapiens OX=9606 GN=SERF2 PE=1 SV=1	SERF2	14	1	1	1	6.9	1.321	5.012	0.108	0.13	1.175	0.129	Peak Found	Peak Found	Peak Found	High	Peak Found	Peak Found	3.2929	0.652618
P04040	Catalase OS=Homo sapiens OX=9606 GN=CAT PE=1 SV=3	CAT	43	22	116	22	59.7	3.486	0.561	0.659	1.496	0.485	0.468	High	High	High	High	High	High	3.2921	0.353361
P68371	Tubulin beta-4B chain OS=Homo sapiens OX=9606 GN=TUBB4B PE=1 SV=1	TUBB4B	62	25	139	4	49.8	0.21	0.898	1.455	1.911	0.469	0.051	High	High	High	High	High	High	3.2859	0.288991
Q93034	Cullin-5 OS=Homo sapiens OX=9606 GN=CUL5 PE=1 SV=4	CUL5	3	2	5	2	90.9	0.737	0.727	0.986	1.618		0.207	Peak Found	High	High	High	Not Found	Peak Found	3.9452
Q13740	CD166 antigen OS=Homo sapiens OX=9606 GN=ALCAM PE=1 SV=2	ALCAM	19	10	22	10	65.1	0.546	0.983	2.418	1.238	0.058	0.745	Peak Found	High	High	High	Peak Found	Peak Found	3.2769	0.22998
P21266	Glutathione S-transferase Mu 3 OS=Homo sapiens OX=9606 GN=GSTM3 PE=1 SV=3	GSTM3	9	2	5	2	26.5	2.61	2.631	0.273	0.905	0.46	0.662	High	High	Peak Found	High	Peak Found	Peak Found	3.2763	0.473201
O75340	Programmed cell death protein 6 OS=Homo sapiens OX=9606 GN=PDCD6 PE=1 SV=1	PDCD6	15	3	15	3	21.9	0.706	0.466	1.406	2.017	0.273	0.252	High	High	High	High	High	High	3.2737	0.0807744
Q13094	Lymphocyte cytosolic protein 2 OS=Homo sapiens OX=9606 GN=LCP2 PE=1 SV=1	LCP2	14	8	17	7	60.2	0.196	0.309	2.16	1.834	0.364	0.179	High	Peak Found	High	High	Peak Found	Peak Found	3.2719	0.535871
Q04941	Proteolipid protein 2 OS=Homo sapiens OX=9606 GN=PLP2 PE=1 SV=1	PLP2	9	1	5	1	16.7		1.923	1.137	1.009	0.696	0.241	Not Found	High	High	High	High	Peak Found	3.2657	0.162287
P52272	Heterogeneous nuclear ribonucleoprotein M OS=Homo sapiens OX=9606 GN=HNRNPM PE=1 SV=3	HNRNPM	2	2	4	2	77.5	1.131	3.816	0.756	0.465	0.828	0.343	Peak Found	High	High	High	Peak Found	Peak Found	3.2468	0.244477
P68366	Tubulin alpha-4A chain OS=Homo sapiens OX=9606 GN=TUBA4A PE=1 SV=1	TUBA4A	50	30	114	2	49.9	0.236	0.256	2.96	1.395	0.463	0.246	High	High	High	High	High	High	3.2459	0.672207
Q8WUD1	Ras-related protein Rab-2B OS=Homo sapiens OX=9606 GN=RAB2B PE=1 SV=1	RAB2B	31	6	15	1	24.2	1.191	2.822	0.764			0.405	High	High	High	Not Found	Not Found	Peak Found	3.9317
P51575	P2X purinoceptor 1 OS=Homo sapiens OX=9606 GN=P2RX1 PE=1 SV=1	P2RX1	14	5	8	5	45	0.396	0.234	2.694	1.507	0.383	0.306	Peak Found	Peak Found	High	High	High	Peak Found	3.2163	0.571523
Q13228	Methanethiol oxidase OS=Homo sapiens OX=9606 GN=SELENBP1 PE=1 SV=2	SELENBP1	10	5	14	5	52.4	8.74	0.701	0.053	0.093	0.395	1.574	High	High	High	High	Peak Found	High	3.2145	0.94885
P50454	Serpin H1 OS=Homo sapiens OX=9606 GN=SERPINH1 PE=1 SV=2	SERPINH1	5	1	3	1	46.4	2.653	3.363	1.045	0.067	0.509	0.961	High	High	High	Peak Found	Peak Found	Peak Found	3.2023	0.123303
Q86UP2	Kinectin OS=Homo sapiens OX=9606 GN=KTN1 PE=1 SV=1	KTN1	4	6	16	6	156.2	0.228	1.615	3.215	0.532	0.658	0.395	Peak Found	High	High	High	High	Peak Found	3.2023	0.533608
P36578	60S ribosomal protein L4 OS=Homo sapiens OX=9606 GN=RPL4 PE=1 SV=5	RPL4	11	5	11	5	47.7	1.052	1.233	0.755	1.878	0.005	0.628	High	High	High	High	Peak Found	Peak Found	3.2017	0.210585
P26885	Peptidyl-prolyl cis-trans isomerase FKBP2 OS=Homo sapiens OX=9606 GN=FKBP2 PE=1 SV=2	FKBP2	8	1	1	1	15.6	4.078	1.542	1.104		0.266	1.136	Peak Found	Peak Found	High	Not Found	Peak Found	Peak Found	3.1973	0.191611
P22061	Protein-L-isoaspartate(D-aspartate) O-methyltransferase OS=Homo sapiens OX=9606 GN=PCMT1 PE=1 SV=4	PCMT1	33	6	17	6	24.6	1.951	0.435	1.573	1.533	0.46	0.366	High	High	High	High	High	High	3.1953	0.204486
Q9Y266	Nuclear migration protein nudC OS=Homo sapiens OX=9606 GN=NUDC PE=1 SV=1	NUDC	28	10	21	10	38.2	0.167	1.226	1.044	1.988	0.312	0.197	Peak Found	High	High	High	Peak Found	High	3.1919	0.373125
P11586	C-1-tetrahydrofolate synthase, cytoplasmic OS=Homo sapiens OX=9606 GN=MTHFD1 PE=1 SV=3	MTHFD1	14	13	24	13	101.5	0.213	0.934	1.072	2.113	0.259	0.205	High	High	High	High	High	Peak Found	3.1882	0.252045
P30041	Peroxiredoxin-6 OS=Homo sapiens OX=9606 GN=PRDX6 PE=1 SV=3	PRDX6	46	12	58	12	25	2.49	0.721	1.259	1.389	0.416	0.519	High	High	High	High	High	High	3.1872	0.114175
P63279	SUMO-conjugating enzyme UBC9 OS=Homo sapiens OX=9606 GN=UBE2I PE=1 SV=1	UBE2I	18	3	4	3	18	0.559	0.15		2.461	0.145	0.08	Peak Found	Peak Found	Not Found	High	Peak Found	Peak Found	3.1511	0.30418
O00116	Alkyldihydroxyacetonephosphate synthase, peroxisomal OS=Homo sapiens OX=9606 GN=AGPS PE=1 SV=1	AGPS	2	1	1	1	72.9		2.224		0.457		0.567	Not Found	High	Not Found	Peak Found	Not Found	Peak Found	3.9224
P09211	Glutathione S-transferase P OS=Homo sapiens OX=9606 GN=GSTP1 PE=1 SV=2	GSTP1	40	8	22	8	23.3	0.046	0.607	0.912	2.428	0.224	0.108	Peak Found	High	High	High	High	Peak Found	3.1426	0.642089
Q14520	Hyaluronan-binding protein 2 OS=Homo sapiens OX=9606 GN=HABP2 PE=1 SV=1	HABP2	13	7	34	7	62.6	0.375	3.172	0.801	1.028	0.44	0.484	High	High	High	High	High	High	3.1371	0.417582
P25789	Proteasome subunit alpha type-4 OS=Homo sapiens OX=9606 GN=PSMA4 PE=1 SV=1	PSMA4	16	5	16	5	29.5	2.031	0.835	1.035	1.629	0.358	0.307	High	High	High	High	High	High	3.9108	0.0346113
P35247	Pulmonary surfactant-associated protein D OS=Homo sapiens OX=9606 GN=SFTPD PE=1 SV=3	SFTPD	11	3	7	3	37.7	1.104	4.427	0.589	0.238	0.835	0.471	Peak Found	High	High	High	Peak Found	High	3.124	0.380422
O60486	Plexin-C1 OS=Homo sapiens OX=9606 GN=PLXNC1 PE=1 SV=1	PLXNC1	3	5	6	5	175.6		1.026	0.763	1.719	0.391	0.182	Not Found	Peak Found	High	High	Peak Found	Peak Found	3.1222	0.0997552
P49207	60S ribosomal protein L34 OS=Homo sapiens OX=9606 GN=RPL34 PE=1 SV=3	RPL34	7	1	4	1	13.3	1.075	1.672	1.433	1.229	0.644	0.25	High	High	High	High	Peak Found	Peak Found	3.1171	0.0513324
P17612	cAMP-dependent protein kinase catalytic subunit alpha OS=Homo sapiens OX=9606 GN=PRKACA PE=1 SV=2	PRKACA	10	4	12	4	40.6	0.685	0.132	2.425	1.617	0.352	0.343	High	High	High	High	High	High	3.1098	0.647264
P49792	E3 SUMO-protein ligase RanBP2 OS=Homo sapiens OX=9606 GN=RANBP2 PE=1 SV=2	RANBP2	0	1	4	1	358	1.049	0.259	1.311	2.063	0.321	0.242	Peak Found	Peak Found	High	High	Peak Found	Peak Found	3.1012	0.25422
O95782	AP-2 complex subunit alpha-1 OS=Homo sapiens OX=9606 GN=AP2A1 PE=1 SV=3	AP2A1	7	8	10	8	107.5	0.84	1.99	0.829	1.49	0.295	0.494	Peak Found	High	Peak Found	High	Peak Found	Peak Found	3.0917	0.0840299
P40925	Malate dehydrogenase, cytoplasmic OS=Homo sapiens OX=9606 GN=MDH1 PE=1 SV=4	MDH1	13	4	16	4	36.4	0.849	1.271	1.07	1.716	0.625	0.064	High	High	High	High	High	Peak Found	3.0866	0.150434
Q562R1	Beta-actin-like protein 2 OS=Homo sapiens OX=9606 GN=ACTBL2 PE=1 SV=2	ACTBL2	32	18	103	1	42	0.372	0.204	2.063	1.893	0.108	0.462	High	High	High	Peak Found	High	High	3.0865	0.461606
P30273	High affinity immunoglobulin epsilon receptor subunit gamma OS=Homo sapiens OX=9606 GN=FCER1G PE=1 SV=1	FCER1G	33	3	18	3	9.7	0.091	1.363	1.992	1.393	0.569	0.177	High	High	High	High	High	High	3.0795	0.643058
P46781	40S ribosomal protein S9 OS=Homo sapiens OX=9606 GN=RPS9 PE=1 SV=3	RPS9	16	4	12	4	22.6	1.213	0.759	1.505	1.664	0.315	0.281	High	High	High	High	High	Peak Found	3.8893	0.0154108
Q15717	ELAV-like protein 1 OS=Homo sapiens OX=9606 GN=ELAVL1 PE=1 SV=2	ELAVL1	6	1	2	1	36.1	2.967	1.443				0.571	High	High	Not Found	Not Found	Not Found	Peak Found	3.8616
P16444	Dipeptidase 1 OS=Homo sapiens OX=9606 GN=DPEP1 PE=1 SV=3	DPEP1	4	2	2	2	45.6	3.055	0.99	1.408		0.475		Peak Found	High	Peak Found	Not Found	Peak Found	Not Found	3.8267
Q6UWD8	Transmembrane protein C16orf54 OS=Homo sapiens OX=9606 GN=C16orf54 PE=1 SV=1	C16orf54	29	4	14	4	24.3	0.082	0.196	1.63	2.226	0.239	0.177	High	High	High	High	Peak Found	High	3.0577	0.770587
Q99832	T-complex protein 1 subunit eta OS=Homo sapiens OX=9606 GN=CCT7 PE=1 SV=2	CCT7	24	12	22	12	59.3	0.694	2.13	1.018	1.358	0.23	0.609	High	High	High	High	Peak Found	High	3.0528	0.138951
P23284	Peptidyl-prolyl cis-trans isomerase B OS=Homo sapiens OX=9606 GN=PPIB PE=1 SV=2	PPIB	38	8	25	8	23.7	1.175	1.11	2.657	0.849	0.357	0.514	High	High	High	High	High	High	3.7826	0.0475439
O43491	Band 4.1-like protein 2 OS=Homo sapiens OX=9606 GN=EPB41L2 PE=1 SV=1	EPB41L2	12	12	29	12	112.5	1.204	2.716	1.324	0.698	0.605	0.541	High	High	High	High	High	Peak Found	3.0506	0.0519378
P08195	4F2 cell-surface antigen heavy chain OS=Homo sapiens OX=9606 GN=SLC3A2 PE=1 SV=3	SLC3A2	19	11	44	11	68	0.858	2.182	1.018	1.26	0.639	0.248	High	High	High	High	High	High	3.05	0.112925
Q8N697	Solute carrier family 15 member 4 OS=Homo sapiens OX=9606 GN=SLC15A4 PE=1 SV=1	SLC15A4	1	1	2	1	62		0.389	2.048	0.867		0.323	Not Found	Peak Found	High	High	Not Found	Peak Found	3.7724
Q92896	Golgi apparatus protein 1 OS=Homo sapiens OX=9606 GN=GLG1 PE=1 SV=2	GLG1	5	5	5	5	134.5	0.349	1.051	2.606	1.13	0.503	0.373	Peak Found	High	High	High	Peak Found	Peak Found	3.0487	0.358087
P62745	Rho-related GTP-binding protein RhoB OS=Homo sapiens OX=9606 GN=RHOB PE=1 SV=1	RHOB	21	5	11	2	22.1	1.027	2.952	1.869	0.321	0.659	0.62	Peak Found	High	Peak Found	High	High	Peak Found	3.0482	0.0807507
Q9NTK5	Obg-like ATPase 1 OS=Homo sapiens OX=9606 GN=OLA1 PE=1 SV=2	OLA1	10	3	3	3	44.7	2.15		1.001	0.967	0.419		Peak Found	Not Found	Peak Found	High	Peak Found	Not Found	3.7601
Q9Y5S1	Transient receptor potential cation channel subfamily V member 2 OS=Homo sapiens OX=9606 GN=TRPV2 PE=1 SV=1	TRPV2	4	3	4	3	85.9	1.016	0.535	0.697	2.289	0.26	0.144	Peak Found	Peak Found	High	High	Peak Found	Peak Found	3.7096	0.0271586
Q15642	Cdc42-interacting protein 4 OS=Homo sapiens OX=9606 GN=TRIP10 PE=1 SV=3	TRIP10	11	5	6	5	68.3		0.417	3.463	0.074		0.527	Not Found	Peak Found	High	High	Not Found	Peak Found	3.6812
P61254	60S ribosomal protein L26 OS=Homo sapiens OX=9606 GN=RPL26 PE=1 SV=1	RPL26	10	2	3	2	17.2	0.991	0.548	1.827	1.637	0.276	0.465	Peak Found	Peak Found	High	High	Peak Found	Peak Found	3.0283	0.127342
P28907	ADP-ribosyl cyclase/cyclic ADP-ribose hydrolase 1 OS=Homo sapiens OX=9606 GN=CD38 PE=1 SV=2	CD38	42	12	25	12	34.3	0.699	1.257	0.811	1.917	0.574	0.036	Peak Found	High	High	High	High	Peak Found	3.024	0.182319
P51151	Ras-related protein Rab-9A OS=Homo sapiens OX=9606 GN=RAB9A PE=1 SV=1	RAB9A	25	4	7	3	22.8	4.128	0.973	0.489	1.147	0.658	0.577	High	High	Peak Found	High	Peak Found	Peak Found	3.0175	0.4472
P54725	UV excision repair protein RAD23 homolog A OS=Homo sapiens OX=9606 GN=RAD23A PE=1 SV=1	RAD23A	17	5	16	2	39.6	2.898	1.091	0.547	1.447	0.615	0.39	High	High	High	High	Peak Found	High	3.009	0.259967
Q92841	Probable ATP-dependent RNA helicase DDX17 OS=Homo sapiens OX=9606 GN=DDX17 PE=1 SV=2	DDX17	4	2	3	2	80.2	3.165	2.242	0.17		0.507		High	High	Peak Found	Not Found	Peak Found	Not Found	3.6667
P60660	Myosin light polypeptide 6 OS=Homo sapiens OX=9606 GN=MYL6 PE=1 SV=2	MYL6	60	8	52	6	16.9	0.235	0.279	3.843	0.859	0.868	0.1	High	High	High	High	High	High	3.0007	0.628105
P06753	Tropomyosin alpha-3 chain OS=Homo sapiens OX=9606 GN=TPM3 PE=1 SV=2	TPM3	28	8	28	2	32.9	0.087	0.251	2.024	1.479	0.216		Peak Found	Peak Found	High	High	Peak Found	Not Found	3.6451
P31939	Bifunctional purine biosynthesis protein PURH OS=Homo sapiens OX=9606 GN=ATIC PE=1 SV=3	ATIC	15	8	12	8	64.6	0.198	0.615	0.652	2.008	0.134		High	High	High	High	Peak Found	Not Found	3.6443
Q16576	Histone-binding protein RBBP7 OS=Homo sapiens OX=9606 GN=RBBP7 PE=1 SV=1	RBBP7	20	5	11	2	47.8	2.275	1.698	0.929	1.125	0.239	0.857	High	High	Peak Found	Not Found	Peak Found	Peak Found	2.9818	0.128645
P15498	Proto-oncogene vav OS=Homo sapiens OX=9606 GN=VAV1 PE=1 SV=4	VAV1	4	5	8	4	98.3		0.291	0.505	1.758	0.11		Not Found	High	High	High	Peak Found	Not Found	3.6182
Q01433	AMP deaminase 2 OS=Homo sapiens OX=9606 GN=AMPD2 PE=1 SV=2	AMPD2	6	5	14	5	100.6	0.103	0.28	1.539	2.226	0.209	0.222	High	High	High	High	High	Peak Found	2.9729	0.659289
Q06323	Proteasome activator complex subunit 1 OS=Homo sapiens OX=9606 GN=PSME1 PE=1 SV=1	PSME1	42	11	28	11	28.7	0.671	0.643	0.947	2.202	0.194	0.225	High	High	High	High	High	High	3.5975	0.00479558
Q8WWI5	Choline transporter-like protein 1 OS=Homo sapiens OX=9606 GN=SLC44A1 PE=1 SV=1	SLC44A1	11	6	19	6	73.3	1.221	1.08	0.971	1.778	0.437	0.17	Peak Found	High	High	High	High	Peak Found	3.5936	0.0316252
P0DJI8	Serum amyloid A-1 protein OS=Homo sapiens OX=9606 GN=SAA1 PE=1 SV=1	SAA1	58	12	92	4	13.5	1.574	4.789	0.262	0.062	0.996	0.495	High	High	High	High	Peak Found	Peak Found	2.9622	0.641047
P55263	Adenosine kinase OS=Homo sapiens OX=9606 GN=ADK PE=1 SV=2	ADK	10	3	7	3	40.5		0.52	0.435	1.683		0.134	High	High	High	High	Not Found	Peak Found	3.5634
P21810	Biglycan OS=Homo sapiens OX=9606 GN=BGN PE=1 SV=2	BGN	5	2	3	2	41.6	1.579	1.206	0.668	1.28	0.324		High	High	Peak Found	Peak Found	Peak Found	Not Found	3.5525
Q13797	Integrin alpha-9 OS=Homo sapiens OX=9606 GN=ITGA9 PE=1 SV=2	ITGA9	2	3	4	3	114.4		0.058	0.128	2.629	0.029	0.034	Not Found	Peak Found	High	High	Peak Found	Peak Found	2.9524	0.129581
P07738	Bisphosphoglycerate mutase OS=Homo sapiens OX=9606 GN=BPGM PE=1 SV=2	BPGM	9	2	3	2	30	5.778	0.465	0.238	0.647		0.616	High	Peak Found	Peak Found	Peak Found	Not Found	Peak Found	3.507
Q15691	Microtubule-associated protein RP/EB family member 1 OS=Homo sapiens OX=9606 GN=MAPRE1 PE=1 SV=3	MAPRE1	25	7	23	6	30	0.369	0.605	1.915	1.748	0.406	0.248	High	High	High	High	High	Peak Found	2.945	0.279128
Q9BRG1	Vacuolar protein-sorting-associated protein 25 OS=Homo sapiens OX=9606 GN=VPS25 PE=1 SV=1	VPS25	5	1	2	1	20.7			1.239	1.401	0.39	0.322	Not Found	Not Found	High	High	Peak Found	Peak Found	3.4803
P27708	CAD protein OS=Homo sapiens OX=9606 GN=CAD PE=1 SV=3	CAD	3	7	10	6	242.8	0.624	1.706	1.51	1.317	0.328	0.542	Peak Found	High	High	High	Peak Found	Peak Found	2.9425	0.107788
Q9NRW1	Ras-related protein Rab-6B OS=Homo sapiens OX=9606 GN=RAB6B PE=1 SV=1	RAB6B	26	5	11	3	23.4	0.635	0.047	2.844	1.435	0.342	0.458	Peak Found	Peak Found	High	High	Peak Found	Peak Found	2.9383	0.950415
Q13085	Acetyl-CoA carboxylase 1 OS=Homo sapiens OX=9606 GN=ACACA PE=1 SV=2	ACACA	0	1	1	1	265.4	0.771	0.949	1.068	1.936	0.298	0.238	Peak Found	Peak Found	Peak Found	High	Peak Found	Peak Found	3.4677	0.00361412
P17252	Protein kinase C alpha type OS=Homo sapiens OX=9606 GN=PRKCA PE=1 SV=4	PRKCA	4	3	5	1	76.7	1.428		1.751	0.767	0.46		Peak Found	Not Found	High	Peak Found	Peak Found	Not Found	3.4554
O75347	Tubulin-specific chaperone A OS=Homo sapiens OX=9606 GN=TBCA PE=1 SV=3	TBCA	49	7	24	7	12.8	0.534	1.349	1.814	1.35	0.609	0.233	High	High	High	High	High	Peak Found	2.9272	0.171385
P07108	Acyl-CoA-binding protein OS=Homo sapiens OX=9606 GN=DBI PE=1 SV=2	DBI	48	5	25	5	10	0.937	0.89	1.179	1.851	0.32	0.263	High	High	High	High	Peak Found	High	3.4374	0.00268727
Q92608	Dedicator of cytokinesis protein 2 OS=Homo sapiens OX=9606 GN=DOCK2 PE=1 SV=2	DOCK2	6	13	25	13	211.8	0.123	1.649	1.134	1.715	0.412	0.252	Peak Found	High	High	High	High	High	2.9177	0.587716
P00533	Epidermal growth factor receptor OS=Homo sapiens OX=9606 GN=EGFR PE=1 SV=2	EGFR	1	1	2	1	134.2	0.97	0.455		1.657		0.21	High	High	Not Found	Peak Found	Not Found	Peak Found	3.3929
Q9Y6E2	Basic leucine zipper and W2 domain-containing protein 2 OS=Homo sapiens OX=9606 GN=BZW2 PE=1 SV=1	BZW2	5	3	4	3	48.1	1.212	0.818	1.066	1.368	0.305		Peak Found	High	Peak Found	High	Peak Found	Not Found	3.3836
P48739	Phosphatidylinositol transfer protein beta isoform OS=Homo sapiens OX=9606 GN=PITPNB PE=1 SV=2	PITPNB	21	5	12	5	31.5	0.606	1.641	1.348	1.434	0.609	0.216	High	High	Peak Found	High	High	Peak Found	2.9051	0.137049
P68871	Hemoglobin subunit beta OS=Homo sapiens OX=9606 GN=HBB PE=1 SV=2	HBB	88	52	715	31	16	8.305	0.557	0.28	0.147	0.361	1.738	High	High	High	High	High	High	2.9036	0.840742
Q71UI9	Histone H2A.V OS=Homo sapiens OX=9606 GN=H2AZ2 PE=1 SV=3	H2AZ2	29	4	26	3	13.5	0.752	1.368	1.091	1.701	0.408	0.237	High	High	High	High	High	Peak Found	3.3189	0.028294
P62753	40S ribosomal protein S6 OS=Homo sapiens OX=9606 GN=RPS6 PE=1 SV=1	RPS6	8	2	7	2	28.7	0.961	1.672	2.336	0.741	0.724	0.421	High	High	High	High	High	Peak Found	2.8932	0.0770533
P38646	Stress-70 protein, mitochondrial OS=Homo sapiens OX=9606 GN=HSPA9 PE=1 SV=2	HSPA9	14	8	14	7	73.6	2.279	0.885	2.333	0.745	0.464	0.803	High	High	High	Peak Found	Peak Found	Peak Found	2.8924	0.115713
Q00796	Sorbitol dehydrogenase OS=Homo sapiens OX=9606 GN=SORD PE=1 SV=4	SORD	10	3	12	3	38.3	0.859	1.139	2.09	1.225	0.417	0.414	High	High	High	High	High	Peak Found	3.2796	0.0458237
Q99733	Nucleosome assembly protein 1-like 4 OS=Homo sapiens OX=9606 GN=NAP1L4 PE=1 SV=1	NAP1L4	17	5	20	5	42.8	1.028	0.651	1.476	1.748	0.633	0.095	High	High	High	High	High	Peak Found	2.8892	0.166348
A0A0C4DH24	Immunoglobulin kappa variable 6-21 OS=Homo sapiens OX=9606 GN=IGKV6-21 PE=3 SV=1	IGKV6-21	11	1	2	1	12.4	2.734	0.645		0.991	0.522		Peak Found	High	Not Found	High	Peak Found	Not Found	3.2366
Q8NF91	Nesprin-1 OS=Homo sapiens OX=9606 GN=SYNE1 PE=1 SV=4	SYNE1	0	2	5	2	1010.5	1.608	1.272	0.99	1.052	0.41		High	High	High	High	Peak Found	Not Found	3.1463
Q9UJS0	Calcium-binding mitochondrial carrier protein Aralar2 OS=Homo sapiens OX=9606 GN=SLC25A13 PE=1 SV=2	SLC25A13	3	1	1	1	74.1	2.448	1.711				0.664	Peak Found	High	Not Found	Not Found	Not Found	Peak Found	3.1318
P16452	Erythrocyte membrane protein band 4.2 OS=Homo sapiens OX=9606 GN=EPB42 PE=1 SV=3	EPB42	20	12	30	12	77	8.726	0.604	0.096	0.092	0.241	1.946	High	High	Peak Found	High	High	High	2.8733	0.940239
P04080	Cystatin-B OS=Homo sapiens OX=9606 GN=CSTB PE=1 SV=2	CSTB	68	5	10	5	11.1	2.986	2.103	0.904	0.669	0.727	0.668	Peak Found	High	High	High	High	Peak Found	2.864	0.132977
P11233	Ras-related protein Ral-A OS=Homo sapiens OX=9606 GN=RALA PE=1 SV=1	RALA	29	6	27	3	23.6	0.601	0.596	0.717	2.364	0.124	0.323	High	Peak Found	High	High	Peak Found	High	2.8546	0.0506874
Q96B97	SH3 domain-containing kinase-binding protein 1 OS=Homo sapiens OX=9606 GN=SH3KBP1 PE=1 SV=2	SH3KBP1	16	11	16	11	73.1		0.61	1.195	1.694	0.178	0.456	Not Found	High	High	High	Peak Found	Peak Found	2.847	0.198074
Q9NYU2	UDP-glucose:glycoprotein glucosyltransferase 1 OS=Homo sapiens OX=9606 GN=UGGT1 PE=1 SV=3	UGGT1	1	2	3	2	177.1	3.762	1.59	0.785	0.741	1.067	0.373	High	High	Peak Found	High	Peak Found	Peak Found	2.8412	0.259616
Q9HB71	Calcyclin-binding protein OS=Homo sapiens OX=9606 GN=CACYBP PE=1 SV=2	CACYBP	29	6	17	6	26.2	0.597	1.087	0.932	1.97	0.435	0.18	High	High	High	High	Peak Found	High	2.8358	0.0708458
P08962	CD63 antigen OS=Homo sapiens OX=9606 GN=CD63 PE=1 SV=2	CD63	8	2	6	2	25.6	0.071	0.75	2.337	1.047	0.343		Peak Found	High	High	High	Peak Found	Not Found	3.069
P08572	Collagen alpha-2(IV) chain OS=Homo sapiens OX=9606 GN=COL4A2 PE=1 SV=4	COL4A2	5	7	28	7	167.4	0.218	0.3	2.203	1.788	0.466	0.18	High	High	High	High	High	High	2.808	0.594443
P04439	HLA class I histocompatibility antigen, A alpha chain OS=Homo sapiens OX=9606 GN=HLA-A PE=1 SV=2	HLA-A	42	17	70	4	40.8	0.216	1.728	1.038	1.691	0.444	0.267	High	High	High	High	High	High	2.7961	0.432613
P43686	26S proteasome regulatory subunit 6B OS=Homo sapiens OX=9606 GN=PSMC4 PE=1 SV=2	PSMC4	14	6	11	6	47.3	0.292	0.64	1.885	1.756	0.647	0.025	High	High	High	High	Peak Found	Peak Found	2.7946	0.307853
P62328	Thymosin beta-4 OS=Homo sapiens OX=9606 GN=TMSB4X PE=1 SV=2	TMSB4X	27	1	7	1	5.1	0.143	0.331	2.531	1.607	0.502	0.216	High	High	High	High	Peak Found	Peak Found	2.7902	0.7479
P24386	Rab proteins geranylgeranyltransferase component A 1 OS=Homo sapiens OX=9606 GN=CHM PE=1 SV=3	CHM	1	1	1	1	73.4		0.516	0.625	1.568	0.187		Not Found	Peak Found	Peak Found	High	Peak Found	Not Found	3.0508
Q8N2S1	Latent-transforming growth factor beta-binding protein 4 OS=Homo sapiens OX=9606 GN=LTBP4 PE=1 SV=2	LTBP4	1	2	13	2	173.3	0.749	0.219	3.845	0.725	0.536	0.616	High	Peak Found	High	High	High	High	2.7853	0.733757
P20073	Annexin A7 OS=Homo sapiens OX=9606 GN=ANXA7 PE=1 SV=3	ANXA7	17	8	22	7	52.7	0.618	0.28	3.568	0.886	0.672	0.398	High	High	High	High	High	High	2.7826	0.649197
P33240	Cleavage stimulation factor subunit 2 OS=Homo sapiens OX=9606 GN=CSTF2 PE=1 SV=1	CSTF2	2	1	1	1	60.9		1.958			0.642		Not Found	High	Not Found	Not Found	Peak Found	Not Found	3.0498
Q9H0U4	Ras-related protein Rab-1B OS=Homo sapiens OX=9606 GN=RAB1B PE=1 SV=1	RAB1B	46	11	60	8	22.2	0.265	0.53	1.556	2.019	0.387	0.177	High	High	High	High	High	Peak Found	2.779	0.334141
O75886	Signal transducing adapter molecule 2 OS=Homo sapiens OX=9606 GN=STAM2 PE=1 SV=1	STAM2	4	2	3	2	58.1	0.518	0.37	2.327	1.125		0.352	Peak Found	High	Peak Found	High	Not Found	Peak Found	3.0445
Q14315	Filamin-C OS=Homo sapiens OX=9606 GN=FLNC PE=1 SV=3	FLNC	4	13	48	2	290.8	0.187	0.084	2.175	1.939	0.162	0.427	High	Peak Found	Peak Found	High	Peak Found	Peak Found	2.7685	0.883188
Q8TDQ1	CMRF35-like molecule 1 OS=Homo sapiens OX=9606 GN=CD300LF PE=1 SV=3	CD300LF	11	3	3	3	32.3	0.509	0.459	0.306	2.7	0.176	0.103	Peak Found	Peak Found	Peak Found	High	Peak Found	Peak Found	3.0442	0.0284005
Q00839	Heterogeneous nuclear ribonucleoprotein U OS=Homo sapiens OX=9606 GN=HNRNPU PE=1 SV=6	HNRNPU	6	3	6	3	90.5	2.655	3.273	1.045	0.068	0.681	1	High	High	High	Peak Found	Peak Found	Peak Found	2.7654	0.145978
P51809	Vesicle-associated membrane protein 7 OS=Homo sapiens OX=9606 GN=VAMP7 PE=1 SV=3	VAMP7	16	4	7	4	24.9	1	0.108	1.73	1.903	0.438	0.25	High	Peak Found	High	High	High	Peak Found	2.75	0.657418
Q08209	Serine/threonine-protein phosphatase 2B catalytic subunit alpha isoform OS=Homo sapiens OX=9606 GN=PPP3CA PE=1 SV=1	PPP3CA	13	7	15	3	58.7		1.406	1.103	1.278	0.838	0.076	Not Found	High	Peak Found	High	High	Peak Found	2.7451	0.316748
Q9HBI1	Beta-parvin OS=Homo sapiens OX=9606 GN=PARVB PE=1 SV=1	PARVB	19	6	30	6	41.7	0.185	0.023	2.074	2.026	0.227	0.329	High	High	High	High	High	High	2.7362	0.878807
O15078	Centrosomal protein of 290 kDa OS=Homo sapiens OX=9606 GN=CEP290 PE=1 SV=2	CEP290	0	1	1	1	290.2		1.957			0.646		Not Found	High	Not Found	Not Found	Peak Found	Not Found	3.0294
Q15746	Myosin light chain kinase, smooth muscle OS=Homo sapiens OX=9606 GN=MYLK PE=1 SV=4	MYLK	5	9	21	9	210.6	5.105	1.616	0.728	0.339	0.449	1.378	Peak Found	Peak Found	High	High	Peak Found	Peak Found	2.7181	0.392665
Q15631	Translin OS=Homo sapiens OX=9606 GN=TSN PE=1 SV=1	TSN	4	1	2	1	26.2	0.174	0.987	1.222	1.997	0.282	0.303	Peak Found	Peak Found	High	High	Peak Found	Peak Found	2.7157	0.439073
P56545	C-terminal-binding protein 2 OS=Homo sapiens OX=9606 GN=CTBP2 PE=1 SV=1	CTBP2	4	2	3	2	48.9	0.906	1.028	1.486	1.115	0.381		Peak Found	High	Peak Found	High	Peak Found	Not Found	2.9921
P41567	Eukaryotic translation initiation factor 1 OS=Homo sapiens OX=9606 GN=EIF1 PE=1 SV=1	EIF1	29	4	8	4	12.7		1.016	0.573	1.334	0.266		Not Found	High	High	High	Peak Found	Not Found	2.9868
P15374	Ubiquitin carboxyl-terminal hydrolase isozyme L3 OS=Homo sapiens OX=9606 GN=UCHL3 PE=1 SV=1	UCHL3	8	2	6	2	26.2	1.445	0.634	1.387	1.669	0.529	0.324	High	High	High	High	High	Peak Found	2.7089	0.0910491
Q9Y265	RuvB-like 1 OS=Homo sapiens OX=9606 GN=RUVBL1 PE=1 SV=1	RUVBL1	22	8	19	8	50.2	3.83	1.573	0.873	0.683	0.664	0.884	High	High	High	High	Peak Found	Peak Found	2.7028	0.242735
Q16851	UTP--glucose-1-phosphate uridylyltransferase OS=Homo sapiens OX=9606 GN=UGP2 PE=1 SV=5	UGP2	25	12	29	12	56.9	0.925	1.698	0.561	1.743	0.434	0.357	High	High	High	High	High	Peak Found	2.6835	0.124089
Q05682	Caldesmon OS=Homo sapiens OX=9606 GN=CALD1 PE=1 SV=3	CALD1	9	6	9	6	93.2	0.595	0.468	3.919	0.597	0.439	0.799	Peak Found	Peak Found	High	High	Peak Found	Peak Found	2.6828	0.580718
P05198	Eukaryotic translation initiation factor 2 subunit 1 OS=Homo sapiens OX=9606 GN=EIF2S1 PE=1 SV=3	EIF2S1	16	5	6	5	36.1	3.683	0.425	1.582	0.941	0.511	0.91	High	High	Peak Found	High	Peak Found	Peak Found	2.6695	0.474034
Q9BRF8	Serine/threonine-protein phosphatase CPPED1 OS=Homo sapiens OX=9606 GN=CPPED1 PE=1 SV=3	CPPED1	6	2	7	2	35.5	0.69	2.034	1.227	1.255	0.585	0.404	High	High	High	High	High	Peak Found	2.6633	0.124452
Q04323	UBX domain-containing protein 1 OS=Homo sapiens OX=9606 GN=UBXN1 PE=1 SV=2	UBXN1	7	2	3	2	33.3		0.469	1.123	1.313	0.268		Not Found	Peak Found	High	High	Peak Found	Not Found	2.9701
P37802	Transgelin-2 OS=Homo sapiens OX=9606 GN=TAGLN2 PE=1 SV=3	TAGLN2	56	11	38	11	22.4	0.36	0.484	2.912	1.226	0.649	0.293	High	High	High	High	High	High	2.6582	0.547721
P41217	OX-2 membrane glycoprotein OS=Homo sapiens OX=9606 GN=CD200 PE=1 SV=4	CD200	4	1	2	1	31.2		3.744	0.248	0.489	0.689	0.813	Not Found	High	Peak Found	High	Peak Found	Peak Found	2.6578	0.869719
Q6IA69	Glutamine-dependent NAD(+) synthetase OS=Homo sapiens OX=9606 GN=NADSYN1 PE=1 SV=3	NADSYN1	6	3	3	3	79.2	2.575	0.972	0.471	1.624	0.87	0.147	Peak Found	High	Peak Found	High	Peak Found	Peak Found	2.6339	0.323097
P28066	Proteasome subunit alpha type-5 OS=Homo sapiens OX=9606 GN=PSMA5 PE=1 SV=3	PSMA5	32	6	21	6	26.4	1.113	0.811	1.464	1.631	0.622	0.237	High	High	High	High	High	Peak Found	2.6294	0.0884655
Q9NPP4	NLR family CARD domain-containing protein 4 OS=Homo sapiens OX=9606 GN=NLRC4 PE=1 SV=2	NLRC4	1	1	2	1	116.1		0.14	0.37	1.908	0.086		Not Found	Peak Found	High	High	Peak Found	Not Found	2.9651
O43390	Heterogeneous nuclear ribonucleoprotein R OS=Homo sapiens OX=9606 GN=HNRNPR PE=1 SV=1	HNRNPR	7	4	9	3	70.9	2.967	0.706	0.72	1.514	0.448	0.667	High	High	High	Peak Found	Peak Found	High	2.6266	0.325237
P04049	RAF proto-oncogene serine/threonine-protein kinase OS=Homo sapiens OX=9606 GN=RAF1 PE=1 SV=1	RAF1	2	1	1	1	73		0.887	0.694	1.836	0.254	0.28	Not Found	Peak Found	Peak Found	High	Peak Found	Peak Found	2.9607	0.0146376
O75874	Isocitrate dehydrogenase [NADP] cytoplasmic OS=Homo sapiens OX=9606 GN=IDH1 PE=1 SV=2	IDH1	23	10	17	7	46.6	0.414	0.493	1.851	1.811	0.511	0.191	Peak Found	High	High	High	High	Peak Found	2.6192	0.323671
Q9Y608	Leucine-rich repeat flightless-interacting protein 2 OS=Homo sapiens OX=9606 GN=LRRFIP2 PE=1 SV=1	LRRFIP2	6	4	9	3	82.1	0.403		2.502	0.655	0.491		Peak Found	Not Found	High	High	Peak Found	Not Found	2.9582
P31942	Heterogeneous nuclear ribonucleoprotein H3 OS=Homo sapiens OX=9606 GN=HNRNPH3 PE=1 SV=2	HNRNPH3	11	2	4	2	36.9	2.694	1.713	0.926			0.603	High	High	High	Not Found	Not Found	Peak Found	2.948
P40616	ADP-ribosylation factor-like protein 1 OS=Homo sapiens OX=9606 GN=ARL1 PE=1 SV=1	ARL1	6	1	1	1	20.4	0.399	0.27	1.002	2.431	0.199	0.229	Peak Found	Peak Found	Peak Found	High	Peak Found	Peak Found	2.6028	0.210084
P25398	40S ribosomal protein S12 OS=Homo sapiens OX=9606 GN=RPS12 PE=1 SV=3	RPS12	17	2	7	2	14.5	1.51	1.818	1.026	1.24	0.47	0.518	Peak Found	High	High	High	Peak Found	Peak Found	2.9379	0.0175202
O75643	U5 small nuclear ribonucleoprotein 200 kDa helicase OS=Homo sapiens OX=9606 GN=SNRNP200 PE=1 SV=2	SNRNP200	1	2	7	2	244.4	2.864	3.114	0.915	0.14	0.65	1.126	High	High	Peak Found	High	High	High	2.5875	0.217278
O43914	TYRO protein tyrosine kinase-binding protein OS=Homo sapiens OX=9606 GN=TYROBP PE=1 SV=1	TYROBP	27	2	9	2	12.2		0.625	0.645	1.99	0.443	0.048	Not Found	High	High	High	High	Peak Found	2.5866	0.31662
Q02790	Peptidyl-prolyl cis-trans isomerase FKBP4 OS=Homo sapiens OX=9606 GN=FKBP4 PE=1 SV=3	FKBP4	11	4	14	4	51.8	0.776	1.821	1.285	1.3	0.647	0.357	High	High	High	High	High	Peak Found	2.5777	0.0963013
P60866	40S ribosomal protein S20 OS=Homo sapiens OX=9606 GN=RPS20 PE=1 SV=1	RPS20	10	1	4	1	13.4	1.612	1.103	1.249	1.464	0.355	0.547	High	High	High	High	Peak Found	Peak Found	2.9298	0.0152239
Q12904	Aminoacyl tRNA synthase complex-interacting multifunctional protein 1 OS=Homo sapiens OX=9606 GN=AIMP1 PE=1 SV=2	AIMP1	22	5	10	5	34.3	0.401	1.448	2.696	0.826	0.433	0.747	High	High	High	High	Peak Found	High	2.5678	0.41274
O15551	Claudin-3 OS=Homo sapiens OX=9606 GN=CLDN3 PE=1 SV=1	CLDN3	12	2	5	2	23.3		0.107	3.294	0.68	1.109	0.22	Not Found	Peak Found	High	High	High	Peak Found	2.5591	0.931524
P07195	L-lactate dehydrogenase B chain OS=Homo sapiens OX=9606 GN=LDHB PE=1 SV=2	LDHB	32	12	48	10	36.6	0.815	0.528	1.454	1.889	0.436	0.293	High	High	High	High	High	High	2.5578	0.121248
P35813	Protein phosphatase 1A OS=Homo sapiens OX=9606 GN=PPM1A PE=1 SV=1	PPM1A	16	5	8	5	42.4	0.263	0.738	2.083	1.592	0.563	0.245	Peak Found	Peak Found	High	High	Peak Found	Peak Found	2.5446	0.468176
P26368	Splicing factor U2AF 65 kDa subunit OS=Homo sapiens OX=9606 GN=U2AF2 PE=1 SV=4	U2AF2	4	1	2	1	53.5	2.7	1.544				0.727	High	High	Not Found	Not Found	Not Found	Peak Found	2.9188
P32320	Cytidine deaminase OS=Homo sapiens OX=9606 GN=CDA PE=1 SV=2	CDA	36	3	4	3	16.2	0.39		0.718	2.173	0.036	0.4	Peak Found	Not Found	High	High	Peak Found	Peak Found	2.5413	0.354683
P61758	Prefoldin subunit 3 OS=Homo sapiens OX=9606 GN=VBP1 PE=1 SV=4	VBP1	19	3	5	3	22.6	0.374	0.522	1.459	2.039	0.252	0.367	High	High	High	High	Peak Found	Peak Found	2.5363	0.253168
Q13200	26S proteasome non-ATPase regulatory subunit 2 OS=Homo sapiens OX=9606 GN=PSMD2 PE=1 SV=3	PSMD2	6	5	13	5	100.1	1.845	0.625	0.802	1.871	0.419	0.443	High	High	High	High	Peak Found	Peak Found	2.5305	0.149328
Q12765	Secernin-1 OS=Homo sapiens OX=9606 GN=SCRN1 PE=1 SV=2	SCRN1	8	3	6	3	46.4	0.785	0.9		1.466	0.289		Peak Found	High	Not Found	High	High	Not Found	2.9152
Q07866	Kinesin light chain 1 OS=Homo sapiens OX=9606 GN=KLC1 PE=1 SV=2	KLC1	8	4	6	4	65.3			0.323	1.449	0.111		Not Found	Not Found	High	High	Peak Found	High	2.9099
O95831	Apoptosis-inducing factor 1, mitochondrial OS=Homo sapiens OX=9606 GN=AIFM1 PE=1 SV=1	AIFM1	3	1	2	1	66.9	1.74	2.119				0.666	High	High	Not Found	Not Found	Not Found	Peak Found	2.8971
O15389	Sialic acid-binding Ig-like lectin 5 OS=Homo sapiens OX=9606 GN=SIGLEC5 PE=1 SV=1	SIGLEC5	4	2	4	2	60.7	0.4	0.507	0.281	2.199	0.137		Peak Found	High	High	High	Peak Found	Not Found	2.8905
P61769	Beta-2-microglobulin OS=Homo sapiens OX=9606 GN=B2M PE=1 SV=1	B2M	57	13	62	13	13.7	0.209	2.159	1.313	1.285	0.629	0.35	High	High	High	High	High	High	2.5066	0.580441
P05976	Myosin light chain 1/3, skeletal muscle isoform OS=Homo sapiens OX=9606 GN=MYL1 PE=1 SV=3	MYL1	18	4	10	4	21.1	0.001	0.23	3.961	0.852	1.114	0.002	Peak Found	High	High	High	High	Peak Found	2.5042	0.866163
O14579	Coatomer subunit epsilon OS=Homo sapiens OX=9606 GN=COPE PE=1 SV=3	COPE	22	3	7	3	34.5	3.029	2.754	0.444		0.398	1.268	High	High	High	Not Found	Peak Found	High	2.4918	0.45742
P43405	Tyrosine-protein kinase SYK OS=Homo sapiens OX=9606 GN=SYK PE=1 SV=1	SYK	10	7	15	7	72	0.145	1.789	1.272	1.522	0.735	0.124	Peak Found	High	High	High	High	High	2.4882	0.543865
Q12965	Unconventional myosin-Ie OS=Homo sapiens OX=9606 GN=MYO1E PE=1 SV=2	MYO1E	4	4	5	1	127		2.002	0.725	0.727	0.473		Not Found	High	Peak Found	Peak Found	Peak Found	Not Found	2.8827
Q9H993	Damage-control phosphatase ARMT1 OS=Homo sapiens OX=9606 GN=ARMT1 PE=1 SV=1	ARMT1	7	2	3	2	51.1	2.374	1.983	0.847			0.602	High	High	Peak Found	High	Not Found	Peak Found	2.8815
O00194	Ras-related protein Rab-27B OS=Homo sapiens OX=9606 GN=RAB27B PE=1 SV=4	RAB27B	45	8	27	7	24.6	0.198	0.149	2.889	1.471	0.378	0.497	High	High	High	High	High	High	2.4655	0.990857
Q96HE7	ERO1-like protein alpha OS=Homo sapiens OX=9606 GN=ERO1A PE=1 SV=2	ERO1A	4	1	2	1	54.4	3.483	2.753	0.886	0.134	0.612	1.314	High	High	Peak Found	Peak Found	Peak Found	Peak Found	2.4652	0.273874
Q9H6S3	Epidermal growth factor receptor kinase substrate 8-like protein 2 OS=Homo sapiens OX=9606 GN=EPS8L2 PE=1 SV=2	EPS8L2	1	1	1	1	80.6	0.443	4.272	0.444	0.16	0.597		Peak Found	High	Peak Found	Peak Found	Peak Found	Not Found	2.8805
Q13404	Ubiquitin-conjugating enzyme E2 variant 1 OS=Homo sapiens OX=9606 GN=UBE2V1 PE=1 SV=2	UBE2V1	15	2	7	2	16.5	2.213	1.171	0.791	1.016	0.499		High	High	High	High	High	Not Found	2.7889
Q99497	Parkinson disease protein 7 OS=Homo sapiens OX=9606 GN=PARK7 PE=1 SV=2	PARK7	28	6	23	6	19.9	0.777	0.29	1.797	1.829	0.394	0.385	High	High	High	High	High	High	2.451	0.415352
Q5JSL3	Dedicator of cytokinesis protein 11 OS=Homo sapiens OX=9606 GN=DOCK11 PE=1 SV=2	DOCK11	5	10	18	9	237.5	4.525	0.732	0.755	0.933	0.951	0.687	Peak Found	High	High	High	High	Peak Found	2.4469	0.557015
P02730	Band 3 anion transport protein OS=Homo sapiens OX=9606 GN=SLC4A1 PE=1 SV=3	SLC4A1	18	17	118	17	101.7	8.285	0.537	0.192	0.151	0.286	2.171	High	High	High	High	High	High	2.4458	0.916732
P35611	Alpha-adducin OS=Homo sapiens OX=9606 GN=ADD1 PE=1 SV=2	ADD1	9	5	13	5	80.9	1.924	0.737	1.69	1.248	0.975	0.215	Peak Found	High	High	High	High	Peak Found	2.4375	0.214933
P62330	ADP-ribosylation factor 6 OS=Homo sapiens OX=9606 GN=ARF6 PE=1 SV=2	ARF6	21	3	8	3	20.1	0.238	0.743	0.906	2.275	0.319	0.198	Peak Found	High	High	High	Peak Found	Peak Found	2.4333	0.266791
P26641	Elongation factor 1-gamma OS=Homo sapiens OX=9606 GN=EEF1G PE=1 SV=3	EEF1G	12	8	19	8	50.1	0.361	1.307	1.402	1.635	0.65	0.192	High	High	High	High	High	Peak Found	2.4307	0.30338
Q9UBW5	Bridging integrator 2 OS=Homo sapiens OX=9606 GN=BIN2 PE=1 SV=3	BIN2	20	11	32	11	61.8	0.976	0.211	2.447	1.419	0.721	0.277	High	High	High	High	High	High	2.4275	0.600681
O00241	Signal-regulatory protein beta-1 OS=Homo sapiens OX=9606 GN=SIRPB1 PE=1 SV=5	SIRPB1	12	5	13	2	43.2		1.012	0.379	1.442	0.25		Not Found	High	Peak Found	High	Peak Found	Not Found	2.782
Q9NP72	Ras-related protein Rab-18 OS=Homo sapiens OX=9606 GN=RAB18 PE=1 SV=1	RAB18	11	2	4	1	23		0.627	1.606	1.408	0.491	0.43	Not Found	Peak Found	High	High	Peak Found	Peak Found	2.4245	0.241768
Q6GMV3	Putative peptidyl-tRNA hydrolase PTRHD1 OS=Homo sapiens OX=9606 GN=PTRHD1 PE=1 SV=1	PTRHD1	12	2	3	2	15.8	0.583	3.217	1.142	0.691	0.522	0.839	Peak Found	Peak Found	High	High	Peak Found	Peak Found	2.4208	0.390106
P42566	Epidermal growth factor receptor substrate 15 OS=Homo sapiens OX=9606 GN=EPS15 PE=1 SV=2	EPS15	14	12	32	12	98.6	3.843	1.064	1.172	0.759	0.434	1.241	High	High	High	High	High	Peak Found	2.4195	0.29755
P50995	Annexin A11 OS=Homo sapiens OX=9606 GN=ANXA11 PE=1 SV=1	ANXA11	22	12	37	10	54.4	0.192	0.66	1.923	1.737	0.675	0.09	Peak Found	High	High	High	High	Peak Found	2.4183	0.474876
A0A075B6H7	Probable non-functional immunoglobulin kappa variable 3-7 OS=Homo sapiens OX=9606 GN=IGKV3-7 PE=5 SV=1	IGKV3-7	32	4	14	1	12.8	1.974	1.452	1.175	1.194	0.4	0.705	High	High	Peak Found	Peak Found	Peak Found	Peak Found	2.7759	0.036384
P19320	Vascular cell adhesion protein 1 OS=Homo sapiens OX=9606 GN=VCAM1 PE=1 SV=1	VCAM1	6	5	13	5	81.2	5.056	0.416	0.794	0.93	0.269	1.461	High	High	High	High	High	High	2.4146	0.618887
P17844	Probable ATP-dependent RNA helicase DDX5 OS=Homo sapiens OX=9606 GN=DDX5 PE=1 SV=1	DDX5	3	1	3	1	69.1	2.643	3.239	0.944	0.094	0.969	0.918	High	High	High	Peak Found	Peak Found	Peak Found	2.4116	0.223206
P61225	Ras-related protein Rap-2b OS=Homo sapiens OX=9606 GN=RAP2B PE=1 SV=1	RAP2B	29	6	28	2	20.5	2.421	0.459	1.411	1.407	0.61	0.577	High	High	High	High	High	High	2.41	0.366046
Q6Q0C0	E3 ubiquitin-protein ligase TRAF7 OS=Homo sapiens OX=9606 GN=TRAF7 PE=1 SV=1	TRAF7	1	1	2	1	74.6	0.37	1.687	1.645	1.296	0.449	0.577	Peak Found	High	High	Peak Found	Peak Found	Peak Found	2.4055	0.372546
Q08257	Quinone oxidoreductase OS=Homo sapiens OX=9606 GN=CRYZ PE=1 SV=1	CRYZ	3	1	1	1	35.2		0.079	0.866	2.171	0.133	0.26	Not Found	Peak Found	Peak Found	High	Peak Found	Peak Found	2.4046	0.80952
P84095	Rho-related GTP-binding protein RhoG OS=Homo sapiens OX=9606 GN=RHOG PE=1 SV=1	RHOG	32	5	33	4	21.3	0.3	1.759	0.987	1.649	0.629	0.217	High	High	High	High	High	High	2.4003	0.392174
P59998	Actin-related protein 2/3 complex subunit 4 OS=Homo sapiens OX=9606 GN=ARPC4 PE=1 SV=3	ARPC4	23	4	18	4	19.7	0.34	0.535	1.818	1.826	0.4	0.348	High	High	High	High	High	High	2.4002	0.41152
Q8N3D4	EH domain-binding protein 1-like protein 1 OS=Homo sapiens OX=9606 GN=EHBP1L1 PE=1 SV=2	EHBP1L1	7	7	12	7	161.8	1.269	0.994	1.042	1.704	0.731	0.187	High	High	High	High	Peak Found	Peak Found	2.4001	0.126553
P37840	Alpha-synuclein OS=Homo sapiens OX=9606 GN=SNCA PE=1 SV=1	SNCA	16	2	6	2	14.5	3.978	0.191	1.725	0.844	0.905	0.735	High	Peak Found	High	High	High	High	2.3959	0.818054
P55735	Protein SEC13 homolog OS=Homo sapiens OX=9606 GN=SEC13 PE=1 SV=3	SEC13	13	4	9	4	35.5	0.191	0.897	1.503	1.386	0.312		Peak Found	High	High	High	Peak Found	Not Found	2.7682
Q9Y5K6	CD2-associated protein OS=Homo sapiens OX=9606 GN=CD2AP PE=1 SV=1	CD2AP	2	1	2	1	71.4			0.79	1.165	0.289		Not Found	Not Found	High	High	Peak Found	Not Found	2.7336
P61966	AP-1 complex subunit sigma-1A OS=Homo sapiens OX=9606 GN=AP1S1 PE=1 SV=1	AP1S1	4	1	2	1	18.7		2.62	0.497			0.575	Not Found	High	High	Not Found	Not Found	Peak Found	2.7104
P16333	Cytoplasmic protein NCK1 OS=Homo sapiens OX=9606 GN=NCK1 PE=1 SV=1	NCK1	14	6	13	4	42.8	0.538	0.596	2.105	1.564	0.363	0.545	Peak Found	High	High	High	High	Peak Found	2.3781	0.330511
P05023	Sodium/potassium-transporting ATPase subunit alpha-1 OS=Homo sapiens OX=9606 GN=ATP1A1 PE=1 SV=1	ATP1A1	33	34	125	18	112.8	0.178	2.064	1.26	1.367	0.613	0.372	High	High	High	High	High	High	2.3702	0.657531
P30086	Phosphatidylethanolamine-binding protein 1 OS=Homo sapiens OX=9606 GN=PEBP1 PE=1 SV=3	PEBP1	58	12	51	12	21	1.073	1.134	0.896	1.779	0.64	0.233	High	High	High	High	High	High	2.3696	0.085486
P13473	Lysosome-associated membrane glycoprotein 2 OS=Homo sapiens OX=9606 GN=LAMP2 PE=1 SV=2	LAMP2	4	2	9	2	44.9	0.173	0.713	3.369	0.884	0.657	0.541	High	High	High	High	High	High	2.3678	0.852565
P62263	40S ribosomal protein S14 OS=Homo sapiens OX=9606 GN=RPS14 PE=1 SV=3	RPS14	42	5	14	5	16.3	0.886	1.711	1.049	1	0.457		High	High	High	High	High	Not Found	2.6594
Q7Z478	ATP-dependent RNA helicase DHX29 OS=Homo sapiens OX=9606 GN=DHX29 PE=1 SV=2	DHX29	1	1	2	1	155.1	0.477	0.551	1.488	1.482	0.319		Peak Found	Peak Found	High	High	Peak Found	Not Found	2.629
P01116	GTPase KRas OS=Homo sapiens OX=9606 GN=KRAS PE=1 SV=1	KRAS	25	5	27	1	21.6	0.959	1.636	0.685	1.672	0.494	0.443	Peak Found	High	High	High	Peak Found	Peak Found	2.3337	0.0978989
O60934	Nibrin OS=Homo sapiens OX=9606 GN=NBN PE=1 SV=1	NBN	2	1	1	1	84.9	3.388	1.034			0.844		High	Peak Found	Not Found	Not Found	Peak Found	Not Found	2.6197
Q9NR31	GTP-binding protein SAR1a OS=Homo sapiens OX=9606 GN=SAR1A PE=1 SV=1	SAR1A	16	3	5	3	22.4	0.753	0.534	1.185	1.573	0.315		Peak Found	Peak Found	High	High	Peak Found	Not Found	2.6159
P63313	Thymosin beta-10 OS=Homo sapiens OX=9606 GN=TMSB10 PE=1 SV=2	TMSB10	34	1	6	1	5	0.197	0.972	0.928	1.671		0.272	Peak Found	High	High	High	Not Found	Peak Found	2.5699
P20290	Transcription factor BTF3 OS=Homo sapiens OX=9606 GN=BTF3 PE=1 SV=1	BTF3	4	1	3	1	22.2	1.755	2.521	0.113	1.27	0.275	0.985	High	High	Peak Found	High	Peak Found	Peak Found	2.3222	0.775372
Q9Y6D6	Brefeldin A-inhibited guanine nucleotide-exchange protein 1 OS=Homo sapiens OX=9606 GN=ARFGEF1 PE=1 SV=2	ARFGEF1	2	5	5	5	208.6	0.239	0.175	0.725	2.687	0.164	0.163	Peak Found	Peak Found	Peak Found	High	Peak Found	Peak Found	2.3221	0.330162
Q99536	Synaptic vesicle membrane protein VAT-1 homolog OS=Homo sapiens OX=9606 GN=VAT1 PE=1 SV=2	VAT1	34	12	38	12	41.9	0.06	1.357	0.694	2.117	0.433	0.174	High	High	High	High	High	High	2.3185	0.808984
P26196	Probable ATP-dependent RNA helicase DDX6 OS=Homo sapiens OX=9606 GN=DDX6 PE=1 SV=2	DDX6	4	1	2	1	54.4	2.337	2.163		0.32		0.885	High	High	Not Found	Peak Found	Not Found	Peak Found	2.5424
P00918	Carbonic anhydrase 2 OS=Homo sapiens OX=9606 GN=CA2 PE=1 SV=2	CA2	34	10	41	10	29.2	7.931	0.259	0.292	0.342	0.186	2.255	High	High	High	High	High	High	2.3165	0.887758
O75326	Semaphorin-7A OS=Homo sapiens OX=9606 GN=SEMA7A PE=1 SV=1	SEMA7A	6	4	5	4	74.8	7.452	0.376	0.581	0.227	1.205	1.223	High	Peak Found	Peak Found	Peak Found	Peak Found	Peak Found	2.3089	0.980775
O43447	Peptidyl-prolyl cis-trans isomerase H OS=Homo sapiens OX=9606 GN=PPIH PE=1 SV=1	PPIH	19	4	8	4	19.2	0.365	1.129	2.903	0.857	0.685	0.585	High	High	High	High	High	Peak Found	2.3081	0.552948
Q15365	Poly(rC)-binding protein 1 OS=Homo sapiens OX=9606 GN=PCBP1 PE=1 SV=2	PCBP1	33	10	25	7	37.5	0.52	1.666	1.588	1.271	0.707	0.388	High	High	High	High	High	High	2.2977	0.257183
Q9UQ80	Proliferation-associated protein 2G4 OS=Homo sapiens OX=9606 GN=PA2G4 PE=1 SV=3	PA2G4	24	8	22	8	43.8	2.01	1.556	0.889	1.252	0.365	0.93	High	High	High	High	Peak Found	Peak Found	2.2934	0.155738
P11169	Solute carrier family 2, facilitated glucose transporter member 3 OS=Homo sapiens OX=9606 GN=SLC2A3 PE=1 SV=1	SLC2A3	13	6	28	6	53.9	0.317	0.158	2.505	1.634	0.43	0.439	High	High	High	High	High	High	2.2862	0.903142
P07602	Prosaposin OS=Homo sapiens OX=9606 GN=PSAP PE=1 SV=2	PSAP	10	6	16	6	58.1	0.498	0.176	4.852	0.209	0.542	1.071	High	High	High	High	High	High	2.2839	0.992553
P53384	Cytosolic Fe-S cluster assembly factor NUBP1 OS=Homo sapiens OX=9606 GN=NUBP1 PE=1 SV=2	NUBP1	3	1	7	1	34.5	0.383	0.868	1.104	2.033	0.476	0.212	High	High	High	High	High	High	2.282	0.210555
P08758	Annexin A5 OS=Homo sapiens OX=9606 GN=ANXA5 PE=1 SV=2	ANXA5	29	10	54	9	35.9	0.43	1.167	1.587	1.578	0.494	0.438	High	High	High	High	High	High	2.2775	0.269913
P05186	Alkaline phosphatase, tissue-nonspecific isozyme OS=Homo sapiens OX=9606 GN=ALPL PE=1 SV=4	ALPL	6	3	11	3	57.3	0.394	4.148	0.781	0.41	1.313	0.253	Peak Found	High	High	High	High	High	2.2661	0.602963
Q02952	A-kinase anchor protein 12 OS=Homo sapiens OX=9606 GN=AKAP12 PE=1 SV=4	AKAP12	4	7	10	7	191.4	8.381	0.17	0.316	0.208	0.402	2.208	High	Peak Found	Peak Found	Peak Found	Peak Found	High	2.2649	0.910274
Q5VW32	BRO1 domain-containing protein BROX OS=Homo sapiens OX=9606 GN=BROX PE=1 SV=1	BROX	4	2	5	1	46.4	0.377	0.357	2.412	1.564	0.304	0.622	Peak Found	Peak Found	High	High	Peak Found	Peak Found	2.2649	0.628935
O00148	ATP-dependent RNA helicase DDX39A OS=Homo sapiens OX=9606 GN=DDX39A PE=1 SV=2	DDX39A	7	4	9	4	49.1	1.346	0.47	1.613	1.617	0.866	0.147	High	High	High	High	High	Peak Found	2.2567	0.298331
P50395	Rab GDP dissociation inhibitor beta OS=Homo sapiens OX=9606 GN=GDI2 PE=1 SV=2	GDI2	42	18	75	12	50.6	1.014	1.715	0.873	1.484	0.798	0.267	High	High	High	High	High	High	2.2548	0.15725
Q8WV92	MIT domain-containing protein 1 OS=Homo sapiens OX=9606 GN=MITD1 PE=1 SV=1	MITD1	9	2	3	2	29.3	0.364	0.378	2.269	1.171	0.397		Peak Found	Peak Found	High	High	Peak Found	Not Found	2.5281
P35610	Sterol O-acyltransferase 1 OS=Homo sapiens OX=9606 GN=SOAT1 PE=1 SV=3	SOAT1	3	1	2	1	64.7		1.966				0.778	High	High	Not Found	Not Found	Not Found	Peak Found	2.527
P08174	Complement decay-accelerating factor OS=Homo sapiens OX=9606 GN=CD55 PE=1 SV=4	CD55	21	8	42	8	41.4	3.828	0.656	1.303	0.866	0.925	0.792	High	High	High	High	High	High	2.2469	0.468484
Q8IX19	Mast cell-expressed membrane protein 1 OS=Homo sapiens OX=9606 GN=MCEMP1 PE=1 SV=1	MCEMP1	18	3	10	3	21.2	0.027	1.5	0.681	2.049	0.568	0.088	Peak Found	High	High	High	High	High	2.2439	0.873036
O43143	Pre-mRNA-splicing factor ATP-dependent RNA helicase DHX15 OS=Homo sapiens OX=9606 GN=DHX15 PE=1 SV=2	DHX15	5	3	3	3	90.9	2.186	2.045	0.828	0.933	0.975	0.533	Peak Found	High	High	Peak Found	Peak Found	Peak Found	2.2365	0.197427
P46459	Vesicle-fusing ATPase OS=Homo sapiens OX=9606 GN=NSF PE=1 SV=3	NSF	13	10	24	10	82.5	2.233	0.533	1.363	1.443	0.525	0.714	High	High	High	High	High	Peak Found	2.2217	0.324473
Q14642	Inositol polyphosphate-5-phosphatase A OS=Homo sapiens OX=9606 GN=INPP5A PE=1 SV=1	INPP5A	7	3	5	3	47.8		0.53	1.441	1.089	0.392		Not Found	Peak Found	High	High	Peak Found	Not Found	2.514
Q93009	Ubiquitin carboxyl-terminal hydrolase 7 OS=Homo sapiens OX=9606 GN=USP7 PE=1 SV=2	USP7	4	3	4	3	128.2	1.883	2.322	0.208	1.228	1.24	0.087	Peak Found	High	High	High	Peak Found	Peak Found	2.217	0.49731
Q92597	Protein NDRG1 OS=Homo sapiens OX=9606 GN=NDRG1 PE=1 SV=1	NDRG1	21	5	25	5	42.8	5.358	1.075	0.635	0.542	0.186	1.94	High	High	High	High	High	High	2.2164	0.491046
P60900	Proteasome subunit alpha type-6 OS=Homo sapiens OX=9606 GN=PSMA6 PE=1 SV=1	PSMA6	35	8	22	8	27.4	1.915	0.359	0.963	1.888	0.163	0.813	High	High	High	High	Peak Found	High	2.2111	0.38824
P19440	Glutathione hydrolase 1 proenzyme OS=Homo sapiens OX=9606 GN=GGT1 PE=1 SV=2	GGT1	8	4	11	4	61.4	0.132	1.898	1.382	1.389	0.626	0.405	High	High	High	High	High	Peak Found	2.2063	0.781636
P00492	Hypoxanthine-guanine phosphoribosyltransferase OS=Homo sapiens OX=9606 GN=HPRT1 PE=1 SV=2	HPRT1	33	6	11	6	24.6	0.703	0.84	1.015	2.008	0.393	0.286	Peak Found	High	High	High	Peak Found	Peak Found	2.5115	0.0146216
P30626	Sorcin OS=Homo sapiens OX=9606 GN=SRI PE=1 SV=1	SRI	34	7	17	7	21.7	1.415	0.634	2.434	1.03	0.815	0.542	High	High	High	High	High	High	2.2024	0.293808
Q15370	Elongin-B OS=Homo sapiens OX=9606 GN=ELOB PE=1 SV=1	ELOB	42	6	17	6	13.1	0.382	1.239	1.543	1.567	0.664	0.296	High	High	High	High	High	High	2.1972	0.346034
P62280	40S ribosomal protein S11 OS=Homo sapiens OX=9606 GN=RPS11 PE=1 SV=3	RPS11	22	3	6	3	18.4	1.54	1.063	0.899	1.634	0.986	0.077	High	High	High	High	Peak Found	Peak Found	2.1963	0.240817
P11234	Ras-related protein Ral-B OS=Homo sapiens OX=9606 GN=RALB PE=1 SV=1	RALB	38	9	41	6	23.4	0.319	0.709	1.458	1.929	0.55	0.205	High	High	High	High	Peak Found	Peak Found	2.1951	0.363791
P17096	High mobility group protein HMG-I/HMG-Y OS=Homo sapiens OX=9606 GN=HMGA1 PE=1 SV=3	HMGA1	8	1	5	1	11.7		0.398	2.741	0.833	0.563	0.877	Not Found	High	High	Peak Found	High	High	2.1799	0.727582
Q9Y512	Sorting and assembly machinery component 50 homolog OS=Homo sapiens OX=9606 GN=SAMM50 PE=1 SV=3	SAMM50	3	1	1	1	51.9	2.204	1.802				0.808	Peak Found	High	Not Found	Not Found	Not Found	Peak Found	2.479
P11172	Uridine 5'-monophosphate synthase OS=Homo sapiens OX=9606 GN=UMPS PE=1 SV=1	UMPS	5	3	5	3	52.2	0.206	0.867	0.963	2.185	0.104	0.519	Peak Found	High	High	High	Peak Found	Peak Found	2.1787	0.393572
P78417	Glutathione S-transferase omega-1 OS=Homo sapiens OX=9606 GN=GSTO1 PE=1 SV=2	GSTO1	35	9	33	9	27.5	1.027	0.521	1.759	1.611	0.741	0.271	High	High	High	High	High	High	2.1785	0.276108
Q12846	Syntaxin-4 OS=Homo sapiens OX=9606 GN=STX4 PE=1 SV=2	STX4	16	4	12	4	34.2	0.251	1.341	1.54	1.554	0.707	0.253	Peak Found	High	High	High	High	High	2.175	0.502708
P61313	60S ribosomal protein L15 OS=Homo sapiens OX=9606 GN=RPL15 PE=1 SV=2	RPL15	19	4	9	4	24.1	0.951	1.317	1.158	1.581	0.045	1.008	Peak Found	High	High	High	Peak Found	Peak Found	2.169	0.247096
Q9BY15	Adhesion G protein-coupled receptor E3 OS=Homo sapiens OX=9606 GN=ADGRE3 PE=2 SV=2	ADGRE3	5	3	5	3	72.6	0.403	0.642	2.085	1.122	0.424		Peak Found	High	High	High	Peak Found	Not Found	2.4607
Q99795	Cell surface A33 antigen OS=Homo sapiens OX=9606 GN=GPA33 PE=1 SV=1	GPA33	15	4	6	4	35.6		2.153		0.403	0.875		Not Found	High	Not Found	High	Peak Found	Not Found	2.4606
P22234	Multifunctional protein ADE2 OS=Homo sapiens OX=9606 GN=PAICS PE=1 SV=3	PAICS	19	8	21	8	47	2.411	1.253	0.567	1.439	0.738	0.565	High	High	High	High	High	Peak Found	2.1647	0.343299
Q9UBP0	Spastin OS=Homo sapiens OX=9606 GN=SPAST PE=1 SV=1	SPAST	5	3	4	3	67.2	3.027	1.366	0.498	1.198	1.055	0.454	Peak Found	Peak Found	High	High	Peak Found	Peak Found	2.1608	0.473013
P26447	Protein S100-A4 OS=Homo sapiens OX=9606 GN=S100A4 PE=1 SV=1	S100A4	37	4	41	4	11.7	1.7	1.159	1.433	1.22	0.917	0.408	High	High	High	High	High	High	2.1595	0.0871122
[truncated: 2,130 more rows]

## Sheet: Quantifiable proteins
Protein accession	Protein description	Gene name	Coverage [%]	Peptides	PSM	Unique Peptides	MW [kDa]	CML_AP	CML_BP	CML_CP	CML_S1	CML_S2	CML_S3	CML_AP sample	CML_BP sample	CML_CP sample	CML_S1 sample	CML_S2 sample	CML_S3 sample	R/S Ratio	R/S P value
[truncated: 2,729 more rows]
