# Supplementary material for: Quantitative Proteomic Analysis of Plasma Exosomes to Identify the Candidate Biomarker of Imatinib Resistance in Chronic Myeloid Leukemia Patients
Source: Front Oncol. 2021 Dec 21;11:779567. doi: 10.3389/fonc.2021.779567 (PMC8724304; doi:10.3389/fonc.2021.779567)
Supplement: Supplementary file 3 [file Table_3.xlsx]

## Sheet: quantifiable proteins 
Protein accession	Protein description	Gene name	Coverage [%]	Peptides	PSM	Unique Peptides	MW [kDa]	CML_AP	CML_BP	CML_CP	CML_S2	CML_S3	CML_AP sample	CML_BP sample	CML_CP sample	CML_S2 sample	CML_S3 sample	R/S Ratio	R/S P value
O95747	Serine/threonine-protein kinase OSR1 OS=Homo sapiens OX=9606 GN=OXSR1 PE=1 SV=1	OXSR1	10	5	8	5	58	2.444	2.29	0.083	0.008	0.009	High	High	Peak Found	Peak Found	Peak Found	188.902	0.0520974
O43895	Xaa-Pro aminopeptidase 2 OS=Homo sapiens OX=9606 GN=XPNPEP2 PE=1 SV=3	XPNPEP2	3	2	6	2	75.6	0.917	0.954	1.183	0.022		Peak Found	High	High	Peak Found	Not Found	46.2727
P38159	RNA-binding motif protein, X chromosome OS=Homo sapiens OX=9606 GN=RBMX PE=1 SV=3	RBMX	5	2	3	2	42.3	4.926	1.698	1.236	0.094	0.147	High	High	Peak Found	Peak Found	Peak Found	21.7427	0.0140569
Q99623	Prohibitin-2 OS=Homo sapiens OX=9606 GN=PHB2 PE=1 SV=2	PHB2	6	1	2	1	33.3	0.878	2.056	0.735			Peak Found	High	High	Not Found	Not Found	20	0.001
Q96GG9	DCN1-like protein 1 OS=Homo sapiens OX=9606 GN=DCUN1D1 PE=1 SV=1	DCUN1D1	7	1	2	1	30.1	1.673	1.337	0.978			Peak Found	High	High	Not Found	Not Found	20	0.001
Q13610	Periodic tryptophan protein 1 homolog OS=Homo sapiens OX=9606 GN=PWP1 PE=1 SV=1	PWP1	3	1	2	1	55.8	1.853	1.567	0.667			High	High	Peak Found	Not Found	Not Found	20	0.001
Q99715	Collagen alpha-1(XII) chain OS=Homo sapiens OX=9606 GN=COL12A1 PE=1 SV=2	COL12A1	1	2	18	2	332.9	0.042	0.024	1.976	0.009	0.023	Peak Found	High	High	High	High	42.5417	0.319958
P16401	Histone H1.5 OS=Homo sapiens OX=9606 GN=H1-5 PE=1 SV=3	H1-5	14	3	8	3	22.6	0.25	0.089	5.801	0.033	0.077	High	High	High	Peak Found	Peak Found	37.2121	0.257288
P56385	ATP synthase subunit e, mitochondrial OS=Homo sapiens OX=9606 GN=ATP5ME PE=1 SV=2	ATP5ME	14	1	1	1	7.9	1.12	1.636	0.997			Peak Found	Peak Found	High	Not Found	Not Found	20	0.001
P30405	Peptidyl-prolyl cis-trans isomerase F, mitochondrial OS=Homo sapiens OX=9606 GN=PPIF PE=1 SV=1	PPIF	4	1	2	1	22	1.181	0.928	1.623			High	High	Peak Found	Not Found	Not Found	20	0.001
P12956	X-ray repair cross-complementing protein 6 OS=Homo sapiens OX=9606 GN=XRCC6 PE=1 SV=2	XRCC6	22	14	23	14	69.8	0.118	0.301	5.638	0.114	0.03	High	High	High	High	Peak Found	28.0417	0.241868
P08246	Neutrophil elastase OS=Homo sapiens OX=9606 GN=ELANE PE=1 SV=1	ELANE	13	5	8	5	28.5	0.074		4.6	0.057	0.116	Peak Found	High	High	Peak Found	Peak Found	27.0173	0.446228
O60812	Heterogeneous nuclear ribonucleoprotein C-like 1 OS=Homo sapiens OX=9606 GN=HNRNPCL1 PE=1 SV=1	HNRNPCL1	7	3	8	3	32.1	2.554	3.675	1.228	0.306	0.089	High	High	High	High	Peak Found	12.5857	0.0243706
Q8NC51	Plasminogen activator inhibitor 1 RNA-binding protein OS=Homo sapiens OX=9606 GN=SERBP1 PE=1 SV=2	SERBP1	11	3	6	3	44.9	1.134	1.147	3.526	0.097	0.245	High	High	High	Peak Found	High	11.3197	0.0282065
Q12931	Heat shock protein 75 kDa, mitochondrial OS=Homo sapiens OX=9606 GN=TRAP1 PE=1 SV=3	TRAP1	7	3	7	3	80.1	3.78	2.279	0.88	0.239	0.228	High	High	High	Peak Found	Peak Found	9.9058	0.0307395
O43768	Alpha-endosulfine OS=Homo sapiens OX=9606 GN=ENSA PE=1 SV=1	ENSA	30	4	9	3	13.4	3.008	0.047	4.332	0.126	0.083	Peak Found	High	High	High	Peak Found	23.563	0.342039
O43852	Calumenin OS=Homo sapiens OX=9606 GN=CALU PE=1 SV=2	CALU	28	6	14	6	37.1	1.645	2.319	2.931	0.048	0.435	High	High	High	Peak Found	High	9.5169	0.0484173
O43175	D-3-phosphoglycerate dehydrogenase OS=Homo sapiens OX=9606 GN=PHGDH PE=1 SV=4	PHGDH	7	3	9	3	56.6	2.719	1.944	1.15	0.281	0.244	High	High	High	Peak Found	Peak Found	7.3816	0.00959274
P49588	Alanine--tRNA ligase, cytoplasmic OS=Homo sapiens OX=9606 GN=AARS1 PE=1 SV=2	AARS1	13	12	20	12	106.7	0.082	0.389	4.922	0.151	0.011	Peak Found	High	High	Peak Found	Peak Found	22.1934	0.251671
Q9NZM1	Myoferlin OS=Homo sapiens OX=9606 GN=MYOF PE=1 SV=1	MYOF	2	3	5	3	234.6	2.452	2.769		0.338	0.407	High	High	Not Found	Peak Found	Peak Found	7.0081	0.00322665
P07919	Cytochrome b-c1 complex subunit 6, mitochondrial OS=Homo sapiens OX=9606 GN=UQCRH PE=1 SV=2	UQCRH	20	1	3	1	10.7	2.487	2.907	0.944	0.265	0.338	High	High	High	Peak Found	Peak Found	7.0072	0.0282477
P32004	Neural cell adhesion molecule L1 OS=Homo sapiens OX=9606 GN=L1CAM PE=1 SV=2	L1CAM	1	1	2	1	139.9	2.442	2.754		0.28	0.54	High	High	Not Found	Peak Found	Peak Found	6.3366	0.0295878
P62277	40S ribosomal protein S13 OS=Homo sapiens OX=9606 GN=RPS13 PE=1 SV=2	RPS13	15	2	7	2	17.2	1.739	2.185	1.676	0.338	0.421	High	High	High	Peak Found	Peak Found	4.9188	0.00130396
Q16719	Kynureninase OS=Homo sapiens OX=9606 GN=KYNU PE=1 SV=1	KYNU	2	1	4	1	52.3	2.128	2.527	1.382	0.246	0.7	High	High	High	Peak Found	High	4.2544	0.0420187
P62857	40S ribosomal protein S28 OS=Homo sapiens OX=9606 GN=RPS28 PE=1 SV=1	RPS28	17	1	4	1	7.8	2.384	2.594	1.432	0.338	0.754	Peak Found	High	High	Peak Found	Peak Found	3.9133	0.0347239
Q9UK41	Vacuolar protein sorting-associated protein 28 homolog OS=Homo sapiens OX=9606 GN=VPS28 PE=1 SV=1	VPS28	22	4	7	4	25.4		2.408	1.514	0.426	0.593	Not Found	High	High	Peak Found	Peak Found	3.8489	0.0426752
P98082	Disabled homolog 2 OS=Homo sapiens OX=9606 GN=DAB2 PE=1 SV=3	DAB2	3	2	4	2	82.4	1.309	1.582	1.867	0.416	0.457	Peak Found	High	High	Peak Found	Peak Found	3.6334	0.00259042
Q0ZGT2	Nexilin OS=Homo sapiens OX=9606 GN=NEXN PE=1 SV=1	NEXN	5	4	5	4	80.6	1.47	1.798	2.252	0.512		Peak Found	Peak Found	High	Peak Found	Not Found	3.5937
Q5TCX8	Mitogen-activated protein kinase kinase kinase 21 OS=Homo sapiens OX=9606 GN=MAP3K21 PE=1 SV=3	MAP3K21	1	1	4	1	113.9	2.727	2.008	1.701	0.563	0.637	High	High	Peak Found	High	High	3.5756	0.00645422
Q9NSD9	Phenylalanine--tRNA ligase beta subunit OS=Homo sapiens OX=9606 GN=FARSB PE=1 SV=3	FARSB	3	2	4	2	66.1	2.117	1.323	1.273		0.445	High	High	High	Not Found	Peak Found	3.5303
O60506	Heterogeneous nuclear ribonucleoprotein Q OS=Homo sapiens OX=9606 GN=SYNCRIP PE=1 SV=2	SYNCRIP	5	3	9	2	69.6	1.471	2.271	1.415	0.575	0.425	High	High	High	Peak Found	High	3.438	0.012375
Q01105	Protein SET OS=Homo sapiens OX=9606 GN=SET PE=1 SV=3	SET	10	2	6	2	33.5	2.605	2.536	1.317	0.532	0.868	High	High	High	Peak Found	Peak Found	3.0752	0.0475227
P62314	Small nuclear ribonucleoprotein Sm D1 OS=Homo sapiens OX=9606 GN=SNRPD1 PE=1 SV=1	SNRPD1	9	1	4	1	13.3	1.897	1.526	1.331	0.461	0.57	High	High	High	Peak Found	Peak Found	3.074	0.00548704
Q15459	Splicing factor 3A subunit 1 OS=Homo sapiens OX=9606 GN=SF3A1 PE=1 SV=1	SF3A1	4	3	8	3	88.8	2.304	2.139	1.701	0.594	0.769	High	High	High	Peak Found	Peak Found	3.0051	0.00545271
P12829	Myosin light chain 4 OS=Homo sapiens OX=9606 GN=MYL4 PE=1 SV=3	MYL4	22	4	13	4	21.6	1.686	1.548	2.001	0.737	0.434	High	High	High	High	Peak Found	2.9804	0.0146324
Q07955	Serine/arginine-rich splicing factor 1 OS=Homo sapiens OX=9606 GN=SRSF1 PE=1 SV=2	SRSF1	7	2	4	2	27.7	1.288	2.211	1.658	0.584		High	High	High	Peak Found	Not Found	2.9435
P38117	Electron transfer flavoprotein subunit beta OS=Homo sapiens OX=9606 GN=ETFB PE=1 SV=3	ETFB	13	3	7	3	27.8	3.097	1.788	1.691	0.817	0.739	High	High	High	Peak Found	Peak Found	2.8175	0.0287719
P27824	Calnexin OS=Homo sapiens OX=9606 GN=CANX PE=1 SV=2	CANX	11	7	13	7	67.5	1.956	2.293	1.864	0.84	0.662	High	High	High	Peak Found	Peak Found	2.7133	0.00361016
O00505	Importin subunit alpha-4 OS=Homo sapiens OX=9606 GN=KPNA3 PE=1 SV=2	KPNA3	3	2	6	1	57.8	1.251	1.878	1.533	0.603	0.586	Not Found	Peak Found	Peak Found	Not Found	Not Found	2.614	0.00829765
O75844	CAAX prenyl protease 1 homolog OS=Homo sapiens OX=9606 GN=ZMPSTE24 PE=1 SV=2	ZMPSTE24	8	2	2	2	54.8	2.036	2.389	1.355	0.645	0.84	Peak Found	High	Peak Found	Peak Found	Peak Found	2.5948	0.0297249
P14625	Endoplasmin OS=Homo sapiens OX=9606 GN=HSP90B1 PE=1 SV=1	HSP90B1	22	15	36	14	92.4	1.488	1.564	1.787	0.717	0.59	High	High	High	High	High	2.4682	0.00295497
P55160	Nck-associated protein 1-like OS=Homo sapiens OX=9606 GN=NCKAP1L PE=1 SV=3	NCKAP1L	15	18	54	18	128.1	0.846	0.82	0.68	2.036	1.323	High	High	High	High	High	0.4656	0.0267382
P26038	Moesin OS=Homo sapiens OX=9606 GN=MSN PE=1 SV=3	MSN	45	32	180	20	67.8	0.814	0.808	0.727	2.258	1.23	High	High	High	High	High	0.449	0.0466975
A0A075B6K4	Immunoglobulin lambda variable 3-10 OS=Homo sapiens OX=9606 GN=IGLV3-10 PE=3 SV=2	IGLV3-10	54	8	51	6	12.4	0.926	1.045	0.811	2.072	2.407	High	High	High	High	High	0.4141	0.00399706
O43242	26S proteasome non-ATPase regulatory subunit 3 OS=Homo sapiens OX=9606 GN=PSMD3 PE=1 SV=2	PSMD3	5	3	3	3	60.9	0.376	0.445	0.359	1.043		Peak Found	Peak Found	Peak Found	Peak Found	Not Found	0.3771
Q9UPU5	Ubiquitin carboxyl-terminal hydrolase 24 OS=Homo sapiens OX=9606 GN=USP24 PE=1 SV=3	USP24	1	2	2	2	294.2	0.62	1.039	0.511	2.312	1.768	Peak Found	Peak Found	Peak Found	Peak Found	Peak Found	0.3546	0.034514
P20963	T-cell surface glycoprotein CD3 zeta chain OS=Homo sapiens OX=9606 GN=CD247 PE=1 SV=2	CD247	50	6	15	6	18.7	0.582	0.796	0.687	2.24	1.961	Peak Found	High	Peak Found	High	High	0.3277	0.00304948
P06454	Prothymosin alpha OS=Homo sapiens OX=9606 GN=PTMA PE=1 SV=2	PTMA	21	2	6	2	12.2	0.707	0.448	0.294	1.799		High	High	High	High	Not Found	0.2685
Q13201	Multimerin-1 OS=Homo sapiens OX=9606 GN=MMRN1 PE=1 SV=3	MMRN1	21	21	74	21	138	0.443	0.628	0.911	2.266	2.812	High	High	High	High	High	0.2602	0.0159816
Q9Y3C6	Peptidyl-prolyl cis-trans isomerase-like 1 OS=Homo sapiens OX=9606 GN=PPIL1 PE=1 SV=1	PPIL1	14	2	3	2	18.2	0.517	0.642	0.442		2.17	Peak Found	High	Peak Found	Not Found	Peak Found	0.2459
Q7Z403	Transmembrane channel-like protein 6 OS=Homo sapiens OX=9606 GN=TMC6 PE=1 SV=2	TMC6	7	4	6	4	90		0.295	0.197	1.106		Not Found	High	Peak Found	Peak Found	Not Found	0.2224
Q15828	Cystatin-M OS=Homo sapiens OX=9606 GN=CST6 PE=1 SV=1	CST6	28	3	3	3	16.5	1.205	0.855	0.728	4.222	4.161	Peak Found	Peak Found	Peak Found	High	High	0.2217	0.00412749
P42224	Signal transducer and activator of transcription 1-alpha/beta OS=Homo sapiens OX=9606 GN=STAT1 PE=1 SV=2	STAT1	3	2	4	2	87.3		0.443	0.335	1.816		Not Found	Peak Found	High	High	Not Found	0.2142
Q92835	Phosphatidylinositol 3,4,5-trisphosphate 5-phosphatase 1 OS=Homo sapiens OX=9606 GN=INPP5D PE=1 SV=2	INPP5D	7	8	12	8	133.2	0.305	0.573	0.885	2.389	3.806	High	High	High	High	Peak Found	0.1897	0.0286678
Q8WW12	PEST proteolytic signal-containing nuclear protein OS=Homo sapiens OX=9606 GN=PCNP PE=1 SV=2	PCNP	22	3	6	3	18.9	0.196	0.115	0.064	0.884		High	High	Peak Found	High	Not Found	0.1414
P12081	Histidine--tRNA ligase, cytoplasmic OS=Homo sapiens OX=9606 GN=HARS1 PE=1 SV=2	HARS1	9	5	5	5	57.4	0.083	0.416	0.246		1.849	High	Peak Found	Peak Found	Not Found	Peak Found	0.1343
Q9UI42	Carboxypeptidase A4 OS=Homo sapiens OX=9606 GN=CPA4 PE=1 SV=2	CPA4	9	4	12	4	47.3	1.125	0.201	0.5	4.078	7.081	High	High	High	High	High	0.1091	0.0375213
P17661	Desmin OS=Homo sapiens OX=9606 GN=DES PE=1 SV=3	DES	12	6	15	2	53.5				3.125	1.865	Not Found	Not Found	Not Found	Peak Found	Peak Found	0.05	0.001
P10768	S-formylglutathione hydrolase OS=Homo sapiens OX=9606 GN=ESD PE=1 SV=2	ESD	19	4	8	4	31.4	0.189	0.217	0.093	4.932	4.487	High	High	High	High	High	0.0353	0.00213161
P13501	C-C motif chemokine 5 OS=Homo sapiens OX=9606 GN=CCL5 PE=1 SV=3	CCL5	21	2	6	2	10			0.855	0.005		Not Found	Not Found	High	Peak Found	Not Found	171
P43487	Ran-specific GTPase-activating protein OS=Homo sapiens OX=9606 GN=RANBP1 PE=1 SV=1	RANBP1	14	3	10	3	23.3	0.563	0.556	0.73		0.006	High	High	High	Not Found	Peak Found	102.722
Q9Y251	Heparanase OS=Homo sapiens OX=9606 GN=HPSE PE=1 SV=2	HPSE	3	2	2	2	61.1			3.562	0.029	0.056	Not Found	Not Found	High	Peak Found	Peak Found	83.8118
P80303	Nucleobindin-2 OS=Homo sapiens OX=9606 GN=NUCB2 PE=1 SV=3	NUCB2	14	4	8	4	50.2	0.39	0.195	3.144		0.018	High	High	High	Not Found	Peak Found	69.0556
P41226	Ubiquitin-like modifier-activating enzyme 7 OS=Homo sapiens OX=9606 GN=UBA7 PE=1 SV=2	UBA7	4	3	6	3	111.6		0.031	1.482	0.021		Not Found	Peak Found	High	Peak Found	Not Found	36.0238
Q9Y371	Endophilin-B1 OS=Homo sapiens OX=9606 GN=SH3GLB1 PE=1 SV=1	SH3GLB1	6	2	3	2	40.8	1.758	0.704	1.127		0.04	Peak Found	High	Peak Found	Not Found	Peak Found	29.9083
Q14980	Nuclear mitotic apparatus protein 1 OS=Homo sapiens OX=9606 GN=NUMA1 PE=1 SV=2	NUMA1	1	2	6	2	238.1	0.332	1.835	2.232	0.06	0.06	Peak Found	High	High	Peak Found	Peak Found	24.4389	0.0335253
P34897	Serine hydroxymethyltransferase, mitochondrial OS=Homo sapiens OX=9606 GN=SHMT2 PE=1 SV=3	SHMT2	5	2	4	2	56	2.741	1.545	1.227		0.076	High	High	High	Not Found	Peak Found	24.1798
O95858	Tetraspanin-15 OS=Homo sapiens OX=9606 GN=TSPAN15 PE=1 SV=1	TSPAN15	7	2	6	2	33.1			2.245	0.096	0.093	Not Found	Not Found	High	High	Peak Found	23.7566
O76003	Glutaredoxin-3 OS=Homo sapiens OX=9606 GN=GLRX3 PE=1 SV=2	GLRX3	11	3	8	3	37.4	0.393	0.666	1.779	0.047	0.034	High	High	High	Peak Found	High	23.358	0.0147499
P10916	Myosin regulatory light chain 2, ventricular/cardiac muscle isoform OS=Homo sapiens OX=9606 GN=MYL2 PE=1 SV=3	MYL2	16	3	3	3	18.8			1.14		0.05	Not Found	Not Found	Peak Found	Not Found	Peak Found	22.8
O95793	Double-stranded RNA-binding protein Staufen homolog 1 OS=Homo sapiens OX=9606 GN=STAU1 PE=1 SV=2	STAU1	1	1	2	1	63.1	0.914	0.053	3.439			Peak Found	High	High	Not Found	Not Found	20	0.001
O75822	Eukaryotic translation initiation factor 3 subunit J OS=Homo sapiens OX=9606 GN=EIF3J PE=1 SV=2	EIF3J	7	2	4	2	29	0.903	2.294	1.32			Peak Found	High	High	Not Found	Not Found	20	0.001
Q9P2E9	Ribosome-binding protein 1 OS=Homo sapiens OX=9606 GN=RRBP1 PE=1 SV=5	RRBP1	2	2	2	2	152.4	0.25	3.346	0.462			Peak Found	High	Peak Found	Not Found	Not Found	20	0.001
P23921	Ribonucleoside-diphosphate reductase large subunit OS=Homo sapiens OX=9606 GN=RRM1 PE=1 SV=1	RRM1	3	2	2	2	90	1.415	2.184	0.636			High	Peak Found	Peak Found	Not Found	Not Found	20	0.001
P30519	Heme oxygenase 2 OS=Homo sapiens OX=9606 GN=HMOX2 PE=1 SV=2	HMOX2	3	1	1	1	36	1.989	1.502	0.709			Peak Found	High	Peak Found	Not Found	Not Found	20	0.001
Q9BS40	Latexin OS=Homo sapiens OX=9606 GN=LXN PE=1 SV=2	LXN	5	1	5	1	25.7	4.075	0.506	0.325			High	High	High	Not Found	Not Found	20	0.001
P30046	D-dopachrome decarboxylase OS=Homo sapiens OX=9606 GN=DDT PE=1 SV=3	DDT	32	4	7	4	12.7	4.534	0.216	0.304			High	Peak Found	High	Not Found	Not Found	20	0.001
O96019	Actin-like protein 6A OS=Homo sapiens OX=9606 GN=ACTL6A PE=1 SV=1	ACTL6A	4	1	3	1	47.4	1.824	1.46	0.688			High	High	Peak Found	Not Found	Not Found	20	0.001
O00743	Serine/threonine-protein phosphatase 6 catalytic subunit OS=Homo sapiens OX=9606 GN=PPP6C PE=1 SV=1	PPP6C	9	3	3	3	35.1	0.036	1.002	2.127			Peak Found	Peak Found	High	Not Found	Not Found	20	0.001
O14920	Inhibitor of nuclear factor kappa-B kinase subunit beta OS=Homo sapiens OX=9606 GN=IKBKB PE=1 SV=1	IKBKB	2	2	2	2	86.5	2.184	0.817	0.878			High	Peak Found	High	Not Found	Not Found	20	0.001
P60891	Ribose-phosphate pyrophosphokinase 1 OS=Homo sapiens OX=9606 GN=PRPS1 PE=1 SV=2	PRPS1	13	4	13	3	34.8	5.39	0.196	1.099	0.064	0.165	High	High	High	Not Found	High	19.4614	0.168061
O00410	Importin-5 OS=Homo sapiens OX=9606 GN=IPO5 PE=1 SV=4	IPO5	5	6	6	6	123.6	0.258	0.392	4.052	0.035	0.13	Peak Found	High	Peak Found	Peak Found	Peak Found	18.998	0.141573
O94885	SAM and SH3 domain-containing protein 1 OS=Homo sapiens OX=9606 GN=SASH1 PE=1 SV=3	SASH1	1	1	2	1	136.6	2.857	0.601	0.506			Peak Found	High	Peak Found	Not Found	Not Found	20	0.001
P78356	Phosphatidylinositol 5-phosphate 4-kinase type-2 beta OS=Homo sapiens OX=9606 GN=PIP4K2B PE=1 SV=1	PIP4K2B	6	2	4	1	47.3	1.356	1.027	1.091			Peak Found	High	High	Not Found	Not Found	20	0.001
P60983	Glia maturation factor beta OS=Homo sapiens OX=9606 GN=GMFB PE=1 SV=2	GMFB	13	2	7	1	16.7	2.148	0.175	1.348			Peak Found	Peak Found	High	Not Found	Not Found	20	0.001
Q99685	Monoglyceride lipase OS=Homo sapiens OX=9606 GN=MGLL PE=1 SV=2	MGLL	7	2	6	2	33.2	1.171	1.05	1.079			High	High	High	Not Found	Not Found	20	0.001
O15371	Eukaryotic translation initiation factor 3 subunit D OS=Homo sapiens OX=9606 GN=EIF3D PE=1 SV=1	EIF3D	13	5	8	5	63.9	0.239	0.429	2.725	0.03	0.108	High	High	High	Peak Found	Peak Found	16.3913	0.1048
Q16186	Proteasomal ubiquitin receptor ADRM1 OS=Homo sapiens OX=9606 GN=ADRM1 PE=1 SV=2	ADRM1	2	1	1	1	42.1	0.582	1.108	1.287			Peak Found	Peak Found	Peak Found	Not Found	Not Found	20	0.001
Q9NP79	Vacuolar protein sorting-associated protein VTA1 homolog OS=Homo sapiens OX=9606 GN=VTA1 PE=1 SV=1	VTA1	3	1	1	1	33.9	1.669	0.777	0.839			Peak Found	Peak Found	Peak Found	Not Found	Not Found	20	0.001
Q6PCE3	Glucose 1,6-bisphosphate synthase OS=Homo sapiens OX=9606 GN=PGM2L1 PE=1 SV=3	PGM2L1	1	1	1	1	70.4	1.816	0.885	0.6			High	Peak Found	Peak Found	Not Found	Not Found	20	0.001
P05164	Myeloperoxidase OS=Homo sapiens OX=9606 GN=MPO PE=1 SV=1	MPO	30	23	80	20	83.8	0.072	1.149	1.947	0.118	0.019	Peak Found	High	High	High	Peak Found	15.4161	0.198763
Q96MW1	Coiled-coil domain-containing protein 43 OS=Homo sapiens OX=9606 GN=CCDC43 PE=1 SV=2	CCDC43	4	1	1	1	25.2	1.779	0.821	0.657			Peak Found	Peak Found	High	Not Found	Not Found	20	0.001
P02775	Platelet basic protein OS=Homo sapiens OX=9606 GN=PPBP PE=1 SV=3	PPBP	38	6	27	6	13.9	0.077	0.022	5.713	0.132	0.124	High	High	High	High	High	15.1354	0.829526
O00571	ATP-dependent RNA helicase DDX3X OS=Homo sapiens OX=9606 GN=DDX3X PE=1 SV=3	DDX3X	4	3	3	3	73.2	1.051	1.596	0.395			Peak Found	High	High	Not Found	Not Found	20	0.001
P50914	60S ribosomal protein L14 OS=Homo sapiens OX=9606 GN=RPL14 PE=1 SV=4	RPL14	5	1	3	1	23.4	0.416	0.663	1.73			Peak Found	High	High	Not Found	Not Found	20	0.001
Q9Y6G9	Cytoplasmic dynein 1 light intermediate chain 1 OS=Homo sapiens OX=9606 GN=DYNC1LI1 PE=1 SV=3	DYNC1LI1	5	3	6	3	56.5	0.158	1.599	0.319	0.059	0.038	Peak Found	High	High	Peak Found	Peak Found	14.268	0.0910626
P26373	60S ribosomal protein L13 OS=Homo sapiens OX=9606 GN=RPL13 PE=1 SV=4	RPL13	9	2	4	2	24.2	1.375	0.914	0.799			Peak Found	High	High	Not Found	Not Found	20	0.001
Q92619	Rho GTPase-activating protein 45 OS=Homo sapiens OX=9606 GN=ARHGAP45 PE=1 SV=2	ARHGAP45	10	10	19	10	124.5	0.269	1.44	2.44	0.006	0.194	Peak Found	High	High	Peak Found	Peak Found	13.83	0.119388
P09486	SPARC OS=Homo sapiens OX=9606 GN=SPARC PE=1 SV=1	SPARC	12	3	6	3	34.6	0.141	0.077	4.884	0.146	0.104	High	Peak Found	High	Peak Found	Peak Found	13.6053	0.55347
Q9UBQ5	Eukaryotic translation initiation factor 3 subunit K OS=Homo sapiens OX=9606 GN=EIF3K PE=1 SV=1	EIF3K	5	1	2	1	25	0.715	0.945	1.232			Peak Found	Peak Found	High	Not Found	Not Found	20	0.001
O14617	AP-3 complex subunit delta-1 OS=Homo sapiens OX=9606 GN=AP3D1 PE=1 SV=1	AP3D1	1	1	3	1	130.1	0.816	1.116	0.927			High	High	Peak Found	Not Found	Not Found	20	0.001
P48506	Glutamate--cysteine ligase catalytic subunit OS=Homo sapiens OX=9606 GN=GCLC PE=1 SV=2	GCLC	5	3	3	3	72.7	5.672	0.227		0.177	0.277	High	Peak Found	Not Found	Peak Found	Peak Found	12.9934	0.420439
Q6NYC8	Phostensin OS=Homo sapiens OX=9606 GN=PPP1R18 PE=1 SV=1	PPP1R18	1	1	1	1	67.9	0.754	1.351	0.563			Peak Found	Peak Found	Peak Found	Not Found	Not Found	20	0.001
Q15785	Mitochondrial import receptor subunit TOM34 OS=Homo sapiens OX=9606 GN=TOMM34 PE=1 SV=2	TOMM34	3	1	3	1	34.5	0.611	0.934	1.004			Peak Found	High	High	Not Found	Not Found	20	0.001
P07203	Glutathione peroxidase 1 OS=Homo sapiens OX=9606 GN=GPX1 PE=1 SV=4	GPX1	26	5	10	5	22.1	1.483	0.884	1.718	0.009	0.209	High	High	High	Peak Found	Peak Found	12.4924	0.0656995
Q6DD88	Atlastin-3 OS=Homo sapiens OX=9606 GN=ATL3 PE=1 SV=1	ATL3	6	2	2	2	60.5	0.423	1.109	0.846			Peak Found	High	Peak Found	Not Found	Not Found	20	0.001
P29466	Caspase-1 OS=Homo sapiens OX=9606 GN=CASP1 PE=1 SV=1	CASP1	2	1	1	1	45.1	0.57	1.237	0.601			Peak Found	Peak Found	Peak Found	Not Found	Not Found	20	0.001
Q9NQ29	Putative RNA-binding protein Luc7-like 1 OS=Homo sapiens OX=9606 GN=LUC7L PE=1 SV=1	LUC7L	2	1	1	1	43.7	0.654	4.907		0.208	0.242	Peak Found	High	Not Found	Peak Found	Peak Found	12.3578	0.176098
P12268	Inosine-5'-monophosphate dehydrogenase 2 OS=Homo sapiens OX=9606 GN=IMPDH2 PE=1 SV=2	IMPDH2	19	8	19	7	55.8	0.129	0.674	2.28	0.164	0.006	High	High	High	Peak Found	Peak Found	12.0902	0.171892
P02776	Platelet factor 4 OS=Homo sapiens OX=9606 GN=PF4 PE=1 SV=2	PF4	57	7	18	7	10.8	0.575		3.346	0.002	0.323	High	Not Found	High	High	High	12.0646	0.275479
Q9Y230	RuvB-like 2 OS=Homo sapiens OX=9606 GN=RUVBL2 PE=1 SV=3	RUVBL2	23	11	21	11	51.1	5.201	0.814	0.592	0.25	0.121	High	High	High	Peak Found	Peak Found	11.8724	0.110456
Q13620	Cullin-4B OS=Homo sapiens OX=9606 GN=CUL4B PE=1 SV=4	CUL4B	1	1	3	1	103.9	0.758	0.758	0.916			Peak Found	High	High	Not Found	Not Found	20	0.001
P20160	Azurocidin OS=Homo sapiens OX=9606 GN=AZU1 PE=1 SV=3	AZU1	7	2	7	2	26.9	0.15	0.317	4.718	0.182	0.113	High	High	High	Peak Found	Peak Found	11.7175	0.367399
P62244	40S ribosomal protein S15a OS=Homo sapiens OX=9606 GN=RPS15A PE=1 SV=2	RPS15A	15	2	9	2	14.8	0.492	0.754	1.108			High	High	High	Not Found	Not Found	20	0.001
Q9UMR2	ATP-dependent RNA helicase DDX19B OS=Homo sapiens OX=9606 GN=DDX19B PE=1 SV=1	DDX19B	5	2	2	2	53.9	0.671	0.813	0.89			Peak Found	Peak Found	Peak Found	Not Found	Not Found	20	0.001
Q9BZI7	Regulator of nonsense transcripts 3B OS=Homo sapiens OX=9606 GN=UPF3B PE=1 SV=1	UPF3B	2	1	3	1	57.7	0.729	0.776	0.865			Peak Found	High	High	Not Found	Not Found	20	0.001
Q5TDH0	Protein DDI1 homolog 2 OS=Homo sapiens OX=9606 GN=DDI2 PE=1 SV=1	DDI2	6	3	7	3	44.5	8.866	1.186	0.019	0.162	0.433	High	High	Peak Found	High	High	11.284	0.759731
P24158	Myeloblastin OS=Homo sapiens OX=9606 GN=PRTN3 PE=1 SV=3	PRTN3	16	4	6	4	27.8	0.12	0.517	4.81	0.293	0.035	Peak Found	High	High	Peak Found	Peak Found	11.0711	0.322222
P14324	Farnesyl pyrophosphate synthase OS=Homo sapiens OX=9606 GN=FDPS PE=1 SV=4	FDPS	5	2	5	2	48.2	0.415	1.104	0.753			Peak Found	High	High	Not Found	Not Found	20	0.001
P29692	Elongation factor 1-delta OS=Homo sapiens OX=9606 GN=EEF1D PE=1 SV=5	EEF1D	41	9	29	8	31.1	0.285	1.287	2.428	0.232	0.016	High	High	High	High	Peak Found	10.7527	0.122089
Q9UHD1	Cysteine and histidine-rich domain-containing protein 1 OS=Homo sapiens OX=9606 GN=CHORDC1 PE=1 SV=2	CHORDC1	12	3	6	3	37.5	3.025	3.295	0.347	0.204	0.221	High	High	Peak Found	Peak Found	Peak Found	10.458	0.131001
Q8WVJ2	NudC domain-containing protein 2 OS=Homo sapiens OX=9606 GN=NUDCD2 PE=1 SV=1	NUDCD2	13	2	2	2	17.7	0.398	0.499	1.272			Peak Found	Peak Found	High	Not Found	Not Found	20	0.001
P54709	Sodium/potassium-transporting ATPase subunit beta-3 OS=Homo sapiens OX=9606 GN=ATP1B3 PE=1 SV=1	ATP1B3	19	6	17	6	31.5	0.021	1.625	0.932	0.113	0.057	Peak Found	High	High	Peak Found	High	10.1098	0.497159
P27816	Microtubule-associated protein 4 OS=Homo sapiens OX=9606 GN=MAP4 PE=1 SV=3	MAP4	5	4	6	4	120.9	0.457	0.502	1.177			Peak Found	Peak Found	High	Not Found	Not Found	20	0.001
Q02543	60S ribosomal protein L18a OS=Homo sapiens OX=9606 GN=RPL18A PE=1 SV=2	RPL18A	15	2	3	2	20.7	0.554	0.296	1.3			Peak Found	High	Peak Found	Not Found	Not Found	20	0.001
P49189	4-trimethylaminobutyraldehyde dehydrogenase OS=Homo sapiens OX=9606 GN=ALDH9A1 PE=1 SV=3	ALDH9A1	6	3	10	2	53.8	0.703	0.719	0.677			Peak Found	High	High	Not Found	Not Found	20	0.001
Q3LXA3	Triokinase/FMN cyclase OS=Homo sapiens OX=9606 GN=TKFC PE=1 SV=2	TKFC	7	4	7	4	58.9	0.693	0.886	0.703	0.149	0.005	Peak Found	High	High	Peak Found	Peak Found	9.8788	0.0792357
P62913	60S ribosomal protein L11 OS=Homo sapiens OX=9606 GN=RPL11 PE=1 SV=2	RPL11	30	4	8	4	20.2	1.692	2.031	1.448	0.336	0.015	High	High	High	Peak Found	Peak Found	9.8215	0.0720373
Q15181	Inorganic pyrophosphatase OS=Homo sapiens OX=9606 GN=PPA1 PE=1 SV=2	PPA1	28	7	15	7	32.6	0.858	1.787	0.255	0.124	0.073	High	High	High	Peak Found	Peak Found	9.8139	0.074622
O60331	Phosphatidylinositol 4-phosphate 5-kinase type-1 gamma OS=Homo sapiens OX=9606 GN=PIP5K1C PE=1 SV=2	PIP5K1C	5	4	6	2	73.2	0.308	1.09	0.614			Peak Found	High	High	Not Found	Not Found	20	0.001
O43633	Charged multivesicular body protein 2a OS=Homo sapiens OX=9606 GN=CHMP2A PE=1 SV=1	CHMP2A	11	3	9	3	25.1	0.031	0.07	1.221	0.057	0.035	Peak Found	High	High	High	Peak Found	9.5797	0.492187
Q8IYI6	Exocyst complex component 8 OS=Homo sapiens OX=9606 GN=EXOC8 PE=1 SV=2	EXOC8	3	3	4	3	81.7	1.302	0.538	0.243			Peak Found	High	Peak Found	Not Found	Not Found	20	0.001
Q00722	1-phosphatidylinositol 4,5-bisphosphate phosphodiesterase beta-2 OS=Homo sapiens OX=9606 GN=PLCB2 PE=1 SV=2	PLCB2	1	2	2	2	133.9	0.058	0.08	1.662			Peak Found	Peak Found	Peak Found	Not Found	Not Found	20	0.001
Q14974	Importin subunit beta-1 OS=Homo sapiens OX=9606 GN=KPNB1 PE=1 SV=2	KPNB1	11	8	20	8	97.1	2.404	2.64	0.704	0.37	0.032	High	High	High	Peak Found	High	9.5323	0.0838626
O75348	V-type proton ATPase subunit G 1 OS=Homo sapiens OX=9606 GN=ATP6V1G1 PE=1 SV=3	ATP6V1G1	9	1	1	1	13.7	0.735	0.754	0.253			Peak Found	Peak Found	Peak Found	Not Found	Not Found	20	0.001
Q9BSJ8	Extended synaptotagmin-1 OS=Homo sapiens OX=9606 GN=ESYT1 PE=1 SV=1	ESYT1	2	2	3	2	122.8	0.187	0.845	0.579			Peak Found	Peak Found	High	Not Found	Not Found	20	0.001
O43432	Eukaryotic translation initiation factor 4 gamma 3 OS=Homo sapiens OX=9606 GN=EIF4G3 PE=1 SV=2	EIF4G3	1	2	4	2	176.5	0.312	0.433	2.326	0.132	0.084	Peak Found	High	High	Peak Found	Peak Found	9.4784	0.107697
P13010	X-ray repair cross-complementing protein 5 OS=Homo sapiens OX=9606 GN=XRCC5 PE=1 SV=3	XRCC5	11	7	11	7	82.7	0.633	0.552	4.884	0.013	0.415	High	High	High	Peak Found	Peak Found	9.4533	0.175552
Q5JQS6	Germinal center-associated signaling and motility-like protein OS=Homo sapiens OX=9606 GN=GCSAML PE=1 SV=1	GCSAML	13	2	4	2	15.7	0.07	0.023	1.476			Peak Found	Peak Found	High	Not Found	Not Found	20	0.001
Q13884	Beta-1-syntrophin OS=Homo sapiens OX=9606 GN=SNTB1 PE=1 SV=3	SNTB1	14	8	13	8	58	0.277	0.607	4.115	0.195	0.16	Peak Found	High	High	Peak Found	Peak Found	9.3878	0.218211
P40763	Signal transducer and activator of transcription 3 OS=Homo sapiens OX=9606 GN=STAT3 PE=1 SV=2	STAT3	5	3	4	3	88	0.078	0.643	0.769			Peak Found	High	High	Not Found	Not Found	20	0.001
Q05209	Tyrosine-protein phosphatase non-receptor type 12 OS=Homo sapiens OX=9606 GN=PTPN12 PE=1 SV=3	PTPN12	7	6	7	6	88.1	4.401	1.403	0.76	0.227	0.248	Peak Found	Peak Found	High	Peak Found	Peak Found	9.2126	0.0606429
Q16563	Synaptophysin-like protein 1 OS=Homo sapiens OX=9606 GN=SYPL1 PE=1 SV=1	SYPL1	6	1	2	1	28.5	0.412	0.346	0.778			Peak Found	Peak Found	Peak Found	Not Found	Not Found	20	0.001
P35240	Merlin OS=Homo sapiens OX=9606 GN=NF2 PE=1 SV=1	NF2	4	2	2	2	69.6	0.843	0.479	0.273			Peak Found	Peak Found	Peak Found	Not Found	Not Found	20	0.001
O15212	Prefoldin subunit 6 OS=Homo sapiens OX=9606 GN=PFDN6 PE=1 SV=1	PFDN6	25	3	7	3	14.6	0.28	0.304	2.264	0.201	0.01	High	High	High	Peak Found	Peak Found	8.9984	0.17064
Q14258	E3 ubiquitin/ISG15 ligase TRIM25 OS=Homo sapiens OX=9606 GN=TRIM25 PE=1 SV=2	TRIM25	3	2	5	2	70.9	0.352	4.449	1.254	0.229	0.224	Peak Found	High	Peak Found	Peak Found	Peak Found	8.911	0.168208
O43488	Aflatoxin B1 aldehyde reductase member 2 OS=Homo sapiens OX=9606 GN=AKR7A2 PE=1 SV=3	AKR7A2	12	4	4	4	39.6	0.535		0.332	0.009	0.089	Peak Found	Not Found	High	Peak Found	Peak Found	8.8469	0.147359
P36873	Serine/threonine-protein phosphatase PP1-gamma catalytic subunit OS=Homo sapiens OX=9606 GN=PPP1CC PE=1 SV=1	PPP1CC	27	8	15	2	37	8.111	0.444	0.415	0.364	0.313	Peak Found	High	Peak Found	Peak Found	Peak Found	8.8331	0.406366
P13797	Plastin-3 OS=Homo sapiens OX=9606 GN=PLS3 PE=1 SV=4	PLS3	15	12	32	3	70.8	0.195	0.228	4.173	0.133	0.214	High	High	High	Peak Found	High	8.83	0.417288
P08069	Insulin-like growth factor 1 receptor OS=Homo sapiens OX=9606 GN=IGF1R PE=1 SV=1	IGF1R	2	2	2	2	154.7	0.346	0.446	0.7			Peak Found	Peak Found	Peak Found	Not Found	Not Found	20	0.001
P26640	Valine--tRNA ligase OS=Homo sapiens OX=9606 GN=VARS1 PE=1 SV=4	VARS1	4	3	4	3	140.4	0.115	0.184	1.002			High	High	Peak Found	Not Found	Not Found	20	0.001
P62081	40S ribosomal protein S7 OS=Homo sapiens OX=9606 GN=RPS7 PE=1 SV=1	RPS7	16	2	4	2	22.1	0.697	3.74	0.977	0.14	0.281	Peak Found	High	High	Peak Found	Peak Found	8.5732	0.0730496
Q9NUQ8	ATP-binding cassette sub-family F member 3 OS=Homo sapiens OX=9606 GN=ABCF3 PE=1 SV=2	ABCF3	1	1	1	1	79.7	0.684	0.268	0.402			Peak Found	Peak Found	Peak Found	Not Found	Not Found	20	0.001
Q96C90	Protein phosphatase 1 regulatory subunit 14B OS=Homo sapiens OX=9606 GN=PPP1R14B PE=1 SV=3	PPP1R14B	30	2	4	2	15.9	0.143	0.935	0.073			Peak Found	High	High	Not Found	Not Found	20	0.001
Q92552	28S ribosomal protein S27, mitochondrial OS=Homo sapiens OX=9606 GN=MRPS27 PE=1 SV=3	MRPS27	4	2	6	2	47.6	9.406	0.232	0.315	0.185	0.607	High	High	High	Peak Found	High	8.3779	0.586506
Q9H773	dCTP pyrophosphatase 1 OS=Homo sapiens OX=9606 GN=DCTPP1 PE=1 SV=1	DCTPP1	14	2	4	2	18.7	0.06	0.816	0.117			Peak Found	Peak Found	High	Not Found	Not Found	20	0.001
Q13636	Ras-related protein Rab-31 OS=Homo sapiens OX=9606 GN=RAB31 PE=1 SV=1	RAB31	19	4	15	2	21.6	0.052	0.861	3.102	0.235	0.09	Peak Found	High	High	Peak Found	Peak Found	8.2359	0.485116
Q93008	Probable ubiquitin carboxyl-terminal hydrolase FAF-X OS=Homo sapiens OX=9606 GN=USP9X PE=1 SV=3	USP9X	2	4	4	4	292.1	0.222	0.19	0.41			Peak Found	Peak Found	Peak Found	Not Found	Not Found	20	0.001
Q9H0X4	Protein FAM234A OS=Homo sapiens OX=9606 GN=FAM234A PE=1 SV=1	FAM234A	3	2	2	2	59.6	0.07	0.075	0.467			Peak Found	High	Peak Found	Not Found	Not Found	20	0.001
Q9BR76	Coronin-1B OS=Homo sapiens OX=9606 GN=CORO1B PE=1 SV=1	CORO1B	7	4	13	4	54.2	0.208	0.254	2.204	0.029	0.188	High	High	High	Peak Found	High	8.1905	0.213152
P08397	Porphobilinogen deaminase OS=Homo sapiens OX=9606 GN=HMBS PE=1 SV=2	HMBS	8	3	5	3	39.3	5.081	0.85	0.475	0.41	0.122	High	Peak Found	Peak Found	High	Peak Found	8.0276	0.188819
Q5R3I4	Tetratricopeptide repeat protein 38 OS=Homo sapiens OX=9606 GN=TTC38 PE=1 SV=1	TTC38	7	2	2	2	52.8	0.155	0.338	0.072			Peak Found	High	Peak Found	Not Found	Not Found	20	0.001
Q9HC35	Echinoderm microtubule-associated protein-like 4 OS=Homo sapiens OX=9606 GN=EML4 PE=1 SV=3	EML4	2	2	2	2	108.8	0.044	0.064	0.353			Peak Found	Peak Found	Peak Found	Not Found	Not Found	20	0.001
Q13287	N-myc-interactor OS=Homo sapiens OX=9606 GN=NMI PE=1 SV=2	NMI	18	5	8	5	35	0.037	0.442	4.674	0.208	0.236	Peak Found	High	High	Peak Found	Peak Found	7.7372	0.742515
Q04206	Transcription factor p65 OS=Homo sapiens OX=9606 GN=RELA PE=1 SV=2	RELA	5	2	2	2	60.2	0.074	0.058	0.066			Peak Found	Peak Found	Peak Found	Not Found	Not Found	20	0.001
Q13308	Inactive tyrosine-protein kinase 7 OS=Homo sapiens OX=9606 GN=PTK7 PE=1 SV=2	PTK7	6	6	8	6	118.3	1.235	0.597	0.158	0.035		Peak Found	High	High	Peak Found	Not Found	18.9524
Q5THJ4	Vacuolar protein sorting-associated protein 13D OS=Homo sapiens OX=9606 GN=VPS13D PE=1 SV=2	VPS13D	0	1	1	1	491.6			2.045		0.11	Not Found	Not Found	High	Not Found	Peak Found	18.5909
P55060	Exportin-2 OS=Homo sapiens OX=9606 GN=CSE1L PE=1 SV=3	CSE1L	7	6	7	6	110.3	1.113	0.529		0.073	0.144	Peak Found	High	Not Found	Peak Found	Peak Found	7.5668	0.057294
Q9P2J5	Leucine--tRNA ligase, cytoplasmic OS=Homo sapiens OX=9606 GN=LARS1 PE=1 SV=2	LARS1	3	3	4	3	134.4	0.519	2.495	1.778	0.253	0.17	Peak Found	High	Peak Found	Peak Found	Peak Found	7.5524	0.0613787
Q8WZA0	Protein LZIC OS=Homo sapiens OX=9606 GN=LZIC PE=1 SV=1	LZIC	9	2	13	2	21.5	1.504	0.406	1.63	0.193	0.121	High	High	High	High	High	7.5159	0.0536409
Q9NZZ3	Charged multivesicular body protein 5 OS=Homo sapiens OX=9606 GN=CHMP5 PE=1 SV=1	CHMP5	7	1	4	1	24.6	0.061	0.058	1.951	0.038		Peak Found	Peak Found	High	Peak Found	Not Found	18.1579
Q5QNW6	Histone H2B type 2-F OS=Homo sapiens OX=9606 GN=H2BC18 PE=1 SV=3	H2BC18	36	8	76	8	13.9	0.73	3.696	0.622	0.258	0.196	High	High	High	High	High	7.4126	0.110574
Q7L2H7	Eukaryotic translation initiation factor 3 subunit M OS=Homo sapiens OX=9606 GN=EIF3M PE=1 SV=1	EIF3M	7	2	2	2	42.5	0.949	1.369			0.069	Peak Found	High	Not Found	Not Found	Peak Found	16.7971
P05387	60S acidic ribosomal protein P2 OS=Homo sapiens OX=9606 GN=RPLP2 PE=1 SV=1	RPLP2	29	3	11	3	11.7	0.803	1.555	1.087	0.049	0.095	High	High	High	Peak Found	Peak Found	15.9491	0.00409297
Q96RF0	Sorting nexin-18 OS=Homo sapiens OX=9606 GN=SNX18 PE=1 SV=2	SNX18	6	3	8	3	68.9	0.294	1.079	1.558	0.041	0.085	Peak Found	High	High	Peak Found	Peak Found	15.5079	0.0350425
Q14161	ARF GTPase-activating protein GIT2 OS=Homo sapiens OX=9606 GN=GIT2 PE=1 SV=2	GIT2	7	6	9	3	84.5	3.184	0.785	1.141	0.158	0.062	Peak Found	High	High	Not Found	Not Found	15.4848	0.0255896
Q96QD8	Sodium-coupled neutral amino acid transporter 2 OS=Homo sapiens OX=9606 GN=SLC38A2 PE=1 SV=2	SLC38A2	5	2	3	2	56	2.053	2.386	0.133		0.099	High	High	Peak Found	Not Found	Peak Found	15.3939
O60925	Prefoldin subunit 1 OS=Homo sapiens OX=9606 GN=PFDN1 PE=1 SV=2	PFDN1	24	3	4	3	14.2	0.439	0.379	2.08	0.064		Peak Found	Peak Found	High	Peak Found	Not Found	15.0938
Q05315	Galectin-10 OS=Homo sapiens OX=9606 GN=CLC PE=1 SV=3	CLC	9	2	12	2	16.4	0.002	0.052	2.087	0.183	0.017	Peak Found	Peak Found	High	High	Peak Found	7.1367	0.97998
P09104	Gamma-enolase OS=Homo sapiens OX=9606 GN=ENO2 PE=1 SV=3	ENO2	17	6	15	4	47.2	2.626	0.756	1.748	0.067	0.169	High	High	High	Peak Found	Peak Found	14.4915	0.020071
Q9UHX3	Adhesion G protein-coupled receptor E2 OS=Homo sapiens OX=9606 GN=ADGRE2 PE=1 SV=2	ADGRE2	2	1	2	1	90.4		0.2	1.213		0.05	Not Found	Peak Found	High	Not Found	Peak Found	14.13
P20138	Myeloid cell surface antigen CD33 OS=Homo sapiens OX=9606 GN=CD33 PE=1 SV=2	CD33	10	3	8	3	39.8		0.595	0.512	0.041		Not Found	High	High	Peak Found	Not Found	13.5
P24534	Elongation factor 1-beta OS=Homo sapiens OX=9606 GN=EEF1B2 PE=1 SV=3	EEF1B2	37	6	17	5	24.7	0.446	0.289	2.082	0.08	0.198	High	High	High	Peak Found	High	6.7554	0.14827
Q14203	Dynactin subunit 1 OS=Homo sapiens OX=9606 GN=DCTN1 PE=1 SV=3	DCTN1	12	14	16	13	141.6	0.493	0.592	2.059	0.056	0.255	Peak Found	High	High	Peak Found	Peak Found	6.7395	0.0946241
P13798	Acylamino-acid-releasing enzyme OS=Homo sapiens OX=9606 GN=APEH PE=1 SV=4	APEH	6	5	18	5	81.2	2.769	1.174	0.825	0.157	0.086	High	High	High	High	High	13.0809	0.0170809
O00203	AP-3 complex subunit beta-1 OS=Homo sapiens OX=9606 GN=AP3B1 PE=1 SV=3	AP3B1	2	2	3	2	121.2	0.541	0.681	0.998	0.058		Peak Found	Peak Found	High	Peak Found	Not Found	12.7586
P27105	Erythrocyte band 7 integral membrane protein OS=Homo sapiens OX=9606 GN=STOM PE=1 SV=3	STOM	49	13	89	13	31.7	7.685	0.383	0.418	0.32	0.529	High	High	High	High	High	6.6635	0.510648
O75531	Barrier-to-autointegration factor OS=Homo sapiens OX=9606 GN=BANF1 PE=1 SV=1	BANF1	43	5	18	5	10.1	0.231	0.801	3.24	0.277	0.151	High	High	High	High	High	6.6542	0.255475
P41091	Eukaryotic translation initiation factor 2 subunit 3 OS=Homo sapiens OX=9606 GN=EIF2S3 PE=1 SV=3	EIF2S3	9	3	9	3	51.1	0.951	0.399	3.052	0.33	0.114	High	High	High	High	High	6.6096	0.143606
Q7L9L4	MOB kinase activator 1B OS=Homo sapiens OX=9606 GN=MOB1B PE=1 SV=3	MOB1B	5	1	1	1	25.1		0.253	0.763	0.06	0.094	Not Found	Peak Found	Peak Found	Peak Found	Peak Found	6.5974	0.0974266
O43182	Rho GTPase-activating protein 6 OS=Homo sapiens OX=9606 GN=ARHGAP6 PE=1 SV=3	ARHGAP6	1	1	2	1	105.9	0.225	0.087	4.194	0.124	0.332	Peak Found	Peak Found	High	Peak Found	Peak Found	6.5877	0.656737
Q5VY43	Platelet endothelial aggregation receptor 1 OS=Homo sapiens OX=9606 GN=PEAR1 PE=1 SV=1	PEAR1	5	3	8	3	110.6	0.118	0.132	3.369	0.157	0.213	High	Peak Found	High	Peak Found	Peak Found	6.5207	0.649325
O43516	WAS/WASL-interacting protein family member 1 OS=Homo sapiens OX=9606 GN=WIPF1 PE=1 SV=3	WIPF1	15	6	14	6	51.2	0.106	0.552	1.435	0.103	0.111	High	High	High	Peak Found	Peak Found	6.5202	0.24692
Q6NZ67	Mitotic-spindle organizing protein 2B OS=Homo sapiens OX=9606 GN=MZT2B PE=1 SV=1	MZT2B	4	1	2	1	16.2	0.303	0.683	1.218	0.059		Peak Found	Peak Found	High	Peak Found	Not Found	12.452
Q9Y3U8	60S ribosomal protein L36 OS=Homo sapiens OX=9606 GN=RPL36 PE=1 SV=3	RPL36	10	1	5	1	12.2	3.122	2.708	0.868	0.139	0.551	Peak Found	High	High	Peak Found	Peak Found	6.4715	0.0763433
Q03113	Guanine nucleotide-binding protein subunit alpha-12 OS=Homo sapiens OX=9606 GN=GNA12 PE=1 SV=4	GNA12	13	6	15	3	44.3		0.772	1.95	0.123	0.096	Not Found	High	Peak Found	Peak Found	Peak Found	12.4292	0.0369856
Q99836	Myeloid differentiation primary response protein MyD88 OS=Homo sapiens OX=9606 GN=MYD88 PE=1 SV=1	MYD88	7	2	2	2	33.2		0.954	1.604	0.109		Not Found	Peak Found	High	Peak Found	Not Found	11.7339
P31997	Carcinoembryonic antigen-related cell adhesion molecule 8 OS=Homo sapiens OX=9606 GN=CEACAM8 PE=1 SV=2	CEACAM8	13	4	11	3	38.1			0.682	0.059		Not Found	Not Found	High	Peak Found	Not Found	11.5593
Q99757	Thioredoxin, mitochondrial OS=Homo sapiens OX=9606 GN=TXN2 PE=1 SV=2	TXN2	9	1	1	1	18.4		3.597	0.594		0.184	Not Found	High	Peak Found	Not Found	Peak Found	11.3886
Q92839	Hyaluronan synthase 1 OS=Homo sapiens OX=9606 GN=HAS1 PE=1 SV=2	HAS1	1	1	2	1	64.8	1.013	0.511	2.923	0.36	0.103	High	Peak Found	Peak Found	Peak Found	Peak Found	6.4032	0.112983
Q14116	Interleukin-18 OS=Homo sapiens OX=9606 GN=IL18 PE=1 SV=1	IL18	13	2	3	2	22.3	0.222	0.612	1.177	0.062		Peak Found	High	Peak Found	Peak Found	Not Found	10.8118
O60256	Phosphoribosyl pyrophosphate synthase-associated protein 2 OS=Homo sapiens OX=9606 GN=PRPSAP2 PE=1 SV=1	PRPSAP2	11	4	13	3	40.9	0.855	0.205	2.117	0.257	0.075	Peak Found	Not Found	High	Peak Found	Not Found	6.3795	0.195417
O14744	Protein arginine N-methyltransferase 5 OS=Homo sapiens OX=9606 GN=PRMT5 PE=1 SV=4	PRMT5	4	3	6	3	72.6	1.667	1.717	0.983	0.396	0.062	High	High	Peak Found	Peak Found	Peak Found	6.3566	0.0570675
P49247	Ribose-5-phosphate isomerase OS=Homo sapiens OX=9606 GN=RPIA PE=1 SV=3	RPIA	8	3	7	3	33.2	2.762	0.991	0.465	0.139		High	Peak Found	Peak Found	Peak Found	Not Found	10.1151
Q9BRA2	Thioredoxin domain-containing protein 17 OS=Homo sapiens OX=9606 GN=TXNDC17 PE=1 SV=1	TXNDC17	19	2	5	2	13.9	0.669	0.162	0.557	0.115	0.031	High	High	Peak Found	High	Peak Found	6.3379	0.0880853
P49591	Serine--tRNA ligase, cytoplasmic OS=Homo sapiens OX=9606 GN=SARS1 PE=1 SV=3	SARS1	3	2	6	2	58.7	0.455	0.77	0.983	0.041	0.106	High	High	High	Peak Found	Peak Found	10.0136	0.0142575
P69891	Hemoglobin subunit gamma-1 OS=Homo sapiens OX=9606 GN=HBG1 PE=1 SV=2	HBG1	60	12	67	1	16.1	5.594	1.334	1.48	0.22	0.665	High	Not Found	Not Found	Not Found	Not Found	6.3337	0.0932007
O94903	Pyridoxal phosphate homeostasis protein OS=Homo sapiens OX=9606 GN=PLPBP PE=1 SV=1	PLPBP	12	4	5	4	30.3		0.339	1.015	0.07	0.144	Not Found	High	Peak Found	Peak Found	Peak Found	6.3271	0.114899
Q9Y5Z4	Heme-binding protein 2 OS=Homo sapiens OX=9606 GN=HEBP2 PE=1 SV=1	HEBP2	22	4	7	4	22.9	0.186	0.691	1.796	0.089		Peak Found	Peak Found	High	Peak Found	Not Found	10.0112
O95881	Thioredoxin domain-containing protein 12 OS=Homo sapiens OX=9606 GN=TXNDC12 PE=1 SV=1	TXNDC12	5	1	1	1	19.2	0.502	0.57	3.211	0.206	0.246	Peak Found	Peak Found	High	Peak Found	Peak Found	6.3171	0.155713
P06213	Insulin receptor OS=Homo sapiens OX=9606 GN=INSR PE=1 SV=4	INSR	3	4	7	4	156.2	0.071	2.816	0.226	0.108		Peak Found	High	High	High	Not Found	9.608
P48426	Phosphatidylinositol 5-phosphate 4-kinase type-2 alpha OS=Homo sapiens OX=9606 GN=PIP4K2A PE=1 SV=2	PIP4K2A	22	8	10	7	46.2	0.7	1.024	0.557	0.068	0.091	Peak Found	Peak Found	High	Peak Found	Peak Found	9.5639	0.00307502
P61923	Coatomer subunit zeta-1 OS=Homo sapiens OX=9606 GN=COPZ1 PE=1 SV=1	COPZ1	12	2	3	2	20.2	0.261	1.279	2.176	0.207	0.19	Peak Found	Peak Found	High	Peak Found	Peak Found	6.2401	0.163663
O60547	GDP-mannose 4,6 dehydratase OS=Homo sapiens OX=9606 GN=GMDS PE=1 SV=1	GMDS	14	5	7	5	41.9	3.881	1.108	0.36	0.281	0.293	Peak Found	High	Peak Found	Peak Found	High	6.2125	0.213931
Q4KMQ2	Anoctamin-6 OS=Homo sapiens OX=9606 GN=ANO6 PE=1 SV=2	ANO6	10	9	17	9	106.1	1.404	0.221	1.961	0.243	0.144	Peak Found	High	High	High	Peak Found	6.1774	0.191049
P02794	Ferritin heavy chain OS=Homo sapiens OX=9606 GN=FTH1 PE=1 SV=2	FTH1	37	7	15	7	21.2	0.061	0.859	3.491	0.154		Peak Found	High	High	Peak Found	Not Found	9.5476
P35754	Glutaredoxin-1 OS=Homo sapiens OX=9606 GN=GLRX PE=1 SV=2	GLRX	10	1	3	1	11.8	0.594	0.1	1.063	0.095	0.097	Peak Found	Peak Found	High	Peak Found	Peak Found	6.1007	0.218964
Q9UNE7	E3 ubiquitin-protein ligase CHIP OS=Homo sapiens OX=9606 GN=STUB1 PE=1 SV=2	STUB1	13	4	5	4	34.8	0.996	1.016	0.023	0.01	0.213	Peak Found	High	Peak Found	Peak Found	Peak Found	6.0837	0.42643
P62906	60S ribosomal protein L10a OS=Homo sapiens OX=9606 GN=RPL10A PE=1 SV=2	RPL10A	19	3	6	3	24.8	2.077	1.571	0.759	0.051	0.258	High	High	High	Peak Found	Peak Found	9.5081	0.0412845
Q6P2Q9	Pre-mRNA-processing-splicing factor 8 OS=Homo sapiens OX=9606 GN=PRPF8 PE=1 SV=2	PRPF8	1	2	3	2	273.4	1.937	2.16			0.217	High	High	Not Found	Not Found	Peak Found	9.4401
Q96FN4	Copine-2 OS=Homo sapiens OX=9606 GN=CPNE2 PE=1 SV=3	CPNE2	15	8	28	7	61.2	0.037	0.387	2.129	0.12	0.165	Peak Found	High	High	High	Peak Found	5.9719	0.636361
Q8N8A2	Serine/threonine-protein phosphatase 6 regulatory ankyrin repeat subunit B OS=Homo sapiens OX=9606 GN=ANKRD44 PE=1 SV=3	ANKRD44	3	3	5	3	107.5		0.256	1.507	0.095		Not Found	High	High	Peak Found	Not Found	9.2789
A0A0C4DH32	Immunoglobulin heavy variable 3-20 OS=Homo sapiens OX=9606 GN=IGHV3-20 PE=3 SV=2	IGHV3-20	35	4	17	3	12.7	2.257	0.901	1.509	0.177	0.164	High	Peak Found	High	Peak Found	Peak Found	9.1241	0.00835327
P62701	40S ribosomal protein S4, X isoform OS=Homo sapiens OX=9606 GN=RPS4X PE=1 SV=2	RPS4X	13	4	9	4	29.6	9.152	0.514	0.271	0.112	1.009	Peak Found	High	High	Peak Found	Peak Found	5.9096	0.521964
O95466	Formin-like protein 1 OS=Homo sapiens OX=9606 GN=FMNL1 PE=1 SV=3	FMNL1	15	17	32	17	121.8	0.05	2.794	0.464	0.277	0.098	Peak Found	High	High	High	Peak Found	5.8809	0.605892
Q13561	Dynactin subunit 2 OS=Homo sapiens OX=9606 GN=DCTN2 PE=1 SV=4	DCTN2	18	7	22	7	44.2	1.171	0.639	2.043	0.198	0.087	High	High	High	High	Peak Found	9.0129	0.0263713
Q93084	Sarcoplasmic/endoplasmic reticulum calcium ATPase 3 OS=Homo sapiens OX=9606 GN=ATP2A3 PE=1 SV=2	ATP2A3	2	3	3	2	113.9		1.205	1.601	0.161		Not Found	Peak Found	Peak Found	Peak Found	Not Found	8.7143
O43617	Trafficking protein particle complex subunit 3 OS=Homo sapiens OX=9606 GN=TRAPPC3 PE=1 SV=1	TRAPPC3	4	1	3	1	20.3	2.334	0.467	1.201	0.245	0.215	High	High	Peak Found	Peak Found	Peak Found	5.8	0.0815877
P35613	Basigin OS=Homo sapiens OX=9606 GN=BSG PE=1 SV=2	BSG	25	9	34	9	42.2	0.401	1.322	1.269	0.336	0.009	High	High	High	High	High	5.7816	0.150342
Q9Y2Z0	Protein SGT1 homolog OS=Homo sapiens OX=9606 GN=SUGT1 PE=1 SV=3	SUGT1	14	4	9	4	41	0.269	1.179	1.125	0.287	0.01	High	High	High	Peak Found	Peak Found	5.7755	0.161984
Q9Y6M4	Casein kinase I isoform gamma-3 OS=Homo sapiens OX=9606 GN=CSNK1G3 PE=1 SV=2	CSNK1G3	2	1	1	1	51.4	0.215		1.367	0.091		Peak Found	Not Found	Peak Found	Peak Found	Not Found	8.6923
Q92572	AP-3 complex subunit sigma-1 OS=Homo sapiens OX=9606 GN=AP3S1 PE=1 SV=1	AP3S1	11	2	2	2	21.7	0.409		0.236	0.038		Peak Found	Not Found	Peak Found	Peak Found	Not Found	8.4868
P62805	Histone H4 OS=Homo sapiens OX=9606 GN=H4C1 PE=1 SV=2	H4C1	51	13	63	13	11.4	0.487	3.25	0.659	0.233	0.278	High	High	High	High	High	5.7352	0.167674
P20936	Ras GTPase-activating protein 1 OS=Homo sapiens OX=9606 GN=RASA1 PE=1 SV=1	RASA1	1	1	2	1	116.3			0.691	0.082		Not Found	Not Found	High	Peak Found	Not Found	8.4268
Q9UN86	Ras GTPase-activating protein-binding protein 2 OS=Homo sapiens OX=9606 GN=G3BP2 PE=1 SV=2	G3BP2	10	3	6	2	54.1	2.365	3.191	0.711	0.175	0.559	High	High	High	Peak Found	Peak Found	5.6921	0.100501
P02042	Hemoglobin subunit delta OS=Homo sapiens OX=9606 GN=HBD PE=1 SV=2	HBD	80	30	315	8	16	9.767	0.304	0.165	0.178	1.021	High	High	High	High	High	5.6914	0.750615
Q12929	Epidermal growth factor receptor kinase substrate 8 OS=Homo sapiens OX=9606 GN=EPS8 PE=1 SV=1	EPS8	5	3	4	3	91.8	3.235	0.797	0.249	0.239	0.264	Peak Found	High	Peak Found	Peak Found	Peak Found	5.674	0.288025
Q9ULX3	RNA-binding protein NOB1 OS=Homo sapiens OX=9606 GN=NOB1 PE=1 SV=1	NOB1	4	1	3	1	46.6	1.274	3.523	0.989	0.357	0.326	High	High	High	Peak Found	Peak Found	5.6476	0.0520631
Q04760	Lactoylglutathione lyase OS=Homo sapiens OX=9606 GN=GLO1 PE=1 SV=4	GLO1	25	7	20	7	20.8	2.806	1.049	1.17	0.161	0.436	High	High	High	High	Peak Found	5.6114	0.0500729
P78536	Disintegrin and metalloproteinase domain-containing protein 17 OS=Homo sapiens OX=9606 GN=ADAM17 PE=1 SV=1	ADAM17	7	5	5	5	93	3.549	0.259	0.615	0.177		Peak Found	Peak Found	Peak Found	Peak Found	Not Found	8.3296
P49458	Signal recognition particle 9 kDa protein OS=Homo sapiens OX=9606 GN=SRP9 PE=1 SV=2	SRP9	13	1	1	1	10.1	1.2	1.066	1.166		0.139	Peak Found	Peak Found	Peak Found	Not Found	Peak Found	8.2302
P08311	Cathepsin G OS=Homo sapiens OX=9606 GN=CTSG PE=1 SV=2	CTSG	29	8	24	8	28.8	0.43	0.529	2.76	0.407	0.042	Peak Found	High	High	High	Peak Found	5.5219	0.196968
O95373	Importin-7 OS=Homo sapiens OX=9606 GN=IPO7 PE=1 SV=1	IPO7	5	3	6	3	119.4	3.381	3.297	0.979	0.341	0.586	High	High	High	Peak Found	Peak Found	5.5067	0.0659858
Q9NY65	Tubulin alpha-8 chain OS=Homo sapiens OX=9606 GN=TUBA8 PE=1 SV=1	TUBA8	37	21	72	2	50.1	0.17	0.152	2.383	0.11		Peak Found	Peak Found	High	Peak Found	Not Found	8.197
P55884	Eukaryotic translation initiation factor 3 subunit B OS=Homo sapiens OX=9606 GN=EIF3B PE=1 SV=3	EIF3B	8	7	12	7	92.4	0.901	1.228	0.904	0.219	0.035	Peak Found	High	High	Peak Found	Peak Found	7.9606	0.0395142
Q00013	55 kDa erythrocyte membrane protein OS=Homo sapiens OX=9606 GN=MPP1 PE=1 SV=2	MPP1	15	7	17	7	52.3	5.925	1.17	0.352	0.496	0.411	High	High	High	High	Peak Found	5.4737	0.377883
Q9BX67	Junctional adhesion molecule C OS=Homo sapiens OX=9606 GN=JAM3 PE=1 SV=1	JAM3	12	3	6	3	35			2.283	0.245	0.335	Not Found	Not Found	High	Peak Found	High	7.8724
P62310	U6 snRNA-associated Sm-like protein LSm3 OS=Homo sapiens OX=9606 GN=LSM3 PE=1 SV=2	LSM3	22	2	5	2	11.8	0.24	0.341	2.203	0.217	0.128	Peak Found	Peak Found	High	Peak Found	Peak Found	5.3797	0.272138
P01743	Immunoglobulin heavy variable 1-46 OS=Homo sapiens OX=9606 GN=IGHV1-46 PE=1 SV=2	IGHV1-46	41	9	91	1	12.9	3.517	2.766	0.739	0.265	0.608	High	High	High	Peak Found	Peak Found	5.3624	0.110099
P14550	Aldo-keto reductase family 1 member A1 OS=Homo sapiens OX=9606 GN=AKR1A1 PE=1 SV=3	AKR1A1	25	8	12	7	36.6	3.777	0.663	0.265	0.301	0.284	Peak Found	High	Peak Found	Peak Found	Not Found	5.3618	0.356809
P68036	Ubiquitin-conjugating enzyme E2 L3 OS=Homo sapiens OX=9606 GN=UBE2L3 PE=1 SV=1	UBE2L3	37	5	13	5	17.9	2.074	0.673	1.213	0.492	0.001	High	High	High	High	Peak Found	5.355	0.188283
Q9UHD9	Ubiquilin-2 OS=Homo sapiens OX=9606 GN=UBQLN2 PE=1 SV=2	UBQLN2	5	2	6	1	65.7	0.382	1.188	1.14	0.118		Not Found	High	Peak Found	Not Found	Not Found	7.6554
Q8IWA5	Choline transporter-like protein 2 OS=Homo sapiens OX=9606 GN=SLC44A2 PE=1 SV=3	SLC44A2	7	6	13	6	80.1	3.119	0.725	1.88	0.497	0.218	High	High	High	Peak Found	High	5.3371	0.0860183
P11277	Spectrin beta chain, erythrocytic OS=Homo sapiens OX=9606 GN=SPTB PE=1 SV=5	SPTB	3	7	10	7	246.3	0.783	1.215	3.673	0.56	0.159	High	High	High	Peak Found	Peak Found	5.2582	0.120779
Q6RW13	Type-1 angiotensin II receptor-associated protein OS=Homo sapiens OX=9606 GN=AGTRAP PE=1 SV=1	AGTRAP	11	2	7	2	17.4		1.411	1.508	0.191		Not Found	High	High	Peak Found	Not Found	7.6414
P07858	Cathepsin B OS=Homo sapiens OX=9606 GN=CTSB PE=1 SV=3	CTSB	8	3	9	3	37.8	7.557	0.607	0.201	0.622	0.44	High	High	High	High	High	5.2511	0.68574
P68431	Histone H3.1 OS=Homo sapiens OX=9606 GN=H3C1 PE=1 SV=2	H3C1	38	6	33	1	15.4	0.278	3.639	0.877	0.324	0.285	Not Found	Not Found	High	Not Found	Not Found	5.2479	0.317142
P10153	Non-secretory ribonuclease OS=Homo sapiens OX=9606 GN=RNASE2 PE=1 SV=2	RNASE2	9	1	2	1	18.3	0.059	0.037	2.534		0.115	Peak Found	Peak Found	High	Not Found	Peak Found	7.6232
Q06210	Glutamine--fructose-6-phosphate aminotransferase [isomerizing] 1 OS=Homo sapiens OX=9606 GN=GFPT1 PE=1 SV=3	GFPT1	1	1	3	1	78.8	1.245	1.381	1.305	0.132	0.221	High	High	High	Peak Found	Peak Found	7.424	0.0018997
Q92979	Ribosomal RNA small subunit methyltransferase NEP1 OS=Homo sapiens OX=9606 GN=EMG1 PE=1 SV=4	EMG1	10	1	2	1	26.7	2.012	2.956		0.269	0.687	Peak Found	High	High	Peak Found	Peak Found	5.1967	0.0756843
P62829	60S ribosomal protein L23 OS=Homo sapiens OX=9606 GN=RPL23 PE=1 SV=1	RPL23	29	4	10	4	14.9	1.629	2.1	0.406	0.277	0.254	High	High	High	Peak Found	Peak Found	5.1915	0.117776
Q7Z7A4	PX domain-containing protein kinase-like protein OS=Homo sapiens OX=9606 GN=PXK PE=1 SV=1	PXK	1	1	2	1	64.9		0.789		0.107		Not Found	High	Not Found	Peak Found	Not Found	7.3738
P24844	Myosin regulatory light polypeptide 9 OS=Homo sapiens OX=9606 GN=MYL9 PE=1 SV=4	MYL9	59	10	37	3	19.8		0.035	3.298	0.227		Not Found	Peak Found	High	Peak Found	Not Found	7.3414
Q13347	Eukaryotic translation initiation factor 3 subunit I OS=Homo sapiens OX=9606 GN=EIF3I PE=1 SV=1	EIF3I	16	5	10	5	36.5	0.86	2.075	1.28	0.529	0.019	High	High	High	Peak Found	Peak Found	5.1277	0.138256
P00505	Aspartate aminotransferase, mitochondrial OS=Homo sapiens OX=9606 GN=GOT2 PE=1 SV=3	GOT2	10	2	3	2	47.5	3.552	2.682	0.478	0.463	0.413	High	High	High	Peak Found	Peak Found	5.1081	0.198746
P53618	Coatomer subunit beta OS=Homo sapiens OX=9606 GN=COPB1 PE=1 SV=3	COPB1	6	3	7	3	107.1	1.923	1.851	1.049	0.209	0.23	High	High	High	Peak Found	Peak Found	7.3242	0.00462395
P51991	Heterogeneous nuclear ribonucleoprotein A3 OS=Homo sapiens OX=9606 GN=HNRNPA3 PE=1 SV=2	HNRNPA3	10	3	6	2	39.6	2.183	3.102	0.869	0.162	0.642	High	High	High	Peak Found	Peak Found	5.1028	0.0934972
Q9H5N1	Rab GTPase-binding effector protein 2 OS=Homo sapiens OX=9606 GN=RABEP2 PE=1 SV=2	RABEP2	3	2	2	2	63.5		0.564	1.114	0.115	0.116	Not Found	Peak Found	Peak Found	Peak Found	Peak Found	7.2641	0.0298346
Q9HBI0	Gamma-parvin OS=Homo sapiens OX=9606 GN=PARVG PE=1 SV=1	PARVG	10	3	6	3	37.5	2.485	1.272	0.666	0.204		Peak Found	High	Peak Found	Peak Found	Not Found	7.2271
Q68D91	Metallo-beta-lactamase domain-containing protein 2 OS=Homo sapiens OX=9606 GN=MBLAC2 PE=1 SV=3	MBLAC2	11	3	9	3	31.4	0.105	1.192	1.828	0.082	0.328	High	High	High	High	Peak Found	5.0813	0.372763
P09493	Tropomyosin alpha-1 chain OS=Homo sapiens OX=9606 GN=TPM1 PE=1 SV=2	TPM1	29	8	31	3	32.7		0.279	2.257	0.3	0.201	High	High	High	High	High	5.0619	0.385311
Q8TF62	Probable phospholipid-transporting ATPase IM OS=Homo sapiens OX=9606 GN=ATP8B4 PE=1 SV=3	ATP8B4	9	9	17	9	135.8		0.679	0.585	0.183	0.067	Not Found	High	High	Peak Found	Peak Found	5.056	0.0757335
P35268	60S ribosomal protein L22 OS=Homo sapiens OX=9606 GN=RPL22 PE=1 SV=2	RPL22	39	3	5	3	14.8	0.679	1.461	0.674	0.059	0.208	High	High	High	Peak Found	Peak Found	7.0262	0.0368942
Q9NVG8	TBC1 domain family member 13 OS=Homo sapiens OX=9606 GN=TBC1D13 PE=1 SV=3	TBC1D13	5	2	3	2	46.5	1.773	0.301	1.886	0.145	0.38	Peak Found	Peak Found	High	Peak Found	Peak Found	5.0286	0.188419
O60879	Protein diaphanous homolog 2 OS=Homo sapiens OX=9606 GN=DIAPH2 PE=1 SV=1	DIAPH2	3	4	6	4	125.5		0.203	0.331	0.04		Not Found	High	High	Peak Found	Not Found	6.675
Q13151	Heterogeneous nuclear ribonucleoprotein A0 OS=Homo sapiens OX=9606 GN=HNRNPA0 PE=1 SV=1	HNRNPA0	15	2	5	2	30.8	2.562	2.621		0.17	0.861	High	High	High	Peak Found	High	5.0272	0.1424
P09960	Leukotriene A-4 hydrolase OS=Homo sapiens OX=9606 GN=LTA4H PE=1 SV=2	LTA4H	22	12	19	12	69.2	1.384	0.145	1.399	0.221	0.169	Peak Found	High	High	Peak Found	Peak Found	5.0051	0.300759
Q9BTT0	Acidic leucine-rich nuclear phosphoprotein 32 family member E OS=Homo sapiens OX=9606 GN=ANP32E PE=1 SV=1	ANP32E	14	3	5	3	30.7	0.662	0.775	0.063		0.075	High	High	High	Not Found	Peak Found	6.6667
Q07020	60S ribosomal protein L18 OS=Homo sapiens OX=9606 GN=RPL18 PE=1 SV=2	RPL18	16	3	7	3	21.6	0.666	2.165	1.763	0.34	0.282	Peak Found	High	High	Peak Found	High	4.9239	0.0522373
P18621	60S ribosomal protein L17 OS=Homo sapiens OX=9606 GN=RPL17 PE=1 SV=3	RPL17	35	5	15	5	21.4	1.475	2.491	0.927	0.352	0.151	High	High	High	Peak Found	High	6.4851	0.0305982
Q8NHG7	Small VCP/p97-interacting protein OS=Homo sapiens OX=9606 GN=SVIP PE=1 SV=1	SVIP	32	2	19	2	8.4	6.688	0.479	0.639	0.261	0.797	High	High	High	High	High	4.9187	0.440789
Q9NX76	CKLF-like MARVEL transmembrane domain-containing protein 6 OS=Homo sapiens OX=9606 GN=CMTM6 PE=1 SV=1	CMTM6	4	1	3	1	20.4		3.028		0.018	0.918	Not Found	High	Not Found	Peak Found	High	6.4701
Q14160	Protein scribble homolog OS=Homo sapiens OX=9606 GN=SCRIB PE=1 SV=4	SCRIB	3	5	9	5	174.8	2.965	1.62	0.559	0.475	0.226	Peak Found	High	Peak Found	Peak Found	Peak Found	4.8921	0.126441
P55209	Nucleosome assembly protein 1-like 1 OS=Homo sapiens OX=9606 GN=NAP1L1 PE=1 SV=1	NAP1L1	14	4	18	4	45.3	0.986	1.047	1.78	0.109	0.284	High	High	High	High	High	6.4682	0.020513
P14735	Insulin-degrading enzyme OS=Homo sapiens OX=9606 GN=IDE PE=1 SV=4	IDE	3	3	3	3	117.9	3.716	0.589		0.199	0.684	Peak Found	High	Not Found	Peak Found	Peak Found	4.8754	0.336969
P78318	Immunoglobulin-binding protein 1 OS=Homo sapiens OX=9606 GN=IGBP1 PE=1 SV=1	IGBP1	3	1	4	1	39.2	1.504	1.032	1.185	0.172	0.213	Peak Found	High	High	Peak Found	Peak Found	6.4433	0.00144782
Q16555	Dihydropyrimidinase-related protein 2 OS=Homo sapiens OX=9606 GN=DPYSL2 PE=1 SV=1	DPYSL2	26	14	25	14	62.3	0.054	0.504	1.785	0.132	0.189	High	High	High	Peak Found	High	4.866	0.572858
O60488	Long-chain-fatty-acid--CoA ligase 4 OS=Homo sapiens OX=9606 GN=ACSL4 PE=1 SV=2	ACSL4	9	4	5	4	79.1	1.51	2.538		0.815	0.017	High	High	Not Found	Peak Found	Peak Found	4.8654	0.286541
P45974	Ubiquitin carboxyl-terminal hydrolase 5 OS=Homo sapiens OX=9606 GN=USP5 PE=1 SV=2	USP5	12	9	19	9	95.7	1.746	0.921	1.003	0.234	0.148	High	High	High	Peak Found	Peak Found	6.4049	0.00955452
Q14157	Ubiquitin-associated protein 2-like OS=Homo sapiens OX=9606 GN=UBAP2L PE=1 SV=2	UBAP2L	1	1	3	1	114.5	4.091	2.159	1.462	0.23	0.84	High	High	High	Peak Found	Peak Found	4.805	0.0733959
P30043	Flavin reductase (NADPH) OS=Homo sapiens OX=9606 GN=BLVRB PE=1 SV=3	BLVRB	33	5	34	5	22.1	8.366	0.416	0.249	0.304	0.949	High	High	High	High	High	4.805	0.723613
P61353	60S ribosomal protein L27 OS=Homo sapiens OX=9606 GN=RPL27 PE=1 SV=2	RPL27	22	3	9	3	15.8	1.808	1.402	0.917	0.161	0.27	High	High	High	High	Peak Found	6.3836	0.0103183
Q7L1Q6	Basic leucine zipper and W2 domain-containing protein 1 OS=Homo sapiens OX=9606 GN=BZW1 PE=1 SV=1	BZW1	9	4	8	4	48	0.247	1.263	0.641	0.113		Peak Found	High	High	Peak Found	Not Found	6.3451
P07954	Fumarate hydratase, mitochondrial OS=Homo sapiens OX=9606 GN=FH PE=1 SV=3	FH	5	2	4	2	54.6	2.831	0.771		0.678	0.08	High	High	High	Peak Found	Peak Found	4.752	0.277735
Q9H2G2	STE20-like serine/threonine-protein kinase OS=Homo sapiens OX=9606 GN=SLK PE=1 SV=1	SLK	8	9	18	8	142.6	0.262	1.165	1.044	0.322	0.026	Peak Found	High	High	High	Peak Found	4.7337	0.171701
Q9Y3Q8	TSC22 domain family protein 4 OS=Homo sapiens OX=9606 GN=TSC22D4 PE=1 SV=2	TSC22D4	8	3	5	3	41		0.193	2.159	0.186		Not Found	Peak Found	High	Peak Found	Not Found	6.3226
Q13765	Nascent polypeptide-associated complex subunit alpha OS=Homo sapiens OX=9606 GN=NACA PE=1 SV=1	NACA	20	3	11	3	23.4	0.928	1.162	1.35	0.213	0.151	High	High	High	Peak Found	Peak Found	6.3004	0.00233491
Q9Y2B0	Protein canopy homolog 2 OS=Homo sapiens OX=9606 GN=CNPY2 PE=1 SV=1	CNPY2	14	2	5	2	20.6	0.803	2.636	1.197		0.246	High	High	High	Not Found	High	6.2818
Q53EL6	Programmed cell death protein 4 OS=Homo sapiens OX=9606 GN=PDCD4 PE=1 SV=2	PDCD4	10	3	5	3	51.7	0.758	1.808	1.141	0.107	0.294	High	Peak Found	High	Peak Found	High	6.1629	0.0324405
Q15046	Lysine--tRNA ligase OS=Homo sapiens OX=9606 GN=KARS1 PE=1 SV=3	KARS1	9	4	8	4	68	1.277	1.64	1.359	0.543	0.069	High	High	High	Peak Found	Peak Found	4.658	0.082567
P08648	Integrin alpha-5 OS=Homo sapiens OX=9606 GN=ITGA5 PE=1 SV=2	ITGA5	11	10	28	10	114.5	0.016	1.477	1.364	0.307	0.103	Peak Found	High	High	Peak Found	Peak Found	4.6455	0.78721
O94979	Protein transport protein Sec31A OS=Homo sapiens OX=9606 GN=SEC31A PE=1 SV=3	SEC31A	6	8	17	8	132.9	0.596	0.523	1.014	0.118		Peak Found	High	High	Peak Found	Not Found	6.0254
Q08J23	RNA cytosine C(5)-methyltransferase NSUN2 OS=Homo sapiens OX=9606 GN=NSUN2 PE=1 SV=2	NSUN2	7	3	5	3	86.4	2.234	1.943			0.349	High	High	High	Not Found	Peak Found	5.9842
P00441	Superoxide dismutase [Cu-Zn] OS=Homo sapiens OX=9606 GN=SOD1 PE=1 SV=2	SOD1	29	4	27	4	15.9	1.385	0.68	2.376	0.24	0.407	High	High	High	Peak Found	High	4.576	0.0666815
P54136	Arginine--tRNA ligase, cytoplasmic OS=Homo sapiens OX=9606 GN=RARS1 PE=1 SV=2	RARS1	9	6	11	6	75.3	1.134	1.592	0.8	0.164	0.23	Peak Found	High	High	High	Peak Found	5.9662	0.00859553
Q9C0C9	(E3-independent) E2 ubiquitin-conjugating enzyme OS=Homo sapiens OX=9606 GN=UBE2O PE=1 SV=3	UBE2O	5	4	5	4	141.2	0.581	0.392	2.227	0.18		High	High	High	Peak Found	Not Found	5.9259
P23381	Tryptophan--tRNA ligase, cytoplasmic OS=Homo sapiens OX=9606 GN=WARS1 PE=1 SV=2	WARS1	9	4	9	4	53.1	0.133	2.756	0.248	0.411	0.047	High	High	High	Peak Found	Peak Found	4.5662	0.4749
Q9NR45	Sialic acid synthase OS=Homo sapiens OX=9606 GN=NANS PE=1 SV=2	NANS	9	2	4	2	40.3	1.328	1.121	1.094	0.462	0.063	Peak Found	High	Peak Found	Peak Found	Peak Found	4.499	0.0813521
Q32P51	Heterogeneous nuclear ribonucleoprotein A1-like 2 OS=Homo sapiens OX=9606 GN=HNRNPA1L2 PE=2 SV=2	HNRNPA1L2	20	8	31	7	34.2	2.242	2.834	1.058	0.64	0.27	High	High	High	High	High	4.4938	0.0566692
P62995	Transformer-2 protein homolog beta OS=Homo sapiens OX=9606 GN=TRA2B PE=1 SV=1	TRA2B	2	1	1	1	33.6	4.407		1.023		0.463	High	Not Found	Peak Found	Not Found	Peak Found	5.8639
O43169	Cytochrome b5 type B OS=Homo sapiens OX=9606 GN=CYB5B PE=1 SV=3	CYB5B	23	1	2	1	16.7	2.081	2.03			0.354	Peak Found	High	High	Not Found	Peak Found	5.8065
Q99471	Prefoldin subunit 5 OS=Homo sapiens OX=9606 GN=PFDN5 PE=1 SV=2	PFDN5	10	2	3	2	17.3	0.111	1.293	1.914	0.335	0.158	Peak Found	Peak Found	High	Peak Found	Peak Found	4.4868	0.444872
P07305	Histone H1.0 OS=Homo sapiens OX=9606 GN=H1-0 PE=1 SV=3	H1-0	9	2	5	2	20.9	0.542	1.042	3.172	0.299	0.408	High	Peak Found	High	Peak Found	Peak Found	4.4847	0.162398
Q9Y4D1	Disheveled-associated activator of morphogenesis 1 OS=Homo sapiens OX=9606 GN=DAAM1 PE=1 SV=2	DAAM1	5	6	11	6	123.4	0.972	0.065	0.751	0.108	0.158	High	High	High	High	Peak Found	4.4812	0.430472
Q15019	Septin-2 OS=Homo sapiens OX=9606 GN=SEPTIN2 PE=1 SV=1	SEPTIN2	12	4	11	4	41.5	0.181	0.321	2.505	0.256	0.193	High	High	High	High	Peak Found	4.4647	0.466389
Q15813	Tubulin-specific chaperone E OS=Homo sapiens OX=9606 GN=TBCE PE=1 SV=1	TBCE	3	2	9	2	59.3	1.173	0.147	2.753	0.27	0.339	High	High	High	High	Peak Found	4.4587	0.462161
P20810	Calpastatin OS=Homo sapiens OX=9606 GN=CAST PE=1 SV=4	CAST	19	10	23	10	76.5	1.892	1.453	1.656	0.608	0.142	High	High	High	High	Peak Found	4.4453	0.0516437
Q9UHV9	Prefoldin subunit 2 OS=Homo sapiens OX=9606 GN=PFDN2 PE=1 SV=1	PFDN2	12	2	7	2	16.6	2.26	0.85	1.514	0.52	0.174	Peak Found	High	High	Peak Found	Peak Found	4.4419	0.0656682
P41252	Isoleucine--tRNA ligase, cytoplasmic OS=Homo sapiens OX=9606 GN=IARS1 PE=1 SV=2	IARS1	3	3	5	3	144.4	0.102	0.095	2.933		0.181	High	High	Peak Found	Not Found	Peak Found	5.7643
Q6PL24	Protein TMED8 OS=Homo sapiens OX=9606 GN=TMED8 PE=1 SV=1	TMED8	15	4	6	4	35.7			0.626		0.109	Not Found	Not Found	High	Not Found	Peak Found	5.7431
P46776	60S ribosomal protein L27a OS=Homo sapiens OX=9606 GN=RPL27A PE=1 SV=2	RPL27A	16	2	5	2	16.6	5.321	0.839	0.65	0.269	0.763	Peak Found	High	High	Peak Found	Peak Found	4.3992	0.30928
P09382	Galectin-1 OS=Homo sapiens OX=9606 GN=LGALS1 PE=1 SV=2	LGALS1	54	7	11	7	14.7	0.11	0.188	0.492	0.018	0.102	High	High	High	Peak Found	High	4.3889	0.155656
Q96IU4	Protein ABHD14B OS=Homo sapiens OX=9606 GN=ABHD14B PE=1 SV=1	ABHD14B	15	3	10	3	22.3	0.822	1.33	0.513	0.155		High	High	High	Peak Found	Not Found	5.7312
P32969	60S ribosomal protein L9 OS=Homo sapiens OX=9606 GN=RPL9 PE=1 SV=1	RPL9	10	1	3	1	21.9	2.31	1.859		0.373		High	High	High	Peak Found	Not Found	5.5885
Q12955	Ankyrin-3 OS=Homo sapiens OX=9606 GN=ANK3 PE=1 SV=3	ANK3	0	2	6	1	480.1	6.321	0.239			0.588	High	Peak Found	Not Found	Not Found	Peak Found	5.5782
P39023	60S ribosomal protein L3 OS=Homo sapiens OX=9606 GN=RPL3 PE=1 SV=2	RPL3	12	4	11	4	46.1	2.776	1.203	1.02	0.582	0.182	High	High	High	Peak Found	High	4.3621	0.0806353
P32119	Peroxiredoxin-2 OS=Homo sapiens OX=9606 GN=PRDX2 PE=1 SV=5	PRDX2	45	14	102	11	21.9	7.572	0.351	0.482	0.337	0.948	High	High	High	High	High	4.3606	0.653958
O43776	Asparagine--tRNA ligase, cytoplasmic OS=Homo sapiens OX=9606 GN=NARS1 PE=1 SV=1	NARS1	19	8	13	8	62.9	0.73	0.98	0.989	0.408	0.006	High	High	High	High	Peak Found	4.3462	0.164298
Q9BVM2	Protein DPCD OS=Homo sapiens OX=9606 GN=DPCD PE=1 SV=2	DPCD	9	2	2	2	23.2	3.819			0.692	0.697	High	Not Found	Not Found	Peak Found	Peak Found	5.4989
Q6JBY9	CapZ-interacting protein OS=Homo sapiens OX=9606 GN=RCSD1 PE=1 SV=1	RCSD1	17	5	8	5	44.5		0.56	0.569	0.187	0.074	Not Found	High	High	High	Peak Found	4.3257	0.0773724
P39748	Flap endonuclease 1 OS=Homo sapiens OX=9606 GN=FEN1 PE=1 SV=1	FEN1	8	2	4	2	42.6	1.894	2.101	0.416	0.268		High	High	High	Peak Found	Not Found	5.4863
P41218	Myeloid cell nuclear differentiation antigen OS=Homo sapiens OX=9606 GN=MNDA PE=1 SV=1	MNDA	5	2	2	2	45.8	0.357	0.392	3.126	0.393	0.205	Peak Found	Peak Found	High	Peak Found	Peak Found	4.32	0.374775
O43765	Small glutamine-rich tetratricopeptide repeat-containing protein alpha OS=Homo sapiens OX=9606 GN=SGTA PE=1 SV=1	SGTA	13	4	10	3	34	0.922	1.002	1.031	0.181		High	High	Peak Found	Peak Found	Not Found	5.442
P15814	Immunoglobulin lambda-like polypeptide 1 OS=Homo sapiens OX=9606 GN=IGLL1 PE=1 SV=1	IGLL1	14	5	48	1	22.9	4.171	2.463	1.146	0.341	0.866	High	High	High	Peak Found	Peak Found	4.2972	0.0956287
Q9H939	Proline-serine-threonine phosphatase-interacting protein 2 OS=Homo sapiens OX=9606 GN=PSTPIP2 PE=1 SV=4	PSTPIP2	13	5	12	5	38.8	0.016	0.597	3.064	0.502	0.072	Peak Found	High	High	High	High	4.2706	0.83525
P00966	Argininosuccinate synthase OS=Homo sapiens OX=9606 GN=ASS1 PE=1 SV=2	ASS1	16	4	10	4	46.5	2.98	3.282	1.203	0.545	0.387	High	High	High	High	High	5.3398	0.0341905
O14979	Heterogeneous nuclear ribonucleoprotein D-like OS=Homo sapiens OX=9606 GN=HNRNPDL PE=1 SV=3	HNRNPDL	5	1	4	1	46.4	2.877	2.406	1.077	0.24	0.754	High	Peak Found	High	Peak Found	High	4.2656	0.0778605
Q14103	Heterogeneous nuclear ribonucleoprotein D0 OS=Homo sapiens OX=9606 GN=HNRNPD PE=1 SV=1	HNRNPD	7	2	7	2	38.4	1.272	1.433	1.096		0.241	High	High	High	Not Found	Peak Found	5.2573
O95248	Myotubularin-related protein 5 OS=Homo sapiens OX=9606 GN=SBF1 PE=1 SV=4	SBF1	2	4	5	4	208.3	0.498	0.441	3.914	0.309		High	High	Peak Found	Peak Found	Not Found	5.2352
P82650	28S ribosomal protein S22, mitochondrial OS=Homo sapiens OX=9606 GN=MRPS22 PE=1 SV=1	MRPS22	8	1	3	1	41.3	1.2	3.353	0.296		0.31	High	High	High	Not Found	Peak Found	5.214
Q05655	Protein kinase C delta type OS=Homo sapiens OX=9606 GN=PRKCD PE=1 SV=2	PRKCD	8	5	11	4	77.5		0.3	1.297	0.35	0.027	Not Found	High	High	Peak Found	Peak Found	4.2361	0.334804
P62424	60S ribosomal protein L7a OS=Homo sapiens OX=9606 GN=RPL7A PE=1 SV=2	RPL7A	17	4	9	4	30	0.405	1.475	1.659	0.552	0.013	High	High	High	Peak Found	Peak Found	4.1758	0.201876
P20674	Cytochrome c oxidase subunit 5A, mitochondrial OS=Homo sapiens OX=9606 GN=COX5A PE=1 SV=2	COX5A	23	2	2	2	16.8	7.584	0.584	0.517	0.46	0.945	Peak Found	High	High	Peak Found	Peak Found	4.121	0.593029
Q92614	Unconventional myosin-XVIIIa OS=Homo sapiens OX=9606 GN=MYO18A PE=1 SV=3	MYO18A	3	5	6	5	233		0.31	2.736	0.357	0.385	Not Found	Peak Found	High	Peak Found	Peak Found	4.1051	0.491493
P12270	Nucleoprotein TPR OS=Homo sapiens OX=9606 GN=TPR PE=1 SV=3	TPR	1	2	2	2	267.1		2.064		0.398		Not Found	High	Not Found	Peak Found	Not Found	5.1859
Q96F46	Interleukin-17 receptor A OS=Homo sapiens OX=9606 GN=IL17RA PE=1 SV=2	IL17RA	7	5	12	5	96.1		1.323	0.986	0.47	0.095	Not Found	High	High	High	Peak Found	4.0867	0.173556
Q92544	Transmembrane 9 superfamily member 4 OS=Homo sapiens OX=9606 GN=TM9SF4 PE=1 SV=2	TM9SF4	3	1	3	1	74.5	1.272	2.492			0.366	High	High	High	Not Found	Peak Found	5.1421
Q08211	ATP-dependent RNA helicase A OS=Homo sapiens OX=9606 GN=DHX9 PE=1 SV=4	DHX9	4	4	10	4	140.9	4.527	1.974	0.437	0.142	0.992	High	High	High	Peak Found	Peak Found	4.0788	0.298265
Q96QK1	Vacuolar protein sorting-associated protein 35 OS=Homo sapiens OX=9606 GN=VPS35 PE=1 SV=2	VPS35	10	7	14	7	91.6	1.193	1.004	0.666	0.217	0.157	High	High	High	High	High	5.1034	0.00785501
P27635	60S ribosomal protein L10 OS=Homo sapiens OX=9606 GN=RPL10 PE=1 SV=4	RPL10	17	3	5	3	24.6	1.007	2.439	0.801	0.467	0.229	High	High	Peak Found	Peak Found	Peak Found	4.068	0.0789238
Q9ULZ3	Apoptosis-associated speck-like protein containing a CARD OS=Homo sapiens OX=9606 GN=PYCARD PE=1 SV=2	PYCARD	21	4	7	4	21.6	0.154	0.829	0.694	0.129	0.146	Peak Found	High	High	Peak Found	Peak Found	4.0655	0.186665
O75915	PRA1 family protein 3 OS=Homo sapiens OX=9606 GN=ARL6IP5 PE=1 SV=1	ARL6IP5	16	2	5	2	21.6	0.681	0.703	1.833	0.044	0.484	Peak Found	High	High	Peak Found	Peak Found	4.0619	0.152799
Q9NQ75	Cas scaffolding protein family member 4 OS=Homo sapiens OX=9606 GN=CASS4 PE=1 SV=2	CASS4	2	2	3	2	87.1	0.379		1.851	0.459	0.091	Peak Found	Not Found	High	Peak Found	Peak Found	4.0545	0.339197
Q9P0N8	E3 ubiquitin-protein ligase MARCHF2 OS=Homo sapiens OX=9606 GN=MARCHF2 PE=1 SV=1	MARCHF2	8	1	2	1	27	2.632	0.257	1.116	0.46	0.201	Peak Found	Peak Found	High	Peak Found	Peak Found	4.0393	0.323108
P15531	Nucleoside diphosphate kinase A OS=Homo sapiens OX=9606 GN=NME1 PE=1 SV=1	NME1	41	8	31	2	17.1	0.771	1.386	1.316	0.21	0.244	High	High	High	Peak Found	Peak Found	5.0999	0.00759609
P01889	HLA class I histocompatibility antigen, B alpha chain OS=Homo sapiens OX=9606 GN=HLA-B PE=1 SV=3	HLA-B	47	17	85	6	40.4	0.064	2.73	0.799	0.308	0.287	High	High	High	High	High	4.0258	0.722431
P06132	Uroporphyrinogen decarboxylase OS=Homo sapiens OX=9606 GN=UROD PE=1 SV=2	UROD	9	4	7	4	40.8	0.535	1.002	1.776	0.232	0.317	High	High	High	Peak Found	Peak Found	4.0231	0.0685382
O00487	26S proteasome non-ATPase regulatory subunit 14 OS=Homo sapiens OX=9606 GN=PSMD14 PE=1 SV=1	PSMD14	6	2	7	2	34.6	0.671	0.859	2.291	0.37	0.265	High	High	High	High	Peak Found	4.0115	0.0870609
Q9UNZ2	NSFL1 cofactor p47 OS=Homo sapiens OX=9606 GN=NSFL1C PE=1 SV=2	NSFL1C	32	9	18	9	40.5	1.489	0.819	1.82	0.33	0.211	High	High	High	Peak Found	Peak Found	5.0869	0.0199516
P50453	Serpin B9 OS=Homo sapiens OX=9606 GN=SERPINB9 PE=1 SV=1	SERPINB9	10	4	4	3	42.4	0.605	0.029	0.169		0.053	Peak Found	Peak Found	Peak Found	Not Found	Peak Found	5.0503
P50991	T-complex protein 1 subunit delta OS=Homo sapiens OX=9606 GN=CCT4 PE=1 SV=4	CCT4	19	11	19	9	57.9	1.164	1.781	1.422	0.12	0.459	High	High	High	Peak Found	High	5.0282	0.0409222
P35637	RNA-binding protein FUS OS=Homo sapiens OX=9606 GN=FUS PE=1 SV=1	FUS	8	3	8	3	53.4	1.004	0.882	0.894	0.187		High	High	High	High	Not Found	4.9554
Q9Y4E8	Ubiquitin carboxyl-terminal hydrolase 15 OS=Homo sapiens OX=9606 GN=USP15 PE=1 SV=3	USP15	4	4	9	4	112.3	2.93	0.731	1.67	0.508	0.393	High	High	High	Peak Found	Peak Found	3.9445	0.102619
Q13162	Peroxiredoxin-4 OS=Homo sapiens OX=9606 GN=PRDX4 PE=1 SV=1	PRDX4	13	4	18	1	30.5	2.581	0.776	0.937		0.292	Peak Found	Peak Found	High	Not Found	Peak Found	4.9018
O14618	Copper chaperone for superoxide dismutase OS=Homo sapiens OX=9606 GN=CCS PE=1 SV=1	CCS	14	4	14	4	29	2.821	0.519	1.103	0.356	0.399	High	High	High	High	High	3.9232	0.171006
Q9C0E8	Endoplasmic reticulum junction formation protein lunapark OS=Homo sapiens OX=9606 GN=LNPK PE=1 SV=2	LNPK	2	1	2	1	47.7			1.457	0.298		Not Found	Not Found	High	Peak Found	Not Found	4.8893
Q9UK45	U6 snRNA-associated Sm-like protein LSm7 OS=Homo sapiens OX=9606 GN=LSM7 PE=1 SV=1	LSM7	16	2	4	2	11.6		0.68	1.179	0.191		Not Found	High	High	Peak Found	Not Found	4.8665
Q16775	Hydroxyacylglutathione hydrolase, mitochondrial OS=Homo sapiens OX=9606 GN=HAGH PE=1 SV=2	HAGH	13	4	10	4	33.8	5.472	0.245	0.451		0.427	High	High	High	High	Peak Found	4.815
P40306	Proteasome subunit beta type-10 OS=Homo sapiens OX=9606 GN=PSMB10 PE=1 SV=1	PSMB10	4	1	4	1	28.9	1.764	0.781	1.296	0.392	0.141	High	High	High	Peak Found	Peak Found	4.8043	0.0438949
P21796	Voltage-dependent anion-selective channel protein 1 OS=Homo sapiens OX=9606 GN=VDAC1 PE=1 SV=2	VDAC1	7	1	4	1	30.8	2.286	3.487	1.35	0.3	0.692	High	High	High	Peak Found	High	4.787	0.0442309
O75436	Vacuolar protein sorting-associated protein 26A OS=Homo sapiens OX=9606 GN=VPS26A PE=1 SV=2	VPS26A	13	4	7	4	38.1	0.623	1	0.566	0.073	0.305	Peak Found	High	High	Peak Found	Peak Found	3.8607	0.0747731
Q02878	60S ribosomal protein L6 OS=Homo sapiens OX=9606 GN=RPL6 PE=1 SV=3	RPL6	20	6	15	6	32.7	0.664	1.668	1.471	0.537	0.12	High	High	High	Peak Found	Peak Found	3.859	0.106435
P19623	Spermidine synthase OS=Homo sapiens OX=9606 GN=SRM PE=1 SV=1	SRM	7	2	3	2	33.8	0.094	0.262	0.217	0.068	0.031	Peak Found	High	High	Peak Found	Peak Found	3.8586	0.0757925
P68032	Actin, alpha cardiac muscle 1 OS=Homo sapiens OX=9606 GN=ACTC1 PE=1 SV=1	ACTC1	43	29	207	5	42	0.733	1.002	1.183	0.105	0.308	High	High	High	High	High	4.7103	0.0321726
Q9Y3E7	Charged multivesicular body protein 3 OS=Homo sapiens OX=9606 GN=CHMP3 PE=1 SV=3	CHMP3	8	2	5	2	25.1		1.311	1.27	0.248	0.3	Not Found	High	High	Peak Found	High	4.7099	0.00383321
Q3ZCW2	Galectin-related protein OS=Homo sapiens OX=9606 GN=LGALSL PE=1 SV=2	LGALSL	12	2	9	2	19	0.391		1.564	0.23	0.282	High	Not Found	High	Peak Found	Peak Found	3.8184	0.250467
A0A087WW87	Immunoglobulin kappa variable 2-40 OS=Homo sapiens OX=9606 GN=IGKV2-40 PE=3 SV=2	IGKV2-40	31	7	55	1	13.3	2.9	2.52	0.927	0.183	0.927	High	High	High	Peak Found	High	3.812	0.139154
P48643	T-complex protein 1 subunit epsilon OS=Homo sapiens OX=9606 GN=CCT5 PE=1 SV=1	CCT5	28	16	51	16	59.6	0.663	1.655	1.877	0.222	0.372	High	High	High	High	Peak Found	4.7082	0.0493511
Q9H425	Uncharacterized protein C1orf198 OS=Homo sapiens OX=9606 GN=C1orf198 PE=1 SV=1	C1orf198	7	2	3	2	36.3	1.155		2.036	0.34		High	Not Found	Peak Found	Peak Found	Not Found	4.6926
P59665	Neutrophil defensin 1 OS=Homo sapiens OX=9606 GN=DEFA1 PE=1 SV=1	DEFA1	31	4	49	4	10.2	0.206	0.378	4.241	0.661	0.192	High	High	High	High	High	3.771	0.639981
P46531	Neurogenic locus notch homolog protein 1 OS=Homo sapiens OX=9606 GN=NOTCH1 PE=1 SV=4	NOTCH1	1	3	9	2	272.3		1.887	0.583	0.22	0.436	Not Found	Peak Found	High	Peak Found	Peak Found	3.7652	0.214518
Q96RU3	Formin-binding protein 1 OS=Homo sapiens OX=9606 GN=FNBP1 PE=1 SV=2	FNBP1	12	7	9	7	71.3	1.923	0.874	1.044	0.568	0.113	Peak Found	High	High	Peak Found	Peak Found	3.7602	0.104241
P53992	Protein transport protein Sec24C OS=Homo sapiens OX=9606 GN=SEC24C PE=1 SV=3	SEC24C	1	2	2	1	118.2	4.751	0.166	0.602	0.398		Not Found	Peak Found	Peak Found	Peak Found	Not Found	4.6223
P49137	MAP kinase-activated protein kinase 2 OS=Homo sapiens OX=9606 GN=MAPKAPK2 PE=1 SV=1	MAPKAPK2	12	5	10	5	45.5	1.707	0.9	1.009	0.572	0.072	Peak Found	High	High	High	Peak Found	3.7433	0.121751
P19388	DNA-directed RNA polymerases I, II, and III subunit RPABC1 OS=Homo sapiens OX=9606 GN=POLR2E PE=1 SV=4	POLR2E	4	1	1	1	24.5		1.541	1.348	0.234	0.394	Not Found	High	Peak Found	Peak Found	Peak Found	4.6003	0.0285536
P11171	Protein 4.1 OS=Homo sapiens OX=9606 GN=EPB41 PE=1 SV=4	EPB41	9	9	34	9	97	6.264	0.945	0.353	0.432	0.931	High	High	High	High	High	3.6987	0.57779
P36405	ADP-ribosylation factor-like protein 3 OS=Homo sapiens OX=9606 GN=ARL3 PE=1 SV=2	ARL3	16	2	2	2	20.4	0.151	0.212	0.463	0.092	0.057	Peak Found	Peak Found	Peak Found	Peak Found	Peak Found	3.6957	0.0781357
P62191	26S proteasome regulatory subunit 4 OS=Homo sapiens OX=9606 GN=PSMC1 PE=1 SV=1	PSMC1	12	5	10	5	49.2	0.952	0.79	1.523	0.542	0.049	High	High	High	Peak Found	Peak Found	3.683	0.139553
Q9Y224	RNA transcription, translation and transport factor protein OS=Homo sapiens OX=9606 GN=RTRAF PE=1 SV=1	RTRAF	4	1	3	1	28.1	0.606	1.223	1.682		0.256	Peak Found	High	High	Not Found	Peak Found	4.5716
Q8WUN7	Ubiquitin domain-containing protein 2 OS=Homo sapiens OX=9606 GN=UBTD2 PE=1 SV=2	UBTD2	3	1	3	1	26.2		0.638	1.023	0.325	0.127	Not Found	High	Peak Found	High	Peak Found	3.6748	0.119607
O75923	Dysferlin OS=Homo sapiens OX=9606 GN=DYSF PE=1 SV=1	DYSF	5	9	17	9	237.1	0.024	1.087	1.153	0.245	0.166	Peak Found	High	High	Peak Found	Peak Found	3.6723	0.811035
P18077	60S ribosomal protein L35a OS=Homo sapiens OX=9606 GN=RPL35A PE=1 SV=2	RPL35A	21	3	11	3	12.5	0.546	2.133	1.307	0.605	0.119	High	High	High	High	Peak Found	3.6703	0.164491
Q9UHB6	LIM domain and actin-binding protein 1 OS=Homo sapiens OX=9606 GN=LIMA1 PE=1 SV=1	LIMA1	5	2	5	2	85.2	2.359	1.54	1.337		0.382	High	High	High	Not Found	High	4.5689
P42166	Lamina-associated polypeptide 2, isoform alpha OS=Homo sapiens OX=9606 GN=TMPO PE=1 SV=2	TMPO	6	2	4	2	75.4	2.213	3.351	1.079	0.293	0.916	High	High	High	Peak Found	Peak Found	3.6631	0.110765
P00915	Carbonic anhydrase 1 OS=Homo sapiens OX=9606 GN=CA1 PE=1 SV=2	CA1	46	13	84	13	28.9	9.227	0.443	0.118	0.223	1.562	High	High	High	High	High	3.6556	0.885614
Q9HA64	Ketosamine-3-kinase OS=Homo sapiens OX=9606 GN=FN3KRP PE=1 SV=2	FN3KRP	4	1	2	1	34.4	0.523	0.142		0.074		High	Peak Found	Not Found	Peak Found	Not Found	4.4932
Q86V81	THO complex subunit 4 OS=Homo sapiens OX=9606 GN=ALYREF PE=1 SV=3	ALYREF	8	1	2	1	26.9	3.125	0.927		0.451		High	High	Not Found	Peak Found	Not Found	4.4922
P61073	C-X-C chemokine receptor type 4 OS=Homo sapiens OX=9606 GN=CXCR4 PE=1 SV=1	CXCR4	7	2	7	2	39.7		0.465	1.343	0.204		Not Found	High	High	Peak Found	Not Found	4.4314
P36269	Glutathione hydrolase 5 proenzyme OS=Homo sapiens OX=9606 GN=GGT5 PE=1 SV=2	GGT5	2	1	1	1	62.2		2.036		0.462		Not Found	High	Not Found	Peak Found	Not Found	4.4069
O75367	Core histone macro-H2A.1 OS=Homo sapiens OX=9606 GN=MACROH2A1 PE=1 SV=4	MACROH2A1	5	2	4	2	39.6	0.751	2.956	1.598	0.455	0.523	Peak Found	High	High	Peak Found	Peak Found	3.6162	0.113356
Q07021	Complement component 1 Q subcomponent-binding protein, mitochondrial OS=Homo sapiens OX=9606 GN=C1QBP PE=1 SV=1	C1QBP	22	3	6	3	31.3	2.461	2.824	0.869	0.192	0.948	High	High	High	Peak Found	Peak Found	3.5988	0.153985
O95571	Persulfide dioxygenase ETHE1, mitochondrial OS=Homo sapiens OX=9606 GN=ETHE1 PE=1 SV=2	ETHE1	11	1	1	1	27.9		2.035		0.464		Not Found	High	Not Found	Peak Found	Not Found	4.3858
Q16881	Thioredoxin reductase 1, cytoplasmic OS=Homo sapiens OX=9606 GN=TXNRD1 PE=1 SV=3	TXNRD1	11	6	15	6	70.9	0.462	0.991	1.302	0.377	0.134	High	High	High	High	Peak Found	3.5943	0.0979925
Q9UHR4	Brain-specific angiogenesis inhibitor 1-associated protein 2-like protein 1 OS=Homo sapiens OX=9606 GN=BAIAP2L1 PE=1 SV=2	BAIAP2L1	3	2	3	2	56.8	0.054	2.443	0.906	0.259		Peak Found	High	Peak Found	Peak Found	Not Found	4.3797
Q9Y5K8	V-type proton ATPase subunit D OS=Homo sapiens OX=9606 GN=ATP6V1D PE=1 SV=1	ATP6V1D	23	4	4	4	28.2	1.429	0.098	0.467	0.152		Peak Found	High	Peak Found	Peak Found	Not Found	4.3728
P32929	Cystathionine gamma-lyase OS=Homo sapiens OX=9606 GN=CTH PE=1 SV=3	CTH	3	1	2	1	44.5	2.624	1.668			0.494	High	High	Not Found	Not Found	Peak Found	4.3441
P98172	Ephrin-B1 OS=Homo sapiens OX=9606 GN=EFNB1 PE=1 SV=1	EFNB1	3	1	1	1	38			1.842	0.426		Not Found	Not Found	Peak Found	Peak Found	Not Found	4.3239
Q15029	116 kDa U5 small nuclear ribonucleoprotein component OS=Homo sapiens OX=9606 GN=EFTUD2 PE=1 SV=1	EFTUD2	3	3	7	2	109.4	4.173	1.828	0.48		0.502	High	Peak Found	High	Not Found	Peak Found	4.3035
O96000	NADH dehydrogenase [ubiquinone] 1 beta subcomplex subunit 10 OS=Homo sapiens OX=9606 GN=NDUFB10 PE=1 SV=3	NDUFB10	8	1	3	1	20.8	3.361	1.962	1.135	0.569	0.644	High	High	High	Peak Found	Peak Found	3.5493	0.0635101
P19338	Nucleolin OS=Homo sapiens OX=9606 GN=NCL PE=1 SV=3	NCL	11	9	29	9	76.6	2.593	3.054	1.005	0.823	0.428	High	High	High	High	Peak Found	3.5449	0.0974592
Q8N9U0	Tandem C2 domains nuclear protein OS=Homo sapiens OX=9606 GN=TC2N PE=1 SV=2	TC2N	5	3	4	3	55.2		0.073	1.959	0.098	0.476	Not Found	Peak Found	High	Peak Found	Peak Found	3.5401	0.787893
Q92508	Piezo-type mechanosensitive ion channel component 1 OS=Homo sapiens OX=9606 GN=PIEZO1 PE=1 SV=4	PIEZO1	1	2	3	2	286.6		2.051	0.152	0.258		Not Found	High	Peak Found	Peak Found	Not Found	4.2694
P52565	Rho GDP-dissociation inhibitor 1 OS=Homo sapiens OX=9606 GN=ARHGDIA PE=1 SV=3	ARHGDIA	26	8	32	6	23.2	0.203	1.393	0.853	0.447	0.017	High	High	High	High	High	3.5187	0.262551
Q8N3F8	MICAL-like protein 1 OS=Homo sapiens OX=9606 GN=MICALL1 PE=1 SV=2	MICALL1	1	1	2	1	93.4		0.405	0.521	0.109		Not Found	Peak Found	High	Peak Found	Not Found	4.2477
O75369	Filamin-B OS=Homo sapiens OX=9606 GN=FLNB PE=1 SV=2	FLNB	4	12	38	4	278	1.158	4.26	0.723	0.565	0.609	High	High	High	High	Peak Found	3.4872	0.256863
P51606	N-acylglucosamine 2-epimerase OS=Homo sapiens OX=9606 GN=RENBP PE=1 SV=2	RENBP	5	2	2	2	48.8			1.338	0.315		Not Found	Not Found	Peak Found	Peak Found	Not Found	4.2476
Q01432	AMP deaminase 3 OS=Homo sapiens OX=9606 GN=AMPD3 PE=1 SV=1	AMPD3	3	2	2	2	88.8	1.416	0.388		0.117	0.402	Peak Found	Peak Found	Not Found	Peak Found	Peak Found	3.4759	0.303118
Q9BWD1	Acetyl-CoA acetyltransferase, cytosolic OS=Homo sapiens OX=9606 GN=ACAT2 PE=1 SV=2	ACAT2	10	4	15	4	41.3	1.065	0.675	0.991	0.497	0.027	High	High	High	High	Peak Found	3.4746	0.160547
Q6NVV1	Putative 60S ribosomal protein L13a protein RPL13AP3 OS=Homo sapiens OX=9606 GN=RPL13AP3 PE=5 SV=1	RPL13AP3	22	2	5	2	12.1	0.88	1.024	0.952	0.232		Peak Found	High	High	Peak Found	Not Found	4.1034
P62851	40S ribosomal protein S25 OS=Homo sapiens OX=9606 GN=RPS25 PE=1 SV=1	RPS25	22	3	5	3	13.7	0.548	1.633	1.314	0.553	0.119	Peak Found	High	High	Peak Found	Peak Found	3.4673	0.142859
P08559	Pyruvate dehydrogenase E1 component subunit alpha, somatic form, mitochondrial OS=Homo sapiens OX=9606 GN=PDHA1 PE=1 SV=3	PDHA1	2	1	1	1	43.3		1.175		0.386	0.19	Not Found	High	Not Found	Peak Found	Peak Found	4.0799
Q9NYL9	Tropomodulin-3 OS=Homo sapiens OX=9606 GN=TMOD3 PE=1 SV=1	TMOD3	20	6	10	6	39.6	0.109	0.891	2.668	0.708	0.003	High	High	High	High	Peak Found	3.4393	0.348403
P49795	Regulator of G-protein signaling 19 OS=Homo sapiens OX=9606 GN=RGS19 PE=1 SV=1	RGS19	23	3	7	3	24.6	4.172	0.947	0.459	0.457		Peak Found	High	High	Peak Found	Not Found	4.0686
P01111	GTPase NRas OS=Homo sapiens OX=9606 GN=NRAS PE=1 SV=1	NRAS	30	7	29	3	21.2	0.6	0.552	1.096	0.215	0.157	Peak Found	High	High	Peak Found	Peak Found	4.0287	0.0206932
O00429	Dynamin-1-like protein OS=Homo sapiens OX=9606 GN=DNM1L PE=1 SV=2	DNM1L	12	8	12	8	81.8	0.072	0.232	1.563	0.163	0.2	Peak Found	Peak Found	High	Peak Found	Peak Found	3.4288	0.697577
P13716	Delta-aminolevulinic acid dehydratase OS=Homo sapiens OX=9606 GN=ALAD PE=1 SV=1	ALAD	11	4	11	4	36.3	5.792	0.685	1.184	0.502	0.988	High	High	High	High	High	3.4277	0.389978
O95197	Reticulon-3 OS=Homo sapiens OX=9606 GN=RTN3 PE=1 SV=2	RTN3	4	2	5	2	112.5	0.448	0.288	1.317	0.255	0.146	High	High	High	Peak Found	Peak Found	3.4131	0.186898
P84098	60S ribosomal protein L19 OS=Homo sapiens OX=9606 GN=RPL19 PE=1 SV=1	RPL19	5	1	3	1	23.5	1.23	1.075	2.432	0.413	0.384	Peak Found	High	High	Peak Found	Peak Found	3.9624	0.0279715
P61970	Nuclear transport factor 2 OS=Homo sapiens OX=9606 GN=NUTF2 PE=1 SV=1	NUTF2	19	2	4	2	14.5	0.285	0.551	0.115	0.033	0.154	High	High	High	Peak Found	Peak Found	3.3904	0.210525
Q99962	Endophilin-A1 OS=Homo sapiens OX=9606 GN=SH3GL2 PE=1 SV=1	SH3GL2	8	3	3	1	39.9			1.889	0.478		Not Found	Not Found	Peak Found	High	Not Found	3.9519
O43583	Density-regulated protein OS=Homo sapiens OX=9606 GN=DENR PE=1 SV=2	DENR	4	1	6	1	22.1	1.655	1.258	0.878	0.641	0.106	High	High	High	High	High	3.3833	0.118131
P06748	Nucleophosmin OS=Homo sapiens OX=9606 GN=NPM1 PE=1 SV=2	NPM1	37	8	31	8	32.6	2.381	2.26	1.983	0.245	1.069	High	High	High	High	High	3.3607	0.0779231
Q99436	Proteasome subunit beta type-7 OS=Homo sapiens OX=9606 GN=PSMB7 PE=1 SV=1	PSMB7	20	6	13	6	29.9	1.808	0.346	0.979	0.188	0.435	High	High	High	High	Peak Found	3.3526	0.216351
Q6XQN6	Nicotinate phosphoribosyltransferase OS=Homo sapiens OX=9606 GN=NAPRT PE=1 SV=2	NAPRT	19	8	12	8	57.5	0.738	0.426	0.909	0.409	0.004	High	High	High	Peak Found	Peak Found	3.3462	0.208917
P11940	Polyadenylate-binding protein 1 OS=Homo sapiens OX=9606 GN=PABPC1 PE=1 SV=2	PABPC1	15	7	16	7	70.6	0.391	1.388	1.265	0.335	0.272	High	High	High	High	Peak Found	3.3432	0.137238
P58546	Myotrophin OS=Homo sapiens OX=9606 GN=MTPN PE=1 SV=2	MTPN	35	4	27	4	12.9	0.594	0.573	2.382	0.677	0.032	High	High	High	High	High	3.3371	0.247369
P60033	CD81 antigen OS=Homo sapiens OX=9606 GN=CD81 PE=1 SV=1	CD81	12	2	4	2	25.8	1.673		0.553		0.282	High	Not Found	Peak Found	Not Found	Peak Found	3.9468
P15170	Eukaryotic peptide chain release factor GTP-binding subunit ERF3A OS=Homo sapiens OX=9606 GN=GSPT1 PE=1 SV=1	GSPT1	12	5	10	3	55.7	0.307	2.296	0.879	0.394	0.309	High	High	Peak Found	Peak Found	Peak Found	3.302	0.322243
Q9BQG0	Myb-binding protein 1A OS=Homo sapiens OX=9606 GN=MYBBP1A PE=1 SV=2	MYBBP1A	1	1	2	1	148.8	2.365	2.623	1.062	0.421	0.803	Peak Found	High	High	Peak Found	Peak Found	3.2952	0.0764544
Q99417	c-Myc-binding protein OS=Homo sapiens OX=9606 GN=MYCBP PE=1 SV=3	MYCBP	62	5	11	5	12	0.073	0.465	2.342	0.551	0.032	High	High	High	High	Peak Found	3.2933	0.533008
P84101	Small EDRK-rich factor 2 OS=Homo sapiens OX=9606 GN=SERF2 PE=1 SV=1	SERF2	14	1	1	1	6.9	1.321	5.012	0.108	1.175	0.129	Peak Found	Peak Found	Peak Found	Peak Found	Peak Found	3.2929	0.652618
P04040	Catalase OS=Homo sapiens OX=9606 GN=CAT PE=1 SV=3	CAT	43	22	116	22	59.7	3.486	0.561	0.659	0.485	0.468	High	High	High	High	High	3.2921	0.353361
P68371	Tubulin beta-4B chain OS=Homo sapiens OX=9606 GN=TUBB4B PE=1 SV=1	TUBB4B	62	25	139	4	49.8	0.21	0.898	1.455	0.469	0.051	High	High	High	High	High	3.2859	0.288991
Q93034	Cullin-5 OS=Homo sapiens OX=9606 GN=CUL5 PE=1 SV=4	CUL5	3	2	5	2	90.9	0.737	0.727	0.986		0.207	Peak Found	High	High	Not Found	Peak Found	3.9452
Q13740	CD166 antigen OS=Homo sapiens OX=9606 GN=ALCAM PE=1 SV=2	ALCAM	19	10	22	10	65.1	0.546	0.983	2.418	0.058	0.745	Peak Found	High	High	Peak Found	Peak Found	3.2769	0.22998
P21266	Glutathione S-transferase Mu 3 OS=Homo sapiens OX=9606 GN=GSTM3 PE=1 SV=3	GSTM3	9	2	5	2	26.5	2.61	2.631	0.273	0.46	0.662	High	High	Peak Found	Peak Found	Peak Found	3.2763	0.473201
O75340	Programmed cell death protein 6 OS=Homo sapiens OX=9606 GN=PDCD6 PE=1 SV=1	PDCD6	15	3	15	3	21.9	0.706	0.466	1.406	0.273	0.252	High	High	High	High	High	3.2737	0.0807744
Q13094	Lymphocyte cytosolic protein 2 OS=Homo sapiens OX=9606 GN=LCP2 PE=1 SV=1	LCP2	14	8	17	7	60.2	0.196	0.309	2.16	0.364	0.179	High	Peak Found	High	Peak Found	Peak Found	3.2719	0.535871
Q04941	Proteolipid protein 2 OS=Homo sapiens OX=9606 GN=PLP2 PE=1 SV=1	PLP2	9	1	5	1	16.7		1.923	1.137	0.696	0.241	Not Found	High	High	High	Peak Found	3.2657	0.162287
P52272	Heterogeneous nuclear ribonucleoprotein M OS=Homo sapiens OX=9606 GN=HNRNPM PE=1 SV=3	HNRNPM	2	2	4	2	77.5	1.131	3.816	0.756	0.828	0.343	Peak Found	High	High	Peak Found	Peak Found	3.2468	0.244477
P68366	Tubulin alpha-4A chain OS=Homo sapiens OX=9606 GN=TUBA4A PE=1 SV=1	TUBA4A	50	30	114	2	49.9	0.236	0.256	2.96	0.463	0.246	High	High	High	High	High	3.2459	0.672207
Q8WUD1	Ras-related protein Rab-2B OS=Homo sapiens OX=9606 GN=RAB2B PE=1 SV=1	RAB2B	31	6	15	1	24.2	1.191	2.822	0.764		0.405	High	High	High	Not Found	Peak Found	3.9317
P51575	P2X purinoceptor 1 OS=Homo sapiens OX=9606 GN=P2RX1 PE=1 SV=1	P2RX1	14	5	8	5	45	0.396	0.234	2.694	0.383	0.306	Peak Found	Peak Found	High	High	Peak Found	3.2163	0.571523
Q13228	Methanethiol oxidase OS=Homo sapiens OX=9606 GN=SELENBP1 PE=1 SV=2	SELENBP1	10	5	14	5	52.4	8.74	0.701	0.053	0.395	1.574	High	High	High	Peak Found	High	3.2145	0.94885
P50454	Serpin H1 OS=Homo sapiens OX=9606 GN=SERPINH1 PE=1 SV=2	SERPINH1	5	1	3	1	46.4	2.653	3.363	1.045	0.509	0.961	High	High	High	Peak Found	Peak Found	3.2023	0.123303
Q86UP2	Kinectin OS=Homo sapiens OX=9606 GN=KTN1 PE=1 SV=1	KTN1	4	6	16	6	156.2	0.228	1.615	3.215	0.658	0.395	Peak Found	High	High	High	Peak Found	3.2023	0.533608
P36578	60S ribosomal protein L4 OS=Homo sapiens OX=9606 GN=RPL4 PE=1 SV=5	RPL4	11	5	11	5	47.7	1.052	1.233	0.755	0.005	0.628	High	High	High	Peak Found	Peak Found	3.2017	0.210585
P26885	Peptidyl-prolyl cis-trans isomerase FKBP2 OS=Homo sapiens OX=9606 GN=FKBP2 PE=1 SV=2	FKBP2	8	1	1	1	15.6	4.078	1.542	1.104	0.266	1.136	Peak Found	Peak Found	High	Peak Found	Peak Found	3.1973	0.191611
P22061	Protein-L-isoaspartate(D-aspartate) O-methyltransferase OS=Homo sapiens OX=9606 GN=PCMT1 PE=1 SV=4	PCMT1	33	6	17	6	24.6	1.951	0.435	1.573	0.46	0.366	High	High	High	High	High	3.1953	0.204486
Q9Y266	Nuclear migration protein nudC OS=Homo sapiens OX=9606 GN=NUDC PE=1 SV=1	NUDC	28	10	21	10	38.2	0.167	1.226	1.044	0.312	0.197	Peak Found	High	High	Peak Found	High	3.1919	0.373125
P11586	C-1-tetrahydrofolate synthase, cytoplasmic OS=Homo sapiens OX=9606 GN=MTHFD1 PE=1 SV=3	MTHFD1	14	13	24	13	101.5	0.213	0.934	1.072	0.259	0.205	High	High	High	High	Peak Found	3.1882	0.252045
P30041	Peroxiredoxin-6 OS=Homo sapiens OX=9606 GN=PRDX6 PE=1 SV=3	PRDX6	46	12	58	12	25	2.49	0.721	1.259	0.416	0.519	High	High	High	High	High	3.1872	0.114175
P63279	SUMO-conjugating enzyme UBC9 OS=Homo sapiens OX=9606 GN=UBE2I PE=1 SV=1	UBE2I	18	3	4	3	18	0.559	0.15		0.145	0.08	Peak Found	Peak Found	Not Found	Peak Found	Peak Found	3.1511	0.30418
O00116	Alkyldihydroxyacetonephosphate synthase, peroxisomal OS=Homo sapiens OX=9606 GN=AGPS PE=1 SV=1	AGPS	2	1	1	1	72.9		2.224			0.567	Not Found	High	Not Found	Not Found	Peak Found	3.9224
P09211	Glutathione S-transferase P OS=Homo sapiens OX=9606 GN=GSTP1 PE=1 SV=2	GSTP1	40	8	22	8	23.3	0.046	0.607	0.912	0.224	0.108	Peak Found	High	High	High	Peak Found	3.1426	0.642089
Q14520	Hyaluronan-binding protein 2 OS=Homo sapiens OX=9606 GN=HABP2 PE=1 SV=1	HABP2	13	7	34	7	62.6	0.375	3.172	0.801	0.44	0.484	High	High	High	High	High	3.1371	0.417582
P25789	Proteasome subunit alpha type-4 OS=Homo sapiens OX=9606 GN=PSMA4 PE=1 SV=1	PSMA4	16	5	16	5	29.5	2.031	0.835	1.035	0.358	0.307	High	High	High	High	High	3.9108	0.0346113
P35247	Pulmonary surfactant-associated protein D OS=Homo sapiens OX=9606 GN=SFTPD PE=1 SV=3	SFTPD	11	3	7	3	37.7	1.104	4.427	0.589	0.835	0.471	Peak Found	High	High	Peak Found	High	3.124	0.380422
O60486	Plexin-C1 OS=Homo sapiens OX=9606 GN=PLXNC1 PE=1 SV=1	PLXNC1	3	5	6	5	175.6		1.026	0.763	0.391	0.182	Not Found	Peak Found	High	Peak Found	Peak Found	3.1222	0.0997552
P49207	60S ribosomal protein L34 OS=Homo sapiens OX=9606 GN=RPL34 PE=1 SV=3	RPL34	7	1	4	1	13.3	1.075	1.672	1.433	0.644	0.25	High	High	High	Peak Found	Peak Found	3.1171	0.0513324
P17612	cAMP-dependent protein kinase catalytic subunit alpha OS=Homo sapiens OX=9606 GN=PRKACA PE=1 SV=2	PRKACA	10	4	12	4	40.6	0.685	0.132	2.425	0.352	0.343	High	High	High	High	High	3.1098	0.647264
P49792	E3 SUMO-protein ligase RanBP2 OS=Homo sapiens OX=9606 GN=RANBP2 PE=1 SV=2	RANBP2	0	1	4	1	358	1.049	0.259	1.311	0.321	0.242	Peak Found	Peak Found	High	Peak Found	Peak Found	3.1012	0.25422
O95782	AP-2 complex subunit alpha-1 OS=Homo sapiens OX=9606 GN=AP2A1 PE=1 SV=3	AP2A1	7	8	10	8	107.5	0.84	1.99	0.829	0.295	0.494	Peak Found	High	Peak Found	Peak Found	Peak Found	3.0917	0.0840299
P40925	Malate dehydrogenase, cytoplasmic OS=Homo sapiens OX=9606 GN=MDH1 PE=1 SV=4	MDH1	13	4	16	4	36.4	0.849	1.271	1.07	0.625	0.064	High	High	High	High	Peak Found	3.0866	0.150434
Q562R1	Beta-actin-like protein 2 OS=Homo sapiens OX=9606 GN=ACTBL2 PE=1 SV=2	ACTBL2	32	18	103	1	42	0.372	0.204	2.063	0.108	0.462	High	High	High	High	High	3.0865	0.461606
P30273	High affinity immunoglobulin epsilon receptor subunit gamma OS=Homo sapiens OX=9606 GN=FCER1G PE=1 SV=1	FCER1G	33	3	18	3	9.7	0.091	1.363	1.992	0.569	0.177	High	High	High	High	High	3.0795	0.643058
P46781	40S ribosomal protein S9 OS=Homo sapiens OX=9606 GN=RPS9 PE=1 SV=3	RPS9	16	4	12	4	22.6	1.213	0.759	1.505	0.315	0.281	High	High	High	High	Peak Found	3.8893	0.0154108
Q15717	ELAV-like protein 1 OS=Homo sapiens OX=9606 GN=ELAVL1 PE=1 SV=2	ELAVL1	6	1	2	1	36.1	2.967	1.443			0.571	High	High	Not Found	Not Found	Peak Found	3.8616
P16444	Dipeptidase 1 OS=Homo sapiens OX=9606 GN=DPEP1 PE=1 SV=3	DPEP1	4	2	2	2	45.6	3.055	0.99	1.408	0.475		Peak Found	High	Peak Found	Peak Found	Not Found	3.8267
Q6UWD8	Transmembrane protein C16orf54 OS=Homo sapiens OX=9606 GN=C16orf54 PE=1 SV=1	C16orf54	29	4	14	4	24.3	0.082	0.196	1.63	0.239	0.177	High	High	High	Peak Found	High	3.0577	0.770587
Q99832	T-complex protein 1 subunit eta OS=Homo sapiens OX=9606 GN=CCT7 PE=1 SV=2	CCT7	24	12	22	12	59.3	0.694	2.13	1.018	0.23	0.609	High	High	High	Peak Found	High	3.0528	0.138951
P23284	Peptidyl-prolyl cis-trans isomerase B OS=Homo sapiens OX=9606 GN=PPIB PE=1 SV=2	PPIB	38	8	25	8	23.7	1.175	1.11	2.657	0.357	0.514	High	High	High	High	High	3.7826	0.0475439
O43491	Band 4.1-like protein 2 OS=Homo sapiens OX=9606 GN=EPB41L2 PE=1 SV=1	EPB41L2	12	12	29	12	112.5	1.204	2.716	1.324	0.605	0.541	High	High	High	High	Peak Found	3.0506	0.0519378
P08195	4F2 cell-surface antigen heavy chain OS=Homo sapiens OX=9606 GN=SLC3A2 PE=1 SV=3	SLC3A2	19	11	44	11	68	0.858	2.182	1.018	0.639	0.248	High	High	High	High	High	3.05	0.112925
Q8N697	Solute carrier family 15 member 4 OS=Homo sapiens OX=9606 GN=SLC15A4 PE=1 SV=1	SLC15A4	1	1	2	1	62		0.389	2.048		0.323	Not Found	Peak Found	High	Not Found	Peak Found	3.7724
Q92896	Golgi apparatus protein 1 OS=Homo sapiens OX=9606 GN=GLG1 PE=1 SV=2	GLG1	5	5	5	5	134.5	0.349	1.051	2.606	0.503	0.373	Peak Found	High	High	Peak Found	Peak Found	3.0487	0.358087
P62745	Rho-related GTP-binding protein RhoB OS=Homo sapiens OX=9606 GN=RHOB PE=1 SV=1	RHOB	21	5	11	2	22.1	1.027	2.952	1.869	0.659	0.62	Peak Found	High	Peak Found	High	Peak Found	3.0482	0.0807507
Q9NTK5	Obg-like ATPase 1 OS=Homo sapiens OX=9606 GN=OLA1 PE=1 SV=2	OLA1	10	3	3	3	44.7	2.15		1.001	0.419		Peak Found	Not Found	Peak Found	Peak Found	Not Found	3.7601
Q9Y5S1	Transient receptor potential cation channel subfamily V member 2 OS=Homo sapiens OX=9606 GN=TRPV2 PE=1 SV=1	TRPV2	4	3	4	3	85.9	1.016	0.535	0.697	0.26	0.144	Peak Found	Peak Found	High	Peak Found	Peak Found	3.7096	0.0271586
Q15642	Cdc42-interacting protein 4 OS=Homo sapiens OX=9606 GN=TRIP10 PE=1 SV=3	TRIP10	11	5	6	5	68.3		0.417	3.463		0.527	Not Found	Peak Found	High	Not Found	Peak Found	3.6812
P61254	60S ribosomal protein L26 OS=Homo sapiens OX=9606 GN=RPL26 PE=1 SV=1	RPL26	10	2	3	2	17.2	0.991	0.548	1.827	0.276	0.465	Peak Found	Peak Found	High	Peak Found	Peak Found	3.0283	0.127342
P28907	ADP-ribosyl cyclase/cyclic ADP-ribose hydrolase 1 OS=Homo sapiens OX=9606 GN=CD38 PE=1 SV=2	CD38	42	12	25	12	34.3	0.699	1.257	0.811	0.574	0.036	Peak Found	High	High	High	Peak Found	3.024	0.182319
P51151	Ras-related protein Rab-9A OS=Homo sapiens OX=9606 GN=RAB9A PE=1 SV=1	RAB9A	25	4	7	3	22.8	4.128	0.973	0.489	0.658	0.577	High	High	Peak Found	Peak Found	Peak Found	3.0175	0.4472
P54725	UV excision repair protein RAD23 homolog A OS=Homo sapiens OX=9606 GN=RAD23A PE=1 SV=1	RAD23A	17	5	16	2	39.6	2.898	1.091	0.547	0.615	0.39	High	High	High	Peak Found	High	3.009	0.259967
Q92841	Probable ATP-dependent RNA helicase DDX17 OS=Homo sapiens OX=9606 GN=DDX17 PE=1 SV=2	DDX17	4	2	3	2	80.2	3.165	2.242	0.17	0.507		High	High	Peak Found	Peak Found	Not Found	3.6667
P60660	Myosin light polypeptide 6 OS=Homo sapiens OX=9606 GN=MYL6 PE=1 SV=2	MYL6	60	8	52	6	16.9	0.235	0.279	3.843	0.868	0.1	High	High	High	High	High	3.0007	0.628105
P06753	Tropomyosin alpha-3 chain OS=Homo sapiens OX=9606 GN=TPM3 PE=1 SV=2	TPM3	28	8	28	2	32.9	0.087	0.251	2.024	0.216		Peak Found	Peak Found	High	Peak Found	Not Found	3.6451
P31939	Bifunctional purine biosynthesis protein PURH OS=Homo sapiens OX=9606 GN=ATIC PE=1 SV=3	ATIC	15	8	12	8	64.6	0.198	0.615	0.652	0.134		High	High	High	Peak Found	Not Found	3.6443
Q16576	Histone-binding protein RBBP7 OS=Homo sapiens OX=9606 GN=RBBP7 PE=1 SV=1	RBBP7	20	5	11	2	47.8	2.275	1.698	0.929	0.239	0.857	High	High	Peak Found	Peak Found	Peak Found	2.9818	0.128645
P15498	Proto-oncogene vav OS=Homo sapiens OX=9606 GN=VAV1 PE=1 SV=4	VAV1	4	5	8	4	98.3		0.291	0.505	0.11		Not Found	High	High	Peak Found	Not Found	3.6182
Q01433	AMP deaminase 2 OS=Homo sapiens OX=9606 GN=AMPD2 PE=1 SV=2	AMPD2	6	5	14	5	100.6	0.103	0.28	1.539	0.209	0.222	High	High	High	High	Peak Found	2.9729	0.659289
Q06323	Proteasome activator complex subunit 1 OS=Homo sapiens OX=9606 GN=PSME1 PE=1 SV=1	PSME1	42	11	28	11	28.7	0.671	0.643	0.947	0.194	0.225	High	High	High	High	High	3.5975	0.00479558
Q8WWI5	Choline transporter-like protein 1 OS=Homo sapiens OX=9606 GN=SLC44A1 PE=1 SV=1	SLC44A1	11	6	19	6	73.3	1.221	1.08	0.971	0.437	0.17	Peak Found	High	High	High	Peak Found	3.5936	0.0316252
P0DJI8	Serum amyloid A-1 protein OS=Homo sapiens OX=9606 GN=SAA1 PE=1 SV=1	SAA1	58	12	92	4	13.5	1.574	4.789	0.262	0.996	0.495	High	High	High	Peak Found	Peak Found	2.9622	0.641047
P55263	Adenosine kinase OS=Homo sapiens OX=9606 GN=ADK PE=1 SV=2	ADK	10	3	7	3	40.5		0.52	0.435		0.134	High	High	High	Not Found	Peak Found	3.5634
P21810	Biglycan OS=Homo sapiens OX=9606 GN=BGN PE=1 SV=2	BGN	5	2	3	2	41.6	1.579	1.206	0.668	0.324		High	High	Peak Found	Peak Found	Not Found	3.5525
Q13797	Integrin alpha-9 OS=Homo sapiens OX=9606 GN=ITGA9 PE=1 SV=2	ITGA9	2	3	4	3	114.4		0.058	0.128	0.029	0.034	Not Found	Peak Found	High	Peak Found	Peak Found	2.9524	0.129581
P07738	Bisphosphoglycerate mutase OS=Homo sapiens OX=9606 GN=BPGM PE=1 SV=2	BPGM	9	2	3	2	30	5.778	0.465	0.238		0.616	High	Peak Found	Peak Found	Not Found	Peak Found	3.507
Q15691	Microtubule-associated protein RP/EB family member 1 OS=Homo sapiens OX=9606 GN=MAPRE1 PE=1 SV=3	MAPRE1	25	7	23	6	30	0.369	0.605	1.915	0.406	0.248	High	High	High	High	Peak Found	2.945	0.279128
Q9BRG1	Vacuolar protein-sorting-associated protein 25 OS=Homo sapiens OX=9606 GN=VPS25 PE=1 SV=1	VPS25	5	1	2	1	20.7			1.239	0.39	0.322	Not Found	Not Found	High	Peak Found	Peak Found	3.4803
P27708	CAD protein OS=Homo sapiens OX=9606 GN=CAD PE=1 SV=3	CAD	3	7	10	6	242.8	0.624	1.706	1.51	0.328	0.542	Peak Found	High	High	Peak Found	Peak Found	2.9425	0.107788
Q9NRW1	Ras-related protein Rab-6B OS=Homo sapiens OX=9606 GN=RAB6B PE=1 SV=1	RAB6B	26	5	11	3	23.4	0.635	0.047	2.844	0.342	0.458	Peak Found	Peak Found	High	Peak Found	Peak Found	2.9383	0.950415
Q13085	Acetyl-CoA carboxylase 1 OS=Homo sapiens OX=9606 GN=ACACA PE=1 SV=2	ACACA	0	1	1	1	265.4	0.771	0.949	1.068	0.298	0.238	Peak Found	Peak Found	Peak Found	Peak Found	Peak Found	3.4677	0.00361412
P17252	Protein kinase C alpha type OS=Homo sapiens OX=9606 GN=PRKCA PE=1 SV=4	PRKCA	4	3	5	1	76.7	1.428		1.751	0.46		Peak Found	Not Found	High	Peak Found	Not Found	3.4554
O75347	Tubulin-specific chaperone A OS=Homo sapiens OX=9606 GN=TBCA PE=1 SV=3	TBCA	49	7	24	7	12.8	0.534	1.349	1.814	0.609	0.233	High	High	High	High	Peak Found	2.9272	0.171385
P07108	Acyl-CoA-binding protein OS=Homo sapiens OX=9606 GN=DBI PE=1 SV=2	DBI	48	5	25	5	10	0.937	0.89	1.179	0.32	0.263	High	High	High	Peak Found	High	3.4374	0.00268727
Q92608	Dedicator of cytokinesis protein 2 OS=Homo sapiens OX=9606 GN=DOCK2 PE=1 SV=2	DOCK2	6	13	25	13	211.8	0.123	1.649	1.134	0.412	0.252	Peak Found	High	High	High	High	2.9177	0.587716
P00533	Epidermal growth factor receptor OS=Homo sapiens OX=9606 GN=EGFR PE=1 SV=2	EGFR	1	1	2	1	134.2	0.97	0.455			0.21	High	High	Not Found	Not Found	Peak Found	3.3929
Q9Y6E2	Basic leucine zipper and W2 domain-containing protein 2 OS=Homo sapiens OX=9606 GN=BZW2 PE=1 SV=1	BZW2	5	3	4	3	48.1	1.212	0.818	1.066	0.305		Peak Found	High	Peak Found	Peak Found	Not Found	3.3836
P48739	Phosphatidylinositol transfer protein beta isoform OS=Homo sapiens OX=9606 GN=PITPNB PE=1 SV=2	PITPNB	21	5	12	5	31.5	0.606	1.641	1.348	0.609	0.216	High	High	Peak Found	High	Peak Found	2.9051	0.137049
P68871	Hemoglobin subunit beta OS=Homo sapiens OX=9606 GN=HBB PE=1 SV=2	HBB	88	52	715	31	16	8.305	0.557	0.28	0.361	1.738	High	High	High	High	High	2.9036	0.840742
Q71UI9	Histone H2A.V OS=Homo sapiens OX=9606 GN=H2AZ2 PE=1 SV=3	H2AZ2	29	4	26	3	13.5	0.752	1.368	1.091	0.408	0.237	High	High	High	High	Peak Found	3.3189	0.028294
P62753	40S ribosomal protein S6 OS=Homo sapiens OX=9606 GN=RPS6 PE=1 SV=1	RPS6	8	2	7	2	28.7	0.961	1.672	2.336	0.724	0.421	High	High	High	High	Peak Found	2.8932	0.0770533
P38646	Stress-70 protein, mitochondrial OS=Homo sapiens OX=9606 GN=HSPA9 PE=1 SV=2	HSPA9	14	8	14	7	73.6	2.279	0.885	2.333	0.464	0.803	High	High	High	Peak Found	Peak Found	2.8924	0.115713
Q00796	Sorbitol dehydrogenase OS=Homo sapiens OX=9606 GN=SORD PE=1 SV=4	SORD	10	3	12	3	38.3	0.859	1.139	2.09	0.417	0.414	High	High	High	High	Peak Found	3.2796	0.0458237
Q99733	Nucleosome assembly protein 1-like 4 OS=Homo sapiens OX=9606 GN=NAP1L4 PE=1 SV=1	NAP1L4	17	5	20	5	42.8	1.028	0.651	1.476	0.633	0.095	High	High	High	High	Peak Found	2.8892	0.166348
A0A0C4DH24	Immunoglobulin kappa variable 6-21 OS=Homo sapiens OX=9606 GN=IGKV6-21 PE=3 SV=1	IGKV6-21	11	1	2	1	12.4	2.734	0.645		0.522		Peak Found	High	Not Found	Peak Found	Not Found	3.2366
Q8NF91	Nesprin-1 OS=Homo sapiens OX=9606 GN=SYNE1 PE=1 SV=4	SYNE1	0	2	5	2	1010.5	1.608	1.272	0.99	0.41		High	High	High	Peak Found	Not Found	3.1463
Q9UJS0	Calcium-binding mitochondrial carrier protein Aralar2 OS=Homo sapiens OX=9606 GN=SLC25A13 PE=1 SV=2	SLC25A13	3	1	1	1	74.1	2.448	1.711			0.664	Peak Found	High	Not Found	Not Found	Peak Found	3.1318
P16452	Erythrocyte membrane protein band 4.2 OS=Homo sapiens OX=9606 GN=EPB42 PE=1 SV=3	EPB42	20	12	30	12	77	8.726	0.604	0.096	0.241	1.946	High	High	Peak Found	High	High	2.8733	0.940239
P04080	Cystatin-B OS=Homo sapiens OX=9606 GN=CSTB PE=1 SV=2	CSTB	68	5	10	5	11.1	2.986	2.103	0.904	0.727	0.668	Peak Found	High	High	High	Peak Found	2.864	0.132977
P11233	Ras-related protein Ral-A OS=Homo sapiens OX=9606 GN=RALA PE=1 SV=1	RALA	29	6	27	3	23.6	0.601	0.596	0.717	0.124	0.323	High	Peak Found	High	Peak Found	High	2.8546	0.0506874
Q96B97	SH3 domain-containing kinase-binding protein 1 OS=Homo sapiens OX=9606 GN=SH3KBP1 PE=1 SV=2	SH3KBP1	16	11	16	11	73.1		0.61	1.195	0.178	0.456	Not Found	High	High	Peak Found	Peak Found	2.847	0.198074
Q9NYU2	UDP-glucose:glycoprotein glucosyltransferase 1 OS=Homo sapiens OX=9606 GN=UGGT1 PE=1 SV=3	UGGT1	1	2	3	2	177.1	3.762	1.59	0.785	1.067	0.373	High	High	Peak Found	Peak Found	Peak Found	2.8412	0.259616
Q9HB71	Calcyclin-binding protein OS=Homo sapiens OX=9606 GN=CACYBP PE=1 SV=2	CACYBP	29	6	17	6	26.2	0.597	1.087	0.932	0.435	0.18	High	High	High	Peak Found	High	2.8358	0.0708458
P08962	CD63 antigen OS=Homo sapiens OX=9606 GN=CD63 PE=1 SV=2	CD63	8	2	6	2	25.6	0.071	0.75	2.337	0.343		Peak Found	High	High	Peak Found	Not Found	3.069
P08572	Collagen alpha-2(IV) chain OS=Homo sapiens OX=9606 GN=COL4A2 PE=1 SV=4	COL4A2	5	7	28	7	167.4	0.218	0.3	2.203	0.466	0.18	High	High	High	High	High	2.808	0.594443
P04439	HLA class I histocompatibility antigen, A alpha chain OS=Homo sapiens OX=9606 GN=HLA-A PE=1 SV=2	HLA-A	42	17	70	4	40.8	0.216	1.728	1.038	0.444	0.267	High	High	High	High	High	2.7961	0.432613
P43686	26S proteasome regulatory subunit 6B OS=Homo sapiens OX=9606 GN=PSMC4 PE=1 SV=2	PSMC4	14	6	11	6	47.3	0.292	0.64	1.885	0.647	0.025	High	High	High	Peak Found	Peak Found	2.7946	0.307853
P62328	Thymosin beta-4 OS=Homo sapiens OX=9606 GN=TMSB4X PE=1 SV=2	TMSB4X	27	1	7	1	5.1	0.143	0.331	2.531	0.502	0.216	High	High	High	Peak Found	Peak Found	2.7902	0.7479
P24386	Rab proteins geranylgeranyltransferase component A 1 OS=Homo sapiens OX=9606 GN=CHM PE=1 SV=3	CHM	1	1	1	1	73.4		0.516	0.625	0.187		Not Found	Peak Found	Peak Found	Peak Found	Not Found	3.0508
Q8N2S1	Latent-transforming growth factor beta-binding protein 4 OS=Homo sapiens OX=9606 GN=LTBP4 PE=1 SV=2	LTBP4	1	2	13	2	173.3	0.749	0.219	3.845	0.536	0.616	High	Peak Found	High	High	High	2.7853	0.733757
P20073	Annexin A7 OS=Homo sapiens OX=9606 GN=ANXA7 PE=1 SV=3	ANXA7	17	8	22	7	52.7	0.618	0.28	3.568	0.672	0.398	High	High	High	High	High	2.7826	0.649197
P33240	Cleavage stimulation factor subunit 2 OS=Homo sapiens OX=9606 GN=CSTF2 PE=1 SV=1	CSTF2	2	1	1	1	60.9		1.958		0.642		Not Found	High	Not Found	Peak Found	Not Found	3.0498
Q9H0U4	Ras-related protein Rab-1B OS=Homo sapiens OX=9606 GN=RAB1B PE=1 SV=1	RAB1B	46	11	60	8	22.2	0.265	0.53	1.556	0.387	0.177	High	High	High	High	Peak Found	2.779	0.334141
O75886	Signal transducing adapter molecule 2 OS=Homo sapiens OX=9606 GN=STAM2 PE=1 SV=1	STAM2	4	2	3	2	58.1	0.518	0.37	2.327		0.352	Peak Found	High	Peak Found	Not Found	Peak Found	3.0445
Q14315	Filamin-C OS=Homo sapiens OX=9606 GN=FLNC PE=1 SV=3	FLNC	4	13	48	2	290.8	0.187	0.084	2.175	0.162	0.427	High	Peak Found	Peak Found	Peak Found	Peak Found	2.7685	0.883188
Q8TDQ1	CMRF35-like molecule 1 OS=Homo sapiens OX=9606 GN=CD300LF PE=1 SV=3	CD300LF	11	3	3	3	32.3	0.509	0.459	0.306	0.176	0.103	Peak Found	Peak Found	Peak Found	Peak Found	Peak Found	3.0442	0.0284005
Q00839	Heterogeneous nuclear ribonucleoprotein U OS=Homo sapiens OX=9606 GN=HNRNPU PE=1 SV=6	HNRNPU	6	3	6	3	90.5	2.655	3.273	1.045	0.681	1	High	High	High	Peak Found	Peak Found	2.7654	0.145978
P51809	Vesicle-associated membrane protein 7 OS=Homo sapiens OX=9606 GN=VAMP7 PE=1 SV=3	VAMP7	16	4	7	4	24.9	1	0.108	1.73	0.438	0.25	High	Peak Found	High	High	Peak Found	2.75	0.657418
Q08209	Serine/threonine-protein phosphatase 2B catalytic subunit alpha isoform OS=Homo sapiens OX=9606 GN=PPP3CA PE=1 SV=1	PPP3CA	13	7	15	3	58.7		1.406	1.103	0.838	0.076	Not Found	High	Peak Found	High	Peak Found	2.7451	0.316748
Q9HBI1	Beta-parvin OS=Homo sapiens OX=9606 GN=PARVB PE=1 SV=1	PARVB	19	6	30	6	41.7	0.185	0.023	2.074	0.227	0.329	High	High	High	High	High	2.7362	0.878807
O15078	Centrosomal protein of 290 kDa OS=Homo sapiens OX=9606 GN=CEP290 PE=1 SV=2	CEP290	0	1	1	1	290.2		1.957		0.646		Not Found	High	Not Found	Peak Found	Not Found	3.0294
Q15746	Myosin light chain kinase, smooth muscle OS=Homo sapiens OX=9606 GN=MYLK PE=1 SV=4	MYLK	5	9	21	9	210.6	5.105	1.616	0.728	0.449	1.378	Peak Found	Peak Found	High	Peak Found	Peak Found	2.7181	0.392665
Q15631	Translin OS=Homo sapiens OX=9606 GN=TSN PE=1 SV=1	TSN	4	1	2	1	26.2	0.174	0.987	1.222	0.282	0.303	Peak Found	Peak Found	High	Peak Found	Peak Found	2.7157	0.439073
P56545	C-terminal-binding protein 2 OS=Homo sapiens OX=9606 GN=CTBP2 PE=1 SV=1	CTBP2	4	2	3	2	48.9	0.906	1.028	1.486	0.381		Peak Found	High	Peak Found	Peak Found	Not Found	2.9921
P41567	Eukaryotic translation initiation factor 1 OS=Homo sapiens OX=9606 GN=EIF1 PE=1 SV=1	EIF1	29	4	8	4	12.7		1.016	0.573	0.266		Not Found	High	High	Peak Found	Not Found	2.9868
P15374	Ubiquitin carboxyl-terminal hydrolase isozyme L3 OS=Homo sapiens OX=9606 GN=UCHL3 PE=1 SV=1	UCHL3	8	2	6	2	26.2	1.445	0.634	1.387	0.529	0.324	High	High	High	High	Peak Found	2.7089	0.0910491
Q9Y265	RuvB-like 1 OS=Homo sapiens OX=9606 GN=RUVBL1 PE=1 SV=1	RUVBL1	22	8	19	8	50.2	3.83	1.573	0.873	0.664	0.884	High	High	High	Peak Found	Peak Found	2.7028	0.242735
Q16851	UTP--glucose-1-phosphate uridylyltransferase OS=Homo sapiens OX=9606 GN=UGP2 PE=1 SV=5	UGP2	25	12	29	12	56.9	0.925	1.698	0.561	0.434	0.357	High	High	High	High	Peak Found	2.6835	0.124089
Q05682	Caldesmon OS=Homo sapiens OX=9606 GN=CALD1 PE=1 SV=3	CALD1	9	6	9	6	93.2	0.595	0.468	3.919	0.439	0.799	Peak Found	Peak Found	High	Peak Found	Peak Found	2.6828	0.580718
P05198	Eukaryotic translation initiation factor 2 subunit 1 OS=Homo sapiens OX=9606 GN=EIF2S1 PE=1 SV=3	EIF2S1	16	5	6	5	36.1	3.683	0.425	1.582	0.511	0.91	High	High	Peak Found	Peak Found	Peak Found	2.6695	0.474034
Q9BRF8	Serine/threonine-protein phosphatase CPPED1 OS=Homo sapiens OX=9606 GN=CPPED1 PE=1 SV=3	CPPED1	6	2	7	2	35.5	0.69	2.034	1.227	0.585	0.404	High	High	High	High	Peak Found	2.6633	0.124452
Q04323	UBX domain-containing protein 1 OS=Homo sapiens OX=9606 GN=UBXN1 PE=1 SV=2	UBXN1	7	2	3	2	33.3		0.469	1.123	0.268		Not Found	Peak Found	High	Peak Found	Not Found	2.9701
P37802	Transgelin-2 OS=Homo sapiens OX=9606 GN=TAGLN2 PE=1 SV=3	TAGLN2	56	11	38	11	22.4	0.36	0.484	2.912	0.649	0.293	High	High	High	High	High	2.6582	0.547721
P41217	OX-2 membrane glycoprotein OS=Homo sapiens OX=9606 GN=CD200 PE=1 SV=4	CD200	4	1	2	1	31.2		3.744	0.248	0.689	0.813	Not Found	High	Peak Found	Peak Found	Peak Found	2.6578	0.869719
Q6IA69	Glutamine-dependent NAD(+) synthetase OS=Homo sapiens OX=9606 GN=NADSYN1 PE=1 SV=3	NADSYN1	6	3	3	3	79.2	2.575	0.972	0.471	0.87	0.147	Peak Found	High	Peak Found	Peak Found	Peak Found	2.6339	0.323097
P28066	Proteasome subunit alpha type-5 OS=Homo sapiens OX=9606 GN=PSMA5 PE=1 SV=3	PSMA5	32	6	21	6	26.4	1.113	0.811	1.464	0.622	0.237	High	High	High	High	Peak Found	2.6294	0.0884655
Q9NPP4	NLR family CARD domain-containing protein 4 OS=Homo sapiens OX=9606 GN=NLRC4 PE=1 SV=2	NLRC4	1	1	2	1	116.1		0.14	0.37	0.086		Not Found	Peak Found	High	Peak Found	Not Found	2.9651
O43390	Heterogeneous nuclear ribonucleoprotein R OS=Homo sapiens OX=9606 GN=HNRNPR PE=1 SV=1	HNRNPR	7	4	9	3	70.9	2.967	0.706	0.72	0.448	0.667	High	High	High	Peak Found	High	2.6266	0.325237
P04049	RAF proto-oncogene serine/threonine-protein kinase OS=Homo sapiens OX=9606 GN=RAF1 PE=1 SV=1	RAF1	2	1	1	1	73		0.887	0.694	0.254	0.28	Not Found	Peak Found	Peak Found	Peak Found	Peak Found	2.9607	0.0146376
O75874	Isocitrate dehydrogenase [NADP] cytoplasmic OS=Homo sapiens OX=9606 GN=IDH1 PE=1 SV=2	IDH1	23	10	17	7	46.6	0.414	0.493	1.851	0.511	0.191	Peak Found	High	High	High	Peak Found	2.6192	0.323671
Q9Y608	Leucine-rich repeat flightless-interacting protein 2 OS=Homo sapiens OX=9606 GN=LRRFIP2 PE=1 SV=1	LRRFIP2	6	4	9	3	82.1	0.403		2.502	0.491		Peak Found	Not Found	High	Peak Found	Not Found	2.9582
P31942	Heterogeneous nuclear ribonucleoprotein H3 OS=Homo sapiens OX=9606 GN=HNRNPH3 PE=1 SV=2	HNRNPH3	11	2	4	2	36.9	2.694	1.713	0.926		0.603	High	High	High	Not Found	Peak Found	2.948
P40616	ADP-ribosylation factor-like protein 1 OS=Homo sapiens OX=9606 GN=ARL1 PE=1 SV=1	ARL1	6	1	1	1	20.4	0.399	0.27	1.002	0.199	0.229	Peak Found	Peak Found	Peak Found	Peak Found	Peak Found	2.6028	0.210084
P25398	40S ribosomal protein S12 OS=Homo sapiens OX=9606 GN=RPS12 PE=1 SV=3	RPS12	17	2	7	2	14.5	1.51	1.818	1.026	0.47	0.518	Peak Found	High	High	Peak Found	Peak Found	2.9379	0.0175202
O75643	U5 small nuclear ribonucleoprotein 200 kDa helicase OS=Homo sapiens OX=9606 GN=SNRNP200 PE=1 SV=2	SNRNP200	1	2	7	2	244.4	2.864	3.114	0.915	0.65	1.126	High	High	Peak Found	High	High	2.5875	0.217278
O43914	TYRO protein tyrosine kinase-binding protein OS=Homo sapiens OX=9606 GN=TYROBP PE=1 SV=1	TYROBP	27	2	9	2	12.2		0.625	0.645	0.443	0.048	Not Found	High	High	High	Peak Found	2.5866	0.31662
Q02790	Peptidyl-prolyl cis-trans isomerase FKBP4 OS=Homo sapiens OX=9606 GN=FKBP4 PE=1 SV=3	FKBP4	11	4	14	4	51.8	0.776	1.821	1.285	0.647	0.357	High	High	High	High	Peak Found	2.5777	0.0963013
P60866	40S ribosomal protein S20 OS=Homo sapiens OX=9606 GN=RPS20 PE=1 SV=1	RPS20	10	1	4	1	13.4	1.612	1.103	1.249	0.355	0.547	High	High	High	Peak Found	Peak Found	2.9298	0.0152239
Q12904	Aminoacyl tRNA synthase complex-interacting multifunctional protein 1 OS=Homo sapiens OX=9606 GN=AIMP1 PE=1 SV=2	AIMP1	22	5	10	5	34.3	0.401	1.448	2.696	0.433	0.747	High	High	High	Peak Found	High	2.5678	0.41274
O15551	Claudin-3 OS=Homo sapiens OX=9606 GN=CLDN3 PE=1 SV=1	CLDN3	12	2	5	2	23.3		0.107	3.294	1.109	0.22	Not Found	Peak Found	High	High	Peak Found	2.5591	0.931524
P07195	L-lactate dehydrogenase B chain OS=Homo sapiens OX=9606 GN=LDHB PE=1 SV=2	LDHB	32	12	48	10	36.6	0.815	0.528	1.454	0.436	0.293	High	High	High	High	High	2.5578	0.121248
P35813	Protein phosphatase 1A OS=Homo sapiens OX=9606 GN=PPM1A PE=1 SV=1	PPM1A	16	5	8	5	42.4	0.263	0.738	2.083	0.563	0.245	Peak Found	Peak Found	High	Peak Found	Peak Found	2.5446	0.468176
P26368	Splicing factor U2AF 65 kDa subunit OS=Homo sapiens OX=9606 GN=U2AF2 PE=1 SV=4	U2AF2	4	1	2	1	53.5	2.7	1.544			0.727	High	High	Not Found	Not Found	Peak Found	2.9188
P32320	Cytidine deaminase OS=Homo sapiens OX=9606 GN=CDA PE=1 SV=2	CDA	36	3	4	3	16.2	0.39		0.718	0.036	0.4	Peak Found	Not Found	High	Peak Found	Peak Found	2.5413	0.354683
P61758	Prefoldin subunit 3 OS=Homo sapiens OX=9606 GN=VBP1 PE=1 SV=4	VBP1	19	3	5	3	22.6	0.374	0.522	1.459	0.252	0.367	High	High	High	Peak Found	Peak Found	2.5363	0.253168
Q13200	26S proteasome non-ATPase regulatory subunit 2 OS=Homo sapiens OX=9606 GN=PSMD2 PE=1 SV=3	PSMD2	6	5	13	5	100.1	1.845	0.625	0.802	0.419	0.443	High	High	High	Peak Found	Peak Found	2.5305	0.149328
Q12765	Secernin-1 OS=Homo sapiens OX=9606 GN=SCRN1 PE=1 SV=2	SCRN1	8	3	6	3	46.4	0.785	0.9		0.289		Peak Found	High	Not Found	High	Not Found	2.9152
Q07866	Kinesin light chain 1 OS=Homo sapiens OX=9606 GN=KLC1 PE=1 SV=2	KLC1	8	4	6	4	65.3			0.323	0.111		Not Found	Not Found	High	Peak Found	High	2.9099
O95831	Apoptosis-inducing factor 1, mitochondrial OS=Homo sapiens OX=9606 GN=AIFM1 PE=1 SV=1	AIFM1	3	1	2	1	66.9	1.74	2.119			0.666	High	High	Not Found	Not Found	Peak Found	2.8971
O15389	Sialic acid-binding Ig-like lectin 5 OS=Homo sapiens OX=9606 GN=SIGLEC5 PE=1 SV=1	SIGLEC5	4	2	4	2	60.7	0.4	0.507	0.281	0.137		Peak Found	High	High	Peak Found	Not Found	2.8905
P61769	Beta-2-microglobulin OS=Homo sapiens OX=9606 GN=B2M PE=1 SV=1	B2M	57	13	62	13	13.7	0.209	2.159	1.313	0.629	0.35	High	High	High	High	High	2.5066	0.580441
P05976	Myosin light chain 1/3, skeletal muscle isoform OS=Homo sapiens OX=9606 GN=MYL1 PE=1 SV=3	MYL1	18	4	10	4	21.1	0.001	0.23	3.961	1.114	0.002	Peak Found	High	High	High	Peak Found	2.5042	0.866163
O14579	Coatomer subunit epsilon OS=Homo sapiens OX=9606 GN=COPE PE=1 SV=3	COPE	22	3	7	3	34.5	3.029	2.754	0.444	0.398	1.268	High	High	High	Peak Found	High	2.4918	0.45742
P43405	Tyrosine-protein kinase SYK OS=Homo sapiens OX=9606 GN=SYK PE=1 SV=1	SYK	10	7	15	7	72	0.145	1.789	1.272	0.735	0.124	Peak Found	High	High	High	High	2.4882	0.543865
Q12965	Unconventional myosin-Ie OS=Homo sapiens OX=9606 GN=MYO1E PE=1 SV=2	MYO1E	4	4	5	1	127		2.002	0.725	0.473		Not Found	High	Peak Found	Peak Found	Not Found	2.8827
Q9H993	Damage-control phosphatase ARMT1 OS=Homo sapiens OX=9606 GN=ARMT1 PE=1 SV=1	ARMT1	7	2	3	2	51.1	2.374	1.983	0.847		0.602	High	High	Peak Found	Not Found	Peak Found	2.8815
O00194	Ras-related protein Rab-27B OS=Homo sapiens OX=9606 GN=RAB27B PE=1 SV=4	RAB27B	45	8	27	7	24.6	0.198	0.149	2.889	0.378	0.497	High	High	High	High	High	2.4655	0.990857
Q96HE7	ERO1-like protein alpha OS=Homo sapiens OX=9606 GN=ERO1A PE=1 SV=2	ERO1A	4	1	2	1	54.4	3.483	2.753	0.886	0.612	1.314	High	High	Peak Found	Peak Found	Peak Found	2.4652	0.273874
Q9H6S3	Epidermal growth factor receptor kinase substrate 8-like protein 2 OS=Homo sapiens OX=9606 GN=EPS8L2 PE=1 SV=2	EPS8L2	1	1	1	1	80.6	0.443	4.272	0.444	0.597		Peak Found	High	Peak Found	Peak Found	Not Found	2.8805
Q13404	Ubiquitin-conjugating enzyme E2 variant 1 OS=Homo sapiens OX=9606 GN=UBE2V1 PE=1 SV=2	UBE2V1	15	2	7	2	16.5	2.213	1.171	0.791	0.499		High	High	High	High	Not Found	2.7889
Q99497	Parkinson disease protein 7 OS=Homo sapiens OX=9606 GN=PARK7 PE=1 SV=2	PARK7	28	6	23	6	19.9	0.777	0.29	1.797	0.394	0.385	High	High	High	High	High	2.451	0.415352
Q5JSL3	Dedicator of cytokinesis protein 11 OS=Homo sapiens OX=9606 GN=DOCK11 PE=1 SV=2	DOCK11	5	10	18	9	237.5	4.525	0.732	0.755	0.951	0.687	Peak Found	High	High	High	Peak Found	2.4469	0.557015
P02730	Band 3 anion transport protein OS=Homo sapiens OX=9606 GN=SLC4A1 PE=1 SV=3	SLC4A1	18	17	118	17	101.7	8.285	0.537	0.192	0.286	2.171	High	High	High	High	High	2.4458	0.916732
P35611	Alpha-adducin OS=Homo sapiens OX=9606 GN=ADD1 PE=1 SV=2	ADD1	9	5	13	5	80.9	1.924	0.737	1.69	0.975	0.215	Peak Found	High	High	High	Peak Found	2.4375	0.214933
P62330	ADP-ribosylation factor 6 OS=Homo sapiens OX=9606 GN=ARF6 PE=1 SV=2	ARF6	21	3	8	3	20.1	0.238	0.743	0.906	0.319	0.198	Peak Found	High	High	Peak Found	Peak Found	2.4333	0.266791
P26641	Elongation factor 1-gamma OS=Homo sapiens OX=9606 GN=EEF1G PE=1 SV=3	EEF1G	12	8	19	8	50.1	0.361	1.307	1.402	0.65	0.192	High	High	High	High	Peak Found	2.4307	0.30338
Q9UBW5	Bridging integrator 2 OS=Homo sapiens OX=9606 GN=BIN2 PE=1 SV=3	BIN2	20	11	32	11	61.8	0.976	0.211	2.447	0.721	0.277	High	High	High	High	High	2.4275	0.600681
O00241	Signal-regulatory protein beta-1 OS=Homo sapiens OX=9606 GN=SIRPB1 PE=1 SV=5	SIRPB1	12	5	13	2	43.2		1.012	0.379	0.25		Not Found	High	Peak Found	Peak Found	Not Found	2.782
Q9NP72	Ras-related protein Rab-18 OS=Homo sapiens OX=9606 GN=RAB18 PE=1 SV=1	RAB18	11	2	4	1	23		0.627	1.606	0.491	0.43	Not Found	Peak Found	High	Peak Found	Peak Found	2.4245	0.241768
Q6GMV3	Putative peptidyl-tRNA hydrolase PTRHD1 OS=Homo sapiens OX=9606 GN=PTRHD1 PE=1 SV=1	PTRHD1	12	2	3	2	15.8	0.583	3.217	1.142	0.522	0.839	Peak Found	Peak Found	High	Peak Found	Peak Found	2.4208	0.390106
P42566	Epidermal growth factor receptor substrate 15 OS=Homo sapiens OX=9606 GN=EPS15 PE=1 SV=2	EPS15	14	12	32	12	98.6	3.843	1.064	1.172	0.434	1.241	High	High	High	High	Peak Found	2.4195	0.29755
P50995	Annexin A11 OS=Homo sapiens OX=9606 GN=ANXA11 PE=1 SV=1	ANXA11	22	12	37	10	54.4	0.192	0.66	1.923	0.675	0.09	Peak Found	High	High	High	Peak Found	2.4183	0.474876
A0A075B6H7	Probable non-functional immunoglobulin kappa variable 3-7 OS=Homo sapiens OX=9606 GN=IGKV3-7 PE=5 SV=1	IGKV3-7	32	4	14	1	12.8	1.974	1.452	1.175	0.4	0.705	High	High	Peak Found	Peak Found	Peak Found	2.7759	0.036384
P19320	Vascular cell adhesion protein 1 OS=Homo sapiens OX=9606 GN=VCAM1 PE=1 SV=1	VCAM1	6	5	13	5	81.2	5.056	0.416	0.794	0.269	1.461	High	High	High	High	High	2.4146	0.618887
P17844	Probable ATP-dependent RNA helicase DDX5 OS=Homo sapiens OX=9606 GN=DDX5 PE=1 SV=1	DDX5	3	1	3	1	69.1	2.643	3.239	0.944	0.969	0.918	High	High	High	Peak Found	Peak Found	2.4116	0.223206
P61225	Ras-related protein Rap-2b OS=Homo sapiens OX=9606 GN=RAP2B PE=1 SV=1	RAP2B	29	6	28	2	20.5	2.421	0.459	1.411	0.61	0.577	High	High	High	High	High	2.41	0.366046
Q6Q0C0	E3 ubiquitin-protein ligase TRAF7 OS=Homo sapiens OX=9606 GN=TRAF7 PE=1 SV=1	TRAF7	1	1	2	1	74.6	0.37	1.687	1.645	0.449	0.577	Peak Found	High	High	Peak Found	Peak Found	2.4055	0.372546
Q08257	Quinone oxidoreductase OS=Homo sapiens OX=9606 GN=CRYZ PE=1 SV=1	CRYZ	3	1	1	1	35.2		0.079	0.866	0.133	0.26	Not Found	Peak Found	Peak Found	Peak Found	Peak Found	2.4046	0.80952
P84095	Rho-related GTP-binding protein RhoG OS=Homo sapiens OX=9606 GN=RHOG PE=1 SV=1	RHOG	32	5	33	4	21.3	0.3	1.759	0.987	0.629	0.217	High	High	High	High	High	2.4003	0.392174
P59998	Actin-related protein 2/3 complex subunit 4 OS=Homo sapiens OX=9606 GN=ARPC4 PE=1 SV=3	ARPC4	23	4	18	4	19.7	0.34	0.535	1.818	0.4	0.348	High	High	High	High	High	2.4002	0.41152
Q8N3D4	EH domain-binding protein 1-like protein 1 OS=Homo sapiens OX=9606 GN=EHBP1L1 PE=1 SV=2	EHBP1L1	7	7	12	7	161.8	1.269	0.994	1.042	0.731	0.187	High	High	High	Peak Found	Peak Found	2.4001	0.126553
P37840	Alpha-synuclein OS=Homo sapiens OX=9606 GN=SNCA PE=1 SV=1	SNCA	16	2	6	2	14.5	3.978	0.191	1.725	0.905	0.735	High	Peak Found	High	High	High	2.3959	0.818054
P55735	Protein SEC13 homolog OS=Homo sapiens OX=9606 GN=SEC13 PE=1 SV=3	SEC13	13	4	9	4	35.5	0.191	0.897	1.503	0.312		Peak Found	High	High	Peak Found	Not Found	2.7682
Q9Y5K6	CD2-associated protein OS=Homo sapiens OX=9606 GN=CD2AP PE=1 SV=1	CD2AP	2	1	2	1	71.4			0.79	0.289		Not Found	Not Found	High	Peak Found	Not Found	2.7336
P61966	AP-1 complex subunit sigma-1A OS=Homo sapiens OX=9606 GN=AP1S1 PE=1 SV=1	AP1S1	4	1	2	1	18.7		2.62	0.497		0.575	Not Found	High	High	Not Found	Peak Found	2.7104
P16333	Cytoplasmic protein NCK1 OS=Homo sapiens OX=9606 GN=NCK1 PE=1 SV=1	NCK1	14	6	13	4	42.8	0.538	0.596	2.105	0.363	0.545	Peak Found	High	High	High	Peak Found	2.3781	0.330511
P05023	Sodium/potassium-transporting ATPase subunit alpha-1 OS=Homo sapiens OX=9606 GN=ATP1A1 PE=1 SV=1	ATP1A1	33	34	125	18	112.8	0.178	2.064	1.26	0.613	0.372	High	High	High	High	High	2.3702	0.657531
P30086	Phosphatidylethanolamine-binding protein 1 OS=Homo sapiens OX=9606 GN=PEBP1 PE=1 SV=3	PEBP1	58	12	51	12	21	1.073	1.134	0.896	0.64	0.233	High	High	High	High	High	2.3696	0.085486
P13473	Lysosome-associated membrane glycoprotein 2 OS=Homo sapiens OX=9606 GN=LAMP2 PE=1 SV=2	LAMP2	4	2	9	2	44.9	0.173	0.713	3.369	0.657	0.541	High	High	High	High	High	2.3678	0.852565
P62263	40S ribosomal protein S14 OS=Homo sapiens OX=9606 GN=RPS14 PE=1 SV=3	RPS14	42	5	14	5	16.3	0.886	1.711	1.049	0.457		High	High	High	High	Not Found	2.6594
Q7Z478	ATP-dependent RNA helicase DHX29 OS=Homo sapiens OX=9606 GN=DHX29 PE=1 SV=2	DHX29	1	1	2	1	155.1	0.477	0.551	1.488	0.319		Peak Found	Peak Found	High	Peak Found	Not Found	2.629
P01116	GTPase KRas OS=Homo sapiens OX=9606 GN=KRAS PE=1 SV=1	KRAS	25	5	27	1	21.6	0.959	1.636	0.685	0.494	0.443	Peak Found	High	High	Peak Found	Peak Found	2.3337	0.0978989
O60934	Nibrin OS=Homo sapiens OX=9606 GN=NBN PE=1 SV=1	NBN	2	1	1	1	84.9	3.388	1.034		0.844		High	Peak Found	Not Found	Peak Found	Not Found	2.6197
Q9NR31	GTP-binding protein SAR1a OS=Homo sapiens OX=9606 GN=SAR1A PE=1 SV=1	SAR1A	16	3	5	3	22.4	0.753	0.534	1.185	0.315		Peak Found	Peak Found	High	Peak Found	Not Found	2.6159
P63313	Thymosin beta-10 OS=Homo sapiens OX=9606 GN=TMSB10 PE=1 SV=2	TMSB10	34	1	6	1	5	0.197	0.972	0.928		0.272	Peak Found	High	High	Not Found	Peak Found	2.5699
P20290	Transcription factor BTF3 OS=Homo sapiens OX=9606 GN=BTF3 PE=1 SV=1	BTF3	4	1	3	1	22.2	1.755	2.521	0.113	0.275	0.985	High	High	Peak Found	Peak Found	Peak Found	2.3222	0.775372
Q9Y6D6	Brefeldin A-inhibited guanine nucleotide-exchange protein 1 OS=Homo sapiens OX=9606 GN=ARFGEF1 PE=1 SV=2	ARFGEF1	2	5	5	5	208.6	0.239	0.175	0.725	0.164	0.163	Peak Found	Peak Found	Peak Found	Peak Found	Peak Found	2.3221	0.330162
Q99536	Synaptic vesicle membrane protein VAT-1 homolog OS=Homo sapiens OX=9606 GN=VAT1 PE=1 SV=2	VAT1	34	12	38	12	41.9	0.06	1.357	0.694	0.433	0.174	High	High	High	High	High	2.3185	0.808984
P26196	Probable ATP-dependent RNA helicase DDX6 OS=Homo sapiens OX=9606 GN=DDX6 PE=1 SV=2	DDX6	4	1	2	1	54.4	2.337	2.163			0.885	High	High	Not Found	Not Found	Peak Found	2.5424
P00918	Carbonic anhydrase 2 OS=Homo sapiens OX=9606 GN=CA2 PE=1 SV=2	CA2	34	10	41	10	29.2	7.931	0.259	0.292	0.186	2.255	High	High	High	High	High	2.3165	0.887758
O75326	Semaphorin-7A OS=Homo sapiens OX=9606 GN=SEMA7A PE=1 SV=1	SEMA7A	6	4	5	4	74.8	7.452	0.376	0.581	1.205	1.223	High	Peak Found	Peak Found	Peak Found	Peak Found	2.3089	0.980775
O43447	Peptidyl-prolyl cis-trans isomerase H OS=Homo sapiens OX=9606 GN=PPIH PE=1 SV=1	PPIH	19	4	8	4	19.2	0.365	1.129	2.903	0.685	0.585	High	High	High	High	Peak Found	2.3081	0.552948
Q15365	Poly(rC)-binding protein 1 OS=Homo sapiens OX=9606 GN=PCBP1 PE=1 SV=2	PCBP1	33	10	25	7	37.5	0.52	1.666	1.588	0.707	0.388	High	High	High	High	High	2.2977	0.257183
Q9UQ80	Proliferation-associated protein 2G4 OS=Homo sapiens OX=9606 GN=PA2G4 PE=1 SV=3	PA2G4	24	8	22	8	43.8	2.01	1.556	0.889	0.365	0.93	High	High	High	Peak Found	Peak Found	2.2934	0.155738
P11169	Solute carrier family 2, facilitated glucose transporter member 3 OS=Homo sapiens OX=9606 GN=SLC2A3 PE=1 SV=1	SLC2A3	13	6	28	6	53.9	0.317	0.158	2.505	0.43	0.439	High	High	High	High	High	2.2862	0.903142
P07602	Prosaposin OS=Homo sapiens OX=9606 GN=PSAP PE=1 SV=2	PSAP	10	6	16	6	58.1	0.498	0.176	4.852	0.542	1.071	High	High	High	High	High	2.2839	0.992553
P53384	Cytosolic Fe-S cluster assembly factor NUBP1 OS=Homo sapiens OX=9606 GN=NUBP1 PE=1 SV=2	NUBP1	3	1	7	1	34.5	0.383	0.868	1.104	0.476	0.212	High	High	High	High	High	2.282	0.210555
P08758	Annexin A5 OS=Homo sapiens OX=9606 GN=ANXA5 PE=1 SV=2	ANXA5	29	10	54	9	35.9	0.43	1.167	1.587	0.494	0.438	High	High	High	High	High	2.2775	0.269913
P05186	Alkaline phosphatase, tissue-nonspecific isozyme OS=Homo sapiens OX=9606 GN=ALPL PE=1 SV=4	ALPL	6	3	11	3	57.3	0.394	4.148	0.781	1.313	0.253	Peak Found	High	High	High	High	2.2661	0.602963
Q02952	A-kinase anchor protein 12 OS=Homo sapiens OX=9606 GN=AKAP12 PE=1 SV=4	AKAP12	4	7	10	7	191.4	8.381	0.17	0.316	0.402	2.208	High	Peak Found	Peak Found	Peak Found	High	2.2649	0.910274
Q5VW32	BRO1 domain-containing protein BROX OS=Homo sapiens OX=9606 GN=BROX PE=1 SV=1	BROX	4	2	5	1	46.4	0.377	0.357	2.412	0.304	0.622	Peak Found	Peak Found	High	Peak Found	Peak Found	2.2649	0.628935
O00148	ATP-dependent RNA helicase DDX39A OS=Homo sapiens OX=9606 GN=DDX39A PE=1 SV=2	DDX39A	7	4	9	4	49.1	1.346	0.47	1.613	0.866	0.147	High	High	High	High	Peak Found	2.2567	0.298331
P50395	Rab GDP dissociation inhibitor beta OS=Homo sapiens OX=9606 GN=GDI2 PE=1 SV=2	GDI2	42	18	75	12	50.6	1.014	1.715	0.873	0.798	0.267	High	High	High	High	High	2.2548	0.15725
Q8WV92	MIT domain-containing protein 1 OS=Homo sapiens OX=9606 GN=MITD1 PE=1 SV=1	MITD1	9	2	3	2	29.3	0.364	0.378	2.269	0.397		Peak Found	Peak Found	High	Peak Found	Not Found	2.5281
P35610	Sterol O-acyltransferase 1 OS=Homo sapiens OX=9606 GN=SOAT1 PE=1 SV=3	SOAT1	3	1	2	1	64.7		1.966			0.778	High	High	Not Found	Not Found	Peak Found	2.527
P08174	Complement decay-accelerating factor OS=Homo sapiens OX=9606 GN=CD55 PE=1 SV=4	CD55	21	8	42	8	41.4	3.828	0.656	1.303	0.925	0.792	High	High	High	High	High	2.2469	0.468484
Q8IX19	Mast cell-expressed membrane protein 1 OS=Homo sapiens OX=9606 GN=MCEMP1 PE=1 SV=1	MCEMP1	18	3	10	3	21.2	0.027	1.5	0.681	0.568	0.088	Peak Found	High	High	High	High	2.2439	0.873036
O43143	Pre-mRNA-splicing factor ATP-dependent RNA helicase DHX15 OS=Homo sapiens OX=9606 GN=DHX15 PE=1 SV=2	DHX15	5	3	3	3	90.9	2.186	2.045	0.828	0.975	0.533	Peak Found	High	High	Peak Found	Peak Found	2.2365	0.197427
P46459	Vesicle-fusing ATPase OS=Homo sapiens OX=9606 GN=NSF PE=1 SV=3	NSF	13	10	24	10	82.5	2.233	0.533	1.363	0.525	0.714	High	High	High	High	Peak Found	2.2217	0.324473
Q14642	Inositol polyphosphate-5-phosphatase A OS=Homo sapiens OX=9606 GN=INPP5A PE=1 SV=1	INPP5A	7	3	5	3	47.8		0.53	1.441	0.392		Not Found	Peak Found	High	Peak Found	Not Found	2.514
Q93009	Ubiquitin carboxyl-terminal hydrolase 7 OS=Homo sapiens OX=9606 GN=USP7 PE=1 SV=2	USP7	4	3	4	3	128.2	1.883	2.322	0.208	1.24	0.087	Peak Found	High	High	Peak Found	Peak Found	2.217	0.49731
Q92597	Protein NDRG1 OS=Homo sapiens OX=9606 GN=NDRG1 PE=1 SV=1	NDRG1	21	5	25	5	42.8	5.358	1.075	0.635	0.186	1.94	High	High	High	High	High	2.2164	0.491046
P60900	Proteasome subunit alpha type-6 OS=Homo sapiens OX=9606 GN=PSMA6 PE=1 SV=1	PSMA6	35	8	22	8	27.4	1.915	0.359	0.963	0.163	0.813	High	High	High	Peak Found	High	2.2111	0.38824
P19440	Glutathione hydrolase 1 proenzyme OS=Homo sapiens OX=9606 GN=GGT1 PE=1 SV=2	GGT1	8	4	11	4	61.4	0.132	1.898	1.382	0.626	0.405	High	High	High	High	Peak Found	2.2063	0.781636
P00492	Hypoxanthine-guanine phosphoribosyltransferase OS=Homo sapiens OX=9606 GN=HPRT1 PE=1 SV=2	HPRT1	33	6	11	6	24.6	0.703	0.84	1.015	0.393	0.286	Peak Found	High	High	Peak Found	Peak Found	2.5115	0.0146216
P30626	Sorcin OS=Homo sapiens OX=9606 GN=SRI PE=1 SV=1	SRI	34	7	17	7	21.7	1.415	0.634	2.434	0.815	0.542	High	High	High	High	High	2.2024	0.293808
Q15370	Elongin-B OS=Homo sapiens OX=9606 GN=ELOB PE=1 SV=1	ELOB	42	6	17	6	13.1	0.382	1.239	1.543	0.664	0.296	High	High	High	High	High	2.1972	0.346034
P62280	40S ribosomal protein S11 OS=Homo sapiens OX=9606 GN=RPS11 PE=1 SV=3	RPS11	22	3	6	3	18.4	1.54	1.063	0.899	0.986	0.077	High	High	High	Peak Found	Peak Found	2.1963	0.240817
P11234	Ras-related protein Ral-B OS=Homo sapiens OX=9606 GN=RALB PE=1 SV=1	RALB	38	9	41	6	23.4	0.319	0.709	1.458	0.55	0.205	High	High	High	Peak Found	Peak Found	2.1951	0.363791
P17096	High mobility group protein HMG-I/HMG-Y OS=Homo sapiens OX=9606 GN=HMGA1 PE=1 SV=3	HMGA1	8	1	5	1	11.7		0.398	2.741	0.563	0.877	Not Found	High	High	High	High	2.1799	0.727582
Q9Y512	Sorting and assembly machinery component 50 homolog OS=Homo sapiens OX=9606 GN=SAMM50 PE=1 SV=3	SAMM50	3	1	1	1	51.9	2.204	1.802			0.808	Peak Found	High	Not Found	Not Found	Peak Found	2.479
P11172	Uridine 5'-monophosphate synthase OS=Homo sapiens OX=9606 GN=UMPS PE=1 SV=1	UMPS	5	3	5	3	52.2	0.206	0.867	0.963	0.104	0.519	Peak Found	High	High	Peak Found	Peak Found	2.1787	0.393572
P78417	Glutathione S-transferase omega-1 OS=Homo sapiens OX=9606 GN=GSTO1 PE=1 SV=2	GSTO1	35	9	33	9	27.5	1.027	0.521	1.759	0.741	0.271	High	High	High	High	High	2.1785	0.276108
Q12846	Syntaxin-4 OS=Homo sapiens OX=9606 GN=STX4 PE=1 SV=2	STX4	16	4	12	4	34.2	0.251	1.341	1.54	0.707	0.253	Peak Found	High	High	High	High	2.175	0.502708
P61313	60S ribosomal protein L15 OS=Homo sapiens OX=9606 GN=RPL15 PE=1 SV=2	RPL15	19	4	9	4	24.1	0.951	1.317	1.158	0.045	1.008	Peak Found	High	High	Peak Found	Peak Found	2.169	0.247096
Q9BY15	Adhesion G protein-coupled receptor E3 OS=Homo sapiens OX=9606 GN=ADGRE3 PE=2 SV=2	ADGRE3	5	3	5	3	72.6	0.403	0.642	2.085	0.424		Peak Found	High	High	Peak Found	Not Found	2.4607
Q99795	Cell surface A33 antigen OS=Homo sapiens OX=9606 GN=GPA33 PE=1 SV=1	GPA33	15	4	6	4	35.6		2.153		0.875		Not Found	High	Not Found	Peak Found	Not Found	2.4606
P22234	Multifunctional protein ADE2 OS=Homo sapiens OX=9606 GN=PAICS PE=1 SV=3	PAICS	19	8	21	8	47	2.411	1.253	0.567	0.738	0.565	High	High	High	High	Peak Found	2.1647	0.343299
Q9UBP0	Spastin OS=Homo sapiens OX=9606 GN=SPAST PE=1 SV=1	SPAST	5	3	4	3	67.2	3.027	1.366	0.498	1.055	0.454	Peak Found	Peak Found	High	Peak Found	Peak Found	2.1608	0.473013
P26447	Protein S100-A4 OS=Homo sapiens OX=9606 GN=S100A4 PE=1 SV=1	S100A4	37	4	41	4	11.7	1.7	1.159	1.433	0.917	0.408	High	High	High	High	High	2.1595	0.0871122
O00244	Copper transport protein ATOX1 OS=Homo sapiens OX=9606 GN=ATOX1 PE=1 SV=1	ATOX1	37	2	4	2	7.4		0.604	0.76	0.281		Not Found	High	High	Peak Found	Not Found	2.427
Q92542	Nicastrin OS=Homo sapiens OX=9606 GN=NCSTN PE=1 SV=2	NCSTN	6	4	8	4	78.4	0.186	1.552	0.316	0.599	0.036	Peak Found	High	High	High	Peak Found	2.1564	0.462225
P22681	E3 ubiquitin-protein ligase CBL OS=Homo sapiens OX=9606 GN=CBL PE=1 SV=2	CBL	6	5	8	5	99.6	0.941	0.396	2.91	0.918	0.397	Peak Found	High	High	Peak Found	Peak Found	2.1531	0.557632
Q9H7Z7	Prostaglandin E synthase 2 OS=Homo sapiens OX=9606 GN=PTGES2 PE=1 SV=1	PTGES2	5	1	3	1	41.9	2.144	1.767		0.809		High	High	High	Peak Found	Not Found	2.4172
P63208	S-phase kinase-associated protein 1 OS=Homo sapiens OX=9606 GN=SKP1 PE=1 SV=2	SKP1	12	2	7	2	18.6	2.053	1.179	0.839	0.837	0.426	High	High	High	High	Peak Found	2.1489	0.171662
Q9NY25	C-type lectin domain family 5 member A OS=Homo sapiens OX=9606 GN=CLEC5A PE=1 SV=1	CLEC5A	18	3	12	3	21.5		0.662	1.324	0.748	0.179	Not Found	High	High	High	Peak Found	2.1424	0.358596
Q6UWL2	Sushi domain-containing protein 1 OS=Homo sapiens OX=9606 GN=SUSD1 PE=1 SV=1	SUSD1	5	3	5	3	82.7	0.37	0.176	2.648		0.447	Peak Found	Peak Found	High	Not Found	Peak Found	2.3818
Q93033	Immunoglobulin superfamily member 2 OS=Homo sapiens OX=9606 GN=CD101 PE=1 SV=2	CD101	4	4	10	4	115	4.043	0.756	0.522	1.214	0.45	High	High	High	High	High	2.1318	0.643471
P62826	GTP-binding nuclear protein Ran OS=Homo sapiens OX=9606 GN=RAN PE=1 SV=3	RAN	36	7	40	7	24.4	1.59	1.324	1.1	0.842	0.415	High	High	High	High	High	2.1289	0.0731641
P61019	Ras-related protein Rab-2A OS=Homo sapiens OX=9606 GN=RAB2A PE=1 SV=1	RAB2A	39	7	16	2	23.5	0.7	0.787	1.016	0.275	0.426	Peak Found	High	High	Peak Found	Peak Found	2.3804	0.0268788
P36871	Phosphoglucomutase-1 OS=Homo sapiens OX=9606 GN=PGM1 PE=1 SV=3	PGM1	41	20	45	20	61.4	0.61	1.26	1.322	0.715	0.292	High	High	High	High	High	2.1132	0.188104
P07737	Profilin-1 OS=Homo sapiens OX=9606 GN=PFN1 PE=1 SV=2	PFN1	85	18	113	18	15	0.217	0.446	2.168	0.542	0.353	High	High	High	High	High	2.1088	0.753889
Q07075	Glutamyl aminopeptidase OS=Homo sapiens OX=9606 GN=ENPEP PE=1 SV=3	ENPEP	3	4	5	4	109.2	1.447	2.93		0.532	1.544	Peak Found	High	Not Found	High	Peak Found	2.1084	0.327706
P55072	Transitional endoplasmic reticulum ATPase OS=Homo sapiens OX=9606 GN=VCP PE=1 SV=4	VCP	37	27	140	27	89.3	3.277	0.31	0.557	0.842	0.469	High	High	High	High	High	2.1073	0.789278
A0A075B6K5	Immunoglobulin lambda variable 3-9 OS=Homo sapiens OX=9606 GN=IGLV3-9 PE=3 SV=1	IGLV3-9	43	6	18	2	12.3	2.901	2.295	0.439	1.475	0.314	High	High	High	Peak Found	High	2.0999	0.49555
O00560	Syntenin-1 OS=Homo sapiens OX=9606 GN=SDCBP PE=1 SV=1	SDCBP	28	8	24	8	32.4	0.348	0.131	3.071	0.938	0.19	High	High	High	High	High	2.0981	0.887269
Q9UKV8	Protein argonaute-2 OS=Homo sapiens OX=9606 GN=AGO2 PE=1 SV=3	AGO2	2	1	1	1	97.1	5.092	1.642	0.573	0.815	1.507	High	Peak Found	Peak Found	Peak Found	Peak Found	2.0979	0.65404
Q96QH2	PML-RARA-regulated adapter molecule 1 OS=Homo sapiens OX=9606 GN=PRAM1 PE=1 SV=3	PRAM1	30	14	28	14	73.9		0.886	0.274	0.534	0.019	Not Found	High	High	High	Peak Found	2.0976	0.464033
O00231	26S proteasome non-ATPase regulatory subunit 11 OS=Homo sapiens OX=9606 GN=PSMD11 PE=1 SV=3	PSMD11	9	4	10	4	47.4	0.565	1.591	1.075	0.476	0.551	Peak Found	High	High	Peak Found	Peak Found	2.0974	0.193115
P58107	Epiplakin OS=Homo sapiens OX=9606 GN=EPPK1 PE=1 SV=3	EPPK1	5	4	6	2	555.3	1.898	2.036	0.971	0.687		Peak Found	High	High	Peak Found	Not Found	2.3799
Q7LDG7	RAS guanyl-releasing protein 2 OS=Homo sapiens OX=9606 GN=RASGRP2 PE=1 SV=1	RASGRP2	11	6	9	6	69.2	0.172	1.229	1.231	0.413	0.426	Peak Found	Peak Found	High	Peak Found	Peak Found	2.0914	0.653864
Q8NE01	Metal transporter CNNM3 OS=Homo sapiens OX=9606 GN=CNNM3 PE=1 SV=1	CNNM3	4	2	7	2	76.1		1.001	0.744	0.408	0.331	Not Found	High	High	High	High	2.3613	0.0423533
Q16512	Serine/threonine-protein kinase N1 OS=Homo sapiens OX=9606 GN=PKN1 PE=1 SV=2	PKN1	5	5	7	5	103.9		1.706	0.278	0.259	0.694	Not Found	High	Peak Found	Peak Found	Peak Found	2.0818	0.684678
P08865	40S ribosomal protein SA OS=Homo sapiens OX=9606 GN=RPSA PE=1 SV=4	RPSA	18	4	10	4	32.8	5.012	1.062	0.295	1.703	0.337	High	High	High	Peak Found	Peak Found	2.0814	0.748402
O94915	Protein furry homolog-like OS=Homo sapiens OX=9606 GN=FRYL PE=1 SV=2	FRYL	1	2	4	2	339.4		1.016	0.998	0.678	0.29	Not Found	High	Peak Found	High	Peak Found	2.0806	0.193216
O14950	Myosin regulatory light chain 12B OS=Homo sapiens OX=9606 GN=MYL12B PE=1 SV=2	MYL12B	51	10	44	3	19.8	0.198	0.34	3.698	1.171	0.189	High	High	High	High	Peak Found	2.0765	0.84285
P53004	Biliverdin reductase A OS=Homo sapiens OX=9606 GN=BLVRA PE=1 SV=2	BLVRA	10	3	9	3	33.4	2.434	1.009	0.708	0.909	0.425	High	High	High	High	Peak Found	2.0745	0.317885
P32856	Syntaxin-2 OS=Homo sapiens OX=9606 GN=STX2 PE=1 SV=3	STX2	2	1	3	1	33.3	0.859	1.843	1.532	0.786	0.575	Peak Found	High	Peak Found	High	Peak Found	2.074	0.118301
O75558	Syntaxin-11 OS=Homo sapiens OX=9606 GN=STX11 PE=1 SV=1	STX11	16	4	17	4	33.2	0.339	0.756	2.084	0.759	0.263	High	High	High	High	High	2.0737	0.502488
P28070	Proteasome subunit beta type-4 OS=Homo sapiens OX=9606 GN=PSMB4 PE=1 SV=4	PSMB4	11	3	10	3	29.2	1.622	0.926	1.244	0.839	0.381	High	High	High	Peak Found	High	2.0721	0.119849
O75781	Paralemmin-1 OS=Homo sapiens OX=9606 GN=PALM PE=1 SV=2	PALM	5	2	3	2	42.1	0.961	2.251		1.008	0.545	Peak Found	High	Not Found	Peak Found	Peak Found	2.0683	0.321767
P50851	Lipopolysaccharide-responsive and beige-like anchor protein OS=Homo sapiens OX=9606 GN=LRBA PE=1 SV=4	LRBA	1	4	5	4	318.9	2.188	1.198	0.743	0.893	0.438	Peak Found	Peak Found	High	Peak Found	Peak Found	2.0681	0.247555
P15121	Aldo-keto reductase family 1 member B1 OS=Homo sapiens OX=9606 GN=AKR1B1 PE=1 SV=3	AKR1B1	36	10	32	10	35.8	2.928	2.209	0.847	1.098	0.833	High	High	High	High	High	2.0659	0.304966
P16885	1-phosphatidylinositol 4,5-bisphosphate phosphodiesterase gamma-2 OS=Homo sapiens OX=9606 GN=PLCG2 PE=1 SV=4	PLCG2	6	8	10	7	147.8	0.165	0.972	0.963	0.535	0.143	Not Found	Peak Found	High	Peak Found	Not Found	2.0649	0.517612
O15031	Plexin-B2 OS=Homo sapiens OX=9606 GN=PLXNB2 PE=1 SV=3	PLXNB2	10	17	33	17	205	1.598	1.772	1.091	0.594	0.668	Peak Found	High	High	Peak Found	Peak Found	2.3566	0.023285
Q9UIQ6	Leucyl-cystinyl aminopeptidase OS=Homo sapiens OX=9606 GN=LNPEP PE=1 SV=3	LNPEP	7	6	10	6	117.3		0.689	2.38	1.172	0.32	Not Found	High	High	High	Peak Found	2.057	0.497513
Q8IXJ6	NAD-dependent protein deacetylase sirtuin-2 OS=Homo sapiens OX=9606 GN=SIRT2 PE=1 SV=2	SIRT2	5	2	2	2	43.2	2.78	0.549		0.714		Peak Found	Peak Found	Not Found	Peak Found	Not Found	2.3312
Q9H8W4	Pleckstrin homology domain-containing family F member 2 OS=Homo sapiens OX=9606 GN=PLEKHF2 PE=1 SV=1	PLEKHF2	4	1	2	1	27.8	0.291	0.472	1.565	0.333		Peak Found	Peak Found	High	Peak Found	Not Found	2.3303
P49915	GMP synthase [glutamine-hydrolyzing] OS=Homo sapiens OX=9606 GN=GMPS PE=1 SV=1	GMPS	2	2	5	2	76.7	0.251	1.283	2.421	0.567		Peak Found	High	High	High	Not Found	2.3251
P48637	Glutathione synthetase OS=Homo sapiens OX=9606 GN=GSS PE=1 SV=1	GSS	16	8	26	8	52.4	1.197	0.58	1.447	0.778	0.276	High	High	High	High	High	2.0392	0.240291
Q14764	Major vault protein OS=Homo sapiens OX=9606 GN=MVP PE=1 SV=4	MVP	25	22	49	22	99.3	1.296	0.72	2.655	0.795	0.734	High	High	High	High	Peak Found	2.0366	0.325968
P78324	Tyrosine-protein phosphatase non-receptor type substrate 1 OS=Homo sapiens OX=9606 GN=SIRPA PE=1 SV=2	SIRPA	21	10	33	7	54.9	0.314	1.856	1.312	1.05	0.09	High	High	High	High	Peak Found	2.0363	0.414428
Q13177	Serine/threonine-protein kinase PAK 2 OS=Homo sapiens OX=9606 GN=PAK2 PE=1 SV=3	PAK2	24	11	25	9	58	0.061	0.941	1.201	0.317		Peak Found	High	High	Peak Found	Not Found	2.3165
Q06124	Tyrosine-protein phosphatase non-receptor type 11 OS=Homo sapiens OX=9606 GN=PTPN11 PE=1 SV=3	PTPN11	9	5	6	5	68	1.521		0.589	0.468		Peak Found	High	Peak Found	Peak Found	Not Found	2.2543
Q96F85	CB1 cannabinoid receptor-interacting protein 1 OS=Homo sapiens OX=9606 GN=CNRIP1 PE=1 SV=1	CNRIP1	16	3	4	3	18.6	4.078	0.301	0.788	1.104	0.597	High	Peak Found	Peak Found	Peak Found	High	2.0251	0.857382
P13535	Myosin-8 OS=Homo sapiens OX=9606 GN=MYH8 PE=1 SV=3	MYH8	1	3	7	1	222.6	1.476	3.491	1.122	0.319	1.69	High	Peak Found	Peak Found	Peak Found	Peak Found	2.0206	0.325583
P22059	Oxysterol-binding protein 1 OS=Homo sapiens OX=9606 GN=OSBP PE=1 SV=1	OSBP	1	1	1	1	89.4		0.182	0.659		0.187	Not Found	Peak Found	Peak Found	Not Found	Peak Found	2.2487
O43561	Linker for activation of T-cells family member 1 OS=Homo sapiens OX=9606 GN=LAT PE=1 SV=1	LAT	12	2	6	2	27.9	0.063	0.053	2.226	0.289	0.485	Peak Found	Peak Found	High	High	Peak Found	2.0172	0.708534
Q13530	Serine incorporator 3 OS=Homo sapiens OX=9606 GN=SERINC3 PE=2 SV=2	SERINC3	2	1	2	1	52.5		0.523	1.489	0.453		Not Found	Peak Found	High	Peak Found	Not Found	2.2208
Q15223	Nectin-1 OS=Homo sapiens OX=9606 GN=NECTIN1 PE=1 SV=3	NECTIN1	6	3	3	3	57.1	0.405	1.075	0.826	0.354	0.409	Peak Found	Peak Found	Peak Found	Peak Found	Peak Found	2.0149	0.198611
Q8N5K1	CDGSH iron-sulfur domain-containing protein 2 OS=Homo sapiens OX=9606 GN=CISD2 PE=1 SV=1	CISD2	5	1	1	1	15.3			1.474		0.669	Not Found	Not Found	Peak Found	Not Found	Peak Found	2.2033
Q92598	Heat shock protein 105 kDa OS=Homo sapiens OX=9606 GN=HSPH1 PE=1 SV=1	HSPH1	7	5	9	4	96.8	1.524	0.378	1.205	0.01	1.019	High	High	Peak Found	Peak Found	Peak Found	2.013	0.316544
Q969X0	RILP-like protein 2 OS=Homo sapiens OX=9606 GN=RILPL2 PE=1 SV=1	RILPL2	9	2	2	2	24		0.418	1.138		0.357	Not Found	Peak Found	Peak Found	Not Found	Peak Found	2.1793
P16949	Stathmin OS=Homo sapiens OX=9606 GN=STMN1 PE=1 SV=3	STMN1	26	5	19	5	17.3	0.067	0.927	1.336	0.297	0.476	Peak Found	High	High	High	Peak Found	2.0095	0.911529
Q14644	Ras GTPase-activating protein 3 OS=Homo sapiens OX=9606 GN=RASA3 PE=1 SV=3	RASA3	19	14	35	14	95.6	0.493	0.275	1.855	0.314	0.557	High	High	High	High	High	2.0077	0.625567
P17655	Calpain-2 catalytic subunit OS=Homo sapiens OX=9606 GN=CAPN2 PE=1 SV=6	CAPN2	2	2	4	2	79.9	0.69	1.923		0.422	0.881	Peak Found	High	Not Found	Peak Found	Peak Found	2.0054	0.419488
O15357	Phosphatidylinositol 3,4,5-trisphosphate 5-phosphatase 2 OS=Homo sapiens OX=9606 GN=INPPL1 PE=1 SV=2	INPPL1	2	2	2	2	138.5	0.931	0.621	0.029	0.243		Peak Found	Peak Found	Peak Found	Peak Found	Not Found	2.1687
P31025	Lipocalin-1 OS=Homo sapiens OX=9606 GN=LCN1 PE=1 SV=1	LCN1	24	4	15	4	19.2	0.313	3.487	1.578	0.567	1.225	High	High	High	High	High	2.0007	0.730115
P22314	Ubiquitin-like modifier-activating enzyme 1 OS=Homo sapiens OX=9606 GN=UBA1 PE=1 SV=3	UBA1	19	17	40	17	117.8	0.36	0.912	0.889	0.307	0.415	High	High	High	High	High	1.9954	0.228107
O00139	Kinesin-like protein KIF2A OS=Homo sapiens OX=9606 GN=KIF2A PE=1 SV=3	KIF2A	10	9	12	9	79.9	2.062	0.191	1.632	1.046	0.254	High	Peak Found	High	Peak Found	Peak Found	1.9923	0.674216
Q9ULV4	Coronin-1C OS=Homo sapiens OX=9606 GN=CORO1C PE=1 SV=1	CORO1C	16	7	22	7	53.2	0.913	0.314	1.461	0.316	0.585	High	High	High	High	High	1.9889	0.444265
P13224	Platelet glycoprotein Ib beta chain OS=Homo sapiens OX=9606 GN=GP1BB PE=1 SV=1	GP1BB	20	4	11	4	21.7	0.224	0.026	1.474	0.369	0.21	High	Peak Found	High	High	High	1.985	0.85284
P05556	Integrin beta-1 OS=Homo sapiens OX=9606 GN=ITGB1 PE=1 SV=2	ITGB1	28	24	125	24	88.4	0.181	0.611	2.897	0.656	0.588	High	High	High	High	High	1.977	0.931431
O60884	DnaJ homolog subfamily A member 2 OS=Homo sapiens OX=9606 GN=DNAJA2 PE=1 SV=1	DNAJA2	8	3	6	3	45.7	0.471	1.588	1.508	0.146	1.063	Peak Found	High	High	Peak Found	High	1.9669	0.359323
P60174	Triosephosphate isomerase OS=Homo sapiens OX=9606 GN=TPI1 PE=1 SV=3	TPI1	55	13	48	13	30.8	0.891	0.656	1.285	0.756	0.204	High	High	High	High	High	1.9667	0.223729
Q9H3H3	UPF0696 protein C11orf68 OS=Homo sapiens OX=9606 GN=C11orf68 PE=1 SV=3	C11orf68	7	2	3	2	31.4		0.293	0.563	0.218		Not Found	High	Peak Found	Peak Found	Not Found	1.9633
Q9ULP9	TBC1 domain family member 24 OS=Homo sapiens OX=9606 GN=TBC1D24 PE=1 SV=2	TBC1D24	7	4	5	4	62.9	6.615	0.695	0.564	0.706	1.968	High	High	Peak Found	Peak Found	Peak Found	1.9631	0.896867
P20042	Eukaryotic translation initiation factor 2 subunit 2 OS=Homo sapiens OX=9606 GN=EIF2S2 PE=1 SV=2	EIF2S2	2	1	1	1	38.4		1.404	1.248	0.677		Not Found	Peak Found	Peak Found	Peak Found	Not Found	1.9586
P08514	Integrin alpha-IIb OS=Homo sapiens OX=9606 GN=ITGA2B PE=1 SV=3	ITGA2B	27	28	153	28	113.3	0.259	0.121	2.659	0.636	0.4	High	High	High	High	High	1.9556	0.913022
P10644	cAMP-dependent protein kinase type I-alpha regulatory subunit OS=Homo sapiens OX=9606 GN=PRKAR1A PE=1 SV=1	PRKAR1A	27	11	39	11	43	0.353	0.163	2.432	0.648	0.357	High	High	High	High	High	1.9556	0.947121
O15020	Spectrin beta chain, non-erythrocytic 2 OS=Homo sapiens OX=9606 GN=SPTBN2 PE=1 SV=3	SPTBN2	1	3	18	3	271.2	2.732	1.604	2.193	1.169	1.057	High	High	High	High	High	1.9554	0.0495236
P09496	Clathrin light chain A OS=Homo sapiens OX=9606 GN=CLTA PE=1 SV=1	CLTA	22	5	12	5	27.1	0.54	0.864	2.536	0.978	0.367	High	High	High	High	High	1.9529	0.473258
P31948	Stress-induced-phosphoprotein 1 OS=Homo sapiens OX=9606 GN=STIP1 PE=1 SV=1	STIP1	32	18	57	17	62.6	1.222	1.181	1.325	0.525	0.75	High	High	High	High	High	1.9493	0.0165322
P08238	Heat shock protein HSP 90-beta OS=Homo sapiens OX=9606 GN=HSP90AB1 PE=1 SV=4	HSP90AB1	40	28	124	17	83.2	0.934	1.28	1.243	0.848	0.335	High	High	High	High	High	1.9482	0.131562
P63151	Serine/threonine-protein phosphatase 2A 55 kDa regulatory subunit B alpha isoform OS=Homo sapiens OX=9606 GN=PPP2R2A PE=1 SV=1	PPP2R2A	9	4	5	4	51.7	0.118	0.462	0.644	0.153	0.267	Peak Found	High	Peak Found	Peak Found	Peak Found	1.9429	0.541122
O43639	Cytoplasmic protein NCK2 OS=Homo sapiens OX=9606 GN=NCK2 PE=1 SV=2	NCK2	14	6	18	4	42.9	0.121	0.21	2.942	0.522	0.602	Peak Found	Peak Found	High	High	High	1.9413	0.836757
P04406	Glyceraldehyde-3-phosphate dehydrogenase OS=Homo sapiens OX=9606 GN=GAPDH PE=1 SV=3	GAPDH	55	28	143	28	36	0.617	0.766	1.285	0.668	0.25	High	High	High	High	High	1.9375	0.212586
P31150	Rab GDP dissociation inhibitor alpha OS=Homo sapiens OX=9606 GN=GDI1 PE=1 SV=2	GDI1	36	13	42	7	50.6	0.681	0.534	2.022	0.645	0.469	High	High	High	Peak Found	Peak Found	1.9372	0.427885
P21399	Cytoplasmic aconitate hydratase OS=Homo sapiens OX=9606 GN=ACO1 PE=1 SV=3	ACO1	2	2	2	2	98.3	0.225	0.436		0.171		Peak Found	Peak Found	Not Found	Peak Found	Not Found	1.9327
Q70J99	Protein unc-13 homolog D OS=Homo sapiens OX=9606 GN=UNC13D PE=1 SV=1	UNC13D	10	10	14	9	123.2	0.246	0.423	2.368	0.286	0.762	Peak Found	Peak Found	High	High	High	1.9319	0.777476
P57764	Gasdermin-D OS=Homo sapiens OX=9606 GN=GSDMD PE=1 SV=1	GSDMD	6	3	4	3	52.8		0.737	0.261	0.251	0.267	Not Found	Peak Found	High	Peak Found	Peak Found	1.9266	0.41732
Q99439	Calponin-2 OS=Homo sapiens OX=9606 GN=CNN2 PE=1 SV=4	CNN2	23	7	16	7	33.7	1.526	0.165	2.123	0.793	0.53	High	Peak Found	High	High	Peak Found	1.9219	0.8438
Q9NSB4	Keratin, type II cuticular Hb2 OS=Homo sapiens OX=9606 GN=KRT82 PE=1 SV=3	KRT82	5	3	7	2	56.6		1.895			0.986	Not Found	High	Not Found	Not Found	Peak Found	1.9219
Q93070	Ecto-ADP-ribosyltransferase 4 OS=Homo sapiens OX=9606 GN=ART4 PE=2 SV=2	ART4	3	1	1	1	35.9	4.865		0.092		1.294	High	Not Found	Peak Found	Not Found	Peak Found	1.9154
P34913	Bifunctional epoxide hydrolase 2 OS=Homo sapiens OX=9606 GN=EPHX2 PE=1 SV=2	EPHX2	1	1	4	1	62.6	1.049	0.304	1.95	0.58	0.571	Peak Found	Peak Found	High	Peak Found	Peak Found	1.9131	0.615255
P20036	HLA class II histocompatibility antigen, DP alpha 1 chain OS=Homo sapiens OX=9606 GN=HLA-DPA1 PE=1 SV=1	HLA-DPA1	11	2	5	2	29.4	0.21	0.529	0.479	0.115	0.31	Peak Found	High	High	Peak Found	Peak Found	1.9106	0.283376
Q92692	Nectin-2 OS=Homo sapiens OX=9606 GN=NECTIN2 PE=1 SV=1	NECTIN2	7	4	8	4	57.7	0.025	1.526	1.348	0.506		Peak Found	High	High	High	Not Found	1.9097
O75935	Dynactin subunit 3 OS=Homo sapiens OX=9606 GN=DCTN3 PE=1 SV=1	DCTN3	12	3	5	3	21.1		0.877	0.972	0.485		Not Found	High	High	Peak Found	Not Found	1.9062
P06493	Cyclin-dependent kinase 1 OS=Homo sapiens OX=9606 GN=CDK1 PE=1 SV=3	CDK1	3	1	2	1	34.1		1.61	0.165	0.466		Not Found	High	Peak Found	Peak Found	Not Found	1.9045
P00338	L-lactate dehydrogenase A chain OS=Homo sapiens OX=9606 GN=LDHA PE=1 SV=2	LDHA	42	16	72	14	36.7	0.575	0.818	1.328	0.693	0.262	High	High	High	High	High	1.8995	0.24213
Q04721	Neurogenic locus notch homolog protein 2 OS=Homo sapiens OX=9606 GN=NOTCH2 PE=1 SV=3	NOTCH2	1	2	6	1	265.2	0.195	1.661	2.732		0.806	Peak Found	Peak Found	High	Not Found	Peak Found	1.8974
Q8ND76	Cyclin-Y OS=Homo sapiens OX=9606 GN=CCNY PE=1 SV=2	CCNY	10	3	7	2	39.3	0.345	1.074		0.374		High	High	Not Found	High	Not Found	1.8971
P35244	Replication protein A 14 kDa subunit OS=Homo sapiens OX=9606 GN=RPA3 PE=1 SV=1	RPA3	36	3	9	3	13.6	0.27	0.273	2.335	0.445	0.57	High	High	High	Peak Found	Peak Found	1.8903	0.921706
P11766	Alcohol dehydrogenase class-3 OS=Homo sapiens OX=9606 GN=ADH5 PE=1 SV=4	ADH5	23	9	28	9	39.7	0.321	1.92	1.176	0.747	0.459	High	High	High	High	High	1.8889	0.59042
Q8WUX1	Sodium-coupled neutral amino acid transporter 5 OS=Homo sapiens OX=9606 GN=SLC38A5 PE=1 SV=1	SLC38A5	3	2	4	2	51.4	0.568	1.983	0.976	0.623		Peak Found	High	High	Peak Found	Not Found	1.8871
O95861	3'(2'),5'-bisphosphate nucleotidase 1 OS=Homo sapiens OX=9606 GN=BPNT1 PE=1 SV=1	BPNT1	3	1	4	1	33.4	0.487	0.728	1.259	0.508	0.366	High	High	High	Peak Found	Peak Found	1.8871	0.225127
O75351	Vacuolar protein sorting-associated protein 4B OS=Homo sapiens OX=9606 GN=VPS4B PE=1 SV=2	VPS4B	11	6	12	5	49.3	0.307	0.857	1.332	0.415	0.467	Peak Found	High	High	Peak Found	Peak Found	1.8866	0.464266
Q06830	Peroxiredoxin-1 OS=Homo sapiens OX=9606 GN=PRDX1 PE=1 SV=1	PRDX1	57	14	76	9	22.1	2.627	1.025	1.229	0.813	0.912	High	High	High	High	High	1.8864	0.239367
Q9Y3C8	Ubiquitin-fold modifier-conjugating enzyme 1 OS=Homo sapiens OX=9606 GN=UFC1 PE=1 SV=3	UFC1	5	1	7	1	19.4	0.749	0.67	1.026	0.628	0.238	High	High	High	High	High	1.8822	0.163878
P28072	Proteasome subunit beta type-6 OS=Homo sapiens OX=9606 GN=PSMB6 PE=1 SV=4	PSMB6	9	2	15	2	25.3	2.456	0.834	1.088	0.902	0.65	High	High	High	High	High	1.8806	0.308788
Q9UHD2	Serine/threonine-protein kinase TBK1 OS=Homo sapiens OX=9606 GN=TBK1 PE=1 SV=1	TBK1	1	1	1	1	83.6		0.709		0.378		Not Found	High	Not Found	Peak Found	Not Found	1.8757
Q10567	AP-1 complex subunit beta-1 OS=Homo sapiens OX=9606 GN=AP1B1 PE=1 SV=2	AP1B1	13	11	23	4	104.6	0.169	0.68	2.236	0.199	0.901	High	High	High	Not Found	Not Found	1.8697	0.739842
P31949	Protein S100-A11 OS=Homo sapiens OX=9606 GN=S100A11 PE=1 SV=2	S100A11	34	4	14	4	11.7	0.251	0.88	2.145	1.039	0.133	Peak Found	High	High	High	High	1.8635	0.552419
O43681	ATPase GET3 OS=Homo sapiens OX=9606 GN=GET3 PE=1 SV=2	GET3	3	1	6	1	38.8	1.165	1.206	1.007	0.585	0.627	High	High	High	High	High	1.8581	0.00388506
Q8TBC4	NEDD8-activating enzyme E1 catalytic subunit OS=Homo sapiens OX=9606 GN=UBA3 PE=1 SV=2	UBA3	2	1	1	1	51.8	0.609		1.166	0.478		Peak Found	Not Found	Peak Found	Peak Found	Not Found	1.8567
P11310	Medium-chain specific acyl-CoA dehydrogenase, mitochondrial OS=Homo sapiens OX=9606 GN=ACADM PE=1 SV=1	ACADM	7	2	3	2	46.6	1.031	1.35	1.089		0.624	High	High	Peak Found	Not Found	Peak Found	1.8536
O14910	Protein lin-7 homolog A OS=Homo sapiens OX=9606 GN=LIN7A PE=1 SV=2	LIN7A	16	4	10	3	26	0.551	4.582	0.387	0.973	1.013	Peak Found	High	Peak Found	Peak Found	Peak Found	1.853	0.999623
P53990	IST1 homolog OS=Homo sapiens OX=9606 GN=IST1 PE=1 SV=1	IST1	24	7	29	7	39.7	0.583	0.822	2.122	0.825	0.445	High	High	High	High	High	1.8514	0.424359
P39060	Collagen alpha-1(XVIII) chain OS=Homo sapiens OX=9606 GN=COL18A1 PE=1 SV=5	COL18A1	1	2	5	2	178.1	3.693	1.105	1.364	1.403	0.816	High	Peak Found	Peak Found	High	High	1.8513	0.404314
Q5SQ64	Lymphocyte antigen 6 complex locus protein G6f OS=Homo sapiens OX=9606 GN=LY6G6F PE=1 SV=2	LY6G6F	6	2	10	2	32.4	0.141	0.121	2.506	0.732	0.265	High	High	High	Peak Found	High	1.8509	0.873086
O15498	Synaptobrevin homolog YKT6 OS=Homo sapiens OX=9606 GN=YKT6 PE=1 SV=1	YKT6	17	4	14	4	22.4	0.61	2.396	0.657	1.163	0.158	High	High	High	High	High	1.8486	0.440209
P36507	Dual specificity mitogen-activated protein kinase kinase 2 OS=Homo sapiens OX=9606 GN=MAP2K2 PE=1 SV=1	MAP2K2	13	6	8	4	44.4	0.235	1.768	0.254	0.566	0.248	Not Found	High	Peak Found	Not Found	Not Found	1.8485	0.814318
P69905	Hemoglobin subunit alpha OS=Homo sapiens OX=9606 GN=HBA1 PE=1 SV=2	HBA1	84	41	438	41	15.2	7.316	0.666	0.381	0.449	2.572	High	High	High	High	High	1.8455	0.926456
P46940	Ras GTPase-activating-like protein IQGAP1 OS=Homo sapiens OX=9606 GN=IQGAP1 PE=1 SV=1	IQGAP1	18	26	65	24	189.1	0.903	1.741	0.915	0.723	0.565	High	High	High	High	High	1.8421	0.148867
Q96RD7	Pannexin-1 OS=Homo sapiens OX=9606 GN=PANX1 PE=1 SV=4	PANX1	2	1	1	1	48	1.235		1.468	0.734		Peak Found	Not Found	Peak Found	Peak Found	Not Found	1.8413
P30153	Serine/threonine-protein phosphatase 2A 65 kDa regulatory subunit A alpha isoform OS=Homo sapiens OX=9606 GN=PPP2R1A PE=1 SV=4	PPP2R1A	15	9	20	9	65.3	1.709	1.185	1.223	0.871	0.62	High	High	High	High	Peak Found	1.8408	0.0535475
P06703	Protein S100-A6 OS=Homo sapiens OX=9606 GN=S100A6 PE=1 SV=1	S100A6	28	4	31	4	10.2	2.233	1.142	0.732	0.897	0.593	High	High	High	High	High	1.8376	0.325055
P23588	Eukaryotic translation initiation factor 4B OS=Homo sapiens OX=9606 GN=EIF4B PE=1 SV=2	EIF4B	11	7	15	7	69.1	0.692	1.682	1.669	1.076	0.395	High	High	High	Peak Found	Peak Found	1.8323	0.310445
P00374	Dihydrofolate reductase OS=Homo sapiens OX=9606 GN=DHFR PE=1 SV=2	DHFR	5	1	1	1	21.4		0.465		0.254		Not Found	Peak Found	Not Found	Peak Found	Not Found	1.8307
P01715	Immunoglobulin lambda variable 3-1 OS=Homo sapiens OX=9606 GN=IGLV3-1 PE=1 SV=2	IGLV3-1	19	2	5	1	12.3	4.952	0.357	0.408	1.538	0.55	High	Peak Found	Peak Found	Peak Found	Peak Found	1.8254	0.984133
Q9GZU7	Carboxy-terminal domain RNA polymerase II polypeptide A small phosphatase 1 OS=Homo sapiens OX=9606 GN=CTDSP1 PE=1 SV=1	CTDSP1	3	1	7	1	29.2	0.115	1.566	0.821	0.641	0.273	Peak Found	High	High	High	High	1.8249	0.839606
Q07960	Rho GTPase-activating protein 1 OS=Homo sapiens OX=9606 GN=ARHGAP1 PE=1 SV=1	ARHGAP1	19	8	16	8	50.4	0.141	0.423	1.849	0.487	0.396	Peak Found	High	High	High	Peak Found	1.8218	0.933128
Q15833	Syntaxin-binding protein 2 OS=Homo sapiens OX=9606 GN=STXBP2 PE=1 SV=2	STXBP2	23	11	35	11	66.4	0.3	0.736	1.877	0.688	0.378	Peak Found	High	High	High	High	1.8218	0.633884
P15169	Carboxypeptidase N catalytic chain OS=Homo sapiens OX=9606 GN=CPN1 PE=1 SV=1	CPN1	6	3	12	3	52.3	5.411	0.471	0.213	1.054	1.178	High	High	High	High	High	1.8205	0.820121
Q8WXI7	Mucin-16 OS=Homo sapiens OX=9606 GN=MUC16 PE=1 SV=3	MUC16	1	5	14	5	1518.2	6.916	0.602	0.574	1.959	1.005	High	High	High	High	High	1.8201	0.967429
P62879	Guanine nucleotide-binding protein G(I)/G(S)/G(T) subunit beta-2 OS=Homo sapiens OX=9606 GN=GNB2 PE=1 SV=3	GNB2	33	10	50	5	37.3	0.048	1.547	0.648	0.605	0.217	Not Found	High	High	High	High	1.8191	0.997991
P16403	Histone H1.2 OS=Homo sapiens OX=9606 GN=H1-2 PE=1 SV=2	H1-2	23	6	40	3	21.4	1.399	0.814	2.743	0.955	0.862	High	High	High	High	High	1.8184	0.371752
Q9NPH3	Interleukin-1 receptor accessory protein OS=Homo sapiens OX=9606 GN=IL1RAP PE=1 SV=2	IL1RAP	13	7	25	7	65.4	0.318	1.918	0.685	0.472	0.599	High	High	High	High	High	1.8182	0.649823
Q16891	MICOS complex subunit MIC60 OS=Homo sapiens OX=9606 GN=IMMT PE=1 SV=1	IMMT	1	1	2	1	83.6	1.437	2.713		1.627	0.658	Peak Found	High	Not Found	High	Peak Found	1.8162	0.363049
P04920	Anion exchange protein 2 OS=Homo sapiens OX=9606 GN=SLC4A2 PE=1 SV=4	SLC4A2	6	6	10	6	136.9		1.1	0.888	0.548		Not Found	High	High	Peak Found	Not Found	1.8139
O15143	Actin-related protein 2/3 complex subunit 1B OS=Homo sapiens OX=9606 GN=ARPC1B PE=1 SV=3	ARPC1B	25	7	27	7	40.9	0.715	0.56	1.384	0.732	0.246	High	High	High	High	High	1.8125	0.305363
Q9H299	SH3 domain-binding glutamic acid-rich-like protein 3 OS=Homo sapiens OX=9606 GN=SH3BGRL3 PE=1 SV=1	SH3BGRL3	27	3	11	3	10.4	0.805	0.312	1.877	0.564	0.539	Peak Found	High	High	High	High	1.8096	0.642085
P05783	Keratin, type I cytoskeletal 18 OS=Homo sapiens OX=9606 GN=KRT18 PE=1 SV=2	KRT18	31	14	41	11	48	2.656	2.964	0.976	1.188	1.248	High	High	High	High	High	1.8051	0.367986
O75695	Protein XRP2 OS=Homo sapiens OX=9606 GN=RP2 PE=1 SV=4	RP2	16	8	43	8	39.6	0.886	1.55	0.879	0.91	0.316	High	High	High	High	High	1.8026	0.234891
P16157	Ankyrin-1 OS=Homo sapiens OX=9606 GN=ANK1 PE=1 SV=3	ANK1	9	17	45	16	206.1	6.094	1.302	0.199	1.666	1.144	High	High	High	High	High	1.8019	0.90299
Q96D31	Calcium release-activated calcium channel protein 1 OS=Homo sapiens OX=9606 GN=ORAI1 PE=1 SV=2	ORAI1	7	2	3	2	32.6	0.609	0.183	3.072	0.886	0.544	Peak Found	Peak Found	Peak Found	Peak Found	Peak Found	1.8014	0.994761
P18433	Receptor-type tyrosine-protein phosphatase alpha OS=Homo sapiens OX=9606 GN=PTPRA PE=1 SV=3	PTPRA	13	9	21	7	90.7	0.623	0.639	0.869	0.63	0.159	High	High	High	High	Peak Found	1.8006	0.230776
P16152	Carbonyl reductase [NADPH] 1 OS=Homo sapiens OX=9606 GN=CBR1 PE=1 SV=3	CBR1	12	3	9	3	30.4	1.269	0.529	0.573	0.439		High	High	High	High	Not Found	1.8003
P40227	T-complex protein 1 subunit zeta OS=Homo sapiens OX=9606 GN=CCT6A PE=1 SV=3	CCT6A	18	10	39	10	58	1.015	1.256	1.805	0.827	0.683	High	High	High	High	High	1.7996	0.0902891
Q5JWF2	Guanine nucleotide-binding protein G(s) subunit alpha isoforms XLas OS=Homo sapiens OX=9606 GN=GNAS PE=1 SV=2	GNAS	11	11	76	9	111	0.544	1.458	0.966	0.55	0.55	High	High	High	High	High	1.7988	0.261642
Q9NP58	ATP-binding cassette sub-family B member 6, mitochondrial OS=Homo sapiens OX=9606 GN=ABCB6 PE=1 SV=1	ABCB6	1	1	6	1	93.8	0.717	0.707	1.573	0.685	0.426	High	High	High	High	High	1.7984	0.254427
P63000	Ras-related C3 botulinum toxin substrate 1 OS=Homo sapiens OX=9606 GN=RAC1 PE=1 SV=1	RAC1	44	9	60	2	21.4	1.242	0.959	0.981	0.636	0.546	High	High	High	High	High	1.7947	0.0171881
Q9BV40	Vesicle-associated membrane protein 8 OS=Homo sapiens OX=9606 GN=VAMP8 PE=1 SV=1	VAMP8	41	5	18	5	11.4	0.354	1.872	0.745	0.484	0.62	High	High	High	High	Peak Found	1.7941	0.60076
Q5T5C0	Syntaxin-binding protein 5 OS=Homo sapiens OX=9606 GN=STXBP5 PE=1 SV=1	STXBP5	3	2	3	2	127.5			0.914		0.51	Not Found	Not Found	High	Not Found	Peak Found	1.7922
Q14677	Clathrin interactor 1 OS=Homo sapiens OX=9606 GN=CLINT1 PE=1 SV=1	CLINT1	12	7	12	7	68.2	1.08	1.001	2.081	1.16	0.391	Peak Found	High	High	Peak Found	High	1.789	0.278487
P25815	Protein S100-P OS=Homo sapiens OX=9606 GN=S100P PE=1 SV=2	S100P	24	2	15	2	10.4	0.064	0.356	1.331	0.628	0.025	High	High	High	High	Peak Found	1.7876	0.619492
Q5T0F9	Coiled-coil and C2 domain-containing protein 1B OS=Homo sapiens OX=9606 GN=CC2D1B PE=1 SV=1	CC2D1B	3	3	3	3	94.2	0.238		1.25	0.409	0.424	Peak Found	Not Found	High	Peak Found	Peak Found	1.7863	0.775816
P52209	6-phosphogluconate dehydrogenase, decarboxylating OS=Homo sapiens OX=9606 GN=PGD PE=1 SV=3	PGD	30	14	50	14	53.1	0.39	0.606	0.987	0.617	0.124	High	High	High	High	Peak Found	1.7841	0.33076
Q15084	Protein disulfide-isomerase A6 OS=Homo sapiens OX=9606 GN=PDIA6 PE=1 SV=1	PDIA6	10	4	9	4	48.1	1.642	0.118	1.519		0.614	High	High	High	Not Found	Peak Found	1.7801
P63010	AP-2 complex subunit beta OS=Homo sapiens OX=9606 GN=AP2B1 PE=1 SV=1	AP2B1	13	11	25	4	104.5	1.107	2.078	1.293	1.047	0.631	High	High	High	High	High	1.7791	0.16186
Q92616	eIF-2-alpha kinase activator GCN1 OS=Homo sapiens OX=9606 GN=GCN1 PE=1 SV=6	GCN1	1	2	2	2	292.6	2.209	0.823		0.712	0.993	Peak Found	High	Not Found	Peak Found	Peak Found	1.7783	0.460359
Q8IYD1	Eukaryotic peptide chain release factor GTP-binding subunit ERF3B OS=Homo sapiens OX=9606 GN=GSPT2 PE=1 SV=2	GSPT2	6	3	7	1	68.8	3.466	2.385	0.808	1.244	1.255	High	High	High	Peak Found	Peak Found	1.7764	0.519396
Q9BXX0	EMILIN-2 OS=Homo sapiens OX=9606 GN=EMILIN2 PE=1 SV=3	EMILIN2	2	3	4	3	115.6	2.133	1.661		1.069		Peak Found	High	Not Found	High	Not Found	1.7746
P02545	Prelamin-A/C OS=Homo sapiens OX=9606 GN=LMNA PE=1 SV=1	LMNA	24	15	43	14	74.1	7.188	0.472	0.561	0.424	2.667	High	High	High	High	High	1.7731	0.915467
Q8IUI8	Cytokine receptor-like factor 3 OS=Homo sapiens OX=9606 GN=CRLF3 PE=1 SV=2	CRLF3	13	5	6	5	49.7	0.258	0.232	1.428	0.361		Peak Found	Peak Found	High	Peak Found	Not Found	1.771
Q7L576	Cytoplasmic FMR1-interacting protein 1 OS=Homo sapiens OX=9606 GN=CYFIP1 PE=1 SV=1	CYFIP1	17	21	63	11	145.1	1.393	0.688	1.599	0.666	0.72	Peak Found	High	High	Peak Found	High	1.7701	0.229081
Q6GTX8	Leukocyte-associated immunoglobulin-like receptor 1 OS=Homo sapiens OX=9606 GN=LAIR1 PE=1 SV=1	LAIR1	18	5	12	5	31.4	0.051	1.228	0.488	0.333		Peak Found	High	High	High	Not Found	1.7688
O95810	Caveolae-associated protein 2 OS=Homo sapiens OX=9606 GN=CAVIN2 PE=1 SV=3	CAVIN2	37	17	51	17	47.1	0.647	0.211	3.415	1.085	0.527	High	Peak Found	High	High	Peak Found	1.7672	0.982882
O95816	BAG family molecular chaperone regulator 2 OS=Homo sapiens OX=9606 GN=BAG2 PE=1 SV=1	BAG2	8	2	2	2	23.8	4.137	1.589	0.833	1.337	1.14	High	Peak Found	Peak Found	High	Peak Found	1.7653	0.596953
Q8IZP0	Abl interactor 1 OS=Homo sapiens OX=9606 GN=ABI1 PE=1 SV=4	ABI1	24	10	33	10	55	0.218	0.412	1.256	0.433	0.28	High	High	High	High	Peak Found	1.7634	0.663065
P30740	Leukocyte elastase inhibitor OS=Homo sapiens OX=9606 GN=SERPINB1 PE=1 SV=1	SERPINB1	45	19	55	19	42.7	0.067	0.678	0.47	0.397	0.063	High	High	High	High	High	1.7609	0.65948
P12931	Proto-oncogene tyrosine-protein kinase Src OS=Homo sapiens OX=9606 GN=SRC PE=1 SV=3	SRC	21	11	33	6	59.8	0.84	0.167	2.866	0.89	0.578	High	Peak Found	High	Peak Found	High	1.7589	0.980425
Q15366	Poly(rC)-binding protein 2 OS=Homo sapiens OX=9606 GN=PCBP2 PE=1 SV=1	PCBP2	14	5	13	2	38.6	0.285	1.128	0.938		0.446	Peak Found	High	High	Not Found	Peak Found	1.7571
Q01968	Inositol polyphosphate 5-phosphatase OCRL OS=Homo sapiens OX=9606 GN=OCRL PE=1 SV=3	OCRL	2	2	3	2	104.1	0.492	2.563	2.195	0.917	1.079	High	Peak Found	Peak Found	Peak Found	High	1.7535	0.648109
O15427	Monocarboxylate transporter 4 OS=Homo sapiens OX=9606 GN=SLC16A3 PE=1 SV=1	SLC16A3	18	8	25	8	49.4	0.277	1.613	1.366	1.03	0.209	High	High	High	Peak Found	High	1.752	0.565697
P62834	Ras-related protein Rap-1A OS=Homo sapiens OX=9606 GN=RAP1A PE=1 SV=1	RAP1A	51	15	85	3	21	0.36	0.653	0.896	0.356	0.371	High	High	High	High	High	1.7506	0.248821
P43243	Matrin-3 OS=Homo sapiens OX=9606 GN=MATR3 PE=1 SV=2	MATR3	2	1	2	1	94.6		1.782	1		0.796	High	High	Peak Found	Not Found	Peak Found	1.7475
P28065	Proteasome subunit beta type-9 OS=Homo sapiens OX=9606 GN=PSMB9 PE=1 SV=2	PSMB9	9	2	10	2	23.3	1.442	1.204	1.047	0.647	0.764	High	High	High	High	Peak Found	1.7449	0.0263491
Q9UEY8	Gamma-adducin OS=Homo sapiens OX=9606 GN=ADD3 PE=1 SV=1	ADD3	7	5	9	5	79.1	0.36	1.059	1.591	0.445	0.706	Peak Found	High	High	Peak Found	High	1.7434	0.539894
O75368	SH3 domain-binding glutamic acid-rich-like protein OS=Homo sapiens OX=9606 GN=SH3BGRL PE=1 SV=1	SH3BGRL	40	5	15	5	12.8	0.192	0.255	1.265	0.326	0.329	Peak Found	High	High	High	Peak Found	1.7425	0.819074
P78527	DNA-dependent protein kinase catalytic subunit OS=Homo sapiens OX=9606 GN=PRKDC PE=1 SV=3	PRKDC	8	35	51	34	468.8	0.604	0.698	4.009	1.324	0.712	High	High	High	High	High	1.739	0.81889
P17980	26S proteasome regulatory subunit 6A OS=Homo sapiens OX=9606 GN=PSMC3 PE=1 SV=3	PSMC3	14	5	12	5	49.2	0.713	0.573	0.778	0.01	0.782	High	High	High	Peak Found	High	1.7374	0.298484
A8K7I4	Calcium-activated chloride channel regulator 1 OS=Homo sapiens OX=9606 GN=CLCA1 PE=1 SV=3	CLCA1	4	5	5	5	100.2			2.025	1.496	0.844	Not Found	Not Found	High	Peak Found	High	1.7308
O95865	N(G),N(G)-dimethylarginine dimethylaminohydrolase 2 OS=Homo sapiens OX=9606 GN=DDAH2 PE=1 SV=1	DDAH2	17	5	13	4	29.6	0.14	1.303	1.197	0.914	0.104	Not Found	High	High	Peak Found	Not Found	1.7289	0.627463
O00161	Synaptosomal-associated protein 23 OS=Homo sapiens OX=9606 GN=SNAP23 PE=1 SV=1	SNAP23	53	8	43	8	23.3	0.441	0.971	1.855	0.772	0.489	High	High	High	High	High	1.7272	0.518583
Q8TF42	Ubiquitin-associated and SH3 domain-containing protein B OS=Homo sapiens OX=9606 GN=UBASH3B PE=1 SV=2	UBASH3B	8	5	10	5	72.6	0.097	0.063	2.217	0.791	0.127	Peak Found	Peak Found	High	High	Peak Found	1.7262	0.870117
Q99460	26S proteasome non-ATPase regulatory subunit 1 OS=Homo sapiens OX=9606 GN=PSMD1 PE=1 SV=2	PSMD1	7	5	9	5	105.8	0.549	0.673	1.277	0.414	0.554	Peak Found	High	High	Peak Found	Peak Found	1.7211	0.254692
P61081	NEDD8-conjugating enzyme Ubc12 OS=Homo sapiens OX=9606 GN=UBE2M PE=1 SV=1	UBE2M	15	3	7	3	20.9	0.169	1.411	1.578	1.095	0.132	Peak Found	High	High	Peak Found	Peak Found	1.7158	0.636974
P61604	10 kDa heat shock protein, mitochondrial OS=Homo sapiens OX=9606 GN=HSPE1 PE=1 SV=2	HSPE1	38	5	11	5	10.9	2.118	2.382	1.629	1.95	0.432	High	High	High	High	High	1.7154	0.267525
P16109	P-selectin OS=Homo sapiens OX=9606 GN=SELP PE=1 SV=3	SELP	18	13	44	12	90.8	0.344	0.14	1.396	0.461	0.27	High	High	High	High	High	1.7145	0.882943
P29350	Tyrosine-protein phosphatase non-receptor type 6 OS=Homo sapiens OX=9606 GN=PTPN6 PE=1 SV=1	PTPN6	28	16	31	15	67.5	0.101	1.207	1.179	0.642	0.326	Peak Found	High	High	High	High	1.7128	0.909173
P46777	60S ribosomal protein L5 OS=Homo sapiens OX=9606 GN=RPL5 PE=1 SV=3	RPL5	15	4	7	4	34.3	2.086	1.383	1.542	0.557	1.398	High	High	High	Peak Found	Peak Found	1.7088	0.198003
Q15942	Zyxin OS=Homo sapiens OX=9606 GN=ZYX PE=1 SV=1	ZYX	26	12	53	12	61.2	0.305	0.306	2.029	0.601	0.432	High	High	High	High	High	1.7038	0.89384
O76094	Signal recognition particle subunit SRP72 OS=Homo sapiens OX=9606 GN=SRP72 PE=1 SV=3	SRP72	3	1	5	1	74.6	2.372	2.191	0.528		0.996	High	High	High	Not Found	Peak Found	1.7038
P14151	L-selectin OS=Homo sapiens OX=9606 GN=SELL PE=1 SV=2	SELL	13	5	22	4	42.2		1.118	1.421	0.898	0.593	High	High	High	High	High	1.7029	0.150142
Q8WWZ8	Oncoprotein-induced transcript 3 protein OS=Homo sapiens OX=9606 GN=OIT3 PE=1 SV=2	OIT3	20	10	32	10	60	1.328	1.206	1.812	0.724	0.979	High	High	High	High	High	1.7013	0.0730408
Q8N5I2	Arrestin domain-containing protein 1 OS=Homo sapiens OX=9606 GN=ARRDC1 PE=1 SV=1	ARRDC1	13	5	20	5	46	0.145	1.328	1.573	0.316	0.878	High	High	High	High	High	1.7007	0.833783
Q9UEW3	Macrophage receptor MARCO OS=Homo sapiens OX=9606 GN=MARCO PE=1 SV=1	MARCO	2	1	4	1	52.6	2.046	1.042	1.198	0.841		High	High	High	Peak Found	Not Found	1.6988
P51153	Ras-related protein Rab-13 OS=Homo sapiens OX=9606 GN=RAB13 PE=1 SV=1	RAB13	34	7	37	3	22.8	0.227	0.759	0.959	0.586	0.18	Peak Found	High	High	Peak Found	Peak Found	1.6928	0.521766
P0C0L5	Complement C4-B OS=Homo sapiens OX=9606 GN=C4B PE=1 SV=2	C4B	50	77	536	2	192.6	2.361	1.451	1.249	0.801	1.196	High	High	High	High	High	1.6895	0.178948
P10114	Ras-related protein Rap-2a OS=Homo sapiens OX=9606 GN=RAP2A PE=1 SV=1	RAP2A	20	4	16	1	20.6		0.508	1.103	0.543	0.412	Not Found	Peak Found	Peak Found	Peak Found	Peak Found	1.6869	0.380658
P08133	Annexin A6 OS=Homo sapiens OX=9606 GN=ANXA6 PE=1 SV=3	ANXA6	36	26	99	24	75.8	0.429	1.022	0.489	0.545	0.222	High	High	High	High	High	1.6862	0.343331
P60953	Cell division control protein 42 homolog OS=Homo sapiens OX=9606 GN=CDC42 PE=1 SV=2	CDC42	36	8	45	7	21.2	1.102	1.776	1.06	1.217	0.34	High	High	High	High	High	1.6861	0.280579
Q9Y316	Protein MEMO1 OS=Homo sapiens OX=9606 GN=MEMO1 PE=1 SV=1	MEMO1	6	2	2	2	33.7		0.513		0.347	0.262	Not Found	Peak Found	Not Found	Peak Found	Peak Found	1.6847
P30044	Peroxiredoxin-5, mitochondrial OS=Homo sapiens OX=9606 GN=PRDX5 PE=1 SV=4	PRDX5	14	3	14	3	22.1	0.367	0.602	1.094	0.593	0.224	High	High	High	High	High	1.6834	0.398448
P18054	Polyunsaturated fatty acid lipoxygenase ALOX12 OS=Homo sapiens OX=9606 GN=ALOX12 PE=1 SV=4	ALOX12	8	5	7	5	75.6	1.219	0.361	0.846	0.528	0.433	Peak Found	Peak Found	High	Peak Found	Peak Found	1.683	0.449837
Q9HBH0	Rho-related GTP-binding protein RhoF OS=Homo sapiens OX=9606 GN=RHOF PE=1 SV=1	RHOF	19	4	13	4	23.6	0.2	0.906	3.024	1.302	0.335	Peak Found	High	High	High	High	1.6819	0.862089
Q9BVP2	Guanine nucleotide-binding protein-like 3 OS=Homo sapiens OX=9606 GN=GNL3 PE=1 SV=2	GNL3	5	2	3	2	62	1.212	1.205	2.211	0.175	1.661	Peak Found	High	High	Peak Found	Peak Found	1.6805	0.334
Q9UNF0	Protein kinase C and casein kinase substrate in neurons protein 2 OS=Homo sapiens OX=9606 GN=PACSIN2 PE=1 SV=2	PACSIN2	18	10	20	10	55.7	1.016	0.745	1.329	0.908	0.318	High	High	High	Peak Found	High	1.6803	0.257354
P07360	Complement component C8 gamma chain OS=Homo sapiens OX=9606 GN=C8G PE=1 SV=3	C8G	21	3	11	3	22.3	4.749	1.774	0.963	0.973	2.005	High	High	High	Peak Found	High	1.6758	0.618869
P10412	Histone H1.4 OS=Homo sapiens OX=9606 GN=H1-4 PE=1 SV=2	H1-4	22	5	33	2	21.9	0.757	0.523	3.375	0.659	1.195	Peak Found	Peak Found	High	High	Peak Found	1.6739	0.796893
Q9NQC3	Reticulon-4 OS=Homo sapiens OX=9606 GN=RTN4 PE=1 SV=2	RTN4	1	1	2	1	129.9	0.33	0.728	0.935	0.398		Peak Found	High	High	Peak Found	Not Found	1.6692
P50148	Guanine nucleotide-binding protein G(q) subunit alpha OS=Homo sapiens OX=9606 GN=GNAQ PE=1 SV=4	GNAQ	31	10	42	8	42.1	0.259	0.97	2.035	0.829	0.481	High	High	High	High	High	1.6611	0.788257
P20742	Pregnancy zone protein OS=Homo sapiens OX=9606 GN=PZP PE=1 SV=4	PZP	14	21	139	10	163.8	2.856	1.277	1.843	0.681	1.718	High	High	High	High	High	1.6607	0.310564
Q7L5N1	COP9 signalosome complex subunit 6 OS=Homo sapiens OX=9606 GN=COPS6 PE=1 SV=1	COPS6	7	2	6	2	36.1		0.693	1.204	0.759	0.385	Not Found	High	High	Peak Found	Peak Found	1.6582	0.353344
Q8NBS9	Thioredoxin domain-containing protein 5 OS=Homo sapiens OX=9606 GN=TXNDC5 PE=1 SV=2	TXNDC5	9	3	8	3	47.6	2.123	2.1	1.85	1.785	0.658	High	High	High	High	High	1.6573	0.196414
P09543	2',3'-cyclic-nucleotide 3'-phosphodiesterase OS=Homo sapiens OX=9606 GN=CNP PE=1 SV=2	CNP	25	11	34	11	47.5	1.158	1.674	0.838	0.769	0.708	High	High	High	High	High	1.6565	0.171052
P00387	NADH-cytochrome b5 reductase 3 OS=Homo sapiens OX=9606 GN=CYB5R3 PE=1 SV=3	CYB5R3	16	5	10	5	34.2	1.182	1.184	2	0.345	1.414	High	High	High	Peak Found	Peak Found	1.6547	0.307408
A0A075B6Q5	Immunoglobulin heavy variable 3-64 OS=Homo sapiens OX=9606 GN=IGHV3-64 PE=3 SV=1	IGHV3-64	36	8	35	2	12.9	3.981	0.972	0.941	0.574	1.802	High	High	High	Peak Found	High	1.6538	0.618323
P21980	Protein-glutamine gamma-glutamyltransferase 2 OS=Homo sapiens OX=9606 GN=TGM2 PE=1 SV=2	TGM2	12	8	9	8	77.3	4.167	2.17	0.288	0.528	2.143	High	High	Peak Found	Peak Found	Peak Found	1.6536	0.839019
Q9H444	Charged multivesicular body protein 4b OS=Homo sapiens OX=9606 GN=CHMP4B PE=1 SV=1	CHMP4B	20	5	21	5	24.9	0.428	1.433	1.538	0.832	0.539	High	High	High	High	High	1.6528	0.54441
O95436	Sodium-dependent phosphate transport protein 2B OS=Homo sapiens OX=9606 GN=SLC34A2 PE=1 SV=3	SLC34A2	4	2	2	2	75.7	0.807	1.783	2.66	0.601	1.52	Peak Found	High	Peak Found	Peak Found	Peak Found	1.6502	0.45065
P05106	Integrin beta-3 OS=Homo sapiens OX=9606 GN=ITGB3 PE=1 SV=2	ITGB3	43	30	129	30	87	0.182	0.077	3.144	0.669	0.706	High	High	High	High	High	1.6499	0.676841
P43353	Aldehyde dehydrogenase family 3 member B1 OS=Homo sapiens OX=9606 GN=ALDH3B1 PE=1 SV=1	ALDH3B1	13	6	14	5	51.8	1.095	0.558	0.621	0.486	0.434	Peak Found	High	High	Not Found	Not Found	1.6478	0.194485
Q96P16	Regulation of nuclear pre-mRNA domain-containing protein 1A OS=Homo sapiens OX=9606 GN=RPRD1A PE=1 SV=1	RPRD1A	2	1	5	1	35.7	2.964	1.088	0.533	1.245	0.613	High	High	Peak Found	High	High	1.6451	0.680352
P62937	Peptidyl-prolyl cis-trans isomerase A OS=Homo sapiens OX=9606 GN=PPIA PE=1 SV=2	PPIA	58	16	120	16	18	0.618	0.818	1.757	0.699	0.595	High	High	High	High	High	1.645	0.399621
P49327	Fatty acid synthase OS=Homo sapiens OX=9606 GN=FASN PE=1 SV=3	FASN	13	25	51	25	273.3	0.554	1.484	2.077	0.555	1.114	High	High	High	High	High	1.6437	0.518463
Q9NY33	Dipeptidyl peptidase 3 OS=Homo sapiens OX=9606 GN=DPP3 PE=1 SV=2	DPP3	5	4	4	4	82.5	0.915	0.424	0.561	0.386		Peak Found	Peak Found	Peak Found	Peak Found	Not Found	1.6408
O95352	Ubiquitin-like modifier-activating enzyme ATG7 OS=Homo sapiens OX=9606 GN=ATG7 PE=1 SV=1	ATG7	6	4	4	4	77.9		1.371		0.837		Not Found	Peak Found	Not Found	Peak Found	Not Found	1.638
P51159	Ras-related protein Rab-27A OS=Homo sapiens OX=9606 GN=RAB27A PE=1 SV=3	RAB27A	29	6	12	5	24.9	0.118	0.513	0.289	0.24	0.135	Peak Found	Peak Found	High	Peak Found	Peak Found	1.6356	0.580149
P55795	Heterogeneous nuclear ribonucleoprotein H2 OS=Homo sapiens OX=9606 GN=HNRNPH2 PE=1 SV=1	HNRNPH2	13	4	10	3	49.2	1.353	1.454	0.832	1.388	0.101	High	High	High	Peak Found	Peak Found	1.6293	0.335711
Q9Y3L3	SH3 domain-binding protein 1 OS=Homo sapiens OX=9606 GN=SH3BP1 PE=1 SV=3	SH3BP1	4	3	3	3	75.7	0.517	0.932	1.831		0.672	Peak Found	Peak Found	Peak Found	Not Found	Peak Found	1.627
P48059	LIM and senescent cell antigen-like-containing domain protein 1 OS=Homo sapiens OX=9606 GN=LIMS1 PE=1 SV=4	LIMS1	25	10	41	10	37.2	0.235	0.247	1.923	0.458	0.528	High	High	High	High	High	1.6261	0.982675
P01721	Immunoglobulin lambda variable 6-57 OS=Homo sapiens OX=9606 GN=IGLV6-57 PE=1 SV=2	IGLV6-57	39	5	52	4	12.6	3.568	1.526	0.406	1.247	1.01	High	High	High	High	High	1.6246	0.86736
P52788	Spermine synthase OS=Homo sapiens OX=9606 GN=SMS PE=1 SV=2	SMS	10	3	5	3	41.2	0.935	1.869	1.542	1.671	0.119	Peak Found	High	High	Peak Found	Peak Found	1.6186	0.34589
P54577	Tyrosine--tRNA ligase, cytoplasmic OS=Homo sapiens OX=9606 GN=YARS1 PE=1 SV=4	YARS1	30	15	28	15	59.1	0.573	0.913	1.696	0.655	0.658	High	High	High	High	Peak Found	1.6156	0.417049
Q684P5	Rap1 GTPase-activating protein 2 OS=Homo sapiens OX=9606 GN=RAP1GAP2 PE=1 SV=2	RAP1GAP2	6	4	5	4	80	0.521	2.273	2.154	1.801	0.244	Peak Found	Peak Found	High	Peak Found	Peak Found	1.613	0.510366
P18206	Vinculin OS=Homo sapiens OX=9606 GN=VCL PE=1 SV=4	VCL	47	55	251	55	123.7	0.413	0.284	2.734	0.683	0.736	High	High	High	High	High	1.6119	0.971412
P20701	Integrin alpha-L OS=Homo sapiens OX=9606 GN=ITGAL PE=1 SV=3	ITGAL	8	10	26	10	128.7	0.675	3.437	0.162	1.38	0.388	Peak Found	High	High	High	High	1.6116	0.991736
P07437	Tubulin beta chain OS=Homo sapiens OX=9606 GN=TUBB PE=1 SV=2	TUBB	66	27	162	6	49.6	0.478	1.009	1.161	0.723	0.373	High	High	High	High	High	1.6107	0.364009
P62269	40S ribosomal protein S18 OS=Homo sapiens OX=9606 GN=RPS18 PE=1 SV=3	RPS18	6	1	3	1	17.7	0.464	1.944	1.598	1.194	0.467	High	Peak Found	High	High	Peak Found	1.6079	0.583843
P13688	Carcinoembryonic antigen-related cell adhesion molecule 1 OS=Homo sapiens OX=9606 GN=CEACAM1 PE=1 SV=2	CEACAM1	10	4	13	3	57.5	1.078	1.615	0.507	0.642	0.689	Peak Found	High	High	High	Peak Found	1.6028	0.465432
P59768	Guanine nucleotide-binding protein G(I)/G(S)/G(O) subunit gamma-2 OS=Homo sapiens OX=9606 GN=GNG2 PE=1 SV=2	GNG2	70	6	13	6	7.8	1.282	1.97	0.671	0.852	0.782	High	High	High	High	High	1.6006	0.418939
O75534	Cold shock domain-containing protein E1 OS=Homo sapiens OX=9606 GN=CSDE1 PE=1 SV=2	CSDE1	2	2	3	2	88.8	0.007	1.458	1.06	0.961	0.091	Peak Found	High	Peak Found	Peak Found	High	1.6001	0.911263
P11049	Leukocyte antigen CD37 OS=Homo sapiens OX=9606 GN=CD37 PE=1 SV=2	CD37	12	4	9	4	31.7	0.505	0.704	1.344	0.624	0.44	Peak Found	High	High	Peak Found	Peak Found	1.5996	0.383789
Q15286	Ras-related protein Rab-35 OS=Homo sapiens OX=9606 GN=RAB35 PE=1 SV=1	RAB35	30	7	39	5	23	0.119	2.018	1.154	1.177	0.203	High	High	High	High	High	1.5899	0.838309
P25787	Proteasome subunit alpha type-2 OS=Homo sapiens OX=9606 GN=PSMA2 PE=1 SV=2	PSMA2	19	3	9	3	25.9	2.213	1.041	1.071	1.116	0.699	High	High	High	Peak Found	High	1.5886	0.326227
P14618	Pyruvate kinase PKM OS=Homo sapiens OX=9606 GN=PKM PE=1 SV=4	PKM	64	38	158	38	57.9	0.26	0.917	1.172	0.588	0.398	High	High	High	High	High	1.5882	0.660164
P26639	Threonine--tRNA ligase 1, cytoplasmic OS=Homo sapiens OX=9606 GN=TARS1 PE=1 SV=3	TARS1	22	13	21	13	83.4	2.1	1.718	0.549	0.617	1.224	High	High	High	Peak Found	Peak Found	1.5814	0.580877
Q9Y2A7	Nck-associated protein 1 OS=Homo sapiens OX=9606 GN=NCKAP1 PE=1 SV=1	NCKAP1	7	8	15	8	128.7	0.735	0.912	2.799	1.021	0.854	Peak Found	High	High	High	Peak Found	1.5808	0.641416
P35237	Serpin B6 OS=Homo sapiens OX=9606 GN=SERPINB6 PE=1 SV=3	SERPINB6	23	8	15	7	42.6	0.182	0.719	1.126	0.831	0.024	High	High	High	Peak Found	Peak Found	1.5805	0.443564
P20020	Plasma membrane calcium-transporting ATPase 1 OS=Homo sapiens OX=9606 GN=ATP2B1 PE=1 SV=4	ATP2B1	12	11	33	5	134.6	0.227	2.051	0.207	0.294	0.755	Peak Found	High	Peak Found	Peak Found	Peak Found	1.5793	0.980559
P68104	Elongation factor 1-alpha 1 OS=Homo sapiens OX=9606 GN=EEF1A1 PE=1 SV=1	EEF1A1	45	23	80	23	50.1	0.477	0.797	0.733	0.614	0.236	High	High	High	High	High	1.5741	0.280609
P52566	Rho GDP-dissociation inhibitor 2 OS=Homo sapiens OX=9606 GN=ARHGDIB PE=1 SV=3	ARHGDIB	60	22	68	20	23	0.383	1.216	0.981	0.865	0.228	High	High	High	High	High	1.5737	0.474878
P55157	Microsomal triglyceride transfer protein large subunit OS=Homo sapiens OX=9606 GN=MTTP PE=1 SV=1	MTTP	2	2	4	2	99.3	1.307	0.234	2.966	1.527	0.384	Peak Found	High	High	High	Peak Found	1.5723	0.844152
P45984	Mitogen-activated protein kinase 9 OS=Homo sapiens OX=9606 GN=MAPK9 PE=1 SV=2	MAPK9	2	1	1	1	48.1		0.329	1.42	0.557		Not Found	Peak Found	Peak Found	Peak Found	Not Found	1.57
P36776	Lon protease homolog, mitochondrial OS=Homo sapiens OX=9606 GN=LONP1 PE=1 SV=2	LONP1	2	1	4	1	106.4	3.562	2.32	0.633	1.335	1.435	High	High	Peak Found	Peak Found	High	1.568	0.757967
P67936	Tropomyosin alpha-4 chain OS=Homo sapiens OX=9606 GN=TPM4 PE=1 SV=3	TPM4	38	13	53	6	28.5	0.281	0.273	3.508	0.949	0.778	High	High	High	High	High	1.568	0.810964
O43566	Regulator of G-protein signaling 14 OS=Homo sapiens OX=9606 GN=RGS14 PE=1 SV=4	RGS14	8	4	8	4	61.4	0.025	1.034	0.405	0.39	0.233	Peak Found	High	High	Peak Found	Peak Found	1.5666	0.839827
Q9H479	Fructosamine-3-kinase OS=Homo sapiens OX=9606 GN=FN3K PE=1 SV=1	FN3K	11	3	5	3	35.1	0.484	0.075	3.043	0.059	1.474	High	Peak Found	High	Peak Found	Peak Found	1.5664	0.80732
P25098	Beta-adrenergic receptor kinase 1 OS=Homo sapiens OX=9606 GN=GRK2 PE=1 SV=2	GRK2	8	6	7	6	79.5		1.262	1.009	1.169	0.281	Not Found	High	Peak Found	Peak Found	Peak Found	1.5662	0.446873
Q99961	Endophilin-A2 OS=Homo sapiens OX=9606 GN=SH3GL1 PE=1 SV=1	SH3GL1	8	3	14	1	41.5	0.323	0.417	3.808	1.109	0.827	High	High	High	High	High	1.5661	0.871296
O00602	Ficolin-1 OS=Homo sapiens OX=9606 GN=FCN1 PE=1 SV=2	FCN1	10	3	15	3	35.1	0.891	0.426	3.334	0.81	1.17	High	High	High	High	High	1.566	0.902232
P51452	Dual specificity protein phosphatase 3 OS=Homo sapiens OX=9606 GN=DUSP3 PE=1 SV=1	DUSP3	12	2	5	2	20.5	0.184	0.292	1.581	0.438		Peak Found	Peak Found	High	Peak Found	Not Found	1.5654
P13612	Integrin alpha-4 OS=Homo sapiens OX=9606 GN=ITGA4 PE=1 SV=3	ITGA4	16	14	43	14	114.8	1.663	1.311	1.172	0.888	0.878	High	High	High	High	High	1.5651	0.0464
P13489	Ribonuclease inhibitor OS=Homo sapiens OX=9606 GN=RNH1 PE=1 SV=2	RNH1	31	12	35	12	49.9	1.17	1.132	0.636	0.598	0.655	High	High	High	High	Peak Found	1.5632	0.20869
Q9Y6Z7	Collectin-10 OS=Homo sapiens OX=9606 GN=COLEC10 PE=1 SV=2	COLEC10	12	3	11	3	30.7	1.137	1.529	1.471	1.398	0.369	High	High	High	High	Peak Found	1.5608	0.296494
P42892	Endothelin-converting enzyme 1 OS=Homo sapiens OX=9606 GN=ECE1 PE=1 SV=2	ECE1	6	4	6	4	87.1	2.165	0.755	1.209	0.871	0.897	Peak Found	High	High	High	High	1.5569	0.438727
Q9H4B7	Tubulin beta-1 chain OS=Homo sapiens OX=9606 GN=TUBB1 PE=1 SV=1	TUBB1	21	10	58	6	50.3	0.352	0.163	3.229	0.828	0.776	High	Peak Found	High	High	High	1.5561	0.787326
Q9H3G5	Probable serine carboxypeptidase CPVL OS=Homo sapiens OX=9606 GN=CPVL PE=1 SV=2	CPVL	2	1	2	1	54.1	1.215		0.947		0.695	Peak Found	Not Found	High	Not Found	Peak Found	1.5554
P12277	Creatine kinase B-type OS=Homo sapiens OX=9606 GN=CKB PE=1 SV=1	CKB	21	5	11	5	42.6	3.984	1.64	0.586	1.162	1.501	High	High	High	High	High	1.5546	0.829462
P24666	Low molecular weight phosphotyrosine protein phosphatase OS=Homo sapiens OX=9606 GN=ACP1 PE=1 SV=3	ACP1	20	3	9	3	18	1.502	1.816	1.13	1.471	0.437	High	High	High	High	Peak Found	1.5542	0.307523
P17301	Integrin alpha-2 OS=Homo sapiens OX=9606 GN=ITGA2 PE=1 SV=1	ITGA2	9	10	20	10	129.2	0.294	0.382	3.051	0.442	1.158	High	High	High	High	High	1.5529	0.984058
O60636	Tetraspanin-2 OS=Homo sapiens OX=9606 GN=TSPAN2 PE=1 SV=2	TSPAN2	5	1	7	1	24.1	0.037	0.465	2.801	0.917	0.502	Peak Found	High	High	High	High	1.5518	0.728689
Q9H9P8	L-2-hydroxyglutarate dehydrogenase, mitochondrial OS=Homo sapiens OX=9606 GN=L2HGDH PE=1 SV=3	L2HGDH	2	1	13	1	50.3	3.711	1.19	1.175	2.102	0.511	High	High	High	High	High	1.5502	0.528114
P23229	Integrin alpha-6 OS=Homo sapiens OX=9606 GN=ITGA6 PE=1 SV=5	ITGA6	22	23	78	23	126.5	0.791	1.284	2.657	1.192	0.845	High	High	High	High	High	1.5487	0.538149
P46778	60S ribosomal protein L21 OS=Homo sapiens OX=9606 GN=RPL21 PE=1 SV=2	RPL21	5	1	1	1	18.6	0.953	2.411	0.978	0.931	0.939	Peak Found	Peak Found	Peak Found	Peak Found	Peak Found	1.548	0.455102
Q8N392	Rho GTPase-activating protein 18 OS=Homo sapiens OX=9606 GN=ARHGAP18 PE=1 SV=3	ARHGAP18	10	6	8	6	74.9	0.609	0.23	1.933	0.429	0.767	Peak Found	Peak Found	High	Peak Found	Peak Found	1.5452	0.893117
P19838	Nuclear factor NF-kappa-B p105 subunit OS=Homo sapiens OX=9606 GN=NFKB1 PE=1 SV=2	NFKB1	4	4	5	4	105.3	0.899	0.98	0.778	0.784	0.363	Peak Found	High	Peak Found	Peak Found	Peak Found	1.5443	0.19239
P16930	Fumarylacetoacetase OS=Homo sapiens OX=9606 GN=FAH PE=1 SV=2	FAH	10	4	9	4	46.3	0.464	0.738	0.952	0.562	0.368	High	High	High	High	High	1.5441	0.278792
P20700	Lamin-B1 OS=Homo sapiens OX=9606 GN=LMNB1 PE=1 SV=2	LMNB1	19	11	28	10	66.4	0.597	1.194	2.875	1.254	0.764	High	High	High	Peak Found	Peak Found	1.5415	0.70054
P11166	Solute carrier family 2, facilitated glucose transporter member 1 OS=Homo sapiens OX=9606 GN=SLC2A1 PE=1 SV=2	SLC2A1	12	6	35	6	54	4.748	0.541	0.817	0.794	1.848	High	High	High	High	High	1.5408	0.955581
P07355	Annexin A2 OS=Homo sapiens OX=9606 GN=ANXA2 PE=1 SV=2	ANXA2	62	19	91	19	38.6	3.52	1.873	1.193	2.042	0.808	High	High	High	High	High	1.5406	0.471809
Q9NQE9	Histidine triad nucleotide-binding protein 3 OS=Homo sapiens OX=9606 GN=HINT3 PE=1 SV=1	HINT3	5	1	1	1	20.3		0.608	0.968	0.512		Not Found	Peak Found	Peak Found	Peak Found	Not Found	1.5391
P55899	IgG receptor FcRn large subunit p51 OS=Homo sapiens OX=9606 GN=FCGRT PE=1 SV=1	FCGRT	2	1	2	1	39.7	0.585	0.338	1.514	0.355	0.702	Peak Found	Peak Found	High	Peak Found	Peak Found	1.5371	0.669052
P62873	Guanine nucleotide-binding protein G(I)/G(S)/G(T) subunit beta-1 OS=Homo sapiens OX=9606 GN=GNB1 PE=1 SV=3	GNB1	33	11	48	6	37.4	0.178	1.239	0.85	0.592	0.392	Peak Found	High	High	Peak Found	Peak Found	1.5359	0.839764
P13762	HLA class II histocompatibility antigen, DR beta 4 chain OS=Homo sapiens OX=9606 GN=HLA-DRB4 PE=1 SV=2	HLA-DRB4	9	3	4	1	29.9	0.462	2.858	1.814	0.059	2.173	Peak Found	High	Peak Found	Peak Found	Peak Found	1.5335	0.449238
Q8NI99	Angiopoietin-related protein 6 OS=Homo sapiens OX=9606 GN=ANGPTL6 PE=1 SV=1	ANGPTL6	6	2	12	2	51.7	1.951	2.374	0.804	1.981	0.249	High	High	High	High	High	1.5333	0.436724
O43399	Tumor protein D54 OS=Homo sapiens OX=9606 GN=TPD52L2 PE=1 SV=2	TPD52L2	39	7	14	7	22.2	2.986	0.861	0.789	1.429	0.587	High	High	High	High	High	1.5331	0.651032
Q9UKG1	DCC-interacting protein 13-alpha OS=Homo sapiens OX=9606 GN=APPL1 PE=1 SV=1	APPL1	17	10	14	10	79.6		0.922	0.651	0.307	0.719	Not Found	High	High	Peak Found	Peak Found	1.5331	0.390237
P63241	Eukaryotic translation initiation factor 5A-1 OS=Homo sapiens OX=9606 GN=EIF5A PE=1 SV=2	EIF5A	40	6	27	6	16.8	2.024	1.202	0.237	0.698	0.811	High	High	High	High	High	1.5299	0.911467
Q86TP1	Exopolyphosphatase PRUNE1 OS=Homo sapiens OX=9606 GN=PRUNE1 PE=1 SV=2	PRUNE1	4	2	2	2	50.2		2.008	0.445	0.803		Not Found	Peak Found	High	Peak Found	Not Found	1.5274
P50552	Vasodilator-stimulated phosphoprotein OS=Homo sapiens OX=9606 GN=VASP PE=1 SV=3	VASP	33	11	28	11	39.8	1.684	0.192	2.141	1.705	0.05	High	High	High	Peak Found	High	1.5259	0.548982
P01703	Immunoglobulin lambda variable 1-40 OS=Homo sapiens OX=9606 GN=IGLV1-40 PE=1 SV=2	IGLV1-40	42	8	40	3	12.3	3.967	0.792	0.53	1.579	0.734	High	High	High	High	High	1.5244	0.916426
P15153	Ras-related C3 botulinum toxin substrate 2 OS=Homo sapiens OX=9606 GN=RAC2 PE=1 SV=1	RAC2	45	10	63	3	21.4	0.476	1.868	1.034	0.801	0.681	High	High	High	High	High	1.5196	0.630119
Q4V328	GRIP1-associated protein 1 OS=Homo sapiens OX=9606 GN=GRIPAP1 PE=1 SV=2	GRIPAP1	6	5	5	5	95.9		0.303	1.748		0.675	Not Found	Peak Found	Peak Found	Not Found	Peak Found	1.5193
P53396	ATP-citrate synthase OS=Homo sapiens OX=9606 GN=ACLY PE=1 SV=3	ACLY	11	11	26	11	120.8	0.712	1.818	0.68	1.167	0.242	High	High	High	High	Peak Found	1.5188	0.471434
P60709	Actin, cytoplasmic 1 OS=Homo sapiens OX=9606 GN=ACTB PE=1 SV=1	ACTB	62	46	350	13	41.7	0.553	0.508	2.401	0.888	0.632	High	High	High	High	High	1.5184	0.827484
P04156	Major prion protein OS=Homo sapiens OX=9606 GN=PRNP PE=1 SV=1	PRNP	5	1	2	1	27.6	0.699	0.229	2.153	0.492	0.861	Peak Found	Peak Found	High	Peak Found	Peak Found	1.5181	0.936588
Q01518	Adenylyl cyclase-associated protein 1 OS=Homo sapiens OX=9606 GN=CAP1 PE=1 SV=5	CAP1	33	17	84	17	51.9	0.419	0.365	2.259	0.793	0.544	High	High	High	High	High	1.5173	0.936953
Q9Y296	Trafficking protein particle complex subunit 4 OS=Homo sapiens OX=9606 GN=TRAPPC4 PE=1 SV=1	TRAPPC4	8	2	4	2	24.3		0.74	1.211	0.643		Not Found	High	High	Peak Found	Not Found	1.5171
Q9NV70	Exocyst complex component 1 OS=Homo sapiens OX=9606 GN=EXOC1 PE=1 SV=4	EXOC1	3	3	5	2	101.9	0.21	3.352	0.063	0.798		Peak Found	High	Peak Found	Peak Found	Not Found	1.5142
P08754	Guanine nucleotide-binding protein G(i) subunit alpha OS=Homo sapiens OX=9606 GN=GNAI3 PE=1 SV=3	GNAI3	32	13	87	4	40.5	0.279	1.59	0.851	0.831	0.371	High	High	High	High	High	1.5086	0.739427
O94760	N(G),N(G)-dimethylarginine dimethylaminohydrolase 1 OS=Homo sapiens OX=9606 GN=DDAH1 PE=1 SV=3	DDAH1	6	2	7	1	31.1	0.684	1.663	2.018	0.965		Peak Found	Peak Found	High	Peak Found	Not Found	1.5078
Q16658	Fascin OS=Homo sapiens OX=9606 GN=FSCN1 PE=1 SV=3	FSCN1	6	3	6	3	54.5	2.745	2.397	0.953	1.38	1.323	Peak Found	High	Peak Found	Peak Found	High	1.5033	0.521289
Q9NSC5	Homer protein homolog 3 OS=Homo sapiens OX=9606 GN=HOMER3 PE=1 SV=2	HOMER3	7	3	5	3	39.8	0.178	1.726	0.872	0.934	0.298	Peak Found	High	High	Peak Found	Peak Found	1.5022	0.849152
Q14151	Scaffold attachment factor B2 OS=Homo sapiens OX=9606 GN=SAFB2 PE=1 SV=1	SAFB2	2	2	3	2	107.4	0.802	1.616	0.733	0.652	0.749	High	High	Peak Found	Peak Found	High	1.4994	0.37299
P22692	Insulin-like growth factor-binding protein 4 OS=Homo sapiens OX=9606 GN=IGFBP4 PE=1 SV=2	IGFBP4	3	1	2	1	27.9	1.104		2.632	1.682	0.814	High	Not Found	Peak Found	High	Peak Found	1.4968	0.574624
Q9UNY4	Transcription termination factor 2 OS=Homo sapiens OX=9606 GN=TTF2 PE=1 SV=2	TTF2	1	1	2	1	129.5			2.56		1.715	Not Found	Not Found	High	Not Found	High	1.4927
Q9UKY7	Protein CDV3 homolog OS=Homo sapiens OX=9606 GN=CDV3 PE=1 SV=1	CDV3	22	4	12	4	27.3	0.269	1.068	1.442	0.777	0.467	High	High	High	High	High	1.4893	0.778803
O15144	Actin-related protein 2/3 complex subunit 2 OS=Homo sapiens OX=9606 GN=ARPC2 PE=1 SV=1	ARPC2	28	9	34	9	34.3	0.389	0.682	1.275	0.659	0.392	High	High	High	High	High	1.4881	0.56037
P00403	Cytochrome c oxidase subunit 2 OS=Homo sapiens OX=9606 GN=MT-CO2 PE=1 SV=1	MT-CO2	4	1	6	1	25.5	2.713	1.383	1.426	1.633	0.842	High	High	High	High	High	1.4874	0.365596
P60903	Protein S100-A10 OS=Homo sapiens OX=9606 GN=S100A10 PE=1 SV=2	S100A10	18	2	12	2	11.2	1.999	1.814	0.852	0.729	1.363	High	High	High	Peak Found	High	1.4866	0.432078
Q6ZVX7	F-box only protein 50 OS=Homo sapiens OX=9606 GN=NCCRP1 PE=1 SV=1	NCCRP1	11	2	4	2	30.8	1.729	2.421	0.639	1.298	0.854	High	Peak Found	Peak Found	High	High	1.4836	0.643584
Q9HC38	Glyoxalase domain-containing protein 4 OS=Homo sapiens OX=9606 GN=GLOD4 PE=1 SV=1	GLOD4	26	8	14	8	34.8	1.152	1.009	0.676	0.946	0.334	High	High	High	High	Peak Found	1.4776	0.341614
P62917	60S ribosomal protein L8 OS=Homo sapiens OX=9606 GN=RPL8 PE=1 SV=2	RPL8	7	2	3	2	28	0.404		1.926		0.791	Peak Found	Not Found	High	Not Found	Peak Found	1.4728
Q9C005	Protein dpy-30 homolog OS=Homo sapiens OX=9606 GN=DPY30 PE=1 SV=1	DPY30	9	1	2	1	11.2	1.195	1.101	1.429	1.222	0.467	Peak Found	High	High	Peak Found	Peak Found	1.4703	0.278625
P06241	Tyrosine-protein kinase Fyn OS=Homo sapiens OX=9606 GN=FYN PE=1 SV=3	FYN	10	6	25	1	60.7	0.94		2.149		1.056	Peak Found	Not Found	High	Not Found	Peak Found	1.4626
O76011	Keratin, type I cuticular Ha4 OS=Homo sapiens OX=9606 GN=KRT34 PE=1 SV=2	KRT34	12	6	19	3	49.4	0.906	0.253	2.932	0.943	0.922	High	Peak Found	High	Peak Found	High	1.4624	0.949738
P04844	Dolichyl-diphosphooligosaccharide--protein glycosyltransferase subunit 2 OS=Homo sapiens OX=9606 GN=RPN2 PE=1 SV=3	RPN2	1	1	2	1	69.2	0.588	1.172	1.973	0.858	0.845	Peak Found	High	Peak Found	Peak Found	Peak Found	1.4613	0.601742
Q96HY7	Probable 2-oxoglutarate dehydrogenase E1 component DHKTD1, mitochondrial OS=Homo sapiens OX=9606 GN=DHTKD1 PE=1 SV=2	DHTKD1	2	1	10	1	103	3.13		0.249	2.057	0.256	High	Not Found	High	High	High	1.4609	0.915747
Q7Z406	Myosin-14 OS=Homo sapiens OX=9606 GN=MYH14 PE=1 SV=2	MYH14	4	9	36	1	227.7	3.274	0.735	0.358	1.487	0.506	High	Peak Found	High	High	Peak Found	1.4608	0.927213
P60228	Eukaryotic translation initiation factor 3 subunit E OS=Homo sapiens OX=9606 GN=EIF3E PE=1 SV=1	EIF3E	8	4	9	4	52.2	0.094	1.408	0.995	0.603	0.537	Peak Found	High	High	Peak Found	Peak Found	1.4602	0.925247
P69892	Hemoglobin subunit gamma-2 OS=Homo sapiens OX=9606 GN=HBG2 PE=1 SV=2	HBG2	60	12	66	1	16.1	4.288	0.355	1.105		1.316	High	Peak Found	Peak Found	Not Found	Peak Found	1.4559
Q96P48	Arf-GAP with Rho-GAP domain, ANK repeat and PH domain-containing protein 1 OS=Homo sapiens OX=9606 GN=ARAP1 PE=1 SV=3	ARAP1	2	3	4	3	162.1	0.781	0.058	0.308	0.482	0.044	Peak Found	Peak Found	High	Peak Found	Peak Found	1.4537	0.730012
Q16539	Mitogen-activated protein kinase 14 OS=Homo sapiens OX=9606 GN=MAPK14 PE=1 SV=3	MAPK14	18	6	9	6	41.3	0.057	0.35	0.818	0.281		Peak Found	Peak Found	High	Peak Found	Not Found	1.4531
P21926	CD9 antigen OS=Homo sapiens OX=9606 GN=CD9 PE=1 SV=4	CD9	14	5	51	5	25.4	0.413	0.454	2.49	0.703	0.838	High	High	High	High	High	1.4523	0.989628
P07948	Tyrosine-protein kinase Lyn OS=Homo sapiens OX=9606 GN=LYN PE=1 SV=3	LYN	16	8	27	6	58.5	0.556	1.255	0.867	0.899	0.332	Peak Found	High	High	High	Peak Found	1.4503	0.429466
P49257	Protein ERGIC-53 OS=Homo sapiens OX=9606 GN=LMAN1 PE=1 SV=2	LMAN1	10	4	8	4	57.5	0.694	0.12	4.193	1.2	1.103	High	High	High	Peak Found	Peak Found	1.4494	0.735596
P47756	F-actin-capping protein subunit beta OS=Homo sapiens OX=9606 GN=CAPZB PE=1 SV=4	CAPZB	31	9	36	9	31.3	0.405	0.956	1.359	0.723	0.533	High	High	High	High	High	1.4437	0.620727
Q9Y490	Talin-1 OS=Homo sapiens OX=9606 GN=TLN1 PE=1 SV=3	TLN1	41	93	425	84	269.6	0.492	0.186	2.337	0.811	0.582	High	High	High	High	High	1.4429	0.894196
Q9NZW5	MAGUK p55 subfamily member 6 OS=Homo sapiens OX=9606 GN=MPP6 PE=1 SV=2	MPP6	5	3	6	2	61.1	1.064	3.227	0.432	1.202	0.983	Peak Found	High	High	Peak Found	Peak Found	1.441	0.953276
P11908	Ribose-phosphate pyrophosphokinase 2 OS=Homo sapiens OX=9606 GN=PRPS2 PE=1 SV=2	PRPS2	9	3	8	2	34.7	1.92	0.591	2.237	1.631	0.57	Peak Found	High	High	Peak Found	Peak Found	1.4381	0.640094
P06733	Alpha-enolase OS=Homo sapiens OX=9606 GN=ENO1 PE=1 SV=2	ENO1	50	24	120	22	47.1	0.302	0.967	1.038	0.722	0.348	High	High	High	High	High	1.4374	0.650581
Q08830	Fibrinogen-like protein 1 OS=Homo sapiens OX=9606 GN=FGL1 PE=1 SV=3	FGL1	28	8	17	8	36.4	0.801	1.212	0.754	0.68	0.607	High	High	High	High	Peak Found	1.4333	0.184549
P46782	40S ribosomal protein S5 OS=Homo sapiens OX=9606 GN=RPS5 PE=1 SV=4	RPS5	12	2	3	2	22.9	2.905	2.981	0.295	0.917	1.961	High	High	High	Peak Found	Peak Found	1.4318	0.986268
P13693	Translationally-controlled tumor protein OS=Homo sapiens OX=9606 GN=TPT1 PE=1 SV=1	TPT1	27	5	19	5	19.6	0.687	1.222	0.915	1.237	0.079	High	High	High	Peak Found	High	1.4306	0.380316
Q96AC1	Fermitin family homolog 2 OS=Homo sapiens OX=9606 GN=FERMT2 PE=1 SV=1	FERMT2	2	2	3	2	77.8	0.462	2.271	0.543	0.764		Peak Found	Peak Found	High	High	Not Found	1.4293
P40261	Nicotinamide N-methyltransferase OS=Homo sapiens OX=9606 GN=NNMT PE=1 SV=1	NNMT	3	1	1	1	29.6	1.127	1.445		0.9		Peak Found	High	Not Found	Peak Found	Not Found	1.4289
Q9Y4H4	G-protein-signaling modulator 3 OS=Homo sapiens OX=9606 GN=GPSM3 PE=1 SV=1	GPSM3	16	2	5	2	17.9			0.69	0.483		Not Found	Not Found	High	Peak Found	Not Found	1.4286
Q96KP4	Cytosolic non-specific dipeptidase OS=Homo sapiens OX=9606 GN=CNDP2 PE=1 SV=2	CNDP2	13	6	19	6	52.8	0.107	1.236	1.374	0.965	0.303	High	High	High	High	High	1.4285	0.97061
P01624	Immunoglobulin kappa variable 3-15 OS=Homo sapiens OX=9606 GN=IGKV3-15 PE=1 SV=2	IGKV3-15	37	8	63	5	12.5	1.108	0.331	1.363	0.619	0.69	High	High	High	High	High	1.427	0.75624
P17812	CTP synthase 1 OS=Homo sapiens OX=9606 GN=CTPS1 PE=1 SV=2	CTPS1	10	4	8	4	66.6	0.766	0.932	1.168	0.029	1.31	High	High	High	Peak Found	Peak Found	1.4269	0.350901
P63244	Receptor of activated protein C kinase 1 OS=Homo sapiens OX=9606 GN=RACK1 PE=1 SV=3	RACK1	12	4	14	4	35.1	1.584	1.915	0.635	1.394	0.543	High	High	High	High	High	1.4228	0.57031
P42766	60S ribosomal protein L35 OS=Homo sapiens OX=9606 GN=RPL35 PE=1 SV=2	RPL35	14	2	6	2	14.5	0.719	1.158	0.614	0.42	0.749	High	High	High	Peak Found	Peak Found	1.4206	0.357853
P49721	Proteasome subunit beta type-2 OS=Homo sapiens OX=9606 GN=PSMB2 PE=1 SV=1	PSMB2	26	5	7	5	22.8	1.358	0.544	0.848	1.285	0.007	Peak Found	Peak Found	High	High	Peak Found	1.419	0.346032
P80723	Brain acid soluble protein 1 OS=Homo sapiens OX=9606 GN=BASP1 PE=1 SV=2	BASP1	74	16	73	16	22.7	0.176	1.6	1.064	1.048	0.287	High	High	High	High	High	1.4182	0.85497
P84243	Histone H3.3 OS=Homo sapiens OX=9606 GN=H3-3A PE=1 SV=2	H3-3A	38	6	33	1	15.3		3.828	0.442	2.342	0.672	Not Found	Peak Found	High	Peak Found	Peak Found	1.4167	0.979479
P13807	Glycogen [starch] synthase, muscle OS=Homo sapiens OX=9606 GN=GYS1 PE=1 SV=2	GYS1	7	5	8	5	83.7	0.847	2.122	2.084	0.921	1.46	Peak Found	High	High	Peak Found	Peak Found	1.4148	0.543349
Q15080	Neutrophil cytosol factor 4 OS=Homo sapiens OX=9606 GN=NCF4 PE=1 SV=2	NCF4	10	4	5	4	39		0.207	0.373	0.205		Not Found	High	Peak Found	Peak Found	Not Found	1.4146
P00738	Haptoglobin OS=Homo sapiens OX=9606 GN=HP PE=1 SV=1	HP	75	45	555	23	45.2	4.073	0.565	1.609	1.43	1.516	High	High	High	High	High	1.4137	0.950691
P48509	CD151 antigen OS=Homo sapiens OX=9606 GN=CD151 PE=1 SV=3	CD151	7	2	5	2	28.3	1.388	0.794	2.457	1.254	0.934	Peak Found	Peak Found	High	High	Peak Found	1.4135	0.601687
P30520	Adenylosuccinate synthetase isozyme 2 OS=Homo sapiens OX=9606 GN=ADSS2 PE=1 SV=3	ADSS2	11	5	7	5	50.1		0.777	0.634	0.5		Not Found	High	High	High	Not Found	1.411
Q7Z7E8	Ubiquitin-conjugating enzyme E2 Q1 OS=Homo sapiens OX=9606 GN=UBE2Q1 PE=1 SV=1	UBE2Q1	4	2	3	2	46.1	2.401	1.064	1.392	1.048	1.249	Peak Found	High	Peak Found	Peak Found	Peak Found	1.4097	0.428795
P02746	Complement C1q subcomponent subunit B OS=Homo sapiens OX=9606 GN=C1QB PE=1 SV=3	C1QB	14	3	27	3	26.7	2.417	0.573	1.734	2.061	0.174	High	High	High	High	High	1.4091	0.509873
Q969X5	Endoplasmic reticulum-Golgi intermediate compartment protein 1 OS=Homo sapiens OX=9606 GN=ERGIC1 PE=1 SV=1	ERGIC1	11	2	3	2	32.6	0.672		0.775	0.514		High	High	Peak Found	Peak Found	Not Found	1.4076
P08567	Pleckstrin OS=Homo sapiens OX=9606 GN=PLEK PE=1 SV=3	PLEK	10	3	15	3	40.1	0.415	0.133	2.143	0.82	0.455	High	High	High	High	High	1.4071	0.850428
P42768	Wiskott-Aldrich syndrome protein OS=Homo sapiens OX=9606 GN=WAS PE=1 SV=4	WAS	22	9	28	9	52.9	0.411	0.704	2.361	0.593	1.055	High	High	High	High	Peak Found	1.4061	0.887873
P42773	Cyclin-dependent kinase 4 inhibitor C OS=Homo sapiens OX=9606 GN=CDKN2C PE=1 SV=1	CDKN2C	4	1	1	1	18.1	0.789	1.315	0.768	0.682		Peak Found	Peak Found	Peak Found	Peak Found	Not Found	1.4037
Q12906	Interleukin enhancer-binding factor 3 OS=Homo sapiens OX=9606 GN=ILF3 PE=1 SV=3	ILF3	8	6	14	6	95.3	1.028	1.069	2.428	0.609	1.543	High	High	High	High	Peak Found	1.4018	0.526114
P00558	Phosphoglycerate kinase 1 OS=Homo sapiens OX=9606 GN=PGK1 PE=1 SV=3	PGK1	49	23	95	23	44.6	0.8	1.594	0.735	1.115	0.375	High	High	High	High	High	1.4	0.479772
O75674	TOM1-like protein 1 OS=Homo sapiens OX=9606 GN=TOM1L1 PE=1 SV=2	TOM1L1	2	1	1	1	53	0.774	1.774	1.473	0.792	1.123	Peak Found	High	Peak Found	Peak Found	Peak Found	1.3998	0.462893
Q5JSP0	FYVE, RhoGEF and PH domain-containing protein 3 OS=Homo sapiens OX=9606 GN=FGD3 PE=1 SV=1	FGD3	2	2	2	2	79.4	0.179		0.659	0.323	0.276	Peak Found	Not Found	High	Peak Found	Peak Found	1.399	0.850841
Q96CT7	Coiled-coil domain-containing protein 124 OS=Homo sapiens OX=9606 GN=CCDC124 PE=1 SV=1	CCDC124	8	2	3	2	25.8	1.128	1.116	1.991	1.011		Peak Found	High	Peak Found	Peak Found	Not Found	1.3963
Q8NFU3	Thiosulfate:glutathione sulfurtransferase OS=Homo sapiens OX=9606 GN=TSTD1 PE=1 SV=3	TSTD1	19	2	4	2	12.5	0.094	2.135	0.785	1.144	0.296	Peak Found	Peak Found	High	Peak Found	High	1.3954	0.957559
P00390	Glutathione reductase, mitochondrial OS=Homo sapiens OX=9606 GN=GSR PE=1 SV=2	GSR	13	6	10	6	56.2	1.186	1.059	1.62	0.502	1.345	High	High	High	Peak Found	Peak Found	1.3951	0.360462
Q15185	Prostaglandin E synthase 3 OS=Homo sapiens OX=9606 GN=PTGES3 PE=1 SV=1	PTGES3	39	8	17	8	18.7	0.411	0.582	0.389	0.545	0.117	Peak Found	High	High	Peak Found	Peak Found	1.3917	0.398947
Q12913	Receptor-type tyrosine-protein phosphatase eta OS=Homo sapiens OX=9606 GN=PTPRJ PE=1 SV=3	PTPRJ	15	17	42	17	145.9	0.262	0.531	2.112	0.595	0.798	High	High	High	High	High	1.3903	0.967034
P50502	Hsc70-interacting protein OS=Homo sapiens OX=9606 GN=ST13 PE=1 SV=2	ST13	21	7	38	7	41.3	1.717	0.794	1.226	0.958	0.836	High	High	High	High	High	1.3887	0.40595
P53367	Arfaptin-1 OS=Homo sapiens OX=9606 GN=ARFIP1 PE=1 SV=2	ARFIP1	3	1	1	1	41.7	0.348	0.674	1.999	0.818	0.633	Peak Found	High	Peak Found	Peak Found	Peak Found	1.388	0.91554
P62070	Ras-related protein R-Ras2 OS=Homo sapiens OX=9606 GN=RRAS2 PE=1 SV=1	RRAS2	15	3	6	2	23.4	1.414	2.044	0.878	1.042		Peak Found	High	Peak Found	Peak Found	Not Found	1.3871
Q9UKK9	ADP-sugar pyrophosphatase OS=Homo sapiens OX=9606 GN=NUDT5 PE=1 SV=1	NUDT5	21	5	13	5	24.3	0.599	0.849	0.757	0.998	0.063	High	High	High	High	Peak Found	1.3855	0.380364
Q9HCL0	Protocadherin-18 OS=Homo sapiens OX=9606 GN=PCDH18 PE=1 SV=3	PCDH18	1	1	3	1	126.1	3.063	0.96		1.452		High	High	Not Found	High	Not Found	1.3853
P01034	Cystatin-C OS=Homo sapiens OX=9606 GN=CST3 PE=1 SV=1	CST3	19	2	5	2	15.8	2.373	0.287	2.065	1.423	0.854	High	High	Peak Found	Peak Found	High	1.3834	0.986784
A0A075B6J9	Immunoglobulin lambda variable 2-18 OS=Homo sapiens OX=9606 GN=IGLV2-18 PE=3 SV=2	IGLV2-18	29	3	21	2	12.4	3.624	0.401	0.261	1.41	0.656	High	High	High	High	High	1.383	0.811193
Q9H3U1	Protein unc-45 homolog A OS=Homo sapiens OX=9606 GN=UNC45A PE=1 SV=1	UNC45A	7	7	12	7	103	2.868	1.027	1.056	1.028	1.361	Peak Found	Peak Found	High	Peak Found	Peak Found	1.3816	0.671027
P51659	Peroxisomal multifunctional enzyme type 2 OS=Homo sapiens OX=9606 GN=HSD17B4 PE=1 SV=3	HSD17B4	3	2	2	2	79.6	1.834	0.422	1.316	1.131	0.595	Peak Found	Peak Found	High	Peak Found	Peak Found	1.3797	0.764388
P61160	Actin-related protein 2 OS=Homo sapiens OX=9606 GN=ACTR2 PE=1 SV=1	ACTR2	22	8	23	8	44.7	0.789	0.7	1.25	0.768	0.566	Peak Found	High	High	High	High	1.3688	0.333678
Q86YV0	RAS protein activator like-3 OS=Homo sapiens OX=9606 GN=RASAL3 PE=1 SV=2	RASAL3	12	10	16	10	111.8	1.259	1.38	0.934	0.693	1.049	Peak Found	High	High	Peak Found	High	1.3674	0.235539
Q92882	Osteoclast-stimulating factor 1 OS=Homo sapiens OX=9606 GN=OSTF1 PE=1 SV=2	OSTF1	13	3	10	3	23.8	0.451	1.323	1.312	0.944	0.566	High	High	High	High	Peak Found	1.3625	0.674026
P39656	Dolichyl-diphosphooligosaccharide--protein glycosyltransferase 48 kDa subunit OS=Homo sapiens OX=9606 GN=DDOST PE=1 SV=4	DDOST	4	2	5	2	50.8	1.219	1.937	0.34	1.544	0.167	High	High	Peak Found	High	Peak Found	1.3622	0.610607
Q99714	3-hydroxyacyl-CoA dehydrogenase type-2 OS=Homo sapiens OX=9606 GN=HSD17B10 PE=1 SV=3	HSD17B10	12	2	7	2	26.9	3.116	1.802	1.284	2.042	0.997	High	High	High	High	High	1.3605	0.52937
Q9NUQ9	CYFIP-related Rac1 interactor B OS=Homo sapiens OX=9606 GN=CYRIB PE=1 SV=1	CYRIB	14	4	7	3	36.7	1.181	1.144	0.974	1.32	0.297	Peak Found	High	High	Peak Found	Peak Found	1.3601	0.39211
P61586	Transforming protein RhoA OS=Homo sapiens OX=9606 GN=RHOA PE=1 SV=1	RHOA	40	8	50	4	21.8	0.328	0.996	0.768	0.639	0.387	High	High	High	High	High	1.3593	0.64897
P05107	Integrin beta-2 OS=Homo sapiens OX=9606 GN=ITGB2 PE=1 SV=2	ITGB2	26	19	66	18	84.7	0.281	1.039	1.027	0.56	0.593	High	High	High	High	High	1.357	0.806776
Q15382	GTP-binding protein Rheb OS=Homo sapiens OX=9606 GN=RHEB PE=1 SV=1	RHEB	22	5	18	4	20.5	0.232	0.815	1.656	1.04	0.288	High	High	High	High	High	1.3569	0.822711
Q7Z6P3	Ras-related protein Rab-44 OS=Homo sapiens OX=9606 GN=RAB44 PE=1 SV=4	RAB44	6	4	4	4	110.8		0.534			0.394	Not Found	Peak Found	Not Found	Not Found	Peak Found	1.3553
Q9NZD4	Alpha-hemoglobin-stabilizing protein OS=Homo sapiens OX=9606 GN=AHSP PE=1 SV=1	AHSP	29	3	9	3	11.8	3.038	0.934	1.399	1.37	1.279	High	High	High	High	High	1.3517	0.715768
Q8TD55	Pleckstrin homology domain-containing family O member 2 OS=Homo sapiens OX=9606 GN=PLEKHO2 PE=1 SV=1	PLEKHO2	15	7	14	7	53.3	0.555	1.882	1.074	1.35	0.387	High	High	High	High	Peak Found	1.3475	0.616316
Q9BY43	Charged multivesicular body protein 4a OS=Homo sapiens OX=9606 GN=CHMP4A PE=1 SV=3	CHMP4A	19	4	8	4	25.1	0.269	1.319	1.205	0.648	0.734	High	High	High	Peak Found	Peak Found	1.3473	0.903064
P01704	Immunoglobulin lambda variable 2-14 OS=Homo sapiens OX=9606 GN=IGLV2-14 PE=1 SV=2	IGLV2-14	23	5	12	1	12.6	3.349	0.864	0.172	0.887	1.287	Peak Found	Peak Found	Not Found	Not Found	Not Found	1.3447	0.806339
P06737	Glycogen phosphorylase, liver form OS=Homo sapiens OX=9606 GN=PYGL PE=1 SV=4	PYGL	18	15	23	12	97.1	0.225	0.189	1.297	0.478	0.371	Peak Found	Peak Found	High	Peak Found	Peak Found	1.3435	0.907454
P13987	CD59 glycoprotein OS=Homo sapiens OX=9606 GN=CD59 PE=1 SV=1	CD59	19	3	32	3	14.2	2.025	1.937	0.987	1.295	1.163	High	High	High	High	High	1.3423	0.475322
P61086	Ubiquitin-conjugating enzyme E2 K OS=Homo sapiens OX=9606 GN=UBE2K PE=1 SV=3	UBE2K	26	4	5	4	22.4	0.951	0.997	0.808	0.88	0.489	Peak Found	High	Peak Found	Peak Found	Peak Found	1.3421	0.249928
P43121	Cell surface glycoprotein MUC18 OS=Homo sapiens OX=9606 GN=MCAM PE=1 SV=2	MCAM	2	1	2	1	71.6		2.061		1.536		Not Found	High	Not Found	High	Not Found	1.3418
Q15404	Ras suppressor protein 1 OS=Homo sapiens OX=9606 GN=RSU1 PE=1 SV=3	RSU1	27	8	45	8	31.5	0.551	0.168	2.593	1.033	0.614	High	High	High	High	High	1.3406	0.82704
P61158	Actin-related protein 3 OS=Homo sapiens OX=9606 GN=ACTR3 PE=1 SV=3	ACTR3	28	11	44	11	47.3	0.493	0.686	1.467	0.832	0.485	High	High	High	High	High	1.3394	0.666795
P01040	Cystatin-A OS=Homo sapiens OX=9606 GN=CSTA PE=1 SV=1	CSTA	28	3	10	3	11		0.244	2.78	0.835	1.425	High	High	High	High	High	1.3381	0.842468
P06730	Eukaryotic translation initiation factor 4E OS=Homo sapiens OX=9606 GN=EIF4E PE=1 SV=2	EIF4E	7	1	1	1	25.1		0.933	0.518	0.543		Not Found	Peak Found	Peak Found	Peak Found	Not Found	1.3361
P10721	Mast/stem cell growth factor receptor Kit OS=Homo sapiens OX=9606 GN=KIT PE=1 SV=1	KIT	3	3	8	2	109.8	0.437	1.051	0.678		0.541	Peak Found	High	Peak Found	Not Found	Peak Found	1.3346
P51149	Ras-related protein Rab-7a OS=Homo sapiens OX=9606 GN=RAB7A PE=1 SV=1	RAB7A	48	10	38	9	23.5	0.257	0.925	1.156	0.646	0.523	High	High	High	High	High	1.3333	0.866009
O75387	Large neutral amino acids transporter small subunit 3 OS=Homo sapiens OX=9606 GN=SLC43A1 PE=1 SV=1	SLC43A1	12	4	8	4	61.4	0.473	1.209	0.965	0.662		High	High	High	Peak Found	Not Found	1.3328
Q9H4G4	Golgi-associated plant pathogenesis-related protein 1 OS=Homo sapiens OX=9606 GN=GLIPR2 PE=1 SV=3	GLIPR2	33	4	35	4	17.2	1.034	1.801	0.83	1.47	0.365	High	High	High	High	High	1.3315	0.5011
O75791	GRB2-related adapter protein 2 OS=Homo sapiens OX=9606 GN=GRAP2 PE=1 SV=1	GRAP2	7	2	4	2	37.9	0.92	0.613	1.868	0.165	1.538	Peak Found	Peak Found	High	Peak Found	Peak Found	1.3314	0.505498
P47897	Glutamine--tRNA ligase OS=Homo sapiens OX=9606 GN=QARS1 PE=1 SV=1	QARS1	6	4	6	4	87.7	0.051	0.907	0.993	0.006	0.971	Peak Found	High	Peak Found	Peak Found	High	1.3313	0.545623
O00186	Syntaxin-binding protein 3 OS=Homo sapiens OX=9606 GN=STXBP3 PE=1 SV=2	STXBP3	14	8	21	8	67.7	0.112	1.351	1.066	0.62	0.648	High	High	High	High	High	1.3297	0.891317
P53621	Coatomer subunit alpha OS=Homo sapiens OX=9606 GN=COPA PE=1 SV=2	COPA	5	6	10	6	138.3	1.028	1.535	1.069	1.532	0.293	Peak Found	High	High	Peak Found	Peak Found	1.3268	0.434094
O75131	Copine-3 OS=Homo sapiens OX=9606 GN=CPNE3 PE=1 SV=1	CPNE3	23	13	35	12	60.1	0.188	1.187	1.087	0.89	0.354	High	High	High	High	High	1.3194	0.908942
P20340	Ras-related protein Rab-6A OS=Homo sapiens OX=9606 GN=RAB6A PE=1 SV=3	RAB6A	25	5	16	3	23.6	0.903	0.888	1.856	1.075	0.768	High	High	High	Peak Found	Peak Found	1.3192	0.54749
Q9UH65	Switch-associated protein 70 OS=Homo sapiens OX=9606 GN=SWAP70 PE=1 SV=1	SWAP70	9	6	9	6	69	0.222	0.686	1.293	0.943	0.17	Peak Found	High	Peak Found	High	Peak Found	1.3184	0.712468
Q9UJ70	N-acetyl-D-glucosamine kinase OS=Homo sapiens OX=9606 GN=NAGK PE=1 SV=4	NAGK	11	3	7	3	37.4	0.119	0.347	0.57	0.296	0.228	Peak Found	High	High	High	High	1.3181	0.881326
Q08722	Leukocyte surface antigen CD47 OS=Homo sapiens OX=9606 GN=CD47 PE=1 SV=1	CD47	9	3	24	3	35.2	0.481	0.837	1.616	0.819	0.665	High	High	High	High	High	1.3181	0.749539
P40197	Platelet glycoprotein V OS=Homo sapiens OX=9606 GN=GP5 PE=1 SV=1	GP5	15	8	24	8	60.9	0.438	0.162	2.884	0.95	0.816	High	Peak Found	High	High	High	1.3152	0.737396
O75821	Eukaryotic translation initiation factor 3 subunit G OS=Homo sapiens OX=9606 GN=EIF3G PE=1 SV=2	EIF3G	14	5	9	5	35.6	2.197	1.099	0.594	0.986		High	High	High	Peak Found	Not Found	1.3151
Q9NUP9	Protein lin-7 homolog C OS=Homo sapiens OX=9606 GN=LIN7C PE=1 SV=1	LIN7C	20	4	13	3	21.8	0.26	1.631	0.316	0.56		Peak Found	High	Peak Found	Peak Found	Not Found	1.3137
Q02750	Dual specificity mitogen-activated protein kinase kinase 1 OS=Homo sapiens OX=9606 GN=MAP2K1 PE=1 SV=2	MAP2K1	9	4	7	2	43.4	0.457	1.357	1	1.16	0.268	Peak Found	Peak Found	High	Peak Found	Peak Found	1.3137	0.580515
Q6ZVM7	TOM1-like protein 2 OS=Homo sapiens OX=9606 GN=TOM1L2 PE=1 SV=1	TOM1L2	8	5	8	5	55.5	0.347	0.623	2.008	1.259	0.254	Peak Found	Peak Found	High	High	Peak Found	1.3122	0.765581
Q15836	Vesicle-associated membrane protein 3 OS=Homo sapiens OX=9606 GN=VAMP3 PE=1 SV=3	VAMP3	24	2	9	2	11.3	0.369	0.778	1.888	1.374	0.168	Peak Found	High	High	High	High	1.3121	0.630966
Q9ULE6	Paladin OS=Homo sapiens OX=9606 GN=PALD1 PE=1 SV=3	PALD1	1	1	1	1	96.7	0.558	2.706	0.896	0.871	1.246	Peak Found	Peak Found	Peak Found	Peak Found	Peak Found	1.31	0.929022
O95544	NAD kinase OS=Homo sapiens OX=9606 GN=NADK PE=1 SV=1	NADK	4	2	2	2	49.2		0.378		0.289		Not Found	Peak Found	Not Found	Peak Found	Not Found	1.308
Q96C24	Synaptotagmin-like protein 4 OS=Homo sapiens OX=9606 GN=SYTL4 PE=1 SV=2	SYTL4	12	8	13	8	76	0.497	0.277	2.509	0.958	0.721	Peak Found	Peak Found	High	High	Peak Found	1.3036	0.856074
P61457	Pterin-4-alpha-carbinolamine dehydratase OS=Homo sapiens OX=9606 GN=PCBD1 PE=1 SV=2	PCBD1	8	1	3	1	12		1.144		1.119	0.637	Not Found	High	Not Found	High	High	1.303
Q9ULH1	Arf-GAP with SH3 domain, ANK repeat and PH domain-containing protein 1 OS=Homo sapiens OX=9606 GN=ASAP1 PE=1 SV=4	ASAP1	2	3	3	3	125.4	1.587	0.938	1.453	0.7	1.345	High	High	Peak Found	Peak Found	Peak Found	1.2968	0.437234
Q9H267	Vacuolar protein sorting-associated protein 33B OS=Homo sapiens OX=9606 GN=VPS33B PE=1 SV=2	VPS33B	3	2	2	2	70.5	2.846	0.881		1.437		Peak Found	Peak Found	Not Found	Peak Found	Not Found	1.2968
O15084	Serine/threonine-protein phosphatase 6 regulatory ankyrin repeat subunit A OS=Homo sapiens OX=9606 GN=ANKRD28 PE=1 SV=5	ANKRD28	1	1	2	1	112.9	3.048	0.276	1.981	1.586	1.145	Peak Found	Peak Found	High	Peak Found	Peak Found	1.295	0.90254
P04075	Fructose-bisphosphate aldolase A OS=Homo sapiens OX=9606 GN=ALDOA PE=1 SV=2	ALDOA	58	22	111	19	39.4	0.689	0.817	1.433	0.961	0.553	High	High	High	High	High	1.2941	0.537441
Q13451	Peptidyl-prolyl cis-trans isomerase FKBP5 OS=Homo sapiens OX=9606 GN=FKBP5 PE=1 SV=2	FKBP5	4	2	2	2	51.2		1.029	0.635	0.643		Not Found	High	Peak Found	Peak Found	Not Found	1.2939
Q8N9N7	Leucine-rich repeat-containing protein 57 OS=Homo sapiens OX=9606 GN=LRRC57 PE=1 SV=1	LRRC57	35	8	19	8	26.7	1.045	0.722	0.777	0.841	0.471	High	High	High	High	Peak Found	1.2927	0.354206
Q969X1	Protein lifeguard 3 OS=Homo sapiens OX=9606 GN=TMBIM1 PE=1 SV=2	TMBIM1	13	3	9	3	34.6	0.328	0.22	1.343	0.178	0.798	Peak Found	High	High	Peak Found	High	1.2917	0.840558
Q9NQZ6	Zinc finger C4H2 domain-containing protein OS=Homo sapiens OX=9606 GN=ZC4H2 PE=1 SV=1	ZC4H2	3	1	8	1	26.2	1.629	1.32	1.971	1.255	1.291	High	High	High	High	High	1.2883	0.207396
P35579	Myosin-9 OS=Homo sapiens OX=9606 GN=MYH9 PE=1 SV=4	MYH9	36	74	287	55	226.4	0.529	0.555	2.623	1.418	0.501	High	High	High	High	High	1.2878	0.921341
Q9NP78	ATP-binding cassette sub-family B member 9 OS=Homo sapiens OX=9606 GN=ABCB9 PE=1 SV=1	ABCB9	1	1	6	1	84.4	3.626	1.455	0.74	2.299	0.717	High	High	Peak Found	High	Peak Found	1.2867	0.799585
P14770	Platelet glycoprotein IX OS=Homo sapiens OX=9606 GN=GP9 PE=1 SV=3	GP9	25	5	24	5	19	0.33	0.14	1.729	0.413	0.727	High	High	High	High	High	1.286	0.820915
Q15907	Ras-related protein Rab-11B OS=Homo sapiens OX=9606 GN=RAB11B PE=1 SV=4	RAB11B	37	9	36	8	24.5	0.307	0.892	0.774	0.877	0.146	High	High	High	High	High	1.2858	0.566665
Q9BUP3	Oxidoreductase HTATIP2 OS=Homo sapiens OX=9606 GN=HTATIP2 PE=1 SV=2	HTATIP2	3	1	1	1	27		0.366	1.427	0.42	0.975	Not Found	Peak Found	Peak Found	Peak Found	Peak Found	1.2853	0.89312
P84085	ADP-ribosylation factor 5 OS=Homo sapiens OX=9606 GN=ARF5 PE=1 SV=2	ARF5	37	8	35	2	20.5	1.345	0.711	1.017	1.08	0.514	Not Found	High	Peak Found	Peak Found	Peak Found	1.2852	0.491948
Q14166	Tubulin--tyrosine ligase-like protein 12 OS=Homo sapiens OX=9606 GN=TTLL12 PE=1 SV=2	TTLL12	7	4	4	4	74.4	0.376	0.93	0.403	0.716	0.171	Peak Found	Peak Found	Peak Found	Peak Found	Peak Found	1.2845	0.586047
Q9Y624	Junctional adhesion molecule A OS=Homo sapiens OX=9606 GN=F11R PE=1 SV=1	F11R	22	6	38	6	32.6	0.259	0.917	2.08	0.937	0.754	High	High	High	High	High	1.2837	0.942733
Q96BS2	Calcineurin B homologous protein 3 OS=Homo sapiens OX=9606 GN=TESC PE=1 SV=3	TESC	11	2	5	2	24.7		1.015	0.889	0.742		Not Found	High	High	Peak Found	Not Found	1.283
P30101	Protein disulfide-isomerase A3 OS=Homo sapiens OX=9606 GN=PDIA3 PE=1 SV=4	PDIA3	40	14	43	14	56.7	1.032	1.341	2.032	1.158	1.133	High	High	High	High	High	1.2818	0.472414
P08631	Tyrosine-protein kinase HCK OS=Homo sapiens OX=9606 GN=HCK PE=1 SV=5	HCK	10	5	18	3	59.6	0.557	0.651	0.816	0.615	0.438	Peak Found	High	High	Peak Found	Peak Found	1.2814	0.281924
Q92520	Protein FAM3C OS=Homo sapiens OX=9606 GN=FAM3C PE=1 SV=1	FAM3C	4	1	1	1	24.7		0.512		0.401		Not Found	Peak Found	Not Found	Peak Found	Not Found	1.2768
Q9UBQ0	Vacuolar protein sorting-associated protein 29 OS=Homo sapiens OX=9606 GN=VPS29 PE=1 SV=1	VPS29	12	2	4	2	20.5	0.347	0.57	1.232	0.507	0.616	Peak Found	High	High	Peak Found	Peak Found	1.2757	0.832116
Q9Y6W5	Wiskott-Aldrich syndrome protein family member 2 OS=Homo sapiens OX=9606 GN=WASF2 PE=1 SV=3	WASF2	15	6	19	6	54.3	0.197	0.859	1.283	0.743	0.48	Peak Found	High	High	High	High	1.275	0.993752
O75083	WD repeat-containing protein 1 OS=Homo sapiens OX=9606 GN=WDR1 PE=1 SV=4	WDR1	38	22	58	22	66.2	1.124	0.307	1.512	0.758	0.783	High	High	High	High	High	1.2732	0.948903
P34896	Serine hydroxymethyltransferase, cytosolic OS=Homo sapiens OX=9606 GN=SHMT1 PE=1 SV=1	SHMT1	4	2	2	2	53	1.812	0.837	2.819	1.315	1.552	Peak Found	Peak Found	Peak Found	Peak Found	Peak Found	1.2715	0.800431
P63220	40S ribosomal protein S21 OS=Homo sapiens OX=9606 GN=RPS21 PE=1 SV=1	RPS21	12	1	5	1	9.1	1.345	2.319	1.288	1.16	1.442	Peak Found	High	High	Peak Found	Peak Found	1.2688	0.481405
P35573	Glycogen debranching enzyme OS=Homo sapiens OX=9606 GN=AGL PE=1 SV=3	AGL	4	5	6	5	174.7	0.3	0.534	1.259	0.551		Peak Found	High	High	Peak Found	Not Found	1.2662
P62495	Eukaryotic peptide chain release factor subunit 1 OS=Homo sapiens OX=9606 GN=ETF1 PE=1 SV=3	ETF1	8	3	6	3	49	0.084	0.429	2.653	0.19	1.479	Peak Found	High	High	Peak Found	Peak Found	1.2646	0.927583
Q9H9A6	Leucine-rich repeat-containing protein 40 OS=Homo sapiens OX=9606 GN=LRRC40 PE=1 SV=1	LRRC40	3	2	5	2	68.2		0.319	2.028	0.513	1.343	Not Found	Peak Found	High	Peak Found	Peak Found	1.2645	0.978659
P18085	ADP-ribosylation factor 4 OS=Homo sapiens OX=9606 GN=ARF4 PE=1 SV=3	ARF4	26	5	31	2	20.5	0.344	1.179	0.849	0.765	0.486	High	High	High	High	High	1.2641	0.800385
Q13442	28 kDa heat- and acid-stable phosphoprotein OS=Homo sapiens OX=9606 GN=PDAP1 PE=1 SV=1	PDAP1	17	3	4	3	20.6	0.624	1.527	1.502	0.847	1.086	Peak Found	Peak Found	High	Peak Found	Peak Found	1.2599	0.708867
P07384	Calpain-1 catalytic subunit OS=Homo sapiens OX=9606 GN=CAPN1 PE=1 SV=1	CAPN1	16	13	34	13	81.8	0.247	0.547	1.484	0.754	0.452	High	High	High	High	High	1.2593	0.997283
P48163	NADP-dependent malic enzyme OS=Homo sapiens OX=9606 GN=ME1 PE=1 SV=1	ME1	6	4	9	4	64.1	0.459	2.481	0.663	0.55	1.358	Peak Found	High	High	Peak Found	High	1.2589	0.948319
P22352	Glutathione peroxidase 3 OS=Homo sapiens OX=9606 GN=GPX3 PE=1 SV=2	GPX3	18	4	10	4	25.5	3.32	1.308	1.257	0.901	2.216	High	High	High	High	High	1.2587	0.705683
Q86VE9	Serine incorporator 5 OS=Homo sapiens OX=9606 GN=SERINC5 PE=2 SV=1	SERINC5	2	1	3	1	47		0.957	1.306	0.71	1.09	Not Found	High	High	High	Peak Found	1.2572	0.460921
P61956	Small ubiquitin-related modifier 2 OS=Homo sapiens OX=9606 GN=SUMO2 PE=1 SV=3	SUMO2	23	2	5	2	10.9	0.532	0.713	1.654	1.291	0.248	Peak Found	Peak Found	High	High	Peak Found	1.2558	0.621759
P45880	Voltage-dependent anion-selective channel protein 2 OS=Homo sapiens OX=9606 GN=VDAC2 PE=1 SV=2	VDAC2	11	2	2	2	31.5	0.156	0.102	4.166	1.27	1.08	Peak Found	High	Peak Found	High	Peak Found	1.255	0.533464
P07947	Tyrosine-protein kinase Yes OS=Homo sapiens OX=9606 GN=YES1 PE=1 SV=3	YES1	17	11	37	3	60.8	0.691	0.852	1.928	1.01	0.837	Peak Found	High	High	Peak Found	Peak Found	1.2528	0.778391
O00299	Chloride intracellular channel protein 1 OS=Homo sapiens OX=9606 GN=CLIC1 PE=1 SV=4	CLIC1	35	7	29	7	26.9	0.225	0.421	1.503	0.652	0.492	High	High	High	High	High	1.2523	0.918253
P49720	Proteasome subunit beta type-3 OS=Homo sapiens OX=9606 GN=PSMB3 PE=1 SV=2	PSMB3	18	4	11	4	22.9	1.268	0.855	1.375	0.75	1.116	High	Peak Found	High	High	High	1.2497	0.423915
Q8IU68	Transmembrane channel-like protein 8 OS=Homo sapiens OX=9606 GN=TMC8 PE=1 SV=1	TMC8	7	5	10	5	81.6	0.756	0.633	0.469	0.281	0.711	Peak Found	High	Peak Found	High	High	1.2487	0.488314
Q6IAA8	Ragulator complex protein LAMTOR1 OS=Homo sapiens OX=9606 GN=LAMTOR1 PE=1 SV=2	LAMTOR1	25	3	4	3	17.7	0.443	0.24	0.928	0.395	0.469	Peak Found	Peak Found	High	Peak Found	Peak Found	1.2431	0.897855
Q92556	Engulfment and cell motility protein 1 OS=Homo sapiens OX=9606 GN=ELMO1 PE=1 SV=2	ELMO1	5	3	3	3	83.8		0.802	0.525	0.535		Not Found	Peak Found	Peak Found	Peak Found	Not Found	1.2402
Q15276	Rab GTPase-binding effector protein 1 OS=Homo sapiens OX=9606 GN=RABEP1 PE=1 SV=2	RABEP1	3	3	5	3	99.2	0.753	0.644	0.911	0.617	0.625	Peak Found	Peak Found	High	Peak Found	Peak Found	1.2389	0.213212
P25942	Tumor necrosis factor receptor superfamily member 5 OS=Homo sapiens OX=9606 GN=CD40 PE=1 SV=1	CD40	3	1	1	1	30.6	1.741	1.226	1.029	1.077		Peak Found	Peak Found	Peak Found	Peak Found	Not Found	1.2368
Q9P289	Serine/threonine-protein kinase 26 OS=Homo sapiens OX=9606 GN=STK26 PE=1 SV=2	STK26	21	9	23	5	46.5	0.214	0.934	1.066	0.778	0.416	Peak Found	High	High	High	High	1.2362	0.949246
P27918	Properdin OS=Homo sapiens OX=9606 GN=CFP PE=1 SV=2	CFP	18	6	29	6	51.2	1.971	1.432	2.009	2.027	0.892	High	High	High	High	High	1.236	0.463913
P46976	Glycogenin-1 OS=Homo sapiens OX=9606 GN=GYG1 PE=1 SV=4	GYG1	17	6	8	6	39.4	1.689	0.648	1.164	0.917	0.972	Peak Found	Peak Found	High	Peak Found	Peak Found	1.2356	0.72703
P27797	Calreticulin OS=Homo sapiens OX=9606 GN=CALR PE=1 SV=1	CALR	26	9	26	9	48.1	0.372	0.849	1.728	0.678	0.918	High	High	High	Peak Found	High	1.2318	0.955699
P01859	Immunoglobulin heavy constant gamma 2 OS=Homo sapiens OX=9606 GN=IGHG2 PE=1 SV=2	IGHG2	73	38	553	7	35.9	3.038	1.944	0.785	1.914	1.208	High	High	High	High	High	1.2315	0.875695
P62987	Ubiquitin-60S ribosomal protein L40 OS=Homo sapiens OX=9606 GN=UBA52 PE=1 SV=2	UBA52	43	5	76	5	14.7	2.216	1.01	1.231	0.99	1.432	High	High	High	High	High	1.2268	0.658602
P35241	Radixin OS=Homo sapiens OX=9606 GN=RDX PE=1 SV=1	RDX	20	16	80	4	68.5	3.023	1.558	0.915	1.699	1.291	High	High	High	High	High	1.2254	0.850143
P68363	Tubulin alpha-1B chain OS=Homo sapiens OX=9606 GN=TUBA1B PE=1 SV=1	TUBA1B	58	33	128	5	50.1	0.506	1.001	1.381	0.829	0.744	High	High	High	High	High	1.224	0.770806
Q96RL7	Vacuolar protein sorting-associated protein 13A OS=Homo sapiens OX=9606 GN=VPS13A PE=1 SV=2	VPS13A	1	3	3	3	360		0.517	1.943	0.426	1.585	Not Found	Peak Found	High	Peak Found	Peak Found	1.2233	0.851083
P13671	Complement component C6 OS=Homo sapiens OX=9606 GN=C6 PE=1 SV=3	C6	8	6	17	6	104.7	1.339	1.018	2.719	1.049	1.718	High	High	High	High	High	1.223	0.7574
P18428	Lipopolysaccharide-binding protein OS=Homo sapiens OX=9606 GN=LBP PE=1 SV=3	LBP	8	5	22	5	53.4	1.281	3.266	0.796	1.29	1.627	High	High	High	High	High	1.2211	0.958919
Q9UIB8	SLAM family member 5 OS=Homo sapiens OX=9606 GN=CD84 PE=1 SV=1	CD84	5	2	5	2	38.8		0.512	1.449		0.803	Not Found	High	High	Not Found	Peak Found	1.221
Q9UL46	Proteasome activator complex subunit 2 OS=Homo sapiens OX=9606 GN=PSME2 PE=1 SV=4	PSME2	36	8	18	8	27.4	1.522	1.194	0.845	1.187	0.758	High	High	High	High	Peak Found	1.2206	0.530108
P61204	ADP-ribosylation factor 3 OS=Homo sapiens OX=9606 GN=ARF3 PE=1 SV=2	ARF3	39	8	47	2	20.6	1.155	1.169	1.067	1.085	0.779	High	High	High	High	Peak Found	1.2128	0.208648
A0A0A0MT89	Immunoglobulin kappa joining 1 OS=Homo sapiens OX=9606 GN=IGKJ1 PE=4 SV=2	IGKJ1	67	1	5	1	1.4	3.63	0.327	0.674	0.923	1.626	High	Peak Found	High	High	High	1.2112	0.788146
P26010	Integrin beta-7 OS=Homo sapiens OX=9606 GN=ITGB7 PE=1 SV=1	ITGB7	6	4	9	3	86.8		1.672	0.898	0.417	1.705	Not Found	Peak Found	Peak Found	Peak Found	Peak Found	1.2111	0.675224
O60664	Perilipin-3 OS=Homo sapiens OX=9606 GN=PLIN3 PE=1 SV=3	PLIN3	28	9	21	9	47	0.213	0.755	2.427	0.629	1.24	High	High	High	High	Peak Found	1.211	0.853485
O43451	Maltase-glucoamylase, intestinal OS=Homo sapiens OX=9606 GN=MGAM PE=1 SV=5	MGAM	1	1	1	1	209.7	2.941	0.468	0.586	1.1		Peak Found	Peak Found	Peak Found	Peak Found	Not Found	1.2106
Q9NWV4	CXXC motif containing zinc binding protein OS=Homo sapiens OX=9606 GN=CZIB PE=1 SV=1	CZIB	10	2	2	2	18	3.198	1.205	1.366	0.008	3.17	Peak Found	Peak Found	Peak Found	Peak Found	Peak Found	1.2102	0.368509
P48960	Adhesion G protein-coupled receptor E5 OS=Homo sapiens OX=9606 GN=ADGRE5 PE=1 SV=4	ADGRE5	8	6	24	6	91.8	0.138	1.427	1.229	0.832	0.709	Peak Found	High	High	High	Peak Found	1.2087	0.844257
Q14247	Src substrate cortactin OS=Homo sapiens OX=9606 GN=CTTN PE=1 SV=2	CTTN	28	15	49	15	61.5	1.329	1.12	2.152	1.417	1.123	High	High	High	High	High	1.2076	0.600397
Q7Z5G4	Golgin subfamily A member 7 OS=Homo sapiens OX=9606 GN=GOLGA7 PE=1 SV=2	GOLGA7	14	2	7	2	15.8	1.195	1.415	1.337	1.307	0.875	Peak Found	High	Peak Found	Peak Found	Peak Found	1.2059	0.297166
P07359	Platelet glycoprotein Ib alpha chain OS=Homo sapiens OX=9606 GN=GP1BA PE=1 SV=2	GP1BA	15	10	43	10	71.5	0.419	0.272	1.725	0.647	0.691	High	High	High	High	High	1.2038	0.85867
Q9H9H4	Vacuolar protein sorting-associated protein 37B OS=Homo sapiens OX=9606 GN=VPS37B PE=1 SV=1	VPS37B	4	1	2	1	31.3		0.981	1.187		0.901	Not Found	Peak Found	High	Not Found	Peak Found	1.2031
P61981	14-3-3 protein gamma OS=Homo sapiens OX=9606 GN=YWHAG PE=1 SV=2	YWHAG	37	9	68	4	28.3	0.348	0.931	2.02	1.124	0.704	High	High	High	High	High	1.2031	0.973753
P61916	NPC intracellular cholesterol transporter 2 OS=Homo sapiens OX=9606 GN=NPC2 PE=1 SV=1	NPC2	7	1	1	1	16.6	1.423	1.098	2.097	1.44	1.123	Peak Found	Peak Found	High	Peak Found	Peak Found	1.2012	0.592183
P16150	Leukosialin OS=Homo sapiens OX=9606 GN=SPN PE=1 SV=1	SPN	8	3	41	3	40.3	0.25	2.207	0.53	1.238	0.42	High	High	High	High	High	1.201	0.93376
P28838	Cytosol aminopeptidase OS=Homo sapiens OX=9606 GN=LAP3 PE=1 SV=3	LAP3	20	9	18	9	56.1	0.157	1.032	1.789	1.323	0.336	Peak Found	High	High	High	High	1.1967	0.994952
P01876	Immunoglobulin heavy constant alpha 1 OS=Homo sapiens OX=9606 GN=IGHA1 PE=1 SV=2	IGHA1	62	37	425	24	37.6	2.769	1.442	0.877	1.324	1.511	High	High	High	High	High	1.1965	0.879996
P01903	HLA class II histocompatibility antigen, DR alpha chain OS=Homo sapiens OX=9606 GN=HLA-DRA PE=1 SV=1	HLA-DRA	8	2	9	2	28.6	0.619	2.694	0.613	1.267	0.921	High	High	Peak Found	High	High	1.1962	0.920724
Q9BVG4	Protein PBDC1 OS=Homo sapiens OX=9606 GN=PBDC1 PE=1 SV=1	PBDC1	13	3	5	3	26			0.752	0.033	1.225	Not Found	Not Found	High	Peak Found	Peak Found	1.1955
Q92954	Proteoglycan 4 OS=Homo sapiens OX=9606 GN=PRG4 PE=1 SV=3	PRG4	8	9	67	9	151	2.075	1.356	2.006	1.694	1.34	High	High	High	High	High	1.1947	0.458278
Q8WUM4	Programmed cell death 6-interacting protein OS=Homo sapiens OX=9606 GN=PDCD6IP PE=1 SV=1	PDCD6IP	29	27	108	27	96	1.493	1.098	1.463	1.025	1.239	High	High	High	High	High	1.1938	0.324307
Q14344	Guanine nucleotide-binding protein subunit alpha-13 OS=Homo sapiens OX=9606 GN=GNA13 PE=1 SV=2	GNA13	29	11	33	8	44	0.329	1.669	1.181	1.091	0.685	Peak Found	High	High	High	High	1.1933	0.998609
O15511	Actin-related protein 2/3 complex subunit 5 OS=Homo sapiens OX=9606 GN=ARPC5 PE=1 SV=3	ARPC5	42	5	16	4	16.3	0.711	0.759	1.519	0.804	0.866	Peak Found	Not Found	High	Peak Found	Not Found	1.1932	0.739639
Q99816	Tumor susceptibility gene 101 protein OS=Homo sapiens OX=9606 GN=TSG101 PE=1 SV=2	TSG101	12	5	23	5	43.9	0.256	0.827	2.381	0.886	1.053	High	High	High	High	High	1.191	0.831328
Q9NV96	Cell cycle control protein 50A OS=Homo sapiens OX=9606 GN=TMEM30A PE=1 SV=1	TMEM30A	18	5	13	5	40.7	0.146	0.925	0.975	0.573		Peak Found	High	High	High	Not Found	1.1902
Q13642	Four and a half LIM domains protein 1 OS=Homo sapiens OX=9606 GN=FHL1 PE=1 SV=4	FHL1	4	1	6	1	36.2	0.398	0.322	2.792	1.031	0.937	Peak Found	High	High	High	High	1.1897	0.738461
Q9H1C7	Cysteine-rich and transmembrane domain-containing protein 1 OS=Homo sapiens OX=9606 GN=CYSTM1 PE=1 SV=1	CYSTM1	10	1	6	1	10.6	0.264	0.502	2.409	1.408	0.373	Peak Found	High	High	High	High	1.1885	0.956169
P23083	Immunoglobulin heavy variable 1-2 OS=Homo sapiens OX=9606 GN=IGHV1-2 PE=1 SV=2	IGHV1-2	39	9	89	1	13.1	3.336	0.979	1.32	1.737	1.426	High	High	High	High	High	1.1877	0.94891
O95394	Phosphoacetylglucosamine mutase OS=Homo sapiens OX=9606 GN=PGM3 PE=1 SV=1	PGM3	1	1	1	1	59.8	0.732	3.194		2.483	0.826	Peak Found	Peak Found	Not Found	Peak Found	Peak Found	1.1865	0.949696
Q96G03	Phosphoglucomutase-2 OS=Homo sapiens OX=9606 GN=PGM2 PE=1 SV=4	PGM2	14	8	12	8	68.2	1.702	0.161	1.268	0.568	1.192	High	Peak Found	High	Peak Found	Peak Found	1.186	0.884585
A0A0B4J1V2	Immunoglobulin heavy variable 2-26 OS=Homo sapiens OX=9606 GN=IGHV2-26 PE=3 SV=1	IGHV2-26	18	2	16	2	13.2	3.624	1.435	0.626	1.881	1.315	High	High	High	High	High	1.1859	0.934795
P02461	Collagen alpha-1(III) chain OS=Homo sapiens OX=9606 GN=COL3A1 PE=1 SV=4	COL3A1	6	7	28	7	138.5	1.125	0.709	2.908	1.425	1.248	High	High	High	High	High	1.1827	0.989891
Q9Y2G2	Caspase recruitment domain-containing protein 8 OS=Homo sapiens OX=9606 GN=CARD8 PE=1 SV=1	CARD8	2	1	1	1	48.9	0.446	0.161	1.236	0.19	0.849	Peak Found	Peak Found	Peak Found	Peak Found	Peak Found	1.1825	0.918397
O94819	Kelch repeat and BTB domain-containing protein 11 OS=Homo sapiens OX=9606 GN=KBTBD11 PE=1 SV=1	KBTBD11	4	2	5	2	65.7	2.011	1.459	1.558	0.955	1.881	Peak Found	High	High	Peak Found	Peak Found	1.1819	0.504265
P51858	Hepatoma-derived growth factor OS=Homo sapiens OX=9606 GN=HDGF PE=1 SV=1	HDGF	37	8	18	8	26.8	0.862	0.967	0.508	1.132	0.187	High	High	High	High	High	1.1812	0.544112
Q9Y2H0	Disks large-associated protein 4 OS=Homo sapiens OX=9606 GN=DLGAP4 PE=1 SV=3	DLGAP4	1	1	1	1	107.9	4.131		0.603		2.005	Peak Found	Not Found	Peak Found	Not Found	Peak Found	1.1805
P05787	Keratin, type II cytoskeletal 8 OS=Homo sapiens OX=9606 GN=KRT8 PE=1 SV=7	KRT8	37	27	131	12	53.7	3.128	1.9	1.325	1.032	2.558	High	High	High	High	High	1.1798	0.693634
Q6P3X3	Tetratricopeptide repeat protein 27 OS=Homo sapiens OX=9606 GN=TTC27 PE=1 SV=1	TTC27	2	2	3	2	96.6	5.809	0.878	0.157	2.052	1.818	Peak Found	Peak Found	High	Peak Found	Peak Found	1.179	0.624446
Q92887	Canalicular multispecific organic anion transporter 1 OS=Homo sapiens OX=9606 GN=ABCC2 PE=1 SV=3	ABCC2	1	1	6	1	174.1	4.656	1.607	0.512	1.468	2.366	High	Peak Found	High	Peak Found	High	1.1781	0.848773
P04632	Calpain small subunit 1 OS=Homo sapiens OX=9606 GN=CAPNS1 PE=1 SV=1	CAPNS1	14	3	13	3	28.3	0.619	0.662	1.042	0.658		High	High	High	Peak Found	Not Found	1.1768
Q9Y4F9	Rho family-interacting cell polarization regulator 2 OS=Homo sapiens OX=9606 GN=RIPOR2 PE=1 SV=4	RIPOR2	6	6	15	6	118.4	0.411	1.275	1.2	1.155	0.487	High	High	High	High	High	1.1717	0.831447
Q96AX2	Ras-related protein Rab-37 OS=Homo sapiens OX=9606 GN=RAB37 PE=1 SV=3	RAB37	27	6	25	4	24.8	0.119	0.287	1.759	0.616		Peak Found	Peak Found	High	Peak Found	Not Found	1.1715
P62714	Serine/threonine-protein phosphatase 2A catalytic subunit beta isoform OS=Homo sapiens OX=9606 GN=PPP2CB PE=1 SV=1	PPP2CB	12	3	3	3	35.6	0.227	0.547	1.731	0.382	1.045	Peak Found	Peak Found	Peak Found	Peak Found	Peak Found	1.1703	0.953768
P01817	Immunoglobulin heavy variable 2-5 OS=Homo sapiens OX=9606 GN=IGHV2-5 PE=1 SV=2	IGHV2-5	13	1	3	1	13.2	2.294	2.395	1.258	1.485	1.912	High	High	High	Peak Found	Peak Found	1.1671	0.695401
Q6UWE0	E3 ubiquitin-protein ligase LRSAM1 OS=Homo sapiens OX=9606 GN=LRSAM1 PE=1 SV=1	LRSAM1	3	2	3	2	83.5	0.475		1.378		0.797	Peak Found	Not Found	High	High	Peak Found	1.1625
Q68EM7	Rho GTPase-activating protein 17 OS=Homo sapiens OX=9606 GN=ARHGAP17 PE=1 SV=1	ARHGAP17	3	2	2	2	95.4		0.919	0.902	0.435	1.132	Not Found	Peak Found	High	Peak Found	Peak Found	1.1621	0.640718
Q9NRF9	DNA polymerase epsilon subunit 3 OS=Homo sapiens OX=9606 GN=POLE3 PE=1 SV=1	POLE3	24	3	3	3	16.8	1.778	1.894	0.661	0.011	2.485	Peak Found	Peak Found	Peak Found	Peak Found	Peak Found	1.1573	0.391166
P80748	Immunoglobulin lambda variable 3-21 OS=Homo sapiens OX=9606 GN=IGLV3-21 PE=1 SV=2	IGLV3-21	26	5	15	1	12.4	1.934	2.708	1.034	0.759	2.512	High	High	Peak Found	High	Peak Found	1.1568	0.70438
Q09666	Neuroblast differentiation-associated protein AHNAK OS=Homo sapiens OX=9606 GN=AHNAK PE=1 SV=2	AHNAK	21	59	128	59	628.7	1.027	1.047	2.564	1.383	1.291	High	High	High	High	High	1.1563	0.909547
P22894	Neutrophil collagenase OS=Homo sapiens OX=9606 GN=MMP8 PE=1 SV=1	MMP8	1	1	2	1	53.4	0.779	0.276	2.698	1.248	0.917	Peak Found	Peak Found	High	Peak Found	Peak Found	1.1557	0.7907
Q9H2K8	Serine/threonine-protein kinase TAO3 OS=Homo sapiens OX=9606 GN=TAOK3 PE=1 SV=2	TAOK3	16	13	27	11	105.3	0.498	1.517	0.869	1.098	0.566	High	High	High	High	High	1.1554	0.852859
P13796	Plastin-2 OS=Homo sapiens OX=9606 GN=LCP1 PE=1 SV=6	LCP1	47	34	103	25	70.2	0.129	0.608	0.623	0.63	0.156	High	High	High	High	High	1.1535	0.868043
P23526	Adenosylhomocysteinase OS=Homo sapiens OX=9606 GN=AHCY PE=1 SV=4	AHCY	21	9	24	9	47.7	1.919	0.882	0.901	1.132	1.014	High	High	High	High	High	1.15	0.843092
P02675	Fibrinogen beta chain OS=Homo sapiens OX=9606 GN=FGB PE=1 SV=2	FGB	63	56	847	56	55.9	3.967	1.159	0.986	2.53	1.014	High	High	High	High	High	1.1497	0.963636
O43795	Unconventional myosin-Ib OS=Homo sapiens OX=9606 GN=MYO1B PE=1 SV=3	MYO1B	1	1	2	1	131.9	0.86	2.18		1.146	1.499	Peak Found	Peak Found	Not Found	High	High	1.1493	0.936275
P00367	Glutamate dehydrogenase 1, mitochondrial OS=Homo sapiens OX=9606 GN=GLUD1 PE=1 SV=2	GLUD1	10	4	9	3	61.4	4.343	0.16	1.18	1.153	2.151	High	High	High	High	High	1.1467	0.707582
Q15257	Serine/threonine-protein phosphatase 2A activator OS=Homo sapiens OX=9606 GN=PTPA PE=1 SV=3	PTPA	6	2	2	2	40.6	1.072	0.559	1.176		0.817	Peak Found	Peak Found	Peak Found	Not Found	Peak Found	1.1452
Q14289	Protein-tyrosine kinase 2-beta OS=Homo sapiens OX=9606 GN=PTK2B PE=1 SV=2	PTK2B	5	6	8	6	115.8	0.156	0.691	0.687	0.823	0.07	Peak Found	High	High	Peak Found	Peak Found	1.1452	0.65151
O60669	Monocarboxylate transporter 2 OS=Homo sapiens OX=9606 GN=SLC16A7 PE=1 SV=2	SLC16A7	2	1	3	1	52.2	1.19	1.782	1.123	1.412	0.972	Peak Found	High	High	Peak Found	Peak Found	1.1451	0.614115
Q9BUH6	Protein PAXX OS=Homo sapiens OX=9606 GN=PAXX PE=1 SV=2	PAXX	4	1	1	1	21.6			1.698	1.352	1.614	Not Found	Not Found	Peak Found	Peak Found	Peak Found	1.145
O60763	General vesicular transport factor p115 OS=Homo sapiens OX=9606 GN=USO1 PE=1 SV=2	USO1	5	5	7	5	107.8	0.036	0.916	1.023	0.575		Peak Found	High	High	Peak Found	Not Found	1.1449
Q9UK76	Jupiter microtubule associated homolog 1 OS=Homo sapiens OX=9606 GN=JPT1 PE=1 SV=3	JPT1	18	2	3	2	16	0.013	1.379	0.541	0.563		Peak Found	High	Peak Found	Peak Found	Not Found	1.1445
P63104	14-3-3 protein zeta/delta OS=Homo sapiens OX=9606 GN=YWHAZ PE=1 SV=1	YWHAZ	65	17	124	11	27.7	1.126	0.807	2.119	1.614	0.75	High	High	High	High	High	1.1427	0.80824
P00736	Complement C1r subcomponent OS=Homo sapiens OX=9606 GN=C1R PE=1 SV=2	C1R	36	24	217	23	80.1	3.47	0.887	0.97	2.081	1.028	High	High	High	High	High	1.1423	0.981656
Q6ICL3	Transport and Golgi organization protein 2 homolog OS=Homo sapiens OX=9606 GN=TANGO2 PE=1 SV=1	TANGO2	3	1	1	1	30.9	1.509			1.321		Peak Found	Not Found	Not Found	Peak Found	Not Found	1.1423
P50990	T-complex protein 1 subunit theta OS=Homo sapiens OX=9606 GN=CCT8 PE=1 SV=4	CCT8	31	15	40	15	59.6	0.69	1.425	1.44	0.884	1.199	High	High	High	Peak Found	Peak Found	1.1378	0.811866
P14868	Aspartate--tRNA ligase, cytoplasmic OS=Homo sapiens OX=9606 GN=DARS1 PE=1 SV=2	DARS1	20	10	23	10	57.1	0.764	1.143	1.116	1.176	0.596	High	High	High	High	Peak Found	1.1373	0.617031
Q03405	Urokinase plasminogen activator surface receptor OS=Homo sapiens OX=9606 GN=PLAUR PE=1 SV=1	PLAUR	4	1	1	1	37		2.106	1.014	1.163	1.582	Not Found	Peak Found	Peak Found	Peak Found	Peak Found	1.1366	0.868298
A0A0C4DH34	Immunoglobulin heavy variable 4-28 OS=Homo sapiens OX=9606 GN=IGHV4-28 PE=3 SV=1	IGHV4-28	27	4	43	3	13.1	3.343	0.778	1.253	1.908	1.244	High	High	High	High	High	1.1366	0.951087
P01701	Immunoglobulin lambda variable 1-51 OS=Homo sapiens OX=9606 GN=IGLV1-51 PE=1 SV=2	IGLV1-51	31	8	58	4	12.2	2.697	0.916	1.524	1.235	1.779	High	High	High	High	High	1.1363	0.916611
P49773	Histidine triad nucleotide-binding protein 1 OS=Homo sapiens OX=9606 GN=HINT1 PE=1 SV=2	HINT1	28	3	5	3	13.8	0.915	0.623	0.819	0.847	0.538	Peak Found	Peak Found	High	Peak Found	High	1.1345	0.579301
P05155	Plasma protease C1 inhibitor OS=Homo sapiens OX=9606 GN=SERPING1 PE=1 SV=2	SERPING1	27	12	71	12	55.1	3.192	1.909	0.664	1.703	1.685	High	High	High	High	High	1.1344	0.924825
Q03169	Tumor necrosis factor alpha-induced protein 2 OS=Homo sapiens OX=9606 GN=TNFAIP2 PE=1 SV=2	TNFAIP2	5	4	8	4	72.6	0.959	2.336	0.611	1.167	1.136	Peak Found	High	High	Peak Found	Peak Found	1.1307	0.947559
O76074	cGMP-specific 3',5'-cyclic phosphodiesterase OS=Homo sapiens OX=9606 GN=PDE5A PE=1 SV=2	PDE5A	2	2	3	2	99.9			1.441	1.275		Not Found	Not Found	High	Peak Found	Not Found	1.1302
O76071	Probable cytosolic iron-sulfur protein assembly protein CIAO1 OS=Homo sapiens OX=9606 GN=CIAO1 PE=1 SV=1	CIAO1	6	2	4	2	37.8	0.26	0.454	1.774	0.116	1.352	Peak Found	High	High	Peak Found	Peak Found	1.1299	0.752941
P32942	Intercellular adhesion molecule 3 OS=Homo sapiens OX=9606 GN=ICAM3 PE=1 SV=2	ICAM3	11	7	29	7	59.5	0.148	0.906	0.849	0.812	0.311	Peak Found	High	High	High	High	1.1297	0.96853
P80217	Interferon-induced 35 kDa protein OS=Homo sapiens OX=9606 GN=IFI35 PE=1 SV=5	IFI35	9	3	7	3	31.5	1.077	1.179	2.312	1.638	1.06	Peak Found	High	High	Peak Found	Peak Found	1.1287	0.827994
P02679	Fibrinogen gamma chain OS=Homo sapiens OX=9606 GN=FGG PE=1 SV=3	FGG	60	52	775	52	51.5	3.638	1.478	0.838	2.621	0.904	High	High	High	High	High	1.1261	0.923948
P36959	GMP reductase 1 OS=Homo sapiens OX=9606 GN=GMPR PE=1 SV=1	GMPR	10	3	6	2	37.4	3.484	0.701	1.316	2.298	0.959	High	Peak Found	High	Not Found	Not Found	1.126	0.993653
P08621	U1 small nuclear ribonucleoprotein 70 kDa OS=Homo sapiens OX=9606 GN=SNRNP70 PE=1 SV=2	SNRNP70	2	1	4	1	51.5	2.36	1.112	0.682	1.266	1.195	High	High	High	Peak Found	Peak Found	1.1253	0.979566
O75563	Src kinase-associated phosphoprotein 2 OS=Homo sapiens OX=9606 GN=SKAP2 PE=1 SV=1	SKAP2	17	6	11	6	41.2	0.198	0.26	0.541	0.292	0.3	Peak Found	High	High	Peak Found	Peak Found	1.125	0.954797
P04211	Immunoglobulin lambda variable 7-43 OS=Homo sapiens OX=9606 GN=IGLV7-43 PE=3 SV=2	IGLV7-43	15	2	33	1	12.4			1.333	1.185		High	High	High	High	High	1.1249
P29279	CCN family member 2 OS=Homo sapiens OX=9606 GN=CCN2 PE=1 SV=2	CCN2	6	2	4	2	38.1	1.158	0.339	2.81	0.731	1.825	Peak Found	Peak Found	High	High	Peak Found	1.1234	0.905333
P05161	Ubiquitin-like protein ISG15 OS=Homo sapiens OX=9606 GN=ISG15 PE=1 SV=5	ISG15	6	1	2	1	17.9	0.534	0.831	0.806	0.307	0.984	Peak Found	Peak Found	High	Peak Found	Peak Found	1.1211	0.625172
Q9NNX6	CD209 antigen OS=Homo sapiens OX=9606 GN=CD209 PE=1 SV=1	CD209	2	1	1	1	45.7		0.778	1.422	0.977	0.987	Not Found	Peak Found	Peak Found	Peak Found	Peak Found	1.1202	0.840988
P01700	Immunoglobulin lambda variable 1-47 OS=Homo sapiens OX=9606 GN=IGLV1-47 PE=1 SV=2	IGLV1-47	53	11	76	5	12.3	3.121	1.244	0.719	1.743	1.286	High	High	High	High	High	1.119	0.920273
P20618	Proteasome subunit beta type-1 OS=Homo sapiens OX=9606 GN=PSMB1 PE=1 SV=2	PSMB1	29	7	21	7	26.5	0.919	0.815	2.433	1.376	1.111	High	High	High	High	High	1.117	0.980268
P21333	Filamin-A OS=Homo sapiens OX=9606 GN=FLNA PE=1 SV=4	FLNA	43	125	559	113	280.6	0.485	0.324	2.432	0.929	1.006	High	High	High	High	High	1.1166	0.74235
P19878	Neutrophil cytosol factor 2 OS=Homo sapiens OX=9606 GN=NCF2 PE=1 SV=2	NCF2	15	6	6	6	59.7	1.419	0.357	0.484	0.858	0.496	Peak Found	Peak Found	Peak Found	Peak Found	Peak Found	1.1128	0.947363
Q8IZ83	Aldehyde dehydrogenase family 16 member A1 OS=Homo sapiens OX=9606 GN=ALDH16A1 PE=1 SV=2	ALDH16A1	8	6	18	6	85.1	0.562	1.399	1.544	1.364	0.736	High	High	High	High	High	1.1127	0.903314
O43396	Thioredoxin-like protein 1 OS=Homo sapiens OX=9606 GN=TXNL1 PE=1 SV=3	TXNL1	28	5	12	5	32.2	0.436	0.96	0.57	0.589		High	High	High	High	High	1.1126
Q99829	Copine-1 OS=Homo sapiens OX=9606 GN=CPNE1 PE=1 SV=1	CPNE1	10	6	13	6	59	1.215	0.953	1.063	1.092	0.847	High	High	High	Peak Found	Peak Found	1.1109	0.469479
O95297	Myelin protein zero-like protein 1 OS=Homo sapiens OX=9606 GN=MPZL1 PE=1 SV=1	MPZL1	6	2	5	2	29.1	0.218	2.214	0.671	0.507	1.364	Peak Found	High	High	High	Peak Found	1.1056	0.851594
P23193	Transcription elongation factor A protein 1 OS=Homo sapiens OX=9606 GN=TCEA1 PE=1 SV=2	TCEA1	3	1	3	1	33.9	0.68	0.357	0.084	0.338		High	High	Peak Found	Peak Found	Not Found	1.1055
P05388	60S acidic ribosomal protein P0 OS=Homo sapiens OX=9606 GN=RPLP0 PE=1 SV=1	RPLP0	16	4	7	4	34.3	1.442	1.384	0.742	1.135	1.027	High	High	High	Peak Found	Peak Found	1.1002	0.858802
Q9UDY2	Tight junction protein ZO-2 OS=Homo sapiens OX=9606 GN=TJP2 PE=1 SV=2	TJP2	7	8	12	8	133.9	0.206	0.279	3.186	1.765	0.461	Peak Found	Peak Found	High	Peak Found	Peak Found	1.0994	0.730891
P43007	Neutral amino acid transporter A OS=Homo sapiens OX=9606 GN=SLC1A4 PE=1 SV=1	SLC1A4	18	6	6	6	55.7		0.59	0.065	0.595	0.004	Not Found	Peak Found	Peak Found	Peak Found	Peak Found	1.0935	0.661677
Q8N699	Myc target protein 1 OS=Homo sapiens OX=9606 GN=MYCT1 PE=1 SV=1	MYCT1	10	2	6	2	26.6	0.71	0.538	2.267	0.991	1.155	Peak Found	High	High	High	High	1.092	0.852788
P13637	Sodium/potassium-transporting ATPase subunit alpha-3 OS=Homo sapiens OX=9606 GN=ATP1A3 PE=1 SV=3	ATP1A3	19	18	67	2	111.7	1.203	1.932	2.127	2.148	1.071	High	High	High	High	High	1.0898	0.758536
P56199	Integrin alpha-1 OS=Homo sapiens OX=9606 GN=ITGA1 PE=1 SV=2	ITGA1	4	6	12	6	130.8	3.484	1.342	0.4	1.618	1.579	High	High	High	High	High	1.0898	0.768635
P09417	Dihydropteridine reductase OS=Homo sapiens OX=9606 GN=QDPR PE=1 SV=2	QDPR	12	3	5	3	25.8	0.428	1.282	1.13	1.265	0.473	Peak Found	Peak Found	High	Peak Found	Peak Found	1.0894	0.876915
P08575	Receptor-type tyrosine-protein phosphatase C OS=Homo sapiens OX=9606 GN=PTPRC PE=1 SV=3	PTPRC	25	31	134	31	147.4	0.3	1.619	0.799	0.899	0.766	High	High	High	High	High	1.0883	0.851749
P01911	HLA class II histocompatibility antigen, DRB1 beta chain OS=Homo sapiens OX=9606 GN=HLA-DRB1 PE=1 SV=2	HLA-DRB1	13	4	7	1	29.9	0.362	2.944	0.216	1.605	0.554	Peak Found	High	Peak Found	High	Peak Found	1.0875	0.722558
P39687	Acidic leucine-rich nuclear phosphoprotein 32 family member A OS=Homo sapiens OX=9606 GN=ANP32A PE=1 SV=1	ANP32A	28	6	10	4	28.6	0.589	0.66	0.076	0.785	0.029	Peak Found	High	Peak Found	Peak Found	Not Found	1.0852	0.670655
Q7L5L3	Lysophospholipase D GDPD3 OS=Homo sapiens OX=9606 GN=GDPD3 PE=2 SV=3	GDPD3	4	1	1	1	36.6		1.768			1.634	Not Found	Peak Found	Not Found	Not Found	High	1.082
Q06033	Inter-alpha-trypsin inhibitor heavy chain H3 OS=Homo sapiens OX=9606 GN=ITIH3 PE=1 SV=2	ITIH3	8	6	39	6	99.8	1.69	2.114	1.097	1.48	1.546	High	High	High	High	High	1.0798	0.878446
Q07954	Prolow-density lipoprotein receptor-related protein 1 OS=Homo sapiens OX=9606 GN=LRP1 PE=1 SV=2	LRP1	7	31	75	31	504.3	2.007	1.079	2.024	1.758	1.404	High	High	High	High	High	1.0774	0.893923
Q9H269	Vacuolar protein sorting-associated protein 16 homolog OS=Homo sapiens OX=9606 GN=VPS16 PE=1 SV=2	VPS16	1	1	1	1	94.6		1.241	0.943	0.702	1.329	Not Found	Peak Found	Peak Found	Peak Found	Peak Found	1.0753	0.775267
P29966	Myristoylated alanine-rich C-kinase substrate OS=Homo sapiens OX=9606 GN=MARCKS PE=1 SV=4	MARCKS	45	12	35	12	31.5	0.501	1.879	0.718	1.374	0.55	Peak Found	High	High	High	Peak Found	1.0735	0.988622
A0A0C4DH26	Probable non-functional immunoglobulin kappa variable 6D-41 OS=Homo sapiens OX=9606 GN=IGKV6D-41 PE=5 SV=1	IGKV6D-41	10	1	7	1	12.6	3.81	1.004	0.735	1.366	2.08	High	High	High	High	High	1.0735	0.808189
Q9Y3A5	Ribosome maturation protein SBDS OS=Homo sapiens OX=9606 GN=SBDS PE=1 SV=4	SBDS	14	3	4	3	28.7	0.442	0.347	2.045	0.247	1.514	High	High	High	Peak Found	Peak Found	1.0729	0.92162
P33121	Long-chain-fatty-acid--CoA ligase 1 OS=Homo sapiens OX=9606 GN=ACSL1 PE=1 SV=1	ACSL1	2	2	2	2	77.9			0.633		0.59	Not Found	Not Found	Peak Found	Not Found	Peak Found	1.0729
P00352	Retinal dehydrogenase 1 OS=Homo sapiens OX=9606 GN=ALDH1A1 PE=1 SV=2	ALDH1A1	10	5	23	4	54.8	4.262	0.759	0.764	1.066	2.531	High	High	High	High	High	1.0722	0.825175
P42356	Phosphatidylinositol 4-kinase alpha OS=Homo sapiens OX=9606 GN=PI4KA PE=1 SV=4	PI4KA	8	16	20	16	236.7	0.381	1.364	0.374	0.777	0.544	Peak Found	High	High	Peak Found	Peak Found	1.0694	0.852094
A0A0B4J1U3	Immunoglobulin lambda variable 1-36 OS=Homo sapiens OX=9606 GN=IGLV1-36 PE=1 SV=5	IGLV1-36	13	1	6	1	12.5	1.835	0.614	1.063	0.851	1.341	High	High	High	High	High	1.0681	0.990167
A0A0B4J1V1	Immunoglobulin heavy variable 3-21 OS=Homo sapiens OX=9606 GN=IGHV3-21 PE=1 SV=1	IGHV3-21	43	10	116	1	12.8	2.138	0.856	1.01	1.385	1.122	Peak Found	High	Peak Found	Peak Found	High	1.0648	0.969126
P79483	HLA class II histocompatibility antigen, DR beta 3 chain OS=Homo sapiens OX=9606 GN=HLA-DRB3 PE=1 SV=1	HLA-DRB3	12	3	5	3	29.9	1.207	2.685	0.934	1.429	1.595	Peak Found	High	High	Peak Found	Peak Found	1.0639	0.924018
P21589	5'-nucleotidase OS=Homo sapiens OX=9606 GN=NT5E PE=1 SV=1	NT5E	7	4	9	4	63.3	0.776	2.689	0.569	1.777	0.753	Peak Found	High	High	Peak Found	High	1.063	0.906327
Q9UBC9	Small proline-rich protein 3 OS=Homo sapiens OX=9606 GN=SPRR3 PE=1 SV=2	SPRR3	9	2	2	2	18.1	4.052		0.502	1.33	2.955	High	Not Found	Peak Found	Peak Found	Peak Found	1.0628	0.796073
O43813	Glutathione S-transferase LANCL1 OS=Homo sapiens OX=9606 GN=LANCL1 PE=1 SV=1	LANCL1	10	4	7	4	45.3	1.607	1.291	1.339	1.246	1.418	High	High	High	Peak Found	Peak Found	1.0603	0.614151
O60716	Catenin delta-1 OS=Homo sapiens OX=9606 GN=CTNND1 PE=1 SV=1	CTNND1	3	2	2	2	108.1	0.323	2.542	0.058	0.709	1.131	Peak Found	High	Peak Found	Peak Found	Peak Found	1.0591	0.569832
Q7LBR1	Charged multivesicular body protein 1b OS=Homo sapiens OX=9606 GN=CHMP1B PE=1 SV=1	CHMP1B	9	2	7	2	22.1	0.749	0.865	1.448	0.993	0.936	High	High	High	High	Peak Found	1.0582	0.956664
O15394	Neural cell adhesion molecule 2 OS=Homo sapiens OX=9606 GN=NCAM2 PE=1 SV=2	NCAM2	1	1	3	1	93		1.181	1.163	1.139	1.083	Not Found	High	Peak Found	High	Peak Found	1.0549	0.178256
Q9H0N5	Pterin-4-alpha-carbinolamine dehydratase 2 OS=Homo sapiens OX=9606 GN=PCBD2 PE=1 SV=4	PCBD2	6	1	4	1	14.4	2.489	1.087	1.419	1.488	1.67	High	High	Peak Found	High	Peak Found	1.0545	0.984497
P11532	Dystrophin OS=Homo sapiens OX=9606 GN=DMD PE=1 SV=3	DMD	0	1	5	1	426.5	1.186	1.298	2.215	1.804	1.167	High	High	Peak Found	High	High	1.0544	0.910293
O00187	Mannan-binding lectin serine protease 2 OS=Homo sapiens OX=9606 GN=MASP2 PE=1 SV=4	MASP2	7	4	30	4	75.7	2.747	1.458	1.099	1.885	1.474	High	High	High	High	High	1.0527	0.965522
Q15369	Elongin-C OS=Homo sapiens OX=9606 GN=ELOC PE=1 SV=1	ELOC	58	5	9	5	12.5	0.273	1.08	1.705	1.018	0.923	Peak Found	High	High	Peak Found	Peak Found	1.0503	0.79881
Q15075	Early endosome antigen 1 OS=Homo sapiens OX=9606 GN=EEA1 PE=1 SV=2	EEA1	3	4	6	4	162.4	1.579	0.458	2.134	0.144	2.506	Peak Found	Peak Found	High	Peak Found	Peak Found	1.0493	0.630568
P36969	Phospholipid hydroperoxide glutathione peroxidase OS=Homo sapiens OX=9606 GN=GPX4 PE=1 SV=3	GPX4	17	3	5	3	22.2	0.192	1.1	0.295	0.505		Peak Found	High	Peak Found	Peak Found	Not Found	1.0475
Q05707	Collagen alpha-1(XIV) chain OS=Homo sapiens OX=9606 GN=COL14A1 PE=1 SV=3	COL14A1	1	1	3	1	193.4	1.284	0.722	2.819	1.749	1.329	Peak Found	Peak Found	High	High	Peak Found	1.0451	0.857633
P01019	Angiotensinogen OS=Homo sapiens OX=9606 GN=AGT PE=1 SV=1	AGT	13	6	25	6	53.1	2.25	0.691	1.312	1.052	1.664	High	High	High	High	High	1.0439	0.93425
Q15843	NEDD8 OS=Homo sapiens OX=9606 GN=NEDD8 PE=1 SV=1	NEDD8	11	1	2	1	9.1	0.162	1.905	0.435	0.799		Peak Found	Peak Found	Peak Found	Peak Found	Not Found	1.0438
P27348	14-3-3 protein theta OS=Homo sapiens OX=9606 GN=YWHAQ PE=1 SV=1	YWHAQ	51	13	74	8	27.7	0.571	1.269	1.658	1.454	0.784	High	High	High	High	High	1.042	0.993277
P48740	Mannan-binding lectin serine protease 1 OS=Homo sapiens OX=9606 GN=MASP1 PE=1 SV=3	MASP1	23	12	62	11	79.2	2.301	1.213	1.668	2.164	1.155	High	High	High	High	High	1.0409	0.880478
P08571	Monocyte differentiation antigen CD14 OS=Homo sapiens OX=9606 GN=CD14 PE=1 SV=2	CD14	12	4	14	4	40.1	1.267	3.246	0.403	2.193	0.959	High	High	High	High	High	1.0398	0.823872
Q9UL15	BAG family molecular chaperone regulator 5 OS=Homo sapiens OX=9606 GN=BAG5 PE=1 SV=1	BAG5	5	2	2	2	51.2	0.299	4.222	0.056	0.838	2.099	Peak Found	Peak Found	Peak Found	Peak Found	Peak Found	1.0389	0.533221
Q06187	Tyrosine-protein kinase BTK OS=Homo sapiens OX=9606 GN=BTK PE=1 SV=3	BTK	15	9	15	9	76.2	0.815	0.632	2.06	1.044	1.207	Peak Found	Peak Found	High	Peak Found	Peak Found	1.0386	0.850432
Q14019	Coactosin-like protein OS=Homo sapiens OX=9606 GN=COTL1 PE=1 SV=3	COTL1	34	5	14	5	15.9	0.384	0.995	1.742	1.038	0.967	High	High	High	High	High	1.0377	0.824973
Q8IW45	ATP-dependent (S)-NAD(P)H-hydrate dehydratase OS=Homo sapiens OX=9606 GN=NAXD PE=1 SV=1	NAXD	2	1	2	1	36.6	2.856	1.092	0.565	1.45		Peak Found	High	Peak Found	Peak Found	Not Found	1.0375
Q13303	Voltage-gated potassium channel subunit beta-2 OS=Homo sapiens OX=9606 GN=KCNAB2 PE=1 SV=2	KCNAB2	8	3	4	3	41		1.297	1.017	1.117		Not Found	High	High	Peak Found	Not Found	1.0358
Q5JSH3	WD repeat-containing protein 44 OS=Homo sapiens OX=9606 GN=WDR44 PE=1 SV=1	WDR44	10	8	12	8	101.3	0.407	0.704	2.902	1.1	1.483	Peak Found	High	High	High	Peak Found	1.0357	0.715314
P14207	Folate receptor beta OS=Homo sapiens OX=9606 GN=FOLR2 PE=1 SV=4	FOLR2	3	1	4	1	29.3	0.881	0.977	1.666	0.783	1.486	Peak Found	High	High	Peak Found	High	1.0354	0.906834
P27986	Phosphatidylinositol 3-kinase regulatory subunit alpha OS=Homo sapiens OX=9606 GN=PIK3R1 PE=1 SV=2	PIK3R1	7	5	10	4	83.5	0.504	0.357	1.103	0.965	0.3	Peak Found	High	High	High	Peak Found	1.035	0.903473
O14980	Exportin-1 OS=Homo sapiens OX=9606 GN=XPO1 PE=1 SV=1	XPO1	7	5	7	5	123.3	0.406	0.96	1.017	0.339	1.198	Peak Found	High	High	Peak Found	High	1.0336	0.829944
P62249	40S ribosomal protein S16 OS=Homo sapiens OX=9606 GN=RPS16 PE=1 SV=2	RPS16	23	4	12	4	16.4	1.386	1.649	1.167	1.19	1.522	High	High	High	High	Peak Found	1.0329	0.861569
P01742	Immunoglobulin heavy variable 1-69 OS=Homo sapiens OX=9606 GN=IGHV1-69 PE=1 SV=2	IGHV1-69	37	8	86	2	12.7	2.023		0.57	0.107	2.419	High	Not Found	Peak Found	Peak Found	Peak Found	1.0265	0.700525
A1L4H1	Soluble scavenger receptor cysteine-rich domain-containing protein SSC5D OS=Homo sapiens OX=9606 GN=SSC5D PE=1 SV=3	SSC5D	20	22	155	22	165.6	3.067	1.817	0.688	2.4	1.223	High	High	High	High	High	1.0253	0.893066
P20645	Cation-dependent mannose-6-phosphate receptor OS=Homo sapiens OX=9606 GN=M6PR PE=1 SV=1	M6PR	8	2	5	2	31	0.906	2.507	1.856	1.384	2.054	Peak Found	High	High	Peak Found	High	1.0217	0.924681
Q8N9I0	Synaptotagmin-2 OS=Homo sapiens OX=9606 GN=SYT2 PE=1 SV=2	SYT2	2	1	1	1	46.8		2.612	0.288	1.42		Not Found	Peak Found	Peak Found	High	Not Found	1.0211
P13498	Cytochrome b-245 light chain OS=Homo sapiens OX=9606 GN=CYBA PE=1 SV=3	CYBA	18	3	7	3	21		0.615	0.35	0.473		Not Found	High	High	High	Not Found	1.0201
Q86WI1	Fibrocystin-L OS=Homo sapiens OX=9606 GN=PKHD1L1 PE=2 SV=2	PKHD1L1	1	2	4	2	465.4	0.596	0.253	1.625	1.079	0.541	Peak Found	Peak Found	High	High	Peak Found	1.0181	0.804823
Q9BZQ8	Protein Niban 1 OS=Homo sapiens OX=9606 GN=NIBAN1 PE=1 SV=1	NIBAN1	13	11	18	11	103.1	0.255	0.675	0.39	0.733	0.132	Peak Found	High	High	Peak Found	Peak Found	1.0173	0.740192
Q93050	V-type proton ATPase 116 kDa subunit a isoform 1 OS=Homo sapiens OX=9606 GN=ATP6V0A1 PE=1 SV=3	ATP6V0A1	4	3	4	3	96.4	3.173	1.005	0.947	1.794	1.565	Peak Found	Peak Found	Peak Found	High	High	1.0172	0.791114
P48595	Serpin B10 OS=Homo sapiens OX=9606 GN=SERPINB10 PE=1 SV=1	SERPINB10	15	6	6	6	45.4	0.88	3.288	1.037	2.003	1.413	Peak Found	High	Peak Found	Peak Found	Peak Found	1.0158	0.79812
Q86YS7	C2 domain-containing protein 5 OS=Homo sapiens OX=9606 GN=C2CD5 PE=1 SV=1	C2CD5	5	4	4	4	110.4	0.079	2.678	0.166	1.139	0.782	Peak Found	High	Peak Found	Peak Found	Peak Found	1.0144	0.502173
P19256	Lymphocyte function-associated antigen 3 OS=Homo sapiens OX=9606 GN=CD58 PE=1 SV=1	CD58	11	3	10	3	28.1	2.846	1.216	0.315	1.44		High	High	High	High	Not Found	1.0132
O15162	Phospholipid scramblase 1 OS=Homo sapiens OX=9606 GN=PLSCR1 PE=1 SV=1	PLSCR1	12	3	14	3	35		0.81	1.004	1.08	0.711	Not Found	High	High	High	High	1.0128	0.913966
P12429	Annexin A3 OS=Homo sapiens OX=9606 GN=ANXA3 PE=1 SV=3	ANXA3	34	11	51	11	36.4	2.039	0.751	0.957	1.815	0.654	High	High	High	High	High	1.0117	0.943727
P16615	Sarcoplasmic/endoplasmic reticulum calcium ATPase 2 OS=Homo sapiens OX=9606 GN=ATP2A2 PE=1 SV=1	ATP2A2	2	2	2	2	114.7		0.387	1.141	0.393	1.118	Not Found	Peak Found	Peak Found	Peak Found	Peak Found	1.0113	0.997659
Q92688	Acidic leucine-rich nuclear phosphoprotein 32 family member B OS=Homo sapiens OX=9606 GN=ANP32B PE=1 SV=1	ANP32B	21	5	10	3	28.8	0.865	1.556	1.475	1.682	0.888	Peak Found	High	High	Peak Found	Peak Found	1.0106	0.939491
Q92820	Gamma-glutamyl hydrolase OS=Homo sapiens OX=9606 GN=GGH PE=1 SV=2	GGH	6	2	8	2	35.9	2.821	0.907	2.125	0.905	2.957	High	High	High	High	High	1.0104	0.915052
P16284	Platelet endothelial cell adhesion molecule OS=Homo sapiens OX=9606 GN=PECAM1 PE=1 SV=2	PECAM1	28	18	85	18	82.5	0.132	0.879	1.272	1.033	0.474	High	High	High	High	High	1.01	0.787162
P63098	Calcineurin subunit B type 1 OS=Homo sapiens OX=9606 GN=PPP3R1 PE=1 SV=2	PPP3R1	18	3	8	3	19.3	0.063	1.234	0.522	0.602		Peak Found	High	High	High	Not Found	1.0072
Q9NPG4	Protocadherin-12 OS=Homo sapiens OX=9606 GN=PCDH12 PE=1 SV=1	PCDH12	1	1	1	1	128.9	2.508	1.422	1.269	1.974	1.468	High	Peak Found	Peak Found	Peak Found	Peak Found	1.007	0.928226
A0A0C4DH25	Immunoglobulin kappa variable 3D-20 OS=Homo sapiens OX=9606 GN=IGKV3D-20 PE=3 SV=1	IGKV3D-20	49	11	78	1	12.5	2.519	1.237	1.212	1.344	1.945	High	High	High	High	High	1.007	0.919039
Q13237	cGMP-dependent protein kinase 2 OS=Homo sapiens OX=9606 GN=PRKG2 PE=1 SV=1	PRKG2	1	1	2	1	87.4		0.46	1.636	0.645	1.438	Not Found	Peak Found	High	Peak Found	Peak Found	1.0062	0.901997
P34932	Heat shock 70 kDa protein 4 OS=Homo sapiens OX=9606 GN=HSPA4 PE=1 SV=4	HSPA4	18	12	27	10	94.3	1.305	1.904	0.996	1.922	0.867	High	High	High	High	Peak Found	1.0051	0.910668
P00748	Coagulation factor XII OS=Homo sapiens OX=9606 GN=F12 PE=1 SV=3	F12	4	3	9	3	67.7	4.12	1.672	0.197	1.839	2.139	High	High	Peak Found	High	High	1.0037	0.651252
P15529	Membrane cofactor protein OS=Homo sapiens OX=9606 GN=CD46 PE=1 SV=3	CD46	9	5	29	5	43.7	1.794	1.319	1.006	1.31	1.432	High	High	High	High	High	1.0015	0.914548
P00813	Adenosine deaminase OS=Homo sapiens OX=9606 GN=ADA PE=1 SV=3	ADA	8	3	7	3	40.7	2.372	0.902	0.766	1.927	0.765	Peak Found	High	High	Peak Found	Peak Found	1.0005	0.962202
O14672	Disintegrin and metalloproteinase domain-containing protein 10 OS=Homo sapiens OX=9606 GN=ADAM10 PE=1 SV=1	ADAM10	17	12	40	12	84.1	0.773	0.726	1.338	0.856	1.035	High	High	High	High	High	1.0002	0.901734
Q96J01	THO complex subunit 3 OS=Homo sapiens OX=9606 GN=THOC3 PE=1 SV=1	THOC3	3	1	1	1	38.7	0.819		0.638	0.729		Peak Found	Not Found	Peak Found	Peak Found	Not Found	0.9993
P21283	V-type proton ATPase subunit C 1 OS=Homo sapiens OX=9606 GN=ATP6V1C1 PE=1 SV=4	ATP6V1C1	13	6	11	6	43.9	0.174	0.964	0.809	1.137	0.162	Peak Found	High	High	High	High	0.9992	0.869838
P01619	Immunoglobulin kappa variable 3-20 OS=Homo sapiens OX=9606 GN=IGKV3-20 PE=1 SV=2	IGKV3-20	54	14	121	8	12.5	2.557	0.699	1.567	1.72	1.503	High	High	High	High	High	0.9976	0.805954
Q6IBS0	Twinfilin-2 OS=Homo sapiens OX=9606 GN=TWF2 PE=1 SV=2	TWF2	20	7	20	7	39.5	0.292	0.68	1.946	0.908	1.047	High	High	High	High	Peak Found	0.9951	0.708896
Q6V1X1	Dipeptidyl peptidase 8 OS=Homo sapiens OX=9606 GN=DPP8 PE=1 SV=1	DPP8	1	1	2	1	103.3	2.407	1.259		1.843		Peak Found	High	Not Found	High	Not Found	0.9946
P00491	Purine nucleoside phosphorylase OS=Homo sapiens OX=9606 GN=PNP PE=1 SV=2	PNP	33	9	30	9	32.1	0.623	0.902	1.138	0.877	0.91	High	High	High	High	High	0.9935	0.883228
P35580	Myosin-10 OS=Homo sapiens OX=9606 GN=MYH10 PE=1 SV=3	MYH10	7	18	66	1	228.9	2.401	1.376	0.767	1.676	1.374	High	High	Peak Found	High	Peak Found	0.9932	0.820028
Q15397	Pumilio homolog 3 OS=Homo sapiens OX=9606 GN=PUM3 PE=1 SV=3	PUM3	1	1	2	1	73.5	1.215	0.581	2.75	1.395	1.661	Peak Found	Peak Found	High	Peak Found	Peak Found	0.9917	0.755409
Q53QZ3	Rho GTPase-activating protein 15 OS=Homo sapiens OX=9606 GN=ARHGAP15 PE=1 SV=2	ARHGAP15	9	4	7	4	54.5		1.877	0.248	1.017	1.13	Not Found	High	Peak Found	Peak Found	Peak Found	0.9898	0.699293
B0I1T2	Unconventional myosin-Ig OS=Homo sapiens OX=9606 GN=MYO1G PE=1 SV=2	MYO1G	13	13	25	11	116.4	0.151	1.398	0.857	0.65	0.972	Peak Found	High	High	High	High	0.9889	0.726071
Q14515	SPARC-like protein 1 OS=Homo sapiens OX=9606 GN=SPARCL1 PE=1 SV=2	SPARCL1	2	1	1	1	75.2	2.541			2.571		High	Not Found	Not Found	Peak Found	Not Found	0.9883
P03950	Angiogenin OS=Homo sapiens OX=9606 GN=ANG PE=1 SV=1	ANG	11	2	3	2	16.5	2.759	1.909	0.774	1.243	2.437	Peak Found	Peak Found	Peak Found	High	Peak Found	0.9859	0.885673
P09874	Poly [ADP-ribose] polymerase 1 OS=Homo sapiens OX=9606 GN=PARP1 PE=1 SV=4	PARP1	4	5	7	5	113	0.71	0.75	0.639	0.71		High	High	High	Peak Found	Not Found	0.9854
P61163	Alpha-centractin OS=Homo sapiens OX=9606 GN=ACTR1A PE=1 SV=1	ACTR1A	13	4	6	4	42.6	0.24	0.846	1.341	0.32	1.324	Peak Found	High	High	Peak Found	Peak Found	0.9842	0.996314
P23471	Receptor-type tyrosine-protein phosphatase zeta OS=Homo sapiens OX=9606 GN=PTPRZ1 PE=1 SV=4	PTPRZ1	2	5	19	5	254.4	3.851	0.844	1.321	2.327	1.749	High	High	High	High	High	0.984	0.738869
Q9BXS5	AP-1 complex subunit mu-1 OS=Homo sapiens OX=9606 GN=AP1M1 PE=1 SV=3	AP1M1	4	2	3	2	48.6		0.783	1.326	1.072		Not Found	High	High	Peak Found	Not Found	0.9837
P21281	V-type proton ATPase subunit B, brain isoform OS=Homo sapiens OX=9606 GN=ATP6V1B2 PE=1 SV=3	ATP6V1B2	13	6	16	6	56.5	2.758	1.032	0.944	1.574	1.643	High	High	High	High	Peak Found	0.981	0.764362
Q86SF2	N-acetylgalactosaminyltransferase 7 OS=Homo sapiens OX=9606 GN=GALNT7 PE=1 SV=1	GALNT7	2	2	4	2	75.3		0.787	2.317	1.584		Not Found	High	High	High	Not Found	0.9798
Q13464	Rho-associated protein kinase 1 OS=Homo sapiens OX=9606 GN=ROCK1 PE=1 SV=1	ROCK1	17	25	40	20	158.1	0.563	0.651	1.184	1.019	0.613	Peak Found	High	High	Peak Found	High	0.9796	0.90987
Q0VGL1	Ragulator complex protein LAMTOR4 OS=Homo sapiens OX=9606 GN=LAMTOR4 PE=1 SV=1	LAMTOR4	11	1	2	1	10.7	2.459	0.482	1.153	1.394		Peak Found	Peak Found	High	Peak Found	Not Found	0.979
P54108	Cysteine-rich secretory protein 3 OS=Homo sapiens OX=9606 GN=CRISP3 PE=1 SV=1	CRISP3	4	1	4	1	27.6			1.487	1.493	1.547	Not Found	Not Found	High	High	High	0.9783
P10599	Thioredoxin OS=Homo sapiens OX=9606 GN=TXN PE=1 SV=3	TXN	21	2	17	2	11.7	1.34	0.87	1.239	0.937	1.414	High	High	High	High	High	0.978	0.942235
Q5TZA2	Rootletin OS=Homo sapiens OX=9606 GN=CROCC PE=1 SV=1	CROCC	0	1	6	1	228.4	0.766	1.52	0.955	1.064	1.147	High	High	High	High	High	0.9772	0.822314
O43747	AP-1 complex subunit gamma-1 OS=Homo sapiens OX=9606 GN=AP1G1 PE=1 SV=5	AP1G1	3	3	3	3	91.3	0.492	1.225		1.273	0.486	High	Peak Found	Not Found	Peak Found	Peak Found	0.9761	0.986053
P62312	U6 snRNA-associated Sm-like protein LSm6 OS=Homo sapiens OX=9606 GN=LSM6 PE=1 SV=1	LSM6	19	2	4	2	9.1	0.184	1.486	2.071	0.864	1.692	Peak Found	High	High	Peak Found	Peak Found	0.9757	0.73209
O00264	Membrane-associated progesterone receptor component 1 OS=Homo sapiens OX=9606 GN=PGRMC1 PE=1 SV=3	PGRMC1	4	1	2	1	21.7	0.541	1.23	1.235	1.228	0.832	Peak Found	High	Peak Found	Peak Found	High	0.9728	0.85507
P47755	F-actin-capping protein subunit alpha-2 OS=Homo sapiens OX=9606 GN=CAPZA2 PE=1 SV=3	CAPZA2	23	5	11	4	32.9	0.659	1.073	1.432	1.472	0.697	High	High	Peak Found	High	High	0.9725	0.98424
Q9UQB8	Brain-specific angiogenesis inhibitor 1-associated protein 2 OS=Homo sapiens OX=9606 GN=BAIAP2 PE=1 SV=1	BAIAP2	16	7	13	7	60.8	0.175	3.924	0.056	1.563	1.287	Peak Found	High	Peak Found	High	Peak Found	0.9719	0.446093
P29597	Non-receptor tyrosine-protein kinase TYK2 OS=Homo sapiens OX=9606 GN=TYK2 PE=1 SV=3	TYK2	2	2	4	1	133.6	1.057	1.792		1.466		Peak Found	High	Not Found	Peak Found	Not Found	0.9717
A0A0C4DH72	Immunoglobulin kappa variable 1-6 OS=Homo sapiens OX=9606 GN=IGKV1-6 PE=3 SV=1	IGKV1-6	37	13	80	2	12.7	2.475	1.35	0.969	1.687	1.603	High	High	High	High	High	0.9714	0.785102
O00160	Unconventional myosin-If OS=Homo sapiens OX=9606 GN=MYO1F PE=1 SV=3	MYO1F	10	11	15	8	124.8	1.186	0.798	0.556	0.373	1.372	Peak Found	High	High	Peak Found	Peak Found	0.9704	0.843302
P14314	Glucosidase 2 subunit beta OS=Homo sapiens OX=9606 GN=PRKCSH PE=1 SV=2	PRKCSH	14	6	20	6	59.4	0.931	1.075	1.789	2.097	0.511	High	High	High	High	High	0.9701	0.802716
O95834	Echinoderm microtubule-associated protein-like 2 OS=Homo sapiens OX=9606 GN=EML2 PE=1 SV=1	EML2	7	4	4	4	70.6	0.84	3.747	0.606	1.573	1.998	Peak Found	Peak Found	Peak Found	Peak Found	Peak Found	0.9695	0.657844
P14209	CD99 antigen OS=Homo sapiens OX=9606 GN=CD99 PE=1 SV=1	CD99	30	4	12	4	18.8	0.579	2.348	0.769	1.647	0.899	High	High	High	High	High	0.9678	0.780714
P46109	Crk-like protein OS=Homo sapiens OX=9606 GN=CRKL PE=1 SV=1	CRKL	11	3	5	3	33.8	0.365	0.542	1.468	0.246	1.391	Peak Found	Peak Found	High	Peak Found	Peak Found	0.9672	0.891734
P52790	Hexokinase-3 OS=Homo sapiens OX=9606 GN=HK3 PE=1 SV=2	HK3	9	8	11	7	99	0.466	0.712	0.499	0.458	0.698	Peak Found	High	High	High	Peak Found	0.9671	0.907294
Q16799	Reticulon-1 OS=Homo sapiens OX=9606 GN=RTN1 PE=1 SV=1	RTN1	1	1	2	1	83.6	0.164	0.706	1.515	0.753	0.892	Peak Found	Peak Found	High	Peak Found	Peak Found	0.9666	0.682286
Q13616	Cullin-1 OS=Homo sapiens OX=9606 GN=CUL1 PE=1 SV=2	CUL1	1	1	1	1	89.6	0.164	0.706	1.515	0.753	0.892	Peak Found	Peak Found	Peak Found	Peak Found	Peak Found	0.9666	0.682286
P02747	Complement C1q subcomponent subunit C OS=Homo sapiens OX=9606 GN=C1QC PE=1 SV=3	C1QC	25	5	30	5	25.8	4.117	1.193	0.331	3.596	0.311	High	High	High	High	High	0.9625	0.94055
Q96AP7	Endothelial cell-selective adhesion molecule OS=Homo sapiens OX=9606 GN=ESAM PE=1 SV=1	ESAM	7	3	8	3	41.2	0.569	0.469	2.184	1.103	1.129	High	Peak Found	High	High	High	0.9624	0.674434
P25325	3-mercaptopyruvate sulfurtransferase OS=Homo sapiens OX=9606 GN=MPST PE=1 SV=3	MPST	12	4	10	4	33.2	1.968	1.456	1.584	1.622	1.85	High	High	High	Peak Found	Peak Found	0.9616	0.743196
Q04656	Copper-transporting ATPase 1 OS=Homo sapiens OX=9606 GN=ATP7A PE=1 SV=4	ATP7A	2	3	3	3	163.3	2.522		0.272	1.941	0.968	High	Not Found	Peak Found	Peak Found	Peak Found	0.9605	0.707946
Q96EP5	DAZ-associated protein 1 OS=Homo sapiens OX=9606 GN=DAZAP1 PE=1 SV=1	DAZAP1	4	1	2	1	43.4		1.198	0.785	1.033		Not Found	High	Peak Found	Peak Found	Not Found	0.9598
P23634	Plasma membrane calcium-transporting ATPase 4 OS=Homo sapiens OX=9606 GN=ATP2B4 PE=1 SV=2	ATP2B4	17	17	46	11	137.8	0.257	1.812	0.777	1.138	0.839	High	High	High	High	Peak Found	0.9597	0.697952
P50613	Cyclin-dependent kinase 7 OS=Homo sapiens OX=9606 GN=CDK7 PE=1 SV=1	CDK7	2	1	2	1	39	0.932	2.076	1.263	0.767	2.206	Peak Found	High	Peak Found	Peak Found	Peak Found	0.9577	0.948341
P02671	Fibrinogen alpha chain OS=Homo sapiens OX=9606 GN=FGA PE=1 SV=2	FGA	48	75	978	74	94.9	3.483	1.435	0.873	2.849	1.186	High	High	High	High	High	0.9568	0.860704
Q8WXH0	Nesprin-2 OS=Homo sapiens OX=9606 GN=SYNE2 PE=1 SV=3	SYNE2	0	1	3	1	795.9	0.989	0.559	0.719	0.79		Peak Found	Peak Found	High	High	Not Found	0.9565
O43707	Alpha-actinin-4 OS=Homo sapiens OX=9606 GN=ACTN4 PE=1 SV=2	ACTN4	26	19	42	10	104.8	0.717	1.919	1.233	0.738	1.967	High	High	High	Peak Found	High	0.9535	0.985593
Q92974	Rho guanine nucleotide exchange factor 2 OS=Homo sapiens OX=9606 GN=ARHGEF2 PE=1 SV=4	ARHGEF2	6	7	10	7	111.5	1.695	1.504	1.323	0.781	2.384	Peak Found	High	High	Peak Found	High	0.9525	0.838802
P50570	Dynamin-2 OS=Homo sapiens OX=9606 GN=DNM2 PE=1 SV=2	DNM2	9	7	8	7	98	0.598	0.848	0.881	1.326	0.305	Peak Found	Peak Found	High	Peak Found	Peak Found	0.9512	0.768096
Q9BT78	COP9 signalosome complex subunit 4 OS=Homo sapiens OX=9606 GN=COPS4 PE=1 SV=1	COPS4	17	6	8	6	46.2	1.145	1.407	1.402	2.77	0.002	Peak Found	High	High	Peak Found	High	0.9509	0.365424
O60496	Docking protein 2 OS=Homo sapiens OX=9606 GN=DOK2 PE=1 SV=2	DOK2	6	2	7	2	45.4	0.633	0.578	1.789	1.216	0.898	Peak Found	High	High	High	High	0.9461	0.725978
Q06203	Amidophosphoribosyltransferase OS=Homo sapiens OX=9606 GN=PPAT PE=1 SV=1	PPAT	5	3	5	3	57.4	1.445	1.779	0.513		1.319	Peak Found	High	High	Not Found	Peak Found	0.9444
Q15758	Neutral amino acid transporter B(0) OS=Homo sapiens OX=9606 GN=SLC1A5 PE=1 SV=2	SLC1A5	9	5	19	5	56.6	0.293	1.477	0.961	1.362	0.568	High	High	High	High	High	0.9434	0.830782
O75955	Flotillin-1 OS=Homo sapiens OX=9606 GN=FLOT1 PE=1 SV=3	FLOT1	26	10	42	10	47.3	0.959	0.953	1.518	1.197	1.227	High	High	High	High	High	0.9433	0.704739
A0A075B6S6	Immunoglobulin kappa variable 2D-30 OS=Homo sapiens OX=9606 GN=IGKV2D-30 PE=3 SV=1	IGKV2D-30	40	8	49	3	13.2	2.495	1.441	0.721	1.134	2.165	High	High	High	High	High	0.9411	0.817459
O00453	Leukocyte-specific transcript 1 protein OS=Homo sapiens OX=9606 GN=LST1 PE=1 SV=2	LST1	43	3	10	3	10.8	0.147	0.81		0.897	0.121	Peak Found	High	High	High	High	0.9401	0.975121
P07585	Decorin OS=Homo sapiens OX=9606 GN=DCN PE=1 SV=1	DCN	3	1	3	1	39.7	4.54	0.273		2.539	2.584	High	High	Not Found	Peak Found	Peak Found	0.9395	0.613426
P40121	Macrophage-capping protein OS=Homo sapiens OX=9606 GN=CAPG PE=1 SV=2	CAPG	17	5	20	5	38.5	0.073	0.981	0.541	0.566		Peak Found	High	High	High	Not Found	0.9393
P31785	Cytokine receptor common subunit gamma OS=Homo sapiens OX=9606 GN=IL2RG PE=1 SV=1	IL2RG	8	2	2	2	42.3		0.16	0.18		0.181	Not Found	Peak Found	Peak Found	Not Found	Peak Found	0.9392
Q01082	Spectrin beta chain, non-erythrocytic 1 OS=Homo sapiens OX=9606 GN=SPTBN1 PE=1 SV=2	SPTBN1	8	18	32	18	274.4	1.549	1.465	1.632	1.355	1.949	High	High	High	Peak Found	Peak Found	0.9374	0.751045
Q6IQ26	DENN domain-containing protein 5A OS=Homo sapiens OX=9606 GN=DENND5A PE=1 SV=2	DENND5A	1	1	5	1	147	1.13	3.178	0.495	0.541	2.876	High	High	High	High	High	0.9371	0.976932
Q04917	14-3-3 protein eta OS=Homo sapiens OX=9606 GN=YWHAH PE=1 SV=4	YWHAH	40	11	72	7	28.2	0.346	0.978	1.442	1.498	0.471	High	High	High	High	High	0.9365	0.931982
P06331	Immunoglobulin heavy variable 4-34 OS=Homo sapiens OX=9606 GN=IGHV4-34 PE=1 SV=2	IGHV4-34	37	8	61	8	13.8	3.687	0.8	0.942	2.035	1.83	High	High	High	High	High	0.9364	0.647986
P04792	Heat shock protein beta-1 OS=Homo sapiens OX=9606 GN=HSPB1 PE=1 SV=2	HSPB1	44	9	50	9	22.8	0.899	0.451	3.034	1.718	1.404	High	High	High	High	High	0.9362	0.643204
Q9Y5K5	Ubiquitin carboxyl-terminal hydrolase isozyme L5 OS=Homo sapiens OX=9606 GN=UCHL5 PE=1 SV=3	UCHL5	5	2	2	2	37.6	0.244	0.592	1.404	0.095	1.502	Peak Found	Peak Found	High	Peak Found	Peak Found	0.9351	0.740939
P15941	Mucin-1 OS=Homo sapiens OX=9606 GN=MUC1 PE=1 SV=3	MUC1	4	4	5	4	122	1.643	2.136	0.678	0.67	2.509	High	High	Peak Found	Peak Found	Peak Found	0.9347	0.967711
Q9BUL8	Programmed cell death protein 10 OS=Homo sapiens OX=9606 GN=PDCD10 PE=1 SV=1	PDCD10	9	2	9	2	24.7	0.55	1.137	1.031	1	0.939	High	High	High	High	High	0.9345	0.722773
O60493	Sorting nexin-3 OS=Homo sapiens OX=9606 GN=SNX3 PE=1 SV=3	SNX3	11	2	2	1	18.8			0.392	0.42		Not Found	Not Found	Peak Found	Peak Found	Not Found	0.9333
P01762	Immunoglobulin heavy variable 3-11 OS=Homo sapiens OX=9606 GN=IGHV3-11 PE=1 SV=2	IGHV3-11	35	6	55	1	12.9	2.434	0.896	0.492	0.772	1.965	High	High	High	Peak Found	Peak Found	0.9309	0.807586
Q8IYJ3	Synaptotagmin-like protein 1 OS=Homo sapiens OX=9606 GN=SYTL1 PE=1 SV=1	SYTL1	18	8	10	8	61.8	0.523	0.568	0.346	0.517		Peak Found	High	Peak Found	Peak Found	Not Found	0.9265
Q96J02	E3 ubiquitin-protein ligase Itchy homolog OS=Homo sapiens OX=9606 GN=ITCH PE=1 SV=2	ITCH	3	3	3	2	102.7	0.641	1.086	1.592	1.678	0.717	Not Found	Peak Found	Peak Found	Peak Found	Peak Found	0.9239	0.908324
P62333	26S proteasome regulatory subunit 10B OS=Homo sapiens OX=9606 GN=PSMC6 PE=1 SV=1	PSMC6	13	4	7	4	44.1	1.212	1.484	0.823	2.194	0.346	High	High	High	Peak Found	Peak Found	0.9236	0.735235
A0A0B4J1V6	Immunoglobulin heavy variable 3-73 OS=Homo sapiens OX=9606 GN=IGHV3-73 PE=3 SV=1	IGHV3-73	31	5	57	3	12.8	2.191	1.167	0.813	1.197	1.815	High	Peak Found	High	Peak Found	Peak Found	0.9232	0.745571
O75410	Transforming acidic coiled-coil-containing protein 1 OS=Homo sapiens OX=9606 GN=TACC1 PE=1 SV=2	TACC1	3	3	4	3	87.7	2.29	0.858	1.326	1.261	1.975	Peak Found	Peak Found	High	Peak Found	Peak Found	0.9217	0.756204
O75636	Ficolin-3 OS=Homo sapiens OX=9606 GN=FCN3 PE=1 SV=2	FCN3	33	9	85	9	32.9	4.19	0.451	0.659	2.9	0.945	High	High	High	High	High	0.9189	0.690526
Q9HC84	Mucin-5B OS=Homo sapiens OX=9606 GN=MUC5B PE=1 SV=3	MUC5B	5	16	59	13	596	1.761	3.004	0.676	1.763	2.185	High	High	High	High	High	0.9188	0.690576
Q9Y2I8	WD repeat-containing protein 37 OS=Homo sapiens OX=9606 GN=WDR37 PE=1 SV=2	WDR37	3	2	3	2	54.6	1.533	2.092		1.52	2.428	Peak Found	High	Not Found	Peak Found	Peak Found	0.9182	0.826051
Q8N7R7	Cyclin-Y-like protein 1 OS=Homo sapiens OX=9606 GN=CCNYL1 PE=1 SV=2	CCNYL1	7	3	3	2	40.7	2.49	0.593	0.806	1.791	1.037	Peak Found	Peak Found	Peak Found	Peak Found	Peak Found	0.9168	0.702732
A0A075B6R9	Probable non-functional immunoglobulin kappa variable 2D-24 OS=Homo sapiens OX=9606 GN=IGKV2D-24 PE=5 SV=1	IGKV2D-24	11	1	10	1	13.1	1.966	1.268	1.104	1.583	1.573	High	High	High	High	High	0.9163	0.633709
P13646	Keratin, type I cytoskeletal 13 OS=Homo sapiens OX=9606 GN=KRT13 PE=1 SV=4	KRT13	26	16	92	4	49.6	3.778	1.596	0.762	1.035	3.434	High	Peak Found	Peak Found	Peak Found	High	0.9153	0.87684
P62136	Serine/threonine-protein phosphatase PP1-alpha catalytic subunit OS=Homo sapiens OX=9606 GN=PPP1CA PE=1 SV=1	PPP1CA	30	9	16	3	37.5	2.182	1.604	0.453	1.551	1.537	Peak Found	Peak Found	High	Peak Found	Peak Found	0.9152	0.681901
A0A0J9YVY3	Immunoglobulin heavy variable 7-4-1 OS=Homo sapiens OX=9606 GN=IGHV7-4-1 PE=3 SV=1	IGHV7-4-1	31	5	67	4	12.8	1.611	1.591	1.304	1.626	1.661	High	High	High	High	High	0.9139	0.364932
A0A075B6K0	Immunoglobulin lambda variable 3-16 OS=Homo sapiens OX=9606 GN=IGLV3-16 PE=3 SV=2	IGLV3-16	25	4	20	1	12.5	5.828	0.929	0.219	0.853	4.245	High	High	Peak Found	Peak Found	High	0.9123	0.696156
Q9P2A4	ABI gene family member 3 OS=Homo sapiens OX=9606 GN=ABI3 PE=1 SV=2	ABI3	3	1	3	1	39	1.388	1.729	1.441	0.969	2.364	Peak Found	High	Peak Found	Peak Found	Peak Found	0.9117	0.998181
Q9P265	Disco-interacting protein 2 homolog B OS=Homo sapiens OX=9606 GN=DIP2B PE=1 SV=3	DIP2B	7	8	9	8	171.4	0.763	1.373	0.719	0.79	1.301	Peak Found	High	High	Peak Found	High	0.9103	0.761133
Q13630	GDP-L-fucose synthase OS=Homo sapiens OX=9606 GN=TSTA3 PE=1 SV=1	TSTA3	6	2	3	2	35.9	1.91	1.351	1.12		1.607	High	Peak Found	Peak Found	Not Found	Peak Found	0.9087
P32121	Beta-arrestin-2 OS=Homo sapiens OX=9606 GN=ARRB2 PE=1 SV=2	ARRB2	6	2	2	1	46.1	3.213	1.352	0.559		1.884	Peak Found	Peak Found	Peak Found	Not Found	Peak Found	0.9066
Q14141	Septin-6 OS=Homo sapiens OX=9606 GN=SEPTIN6 PE=1 SV=4	SEPTIN6	30	17	45	8	49.7	1.684	1.011	0.951	1.585	1.098	Peak Found	High	High	Peak Found	Peak Found	0.906	0.696415
P25788	Proteasome subunit alpha type-3 OS=Homo sapiens OX=9606 GN=PSMA3 PE=1 SV=2	PSMA3	16	4	8	4	28.4	1.597	1.042	0.375	1.334	0.886	High	High	Peak Found	High	High	0.9051	0.703854
A0A075B6P5	Immunoglobulin kappa variable 2-28 OS=Homo sapiens OX=9606 GN=IGKV2-28 PE=3 SV=1	IGKV2-28	46	9	75	3	12.9	2.491	0.911	0.739	1.491	1.559	High	High	High	High	High	0.9051	0.642235
Q04446	1,4-alpha-glucan-branching enzyme OS=Homo sapiens OX=9606 GN=GBE1 PE=1 SV=3	GBE1	8	4	10	4	80.4	0.033	0.791	0.615	0.53		Peak Found	High	High	High	Not Found	0.905
P08473	Neprilysin OS=Homo sapiens OX=9606 GN=MME PE=1 SV=2	MME	9	7	15	7	85.5	1.409	2.28	0.532	1.417	1.694	Peak Found	High	Peak Found	High	High	0.9045	0.673206
Q86UX7	Fermitin family homolog 3 OS=Homo sapiens OX=9606 GN=FERMT3 PE=1 SV=1	FERMT3	39	27	158	27	75.9	0.323	0.539	2.159	1.321	0.906	High	High	High	High	High	0.9044	0.615991
Q8WZ42	Titin OS=Homo sapiens OX=9606 GN=TTN PE=1 SV=4	TTN	0	11	19	11	3813.7	1.547	1.89	1.962	1.365	2.616	High	High	High	High	High	0.9041	0.84872
P29218	Inositol monophosphatase 1 OS=Homo sapiens OX=9606 GN=IMPA1 PE=1 SV=1	IMPA1	15	4	10	4	30.2	0.628	2.111	1.636	1.409	1.829	High	High	High	High	Peak Found	0.9008	0.687972
P07951	Tropomyosin beta chain OS=Homo sapiens OX=9606 GN=TPM2 PE=1 SV=1	TPM2	30	10	46	3	32.8	1.467	1.196	2.061	0.958	2.54	High	Peak Found	High	Peak Found	Peak Found	0.9003	0.971527
P40926	Malate dehydrogenase, mitochondrial OS=Homo sapiens OX=9606 GN=MDH2 PE=1 SV=3	MDH2	12	3	11	3	35.5	3.156	1.783	1.098	4.092	0.379	High	High	High	High	High	0.9002	0.716262
P0C0L4	Complement C4-A OS=Homo sapiens OX=9606 GN=C4A PE=1 SV=2	C4A	51	79	503	4	192.7	2.331	1.72	1.054	1.724	2.063	High	High	High	Peak Found	Peak Found	0.8987	0.649291
P27701	CD82 antigen OS=Homo sapiens OX=9606 GN=CD82 PE=1 SV=1	CD82	16	4	31	4	29.6	0.085	0.761	1.546	1.413	0.362	High	High	High	High	High	0.8984	0.749655
P27482	Calmodulin-like protein 3 OS=Homo sapiens OX=9606 GN=CALML3 PE=1 SV=2	CALML3	46	6	37	4	16.9	2.396	0.676	2.328	2.968	1.042	Peak Found	High	High	High	High	0.8978	0.86601
P28676	Grancalcin OS=Homo sapiens OX=9606 GN=GCA PE=1 SV=2	GCA	24	5	11	5	24	0.036	0.056	0.667	0.307	0.257	High	High	High	Peak Found	Peak Found	0.8972	0.484612
Q9NPY3	Complement component C1q receptor OS=Homo sapiens OX=9606 GN=CD93 PE=1 SV=3	CD93	2	1	4	1	68.5		2.062	1.819	0.379	3.948	Not Found	High	High	Peak Found	High	0.8969	0.733146
P04899	Guanine nucleotide-binding protein G(i) subunit alpha-2 OS=Homo sapiens OX=9606 GN=GNAI2 PE=1 SV=3	GNAI2	47	20	118	10	40.4	0.435	1.427	0.881	1.133	0.906	High	High	High	High	High	0.8968	0.668564
P50225	Sulfotransferase 1A1 OS=Homo sapiens OX=9606 GN=SULT1A1 PE=1 SV=3	SULT1A1	17	5	6	5	34.1	0.669	0.382	0.844	1.123	0.288	Peak Found	Peak Found	High	High	Peak Found	0.8953	0.934096
Q13418	Integrin-linked protein kinase OS=Homo sapiens OX=9606 GN=ILK PE=1 SV=2	ILK	34	16	73	16	51.4	0.54	0.397	2.059	1.507	0.732	High	High	High	High	High	0.8921	0.679468
P23528	Cofilin-1 OS=Homo sapiens OX=9606 GN=CFL1 PE=1 SV=3	CFL1	63	16	87	15	18.5	0.77	0.915	1.02	1.132	0.892	High	High	High	High	High	0.891	0.46598
A0A075B6I0	Immunoglobulin lambda variable 8-61 OS=Homo sapiens OX=9606 GN=IGLV8-61 PE=3 SV=7	IGLV8-61	15	2	30	2	12.8	2.202	1.281	0.851	2.035	1.21	High	High	High	High	High	0.8904	0.721285
Q9H910	Jupiter microtubule associated homolog 2 OS=Homo sapiens OX=9606 GN=JPT2 PE=1 SV=1	JPT2	26	3	3	3	20.1		0.581	0.414	0.559		Not Found	Peak Found	Peak Found	Peak Found	Not Found	0.89
Q9NWQ8	Phosphoprotein associated with glycosphingolipid-enriched microdomains 1 OS=Homo sapiens OX=9606 GN=PAG1 PE=1 SV=2	PAG1	8	3	3	3	47		1.355	0.322	1.624	0.262	Not Found	Peak Found	Peak Found	Peak Found	Peak Found	0.8892	0.992353
Q12805	EGF-containing fibulin-like extracellular matrix protein 1 OS=Homo sapiens OX=9606 GN=EFEMP1 PE=1 SV=2	EFEMP1	9	5	25	5	54.6	1.425	1.633	1.058	1.35	1.741	High	High	High	High	High	0.8877	0.553148
O00501	Claudin-5 OS=Homo sapiens OX=9606 GN=CLDN5 PE=1 SV=1	CLDN5	6	1	9	1	23.1	0.302	0.473	2.657	1.129	1.45	High	High	High	High	High	0.8872	0.555584
P17927	Complement receptor type 1 OS=Homo sapiens OX=9606 GN=CR1 PE=1 SV=3	CR1	3	2	3	2	223.5	1.012	1.008	0.878	0.937	1.242	Peak Found	High	Peak Found	Peak Found	Peak Found	0.8866	0.42117
Q7Z7G0	Target of Nesh-SH3 OS=Homo sapiens OX=9606 GN=ABI3BP PE=1 SV=1	ABI3BP	8	8	38	8	118.6	3.542	0.924	1.095	2.253	1.929	High	High	High	High	High	0.8865	0.612351
P41236	Protein phosphatase inhibitor 2 OS=Homo sapiens OX=9606 GN=PPP1R2 PE=1 SV=2	PPP1R2	20	3	5	3	23	0.475	0.669	0.913	0.999	0.549	Peak Found	High	High	Peak Found	Peak Found	0.8859	0.756613
P08637	Low affinity immunoglobulin gamma Fc region receptor III-A OS=Homo sapiens OX=9606 GN=FCGR3A PE=1 SV=2	FCGR3A	9	3	15	3	29.1	0.881	1.246	1.984	2.37	0.732	High	High	High	High	High	0.8835	0.977922
Q96CW1	AP-2 complex subunit mu OS=Homo sapiens OX=9606 GN=AP2M1 PE=1 SV=2	AP2M1	16	7	14	7	49.6	1.551	2.164	0.479	1.272	1.908	High	High	High	Peak Found	Peak Found	0.8792	0.671889
P10809	60 kDa heat shock protein, mitochondrial OS=Homo sapiens OX=9606 GN=HSPD1 PE=1 SV=2	HSPD1	16	9	26	9	61	2.158	1.382	1.363	1.535	2.183	High	High	High	High	High	0.8791	0.600328
Q9H4M9	EH domain-containing protein 1 OS=Homo sapiens OX=9606 GN=EHD1 PE=1 SV=2	EHD1	27	14	66	10	60.6	0.307	0.81	0.995	0.657	0.946	High	High	High	High	High	0.8784	0.672144
Q96C19	EF-hand domain-containing protein D2 OS=Homo sapiens OX=9606 GN=EFHD2 PE=1 SV=1	EFHD2	25	6	16	6	26.7	0.532	1.51	0.585	1.83	0.164	Peak Found	High	Peak Found	High	Peak Found	0.8783	0.748588
Q9BWP8	Collectin-11 OS=Homo sapiens OX=9606 GN=COLEC11 PE=1 SV=1	COLEC11	13	3	21	3	28.6	1.057	1.341	1.627	2.375	0.688	High	High	High	High	High	0.876	0.950422
P54289	Voltage-dependent calcium channel subunit alpha-2/delta-1 OS=Homo sapiens OX=9606 GN=CACNA2D1 PE=1 SV=3	CACNA2D1	1	1	3	1	124.5	0.798	1.536	2.282	1.388	2.136	Peak Found	High	Peak Found	High	High	0.8733	0.670568
P42574	Caspase-3 OS=Homo sapiens OX=9606 GN=CASP3 PE=1 SV=2	CASP3	14	3	9	3	31.6	0.356	0.54	1.9	0.954	1.182	Peak Found	High	High	High	Peak Found	0.8727	0.588176
P04424	Argininosuccinate lyase OS=Homo sapiens OX=9606 GN=ASL PE=1 SV=4	ASL	7	3	8	3	51.6	0.889	0.935	1.859	1.376	1.438	Peak Found	High	High	High	High	0.8725	0.569018
P08670	Vimentin OS=Homo sapiens OX=9606 GN=VIM PE=1 SV=4	VIM	38	21	78	14	53.6	1.352	1.682	1.244	1.461	1.81	High	High	High	High	High	0.8719	0.3949
Q92888	Rho guanine nucleotide exchange factor 1 OS=Homo sapiens OX=9606 GN=ARHGEF1 PE=1 SV=2	ARHGEF1	6	5	8	5	102.4	0.301	1.42	1.031	0.96	1.145	Peak Found	High	High	Peak Found	Peak Found	0.8716	0.63782
Q7Z5R6	Amyloid beta A4 precursor protein-binding family B member 1-interacting protein OS=Homo sapiens OX=9606 GN=APBB1IP PE=1 SV=1	APBB1IP	11	7	11	7	73.1	1.097	0.794	1.135	1.114	1.202	Peak Found	High	Peak Found	High	Peak Found	0.871	0.390713
P00488	Coagulation factor XIII A chain OS=Homo sapiens OX=9606 GN=F13A1 PE=1 SV=4	F13A1	14	10	40	10	83.2	0.466	0.364	2.072	1.379	0.85	High	High	High	High	High	0.868	0.596081
Q9NVJ2	ADP-ribosylation factor-like protein 8B OS=Homo sapiens OX=9606 GN=ARL8B PE=1 SV=1	ARL8B	10	2	4	2	21.5	2.054	1.141	1.78	1.981	1.842	Peak Found	High	High	Peak Found	Peak Found	0.8676	0.511008
P20851	C4b-binding protein beta chain OS=Homo sapiens OX=9606 GN=C4BPB PE=1 SV=1	C4BPB	36	8	78	8	28.3	2.215	1.47	1.403	2.647	1.266	High	High	High	High	High	0.8669	0.78692
P61626	Lysozyme C OS=Homo sapiens OX=9606 GN=LYZ PE=1 SV=1	LYZ	37	5	18	5	16.5	0.828	1.449	1.595	0.981	1.999	High	High	High	High	High	0.8662	0.76876
Q7KZF4	Staphylococcal nuclease domain-containing protein 1 OS=Homo sapiens OX=9606 GN=SND1 PE=1 SV=1	SND1	24	17	34	17	101.9	2.237	1.592	1.066	1.819	1.956	High	High	High	High	Peak Found	0.8645	0.543367
P16671	Platelet glycoprotein 4 OS=Homo sapiens OX=9606 GN=CD36 PE=1 SV=2	CD36	20	10	46	10	53	0.311	0.774	1.992	1.535	0.841	High	High	High	High	High	0.8634	0.643809
Q9UDW1	Cytochrome b-c1 complex subunit 9 OS=Homo sapiens OX=9606 GN=UQCR10 PE=1 SV=3	UQCR10	27	1	1	1	7.3		1.6		0.81	2.897	Not Found	High	Not Found	Peak Found	Peak Found	0.8632
P17858	ATP-dependent 6-phosphofructokinase, liver type OS=Homo sapiens OX=9606 GN=PFKL PE=1 SV=6	PFKL	8	5	9	4	85	0.029	0.286	0.358	0.26		Peak Found	Peak Found	High	Peak Found	Not Found	0.8628
O94986	Centrosomal protein of 152 kDa OS=Homo sapiens OX=9606 GN=CEP152 PE=1 SV=4	CEP152	1	1	3	1	195.5	3.875	1.401	0.787	3.158	1.531	Peak Found	High	High	Peak Found	Peak Found	0.862	0.676254
P11021	Endoplasmic reticulum chaperone BiP OS=Homo sapiens OX=9606 GN=HSPA5 PE=1 SV=2	HSPA5	30	19	69	17	72.3	1.024	1.348	1.794	1.531	1.691	High	High	High	High	High	0.862	0.473876
P11413	Glucose-6-phosphate 1-dehydrogenase OS=Homo sapiens OX=9606 GN=G6PD PE=1 SV=4	G6PD	27	13	31	13	59.2	0.357	0.655	1.047	1.091	0.505	High	High	High	High	Peak Found	0.8601	0.752074
P02452	Collagen alpha-1(I) chain OS=Homo sapiens OX=9606 GN=COL1A1 PE=1 SV=5	COL1A1	14	18	89	17	138.9	1.858	1.191	1.833	2.298	1.49	High	High	High	High	High	0.8592	0.591448
P05771	Protein kinase C beta type OS=Homo sapiens OX=9606 GN=PRKCB PE=1 SV=4	PRKCB	7	5	13	3	76.8	0.091	0.595	1.005	0.657		Peak Found	High	High	Peak Found	Not Found	0.8579
Q7Z6Z7	E3 ubiquitin-protein ligase HUWE1 OS=Homo sapiens OX=9606 GN=HUWE1 PE=1 SV=3	HUWE1	1	5	6	5	481.6		0.481	1.625	2.327	0.13	Not Found	Peak Found	High	Peak Found	Peak Found	0.8571	0.790391
Q01813	ATP-dependent 6-phosphofructokinase, platelet type OS=Homo sapiens OX=9606 GN=PFKP PE=1 SV=2	PFKP	11	8	17	6	85.5	2.466	1.108	0.761	1.361	2.02	High	Peak Found	High	Peak Found	Peak Found	0.8548	0.617387
P02462	Collagen alpha-1(IV) chain OS=Homo sapiens OX=9606 GN=COL4A1 PE=1 SV=4	COL4A1	3	5	19	5	160.5	1.209	1.116	1.881	1.597	1.686	High	High	High	High	High	0.8541	0.444715
P01860	Immunoglobulin heavy constant gamma 3 OS=Homo sapiens OX=9606 GN=IGHG3 PE=1 SV=2	IGHG3	67	39	481	6	41.3	2.643	1.057	0.806	1.047	2.472	High	High	High	High	High	0.8537	0.740287
P62241	40S ribosomal protein S8 OS=Homo sapiens OX=9606 GN=RPS8 PE=1 SV=2	RPS8	27	5	12	5	24.2	2.423	1.512	0.361	0.408	2.947	High	High	High	Peak Found	High	0.8537	0.999269
P02745	Complement C1q subcomponent subunit A OS=Homo sapiens OX=9606 GN=C1QA PE=1 SV=2	C1QA	13	2	15	2	26	2.076	0.697	1.584	2.793	0.615	High	High	High	High	High	0.8523	0.993764
Q9UPN3	Microtubule-actin cross-linking factor 1, isoforms 1/2/3/5 OS=Homo sapiens OX=9606 GN=MACF1 PE=1 SV=4	MACF1	0	4	12	2	837.8	2.286	1.604	0.503	1.632	1.812	High	High	Peak Found	High	High	0.8504	0.607653
P33316	Deoxyuridine 5'-triphosphate nucleotidohydrolase, mitochondrial OS=Homo sapiens OX=9606 GN=DUT PE=1 SV=4	DUT	3	1	2	1	26.5	0.316	0.944	0.398	0.65		Peak Found	High	Peak Found	Peak Found	Not Found	0.8503
Q14789	Golgin subfamily B member 1 OS=Homo sapiens OX=9606 GN=GOLGB1 PE=1 SV=2	GOLGB1	0	2	10	1	375.8	2.537	1.973	0.89	1.713	2.532	High	High	High	High	High	0.8481	0.624033
P12955	Xaa-Pro dipeptidase OS=Homo sapiens OX=9606 GN=PEPD PE=1 SV=3	PEPD	9	4	9	4	54.5	1.947	1.665	1.048	1.835	1.83	High	High	High	Peak Found	Peak Found	0.8477	0.469951
Q15208	Serine/threonine-protein kinase 38 OS=Homo sapiens OX=9606 GN=STK38 PE=1 SV=1	STK38	3	1	2	1	54.2	0.981	2.371		1.938	2.021	Peak Found	High	Not Found	Peak Found	Peak Found	0.8467	0.615058
Q13126	S-methyl-5'-thioadenosine phosphorylase OS=Homo sapiens OX=9606 GN=MTAP PE=1 SV=2	MTAP	12	4	8	4	31.2	0.81	0.045	1.374		0.879	Peak Found	Peak Found	High	Not Found	High	0.8453
P62899	60S ribosomal protein L31 OS=Homo sapiens OX=9606 GN=RPL31 PE=1 SV=1	RPL31	7	1	7	1	14.5	0.929	2.092	1.34	1.701	1.739	High	High	High	High	High	0.8452	0.514846
Q7L7X3	Serine/threonine-protein kinase TAO1 OS=Homo sapiens OX=9606 GN=TAOK1 PE=1 SV=1	TAOK1	12	12	17	10	116	0.991	1.418	0.998	1.831	0.857	Peak Found	Peak Found	High	Peak Found	Peak Found	0.845	0.749444
Q9HCB6	Spondin-1 OS=Homo sapiens OX=9606 GN=SPON1 PE=1 SV=2	SPON1	1	1	7	1	90.9	1.019	0.164	3.392	1.817	1.811	High	High	High	High	High	0.8407	0.539647
P49407	Beta-arrestin-1 OS=Homo sapiens OX=9606 GN=ARRB1 PE=1 SV=2	ARRB1	13	5	7	4	47		0.44	0.648		0.649	Not Found	Peak Found	High	Not Found	Peak Found	0.8382
P07225	Vitamin K-dependent protein S OS=Homo sapiens OX=9606 GN=PROS1 PE=1 SV=1	PROS1	26	18	145	18	75.1	2.585	1.51	0.87	2.629	1.321	High	High	High	High	High	0.838	0.684684
P10124	Serglycin OS=Homo sapiens OX=9606 GN=SRGN PE=1 SV=3	SRGN	17	3	34	3	17.6	0.62	0.313	2.413	1.586	1.077	High	High	High	High	High	0.8377	0.556135
Q96F07	Cytoplasmic FMR1-interacting protein 2 OS=Homo sapiens OX=9606 GN=CYFIP2 PE=1 SV=2	CYFIP2	16	22	68	12	148.3	0.315	1.052	0.838	1.084	0.673	Peak Found	High	High	High	High	0.8367	0.633626
P26583	High mobility group protein B2 OS=Homo sapiens OX=9606 GN=HMGB2 PE=1 SV=2	HMGB2	11	2	7	2	24	0.217	0.537	0.784	0.614		High	High	High	High	Not Found	0.835
P05160	Coagulation factor XIII B chain OS=Homo sapiens OX=9606 GN=F13B PE=1 SV=3	F13B	17	9	39	9	75.5	1.515	0.797	1.383	1.843	1.108	High	High	High	High	High	0.8347	0.60287
P41240	Tyrosine-protein kinase CSK OS=Homo sapiens OX=9606 GN=CSK PE=1 SV=1	CSK	16	7	15	7	50.7	2.325	0.496	0.779	1.5	1.379	High	High	High	High	High	0.8336	0.549047
P02549	Spectrin alpha chain, erythrocytic 1 OS=Homo sapiens OX=9606 GN=SPTA1 PE=1 SV=5	SPTA1	4	9	18	9	279.8	1.426	0.787	1.785	1.447	1.768	High	High	Peak Found	High	High	0.829	0.515827
Q2NKX8	DNA excision repair protein ERCC-6-like OS=Homo sapiens OX=9606 GN=ERCC6L PE=1 SV=1	ERCC6L	1	2	3	2	141	2.46	0.531		1.257	2.364	Peak Found	Peak Found	Not Found	Peak Found	High	0.826	0.669232
P62942	Peptidyl-prolyl cis-trans isomerase FKBP1A OS=Homo sapiens OX=9606 GN=FKBP1A PE=1 SV=2	FKBP1A	36	3	12	3	11.9	0.678	1.065	0.592	1.364	0.522	Peak Found	Peak Found	High	High	Peak Found	0.8254	0.806808
P41440	Reduced folate transporter OS=Homo sapiens OX=9606 GN=SLC19A1 PE=1 SV=3	SLC19A1	6	3	6	3	64.8	0.538	1.659	1.802	1.461	1.769	Peak Found	High	Peak Found	Peak Found	Peak Found	0.8254	0.577825
P15090	Fatty acid-binding protein, adipocyte OS=Homo sapiens OX=9606 GN=FABP4 PE=1 SV=3	FABP4	30	4	16	4	14.7	0.33	0.591	3.011	1.849	1.33	High	High	High	High	High	0.8246	0.519805
Q7Z4W1	L-xylulose reductase OS=Homo sapiens OX=9606 GN=DCXR PE=1 SV=2	DCXR	7	2	10	2	25.9	2.381	1.886	0.674	2.205	1.8	High	High	High	High	High	0.8225	0.572071
Q9UQ49	Sialidase-3 OS=Homo sapiens OX=9606 GN=NEU3 PE=1 SV=1	NEU3	4	1	1	1	48.2	1.654	3.123	0.445	3.328	0.912	Peak Found	Peak Found	Peak Found	Peak Found	Peak Found	0.8211	0.773974
P63218	Guanine nucleotide-binding protein G(I)/G(S)/G(O) subunit gamma-5 OS=Homo sapiens OX=9606 GN=GNG5 PE=1 SV=3	GNG5	29	2	14	2	7.3	0.238	1.009	1.199	1.502	0.486	High	High	High	High	High	0.8203	0.764084
P01591	Immunoglobulin J chain OS=Homo sapiens OX=9606 GN=JCHAIN PE=1 SV=4	JCHAIN	57	16	175	16	18.1	2.685	1.296	0.819	1.886	2.019	High	High	High	High	High	0.8195	0.526438
Q15485	Ficolin-2 OS=Homo sapiens OX=9606 GN=FCN2 PE=1 SV=2	FCN2	17	4	44	4	34	2.205	1.869	1.044	3.251	0.914	High	High	High	High	High	0.8192	0.923363
P13591	Neural cell adhesion molecule 1 OS=Homo sapiens OX=9606 GN=NCAM1 PE=1 SV=3	NCAM1	11	8	11	8	94.5	0.137	0.425	0.849	0.575		Peak Found	Peak Found	High	High	Not Found	0.818
Q9UIA9	Exportin-7 OS=Homo sapiens OX=9606 GN=XPO7 PE=1 SV=3	XPO7	9	10	10	10	123.8	0.724	1.12	0.902	0.881	1.361	High	Peak Found	Peak Found	Peak Found	Peak Found	0.8165	0.458046
P01137	Transforming growth factor beta-1 proprotein OS=Homo sapiens OX=9606 GN=TGFB1 PE=1 SV=2	TGFB1	8	3	16	3	44.3	2.258	0.819	1.339	2.175	1.443	High	High	High	High	High	0.8137	0.555705
P60981	Destrin OS=Homo sapiens OX=9606 GN=DSTN PE=1 SV=3	DSTN	39	7	19	6	18.5	0.437	0.519	1.12	1.139	0.562	High	High	High	High	High	0.8136	0.644299
Q14254	Flotillin-2 OS=Homo sapiens OX=9606 GN=FLOT2 PE=1 SV=2	FLOT2	25	10	44	10	47	0.374	1.211	1.738	2.076	0.649	High	High	High	High	High	0.813	0.777106
Q9Y3I0	RNA-splicing ligase RtcB homolog OS=Homo sapiens OX=9606 GN=RTCB PE=1 SV=1	RTCB	7	2	3	2	55.2	1.205	1.599		1.207	2.246	High	Peak Found	High	Peak Found	Peak Found	0.812	0.666472
Q08170	Serine/arginine-rich splicing factor 4 OS=Homo sapiens OX=9606 GN=SRSF4 PE=1 SV=2	SRSF4	1	1	2	1	56.6	2.48	1.16	0.987	1.9		High	High	Peak Found	Peak Found	Not Found	0.8118
Q9P2I0	Cleavage and polyadenylation specificity factor subunit 2 OS=Homo sapiens OX=9606 GN=CPSF2 PE=1 SV=2	CPSF2	1	1	2	1	88.4		1.387		1.712		Not Found	High	Not Found	Peak Found	Not Found	0.8102
A0A075B6I9	Immunoglobulin lambda variable 7-46 OS=Homo sapiens OX=9606 GN=IGLV7-46 PE=3 SV=4	IGLV7-46	15	2	35	1	12.5	1.905	1.471	0.859	2.102	1.383	High	High	High	High	High	0.8101	0.530692
P06744	Glucose-6-phosphate isomerase OS=Homo sapiens OX=9606 GN=GPI PE=1 SV=4	GPI	35	21	65	21	63.1	0.437	0.916	0.916	1.277	0.593	High	High	High	High	Peak Found	0.8089	0.678987
P21730	C5a anaphylatoxin chemotactic receptor 1 OS=Homo sapiens OX=9606 GN=C5AR1 PE=1 SV=2	C5AR1	9	3	11	3	39.3	0.106	1.323	0.943	1.441	0.518	High	High	High	High	High	0.8072	0.661202
P09172	Dopamine beta-hydroxylase OS=Homo sapiens OX=9606 GN=DBH PE=1 SV=3	DBH	6	3	5	3	69	1.121	2.829		1.771	3.142	Peak Found	High	Not Found	High	High	0.804	0.657016
Q10588	ADP-ribosyl cyclase/cyclic ADP-ribose hydrolase 2 OS=Homo sapiens OX=9606 GN=BST1 PE=1 SV=2	BST1	22	6	18	6	35.7	0.19	1.603	0.763	1.848	0.272	High	High	High	High	Peak Found	0.8038	0.90314
Q92522	Histone H1.10 OS=Homo sapiens OX=9606 GN=H1-10 PE=1 SV=1	H1-10	5	1	4	1	22.5	1.701	0.701	2.094	3.039	0.696	High	Peak Found	High	High	Peak Found	0.8025	0.927079
P61088	Ubiquitin-conjugating enzyme E2 N OS=Homo sapiens OX=9606 GN=UBE2N PE=1 SV=1	UBE2N	32	4	12	4	17.1	2.694	0.824	0.928	2.228	1.467	High	High	High	High	High	0.8022	0.540883
O75594	Peptidoglycan recognition protein 1 OS=Homo sapiens OX=9606 GN=PGLYRP1 PE=1 SV=1	PGLYRP1	4	1	1	1	21.7	0.689	0.454	2.792	2.35	0.921	Peak Found	Peak Found	Peak Found	High	Peak Found	0.802	0.623336
Q9HCY8	Protein S100-A14 OS=Homo sapiens OX=9606 GN=S100A14 PE=1 SV=1	S100A14	28	3	12	3	11.7	2.42	2.023	0.914	2.286	2.169	High	High	High	High	High	0.8016	0.493087
Q14699	Raftlin OS=Homo sapiens OX=9606 GN=RFTN1 PE=1 SV=4	RFTN1	1	1	2	1	63.1	2.508	1.662	0.377	2.197	1.596	Peak Found	High	Peak Found	Peak Found	Peak Found	0.7992	0.57143
Q9C0B5	Palmitoyltransferase ZDHHC5 OS=Homo sapiens OX=9606 GN=ZDHHC5 PE=1 SV=2	ZDHHC5	16	8	10	8	77.5	0.652	0.436	0.494	1.032	0.289	Peak Found	High	High	Peak Found	Peak Found	0.7984	0.927275
P01023	Alpha-2-macroglobulin OS=Homo sapiens OX=9606 GN=A2M PE=1 SV=3	A2M	63	129	1068	118	163.2	1.736	0.807	1.977	2.155	1.627	High	High	High	High	High	0.7968	0.499641
Q15293	Reticulocalbin-1 OS=Homo sapiens OX=9606 GN=RCN1 PE=1 SV=1	RCN1	7	2	5	2	38.9	2.432	1.14	1.218	1.011	2.998	Peak Found	High	High	Peak Found	High	0.7965	0.790206
P13639	Elongation factor 2 OS=Homo sapiens OX=9606 GN=EEF2 PE=1 SV=4	EEF2	27	23	68	22	95.3	0.821	1.31	0.977	1.04	1.574	High	High	High	High	High	0.7927	0.398584
P56537	Eukaryotic translation initiation factor 6 OS=Homo sapiens OX=9606 GN=EIF6 PE=1 SV=1	EIF6	18	3	6	3	26.6	0.879	1.152	1.004	1.567	0.995	High	High	High	Peak Found	High	0.7897	0.351942
P35221	Catenin alpha-1 OS=Homo sapiens OX=9606 GN=CTNNA1 PE=1 SV=1	CTNNA1	5	5	7	5	100	0.731	0.739	3.221	1.673	2.287	Peak Found	High	High	High	Peak Found	0.7897	0.506539
P01705	Immunoglobulin lambda variable 2-23 OS=Homo sapiens OX=9606 GN=IGLV2-23 PE=1 SV=2	IGLV2-23	23	4	17	1	11.9	5.227	0.721	0.377	3.176	2.167	High	High	High	High	High	0.7892	0.471305
P62993	Growth factor receptor-bound protein 2 OS=Homo sapiens OX=9606 GN=GRB2 PE=1 SV=1	GRB2	22	5	15	5	25.2	1.719	1.752	0.962	2.143	1.606	High	High	High	High	High	0.7883	0.410036
P07942	Laminin subunit beta-1 OS=Homo sapiens OX=9606 GN=LAMB1 PE=1 SV=2	LAMB1	8	15	48	15	197.9	1.266	1.917	1.475	2.491	1.451	High	High	High	High	High	0.7878	0.456616
O75787	Renin receptor OS=Homo sapiens OX=9606 GN=ATP6AP2 PE=1 SV=2	ATP6AP2	5	2	6	2	39	2.992	2.136	0.529	1.723	3.082	High	High	Peak Found	High	Peak Found	0.7849	0.592554
P54252	Ataxin-3 OS=Homo sapiens OX=9606 GN=ATXN3 PE=1 SV=5	ATXN3	5	2	2	2	41.2	3.913	0.157		2.595		High	Peak Found	Not Found	Peak Found	Not Found	0.7842
P18124	60S ribosomal protein L7 OS=Homo sapiens OX=9606 GN=RPL7 PE=1 SV=1	RPL7	20	5	11	5	29.2	0.351	2.4	0.85	2.106	0.959	High	High	High	Peak Found	High	0.7833	0.592381
Q9NZN3	EH domain-containing protein 3 OS=Homo sapiens OX=9606 GN=EHD3 PE=1 SV=2	EHD3	34	17	63	10	60.8	0.397	0.709	1.554	1.123	1.153	High	High	High	High	High	0.7791	0.485776
P21964	Catechol O-methyltransferase OS=Homo sapiens OX=9606 GN=COMT PE=1 SV=2	COMT	3	1	3	1	30		0.688	0.721	0.905		Not Found	High	High	Peak Found	Not Found	0.7785
P61106	Ras-related protein Rab-14 OS=Homo sapiens OX=9606 GN=RAB14 PE=1 SV=4	RAB14	31	8	34	6	23.9	1.184	0.708	1.054	1.44	1.083	High	High	High	High	High	0.7784	0.330311
Q15389	Angiopoietin-1 OS=Homo sapiens OX=9606 GN=ANGPT1 PE=1 SV=2	ANGPT1	6	3	4	3	57.5	1.246	0.757	1.154	2.274	0.439	Peak Found	Peak Found	Peak Found	Peak Found	Peak Found	0.7758	0.966818
Q9UL26	Ras-related protein Rab-22A OS=Homo sapiens OX=9606 GN=RAB22A PE=1 SV=2	RAB22A	22	5	14	3	21.8	0.531	0.775	2.317	1.084	2.036	Peak Found	High	Peak Found	Not Found	Peak Found	0.7741	0.552231
Q9Y3L5	Ras-related protein Rap-2c OS=Homo sapiens OX=9606 GN=RAP2C PE=1 SV=1	RAP2C	19	4	19	1	20.7	0.314	1.942	1.102	1.207	1.69	Peak Found	High	High	Peak Found	High	0.7728	0.53853
Q9UGI8	Testin OS=Homo sapiens OX=9606 GN=TES PE=1 SV=1	TES	8	3	4	3	48	0.626	1.394	0.229	1.142	0.8	Peak Found	High	Peak Found	High	Peak Found	0.7721	0.526219
O43790	Keratin, type II cuticular Hb6 OS=Homo sapiens OX=9606 GN=KRT86 PE=1 SV=1	KRT86	22	12	35	4	53.5	2.318	2.472	0.935	1.113	3.832	High	High	High	High	High	0.7718	0.804623
Q13496	Myotubularin OS=Homo sapiens OX=9606 GN=MTM1 PE=1 SV=2	MTM1	3	2	3	2	69.9	2.871	2.187	0.407	1.904	2.822	High	High	Peak Found	Peak Found	Peak Found	0.7709	0.557455
Q6P1N0	Coiled-coil and C2 domain-containing protein 1A OS=Homo sapiens OX=9606 GN=CC2D1A PE=1 SV=1	CC2D1A	2	2	2	2	104	0.228		0.504	0.311	0.639	Peak Found	Not Found	Peak Found	Peak Found	Peak Found	0.7705	0.659997
P46952	3-hydroxyanthranilate 3,4-dioxygenase OS=Homo sapiens OX=9606 GN=HAAO PE=1 SV=2	HAAO	7	2	5	2	32.5	0.78	0.846	1.401	0.834	1.785	Peak Found	High	High	Peak Found	Peak Found	0.7705	0.585161
Q6IQ22	Ras-related protein Rab-12 OS=Homo sapiens OX=9606 GN=RAB12 PE=1 SV=3	RAB12	7	3	20	1	27.2	0.422	1.496		1.245		Peak Found	High	Not Found	High	Not Found	0.7703
Q15323	Keratin, type I cuticular Ha1 OS=Homo sapiens OX=9606 GN=KRT31 PE=1 SV=3	KRT31	26	12	40	8	47.2	2.775	1.177	1.839	0.815	4.2	High	High	High	Peak Found	High	0.7698	0.981195
Q9BXJ4	Complement C1q tumor necrosis factor-related protein 3 OS=Homo sapiens OX=9606 GN=C1QTNF3 PE=1 SV=1	C1QTNF3	3	1	4	1	27	3.245	1.103	0.654	0.749	3.593	High	High	Peak Found	High	Peak Found	0.768	0.818301
O43237	Cytoplasmic dynein 1 light intermediate chain 2 OS=Homo sapiens OX=9606 GN=DYNC1LI2 PE=1 SV=1	DYNC1LI2	1	1	3	1	54.1	0.586	1.423	1.607	1.226	1.914	Peak Found	High	High	Peak Found	Peak Found	0.7677	0.51145
A0A0J9YXX1	Immunoglobulin heavy variable 5-10-1 OS=Homo sapiens OX=9606 GN=IGHV5-10-1 PE=3 SV=1	IGHV5-10-1	25	5	56	2	12.8	3.268	0.836	0.875	2.447	1.878	High	High	High	High	High	0.7675	0.4791
Q76LX8	A disintegrin and metalloproteinase with thrombospondin motifs 13 OS=Homo sapiens OX=9606 GN=ADAMTS13 PE=1 SV=1	ADAMTS13	6	7	28	7	153.5	2.343	0.859	1.009	2.166	1.494	High	High	High	High	High	0.767	0.469248
Q92609	TBC1 domain family member 5 OS=Homo sapiens OX=9606 GN=TBC1D5 PE=1 SV=1	TBC1D5	3	2	2	2	88.9			1.66		2.166	Not Found	Not Found	Peak Found	Not Found	Peak Found	0.7664
O43837	Isocitrate dehydrogenase [NAD] subunit beta, mitochondrial OS=Homo sapiens OX=9606 GN=IDH3B PE=1 SV=2	IDH3B	9	2	6	2	42.2	2.491	1.256	1.038	2.629	1.55	Peak Found	High	High	High	High	0.7633	0.490712
O60262	Guanine nucleotide-binding protein G(I)/G(S)/G(O) subunit gamma-7 OS=Homo sapiens OX=9606 GN=GNG7 PE=1 SV=1	GNG7	37	2	5	2	7.5	0.135	1.175	0.904	1.468	0.468	Peak Found	High	High	Peak Found	Peak Found	0.7624	0.670346
Q99828	Calcium and integrin-binding protein 1 OS=Homo sapiens OX=9606 GN=CIB1 PE=1 SV=4	CIB1	31	6	24	6	21.7	0.373	0.952	0.751	1.203	0.614	High	High	High	High	High	0.7617	0.559079
Q4LDE5	Sushi, von Willebrand factor type A, EGF and pentraxin domain-containing protein 1 OS=Homo sapiens OX=9606 GN=SVEP1 PE=1 SV=3	SVEP1	9	29	124	29	389.9	2.275	1.926	0.786	2.36	2.005	High	High	High	High	High	0.7617	0.458746
Q8NF50	Dedicator of cytokinesis protein 8 OS=Homo sapiens OX=9606 GN=DOCK8 PE=1 SV=3	DOCK8	6	13	18	12	238.4	1.909	1.555	0.397	1.695	1.69	Peak Found	High	High	Peak Found	Peak Found	0.7604	0.512437
Q96BX8	MOB kinase activator 3A OS=Homo sapiens OX=9606 GN=MOB3A PE=1 SV=1	MOB3A	4	1	4	1	25.4	0.353	2.031	0.662	1.274	1.399	Peak Found	High	High	High	Peak Found	0.7597	0.476111
Q08431	Lactadherin OS=Homo sapiens OX=9606 GN=MFGE8 PE=1 SV=3	MFGE8	7	3	13	3	43.1	0.027	0.716	1.18	1.312	0.377	High	High	High	High	High	0.759	0.609676
Q9UI08	Ena/VASP-like protein OS=Homo sapiens OX=9606 GN=EVL PE=1 SV=2	EVL	5	2	5	2	44.6	0.345	0.366		0.37	0.567	Peak Found	High	High	High	Peak Found	0.7588	0.35994
Q9BW92	Threonine--tRNA ligase, mitochondrial OS=Homo sapiens OX=9606 GN=TARS2 PE=1 SV=1	TARS2	2	2	3	2	81	1.809	1.684	0.769		1.877	High	High	Peak Found	Not Found	Peak Found	0.7569
O43865	S-adenosylhomocysteine hydrolase-like protein 1 OS=Homo sapiens OX=9606 GN=AHCYL1 PE=1 SV=2	AHCYL1	21	9	28	4	58.9	0.015	1.873	0.342	1.414	0.551	High	High	High	High	Peak Found	0.7566	0.499438
P31947	14-3-3 protein sigma OS=Homo sapiens OX=9606 GN=SFN PE=1 SV=1	SFN	26	6	31	3	27.8	1.012	2.423	1.027	1.384	2.554	High	High	High	High	High	0.7554	0.512841
Q99719	Septin-5 OS=Homo sapiens OX=9606 GN=SEPTIN5 PE=1 SV=1	SEPTIN5	16	5	8	5	42.8	0.217	0.19	0.939	0.477	0.712	Peak Found	Peak Found	High	Peak Found	Peak Found	0.7547	0.480811
P37235	Hippocalcin-like protein 1 OS=Homo sapiens OX=9606 GN=HPCAL1 PE=1 SV=3	HPCAL1	7	1	1	1	22.3	2.216	1.408	0.96	3.125	0.929	Peak Found	Peak Found	Peak Found	Peak Found	Peak Found	0.7538	0.78074
P09972	Fructose-bisphosphate aldolase C OS=Homo sapiens OX=9606 GN=ALDOC PE=1 SV=2	ALDOC	40	14	31	11	39.4	0.495	0.702	1.181	1.246	0.861	Peak Found	High	High	High	Peak Found	0.7524	0.417518
Q13813	Spectrin alpha chain, non-erythrocytic 1 OS=Homo sapiens OX=9606 GN=SPTAN1 PE=1 SV=3	SPTAN1	10	23	41	23	284.4	1.066	1.063	1.911	2.283	1.301	High	High	High	High	Peak Found	0.7515	0.445821
O15145	Actin-related protein 2/3 complex subunit 3 OS=Homo sapiens OX=9606 GN=ARPC3 PE=1 SV=3	ARPC3	16	4	12	4	20.5	0.027	0.581	0.266	0.095	0.682	High	High	High	High	High	0.7499	0.764599
P30085	UMP-CMP kinase OS=Homo sapiens OX=9606 GN=CMPK1 PE=1 SV=3	CMPK1	17	3	3	3	22.2	0.846	0.069	0.375	0.024	1.124	Peak Found	Peak Found	Peak Found	Peak Found	Peak Found	0.7491	0.777307
Q8TDZ2	[F-actin]-monooxygenase MICAL1 OS=Homo sapiens OX=9606 GN=MICAL1 PE=1 SV=2	MICAL1	2	3	6	3	117.8	1.413	1.392	1.137	2.046	1.465	Peak Found	High	High	Peak Found	Peak Found	0.7485	0.165772
P11215	Integrin alpha-M OS=Homo sapiens OX=9606 GN=ITGAM PE=1 SV=2	ITGAM	17	17	34	15	127.1	0.166	0.643	0.685	0.631	0.705	Peak Found	High	High	High	Peak Found	0.7455	0.492045
P22732	Solute carrier family 2, facilitated glucose transporter member 5 OS=Homo sapiens OX=9606 GN=SLC2A5 PE=1 SV=1	SLC2A5	4	2	8	2	54.9		0.602	0.639	0.834		Not Found	High	High	High	Not Found	0.744
A0A0C4DH43	Immunoglobulin heavy variable 2-70D OS=Homo sapiens OX=9606 GN=IGHV2-70D PE=3 SV=1	IGHV2-70D	12	2	18	1	13.3	1.181	0.511	1.753	1.749	1.339	High	High	High	High	High	0.7437	0.458742
P46939	Utrophin OS=Homo sapiens OX=9606 GN=UTRN PE=1 SV=2	UTRN	5	16	21	16	394.2	1.423	0.679	1.128	1.001	1.899	Peak Found	High	Peak Found	Peak Found	Peak Found	0.7425	0.486386
Q15126	Phosphomevalonate kinase OS=Homo sapiens OX=9606 GN=PMVK PE=1 SV=3	PMVK	14	3	3	3	22	0.156	0.069	1.24	0.658		Peak Found	Peak Found	Peak Found	Peak Found	Not Found	0.7421
P25025	C-X-C chemokine receptor type 2 OS=Homo sapiens OX=9606 GN=CXCR2 PE=1 SV=2	CXCR2	3	1	5	1	40.7	0.129	1.061	1.708	1.288	1.319	Peak Found	High	High	High	High	0.7411	0.517507
Q08380	Galectin-3-binding protein OS=Homo sapiens OX=9606 GN=LGALS3BP PE=1 SV=1	LGALS3BP	35	23	175	23	65.3	1.628	1.432	1.399	2.518	1.493	High	High	High	High	High	0.7411	0.280412
P01024	Complement C3 OS=Homo sapiens OX=9606 GN=C3 PE=1 SV=2	C3	67	106	908	105	187	2.104	1.722	1.024	1.552	2.816	High	High	High	High	High	0.7402	0.459611
P07900	Heat shock protein HSP 90-alpha OS=Homo sapiens OX=9606 GN=HSP90AA1 PE=1 SV=5	HSP90AA1	31	22	90	12	84.6	1.424	2.167	0.876	2.251	1.775	High	High	High	High	Peak Found	0.7397	0.377199
O43586	Proline-serine-threonine phosphatase-interacting protein 1 OS=Homo sapiens OX=9606 GN=PSTPIP1 PE=1 SV=1	PSTPIP1	6	3	8	3	47.6	0.783	1.117	1.144	1.931	0.815	Peak Found	High	High	High	Peak Found	0.739	0.572121
P05455	Lupus La protein OS=Homo sapiens OX=9606 GN=SSB PE=1 SV=2	SSB	7	3	4	3	46.8	1.423	3.752	0.063	4.611	0.114	Peak Found	High	High	Peak Found	Peak Found	0.739	0.985469
O60911	Cathepsin L2 OS=Homo sapiens OX=9606 GN=CTSV PE=1 SV=2	CTSV	4	1	2	1	37.3	2.189	2.417	0.221	1.949	2.407	Peak Found	Peak Found	Peak Found	High	High	0.7388	0.527679
A2NJV5	Immunoglobulin kappa variable 2-29 OS=Homo sapiens OX=9606 GN=IGKV2-29 PE=3 SV=2	IGKV2-29	40	8	74	1	13.1	1.631	0.725	1.279	1.082	2.198	High	High	High	High	High	0.7388	0.520952
Q7L591	Docking protein 3 OS=Homo sapiens OX=9606 GN=DOK3 PE=1 SV=2	DOK3	12	5	6	5	53.3	0.807	0.989	1.168	1.342	1.333	Peak Found	High	High	Peak Found	Peak Found	0.7387	0.107319
Q13637	Ras-related protein Rab-32 OS=Homo sapiens OX=9606 GN=RAB32 PE=1 SV=3	RAB32	36	7	12	6	25	0.29	0.482	1.279	1.208	0.645	Peak Found	High	High	High	High	0.7379	0.514185
A0A0C4DH35	Probable non-functional immunoglobulin heavy variable 3-35 OS=Homo sapiens OX=9606 GN=IGHV3-35 PE=5 SV=1	IGHV3-35	26	8	84	1	12.8	1.565	1.744	1.074	1.434	2.528	High	High	High	High	High	0.7375	0.388779
Q6ULP2	Aftiphilin OS=Homo sapiens OX=9606 GN=AFTPH PE=1 SV=3	AFTPH	1	1	5	1	102.1	0.752	1.804	1.697	1.523	2.322	Peak Found	High	High	High	High	0.7374	0.438282
Q12802	A-kinase anchor protein 13 OS=Homo sapiens OX=9606 GN=AKAP13 PE=1 SV=2	AKAP13	0	1	72	1	307.4	0.989	0.611	2.352	1.712	1.863	High	High	High	High	High	0.737	0.43119
Q96FZ7	Charged multivesicular body protein 6 OS=Homo sapiens OX=9606 GN=CHMP6 PE=1 SV=3	CHMP6	14	3	9	3	23.5	1.128	0.711	0.538	1.076		High	High	High	High	Not Found	0.7364
Q9HAV0	Guanine nucleotide-binding protein subunit beta-4 OS=Homo sapiens OX=9606 GN=GNB4 PE=1 SV=3	GNB4	17	5	23	1	37.5			0.702	0.955		Not Found	Not Found	Peak Found	Peak Found	Not Found	0.7351
P0DOY3	Immunoglobulin lambda constant 3 OS=Homo sapiens OX=9606 GN=IGLC3 PE=1 SV=1	IGLC3	96	29	378	6	11.3	2.68	1.147	0.982	2.135	2.227	High	High	High	High	High	0.735	0.382696
Q9NQ84	G-protein coupled receptor family C group 5 member C OS=Homo sapiens OX=9606 GN=GPRC5C PE=1 SV=2	GPRC5C	13	5	12	5	48.2	0.335	3.183	0.198	1.843	1.53	Peak Found	High	High	Peak Found	High	0.7345	0.416141
P22626	Heterogeneous nuclear ribonucleoproteins A2/B1 OS=Homo sapiens OX=9606 GN=HNRNPA2B1 PE=1 SV=2	HNRNPA2B1	22	9	31	8	37.4	2.485	1.207	0.797	3.35	0.725	High	High	High	Peak Found	High	0.7344	0.843808
Q16363	Laminin subunit alpha-4 OS=Homo sapiens OX=9606 GN=LAMA4 PE=1 SV=4	LAMA4	0	1	1	1	202.4	2.692	0.881		2.442		Peak Found	Peak Found	Not Found	High	Not Found	0.7316
Q9BXR6	Complement factor H-related protein 5 OS=Homo sapiens OX=9606 GN=CFHR5 PE=1 SV=1	CFHR5	12	6	17	5	64.4	3.369	1.944	0.223	1.633	3.415	High	High	High	High	High	0.7311	0.554405
Q15283	Ras GTPase-activating protein 2 OS=Homo sapiens OX=9606 GN=RASA2 PE=1 SV=3	RASA2	1	1	2	1	96.6	0.203	1.655		1.271		Peak Found	High	Not Found	Peak Found	Not Found	0.7309
Q14624	Inter-alpha-trypsin inhibitor heavy chain H4 OS=Homo sapiens OX=9606 GN=ITIH4 PE=1 SV=4	ITIH4	32	26	99	26	103.3	2.824	1.401	0.533	1.833	2.509	High	High	High	High	High	0.7305	0.477263
P61978	Heterogeneous nuclear ribonucleoprotein K OS=Homo sapiens OX=9606 GN=HNRNPK PE=1 SV=1	HNRNPK	29	11	30	11	50.9	1.065	1.121	0.982	1.566	1.326	High	High	High	High	High	0.7303	0.0293484
P12235	ADP/ATP translocase 1 OS=Homo sapiens OX=9606 GN=SLC25A4 PE=1 SV=4	SLC25A4	9	3	5	1	33		1.802		2.468		Not Found	Peak Found	Not Found	High	Not Found	0.7301
P18669	Phosphoglycerate mutase 1 OS=Homo sapiens OX=9606 GN=PGAM1 PE=1 SV=2	PGAM1	43	10	45	10	28.8	0.587	1.043	0.548	1.045	0.951	High	High	High	High	High	0.7275	0.267524
Q9H8L6	Multimerin-2 OS=Homo sapiens OX=9606 GN=MMRN2 PE=1 SV=2	MMRN2	1	1	5	1	104.3	1.411	1.519	1.507	2.67	1.404	High	High	High	Peak Found	High	0.7261	0.345095
O75044	SLIT-ROBO Rho GTPase-activating protein 2 OS=Homo sapiens OX=9606 GN=SRGAP2 PE=1 SV=3	SRGAP2	6	5	11	5	120.8		0.873	0.338	0.811	0.86	High	High	Peak Found	High	Peak Found	0.7247	0.461061
Q8WVV4	Protein POF1B OS=Homo sapiens OX=9606 GN=POF1B PE=1 SV=3	POF1B	6	3	7	3	68	4.681	1.457	0.036	5.032	0.652	High	Peak Found	Peak Found	High	High	0.7241	0.638836
P55145	Mesencephalic astrocyte-derived neurotrophic factor OS=Homo sapiens OX=9606 GN=MANF PE=1 SV=3	MANF	10	2	3	2	20.7	1.168	1.525	1.13	1.762		Peak Found	Peak Found	High	Peak Found	Not Found	0.7232
P41219	Peripherin OS=Homo sapiens OX=9606 GN=PRPH PE=1 SV=2	PRPH	8	5	10	1	53.6			1.584	2.194		Not Found	Not Found	Peak Found	High	Not Found	0.722
Q96D71	RalBP1-associated Eps domain-containing protein 1 OS=Homo sapiens OX=9606 GN=REPS1 PE=1 SV=3	REPS1	3	3	6	3	86.6	4.235	0.881	0.369	1.601	3.473	High	Peak Found	High	Peak Found	High	0.7207	0.493433
Q9UHD8	Septin-9 OS=Homo sapiens OX=9606 GN=SEPTIN9 PE=1 SV=2	SEPTIN9	5	3	6	3	65.4	0.338	2.713	1.057	2.721	1.079	Peak Found	High	High	Peak Found	Peak Found	0.7207	0.564566
Q14444	Caprin-1 OS=Homo sapiens OX=9606 GN=CAPRIN1 PE=1 SV=2	CAPRIN1	3	2	2	2	78.3	0.827	2.327	0.289	1.593		Peak Found	Peak Found	Peak Found	Peak Found	Not Found	0.7204
Q8N335	Glycerol-3-phosphate dehydrogenase 1-like protein OS=Homo sapiens OX=9606 GN=GPD1L PE=1 SV=1	GPD1L	8	3	5	3	38.4	0.338	0.902	1.085	1.901	0.252	Peak Found	High	High	Peak Found	Peak Found	0.7199	0.99935
P09769	Tyrosine-protein kinase Fgr OS=Homo sapiens OX=9606 GN=FGR PE=1 SV=2	FGR	18	11	27	10	59.4	0.201	1.566	0.632	0.459	1.765	Peak Found	High	High	High	Peak Found	0.7191	0.668855
P01709	Immunoglobulin lambda variable 2-8 OS=Homo sapiens OX=9606 GN=IGLV2-8 PE=1 SV=2	IGLV2-8	27	5	75	1	12.4	2.099	1.253	0.756	1.994	1.824	High	High	High	High	High	0.7173	0.35535
Q6PJF5	Inactive rhomboid protein 2 OS=Homo sapiens OX=9606 GN=RHBDF2 PE=1 SV=2	RHBDF2	5	3	3	3	96.6	0.507	0.204	0.284	0.463		Peak Found	Peak Found	Peak Found	Peak Found	Not Found	0.7163
Q9H223	EH domain-containing protein 4 OS=Homo sapiens OX=9606 GN=EHD4 PE=1 SV=1	EHD4	15	8	25	5	61.1	0.195	1.745	0.755	0.664	1.85	Peak Found	High	High	High	High	0.7147	0.583845
Q6UX27	V-set and transmembrane domain-containing protein 1 OS=Homo sapiens OX=9606 GN=VSTM1 PE=1 SV=2	VSTM1	16	3	9	3	26.1		0.32	0.678	0.699		Not Found	High	High	High	Not Found	0.7139
Q14847	LIM and SH3 domain protein 1 OS=Homo sapiens OX=9606 GN=LASP1 PE=1 SV=2	LASP1	21	6	20	6	29.7	0.729	0.926	0.91	1.816	0.584	High	High	High	High	High	0.7125	0.688645
Q99747	Gamma-soluble NSF attachment protein OS=Homo sapiens OX=9606 GN=NAPG PE=1 SV=1	NAPG	23	8	31	8	34.7	1.12	2.777	0.654	2.208	2.061	High	High	High	High	High	0.7107	0.409919
O15117	FYN-binding protein 1 OS=Homo sapiens OX=9606 GN=FYB1 PE=1 SV=2	FYB1	13	8	16	8	85.3	0.44	0.39	1.561	1	1.245	High	High	High	High	High	0.71	0.412852
P20339	Ras-related protein Rab-5A OS=Homo sapiens OX=9606 GN=RAB5A PE=1 SV=2	RAB5A	19	4	25	1	23.6	1.403	1.334	0.49	1.634	1.397	High	High	High	Peak Found	High	0.7098	0.395241
Q14956	Transmembrane glycoprotein NMB OS=Homo sapiens OX=9606 GN=GPNMB PE=1 SV=2	GPNMB	2	1	1	1	63.9		1.023		1.458	1.426	Not Found	Peak Found	Not Found	Peak Found	Peak Found	0.7094
P0DP03	Immunoglobulin heavy variable 3-30-5 OS=Homo sapiens OX=9606 GN=IGHV3-30-5 PE=3 SV=1	IGHV3-30-5	38	7	78	5	12.9	2.214	1.458	0.93	2.132	2.198	High	High	High	High	High	0.7085	0.29849
P30049	ATP synthase subunit delta, mitochondrial OS=Homo sapiens OX=9606 GN=ATP5F1D PE=1 SV=2	ATP5F1D	5	1	1	1	17.5		0.776	1.697	1.749		Not Found	Peak Found	High	Peak Found	Not Found	0.707
P01242	Growth hormone variant OS=Homo sapiens OX=9606 GN=GH2 PE=1 SV=3	GH2	3	1	5	1	25	2.35	0.612	1.936	1.507	3.112	High	High	High	High	High	0.7069	0.527783
O14745	Na(+)/H(+) exchange regulatory cofactor NHE-RF1 OS=Homo sapiens OX=9606 GN=SLC9A3R1 PE=1 SV=4	SLC9A3R1	39	12	61	12	38.8	0.67	1	1.32	1.497	1.326	High	High	High	High	High	0.7061	0.233735
Q15418	Ribosomal protein S6 kinase alpha-1 OS=Homo sapiens OX=9606 GN=RPS6KA1 PE=1 SV=2	RPS6KA1	7	5	8	2	82.7		1.227	0.94	0.966	2.104	Not Found	High	Not Found	Not Found	Not Found	0.7059	0.562228
A0A0C4DH67	Immunoglobulin kappa variable 1-8 OS=Homo sapiens OX=9606 GN=IGKV1-8 PE=3 SV=1	IGKV1-8	33	7	53	1	12.5	0.877	2.46	0.371	2.572	0.931	High	High	Peak Found	High	High	0.7057	0.569057
Q5T750	Skin-specific protein 32 OS=Homo sapiens OX=9606 GN=XP32 PE=1 SV=1	XP32	7	2	13	2	26.2	4.456	0.785	0.295	2.599	2.632	High	High	High	High	High	0.7055	0.421914
P11142	Heat shock cognate 71 kDa protein OS=Homo sapiens OX=9606 GN=HSPA8 PE=1 SV=1	HSPA8	40	31	150	22	70.9	1.162	0.905	1.458	1.4	1.935	High	High	High	High	High	0.7046	0.196256
P12110	Collagen alpha-2(VI) chain OS=Homo sapiens OX=9606 GN=COL6A2 PE=1 SV=4	COL6A2	8	8	17	8	108.5	2.499	1.324	0.631	2.359	1.856	High	High	High	High	High	0.7045	0.413982
P13667	Protein disulfide-isomerase A4 OS=Homo sapiens OX=9606 GN=PDIA4 PE=1 SV=2	PDIA4	7	4	4	4	72.9	2.75	1.785	0.239	3.408	1.111	Peak Found	High	High	Peak Found	Peak Found	0.7043	0.603171
P31350	Ribonucleoside-diphosphate reductase subunit M2 OS=Homo sapiens OX=9606 GN=RRM2 PE=1 SV=1	RRM2	6	2	3	2	44.8	1.438	1.655	0.96	0.508	3.334	Peak Found	High	Peak Found	Peak Found	Peak Found	0.7033	0.987991
P61962	DDB1- and CUL4-associated factor 7 OS=Homo sapiens OX=9606 GN=DCAF7 PE=1 SV=1	DCAF7	3	1	1	1	38.9		1.149	1.25	0.467	2.955	Not Found	High	Peak Found	Peak Found	Peak Found	0.7011	0.984701
P55103	Inhibin beta C chain OS=Homo sapiens OX=9606 GN=INHBC PE=2 SV=1	INHBC	2	1	7	1	38.2	2.282	0.918	1.182	1.666	2.504	High	High	High	Peak Found	High	0.7006	0.359722
Q5T1M5	FK506-binding protein 15 OS=Homo sapiens OX=9606 GN=FKBP15 PE=1 SV=2	FKBP15	1	1	1	1	133.5		1.987	0.84	2.152	1.894	Not Found	Peak Found	Peak Found	High	Peak Found	0.6987	0.412864
Q9UBC2	Epidermal growth factor receptor substrate 15-like 1 OS=Homo sapiens OX=9606 GN=EPS15L1 PE=1 SV=1	EPS15L1	13	11	26	11	94.2	1.398	1.437	0.811	1.435	2.047	High	High	High	High	High	0.6981	0.264209
Q9Y3F4	Serine-threonine kinase receptor-associated protein OS=Homo sapiens OX=9606 GN=STRAP PE=1 SV=1	STRAP	11	4	6	4	38.4	0.18	0.721	0.573	0.704		Peak Found	High	High	Peak Found	Not Found	0.6979
Q99959	Plakophilin-2 OS=Homo sapiens OX=9606 GN=PKP2 PE=1 SV=2	PKP2	2	2	2	2	97.4	1.236	1.875	1.216	2.069		Peak Found	Peak Found	Peak Found	Peak Found	Not Found	0.6971
P61224	Ras-related protein Rap-1b OS=Homo sapiens OX=9606 GN=RAP1B PE=1 SV=1	RAP1B	51	15	119	3	20.8	0.508	0.749	1.383	1.687	0.838	High	High	High	High	High	0.697	0.459951
Q9NY35	Claudin domain-containing protein 1 OS=Homo sapiens OX=9606 GN=CLDND1 PE=1 SV=1	CLDND1	9	2	3	2	28.6	0.748	1.156		1.141	1.597	Peak Found	High	Not Found	Peak Found	Peak Found	0.6954	0.308118
Q9Y5C1	Angiopoietin-related protein 3 OS=Homo sapiens OX=9606 GN=ANGPTL3 PE=1 SV=1	ANGPTL3	4	2	4	2	53.6	1.995	2.588	0.381	0.668	4.104	High	High	Peak Found	Peak Found	High	0.6935	0.803955
P39019	40S ribosomal protein S19 OS=Homo sapiens OX=9606 GN=RPS19 PE=1 SV=2	RPS19	24	4	11	4	16.1	2.257	1.259	1.075	0.608	3.808	High	High	High	Peak Found	Peak Found	0.6931	0.953022
Q96DG6	Carboxymethylenebutenolidase homolog OS=Homo sapiens OX=9606 GN=CMBL PE=1 SV=1	CMBL	9	2	4	2	28	1.413	3.119	0.451	3.167	1.631	High	High	Peak Found	Peak Found	Peak Found	0.6924	0.495735
P06756	Integrin alpha-V OS=Homo sapiens OX=9606 GN=ITGAV PE=1 SV=2	ITGAV	2	2	3	2	116		0.626	1.329	1.415		Not Found	High	High	Peak Found	Not Found	0.6908
P09871	Complement C1s subcomponent OS=Homo sapiens OX=9606 GN=C1S PE=1 SV=1	C1S	38	20	119	19	76.6	1.693	1.102	1.695	2.622	1.711	High	High	High	High	High	0.6908	0.229879
Q13939	Calicin OS=Homo sapiens OX=9606 GN=CCIN PE=2 SV=3	CCIN	1	1	9	1	66.5	2.668	1.161	0.588	2.992	1.288	High	High	High	High	High	0.688	0.51575
P07741	Adenine phosphoribosyltransferase OS=Homo sapiens OX=9606 GN=APRT PE=1 SV=2	APRT	10	2	9	2	19.6	0.805	1.436	0.821	1.887	1.089	Peak Found	High	High	High	Peak Found	0.6859	0.322244
Q8TD06	Anterior gradient protein 3 OS=Homo sapiens OX=9606 GN=AGR3 PE=1 SV=1	AGR3	17	3	11	2	19.2	1.705	1.052	2.042	2.647	2.019	High	High	High	High	High	0.6857	0.236719
P01714	Immunoglobulin lambda variable 3-19 OS=Homo sapiens OX=9606 GN=IGLV3-19 PE=1 SV=2	IGLV3-19	44	4	21	4	12	3.692	0.644	0.699	3.419	1.482	High	High	High	High	High	0.6849	0.479829
P02743	Serum amyloid P-component OS=Homo sapiens OX=9606 GN=APCS PE=1 SV=2	APCS	28	6	43	6	25.4	1.705	0.958	0.534	1.155	1.965	High	High	High	High	High	0.6831	0.409168
O00151	PDZ and LIM domain protein 1 OS=Homo sapiens OX=9606 GN=PDLIM1 PE=1 SV=4	PDLIM1	20	6	21	6	36	0.676	0.535	2.087	0.855	2.371	High	High	High	High	High	0.6815	0.548062
P60520	Gamma-aminobutyric acid receptor-associated protein-like 2 OS=Homo sapiens OX=9606 GN=GABARAPL2 PE=1 SV=1	GABARAPL2	10	2	5	2	13.7	1.351	0.58		1.421		High	Peak Found	Not Found	Peak Found	High	0.6795
P30050	60S ribosomal protein L12 OS=Homo sapiens OX=9606 GN=RPL12 PE=1 SV=1	RPL12	10	1	5	1	17.8	1.863	1.367	1.428	1.888	2.689	Peak Found	High	High	Peak Found	Peak Found	0.6785	0.126112
Q27J81	Inverted formin-2 OS=Homo sapiens OX=9606 GN=INF2 PE=1 SV=2	INF2	1	1	2	1	135.5	0.321	0.428	1.578	1.231	1.057	Peak Found	Peak Found	High	High	Peak Found	0.678	0.387025
P54727	UV excision repair protein RAD23 homolog B OS=Homo sapiens OX=9606 GN=RAD23B PE=1 SV=1	RAD23B	26	9	25	6	43.1	2.159	1.796	0.965	2.642	2.199	Peak Found	High	High	High	Peak Found	0.6775	0.265102
P33151	Cadherin-5 OS=Homo sapiens OX=9606 GN=CDH5 PE=1 SV=5	CDH5	7	5	16	5	87.5	1.335	0.549	2.044	2.946	0.925	High	High	High	High	High	0.6765	0.617662
Q15166	Serum paraoxonase/lactonase 3 OS=Homo sapiens OX=9606 GN=PON3 PE=1 SV=3	PON3	9	3	14	3	39.6	1.671	1.357	1.653	2.048	2.569	High	High	High	High	High	0.6759	0.0490349
O15061	Synemin OS=Homo sapiens OX=9606 GN=SYNM PE=1 SV=2	SYNM	2	3	9	3	172.7	1.209	1.613	0.911	1.611	2.076	High	Peak Found	High	High	High	0.675	0.17504
A0A0C4DH31	Immunoglobulin heavy variable 1-18 OS=Homo sapiens OX=9606 GN=IGHV1-18 PE=3 SV=1	IGHV1-18	38	10	84	2	12.8	2.187	1.163	0.997	2.089	2.209	Peak Found	Peak Found	High	High	High	0.6743	0.240052
O75391	Sperm-associated antigen 7 OS=Homo sapiens OX=9606 GN=SPAG7 PE=1 SV=2	SPAG7	6	1	1	1	26	1.322	0.659	1.463	1.054	2.363	Peak Found	Peak Found	Peak Found	Peak Found	Peak Found	0.6719	0.457989
P07996	Thrombospondin-1 OS=Homo sapiens OX=9606 GN=THBS1 PE=1 SV=2	THBS1	31	31	148	31	129.3	1.017	0.668	1.811	1.698	1.786	High	High	High	High	High	0.669	0.284606
P68400	Casein kinase II subunit alpha OS=Homo sapiens OX=9606 GN=CSNK2A1 PE=1 SV=1	CSNK2A1	7	2	6	2	45.1	1.308	1.995	0.503	1.66	2.138	Peak Found	High	High	High	Peak Found	0.6681	0.384749
P06729	T-cell surface antigen CD2 OS=Homo sapiens OX=9606 GN=CD2 PE=1 SV=2	CD2	8	3	6	3	39.4	0.578	0.659	0.944	1.234	0.943	Peak Found	High	Peak Found	High	High	0.6679	0.146912
P62750	60S ribosomal protein L23a OS=Homo sapiens OX=9606 GN=RPL23A PE=1 SV=1	RPL23A	20	3	13	3	17.7	0.54	3.282	0.503	1.453	2.865	High	High	High	High	High	0.6677	0.432896
Q8IUW5	RELT-like protein 1 OS=Homo sapiens OX=9606 GN=RELL1 PE=1 SV=1	RELL1	4	1	3	1	29.3		0.781	1.052	0.971	1.775	High	High	Peak Found	Peak Found	Peak Found	0.6675	0.385618
P16070	CD44 antigen OS=Homo sapiens OX=9606 GN=CD44 PE=1 SV=3	CD44	11	8	33	8	81.5	0.553	1.978	0.484	1.138	1.88	High	High	High	High	High	0.666	0.402332
Q9BSQ5	Cerebral cavernous malformations 2 protein OS=Homo sapiens OX=9606 GN=CCM2 PE=1 SV=1	CCM2	2	1	4	1	48.8	0.878	2.054	0.779	1.981	1.74	Peak Found	High	Peak Found	High	High	0.6649	0.292637
O75882	Attractin OS=Homo sapiens OX=9606 GN=ATRN PE=1 SV=2	ATRN	2	3	13	3	158.4	1.438	1.339	1.46	1.834	2.427	High	High	Peak Found	High	High	0.6629	0.0353204
P09525	Annexin A4 OS=Homo sapiens OX=9606 GN=ANXA4 PE=1 SV=4	ANXA4	31	12	26	11	35.9	0.44	0.884	0.961	1.414	0.888	High	High	High	High	High	0.6617	0.311325
Q03591	Complement factor H-related protein 1 OS=Homo sapiens OX=9606 GN=CFHR1 PE=1 SV=2	CFHR1	30	8	41	2	37.6	2.932	0.977	0.665	2.08	2.53	High	High	High	High	High	0.6615	0.365413
Q96BY6	Dedicator of cytokinesis protein 10 OS=Homo sapiens OX=9606 GN=DOCK10 PE=1 SV=3	DOCK10	4	8	17	7	249.4	1.18	1.538	0.279	1.728	1.296	High	High	High	High	High	0.6607	0.430388
P12532	Creatine kinase U-type, mitochondrial OS=Homo sapiens OX=9606 GN=CKMT1A PE=1 SV=1	CKMT1A	2	1	3	1	47	3.206	0.393		4.007	1.45	High	Peak Found	Not Found	High	High	0.6595	0.579513
P50895	Basal cell adhesion molecule OS=Homo sapiens OX=9606 GN=BCAM PE=1 SV=2	BCAM	7	4	9	4	67.4	4.746	0.457	0.715	2.48	3.505	High	Peak Found	Peak Found	High	High	0.6592	0.390974
Q9H8Y8	Golgi reassembly-stacking protein 2 OS=Homo sapiens OX=9606 GN=GORASP2 PE=1 SV=3	GORASP2	6	3	3	3	47.1	1.623	0.568	1.557	2.141	1.65	Peak Found	Peak Found	Peak Found	Peak Found	Peak Found	0.6591	0.342318
A0A0C4DH42	Immunoglobulin heavy variable 3-66 OS=Homo sapiens OX=9606 GN=IGHV3-66 PE=3 SV=1	IGHV3-66	41	8	66	1	12.7	1.925	1.152	0.914	2.304	1.734	High	High	High	High	High	0.6589	0.228871
A0A0B4J1V0	Immunoglobulin heavy variable 3-15 OS=Homo sapiens OX=9606 GN=IGHV3-15 PE=3 SV=1	IGHV3-15	33	8	124	2	12.9	1.776	1.767	0.755	2.853	1.497	High	High	High	High	High	0.6587	0.391313
Q53TN4	Cytochrome b reductase 1 OS=Homo sapiens OX=9606 GN=CYBRD1 PE=1 SV=1	CYBRD1	12	3	5	3	31.6	1.33	1.946	0.84	2.384	1.793	High	High	Peak Found	Peak Found	Peak Found	0.6569	0.252777
Q99426	Tubulin-folding cofactor B OS=Homo sapiens OX=9606 GN=TBCB PE=1 SV=2	TBCB	22	6	21	6	27.3	0.665	1.066	1.192	1.019	1.956	High	High	High	High	High	0.655	0.317517
Q15056	Eukaryotic translation initiation factor 4H OS=Homo sapiens OX=9606 GN=EIF4H PE=1 SV=5	EIF4H	19	5	8	5	27.4	0.073	0.573	0.932	0.803		Peak Found	Peak Found	High	Peak Found	Not Found	0.655
P00450	Ceruloplasmin OS=Homo sapiens OX=9606 GN=CP PE=1 SV=1	CP	43	36	169	36	122.1	0.975	1.396	0.905	1.006	2.331	High	High	High	High	High	0.6545	0.392157
P35555	Fibrillin-1 OS=Homo sapiens OX=9606 GN=FBN1 PE=1 SV=4	FBN1	3	8	27	8	312.1	1.103	1.054	1.782	1.826	2.186	High	High	High	High	High	0.6545	0.14215
P17931	Galectin-3 OS=Homo sapiens OX=9606 GN=LGALS3 PE=1 SV=5	LGALS3	14	4	13	4	26.1	0.927	1.234	0.81	2.13	0.899	High	High	High	High	High	0.6539	0.401424
P61020	Ras-related protein Rab-5B OS=Homo sapiens OX=9606 GN=RAB5B PE=1 SV=1	RAB5B	29	6	31	2	23.7	0.617	0.825	0.713	1.57	0.629	High	High	High	High	High	0.6533	0.422289
P06702	Protein S100-A9 OS=Homo sapiens OX=9606 GN=S100A9 PE=1 SV=1	S100A9	68	12	60	12	13.2	0.149	0.596	1.113	1.748	0.15	High	High	High	High	High	0.6526	0.937251
P05067	Amyloid-beta precursor protein OS=Homo sapiens OX=9606 GN=APP PE=1 SV=3	APP	8	6	15	6	86.9	1.008	3.004	0.333	1.914	2.526	High	Peak Found	High	High	High	0.6524	0.412076
P06576	ATP synthase subunit beta, mitochondrial OS=Homo sapiens OX=9606 GN=ATP5F1B PE=1 SV=3	ATP5F1B	28	9	24	9	56.5	1.062	1.17	1.385	2.852	0.853	High	High	High	High	High	0.6508	0.60743
O75937	DnaJ homolog subfamily C member 8 OS=Homo sapiens OX=9606 GN=DNAJC8 PE=1 SV=2	DNAJC8	11	3	3	3	29.8	0.783	0.672	1.163	1.14	1.544	Peak Found	Peak Found	Peak Found	Peak Found	Peak Found	0.6503	0.15904
Q9Y262	Eukaryotic translation initiation factor 3 subunit L OS=Homo sapiens OX=9606 GN=EIF3L PE=1 SV=1	EIF3L	13	8	17	8	66.7	2.188	1.501	0.9	1.299	3.407	High	High	High	Peak Found	Peak Found	0.6501	0.491572
P00739	Haptoglobin-related protein OS=Homo sapiens OX=9606 GN=HPR PE=2 SV=2	HPR	55	28	282	6	39	1.75	1.378	1.013	1.963	2.284	High	High	High	High	High	0.65	0.12243
P11216	Glycogen phosphorylase, brain form OS=Homo sapiens OX=9606 GN=PYGB PE=1 SV=5	PYGB	14	12	17	9	96.6	0.002	0.873	0.72	0.53	1.107	Peak Found	Peak Found	High	Peak Found	Peak Found	0.6496	0.504266
P04839	Cytochrome b-245 heavy chain OS=Homo sapiens OX=9606 GN=CYBB PE=1 SV=2	CYBB	7	4	11	4	65.3	0.235	1.177	0.348	1.509	0.305	Peak Found	High	Peak Found	High	Peak Found	0.6468	0.680794
Q9BVC6	Transmembrane protein 109 OS=Homo sapiens OX=9606 GN=TMEM109 PE=1 SV=1	TMEM109	5	1	2	1	26.2	0.787	0.669	1.827	1.346	2.039	Peak Found	Peak Found	High	Peak Found	Peak Found	0.6466	0.315594
P25786	Proteasome subunit alpha type-1 OS=Homo sapiens OX=9606 GN=PSMA1 PE=1 SV=1	PSMA1	22	6	15	6	29.5	1.093	2.334	0.816	1.741	2.637	High	High	High	High	High	0.6461	0.317679
Q9Y4W6	AFG3-like protein 2 OS=Homo sapiens OX=9606 GN=AFG3L2 PE=1 SV=2	AFG3L2	1	1	6	1	88.5	1.674	0.944	1.797	2.035	2.521	High	High	High	High	High	0.646	0.186118
Q9Y5S2	Serine/threonine-protein kinase MRCK beta OS=Homo sapiens OX=9606 GN=CDC42BPB PE=1 SV=2	CDC42BPB	4	6	8	6	194.2	0.505	0.572	2.721	1.479	2.441	Peak Found	High	High	Peak Found	Peak Found	0.6459	0.392052
Q86X29	Lipolysis-stimulated lipoprotein receptor OS=Homo sapiens OX=9606 GN=LSR PE=1 SV=4	LSR	4	3	7	3	71.4	0.637	0.746	2.133	1.674	1.959	Peak Found	High	High	Peak Found	High	0.6452	0.317916
Q9Y6R7	IgGFc-binding protein OS=Homo sapiens OX=9606 GN=FCGBP PE=1 SV=3	FCGBP	22	66	555	66	571.6	2.189	1.8	0.925	2.329	2.759	High	High	High	High	High	0.6439	0.241085
P49589	Cysteine--tRNA ligase, cytoplasmic OS=Homo sapiens OX=9606 GN=CARS1 PE=1 SV=3	CARS1	5	4	4	4	85.4	1.58	0.347		1.5		Peak Found	Peak Found	Not Found	Peak Found	Not Found	0.6423
A0A0A0MS15	Immunoglobulin heavy variable 3-49 OS=Homo sapiens OX=9606 GN=IGHV3-49 PE=3 SV=1	IGHV3-49	47	7	70	3	13	1.78	1.391	1.03	2.408	1.969	High	High	High	High	High	0.6399	0.121562
P04003	C4b-binding protein alpha chain OS=Homo sapiens OX=9606 GN=C4BPA PE=1 SV=2	C4BPA	56	34	597	34	67	2.283	0.989	1.024	2.956	1.525	High	High	High	High	High	0.6391	0.351631
Q16543	Hsp90 co-chaperone Cdc37 OS=Homo sapiens OX=9606 GN=CDC37 PE=1 SV=1	CDC37	18	6	15	6	44.4	1.768	2.036	0.82	2.365	2.462	High	High	High	High	Peak Found	0.6386	0.249523
Q00610	Clathrin heavy chain 1 OS=Homo sapiens OX=9606 GN=CLTC PE=1 SV=5	CLTC	27	43	132	43	191.5	2.112	0.721	1.412	2.364	2.086	High	High	High	High	High	0.636	0.275023
P12821	Angiotensin-converting enzyme OS=Homo sapiens OX=9606 GN=ACE PE=1 SV=1	ACE	3	4	7	4	149.6	0.992	2.414	1.22	0.131	4.72	Peak Found	High	High	Peak Found	High	0.6357	0.694185
Q8IW75	Serpin A12 OS=Homo sapiens OX=9606 GN=SERPINA12 PE=1 SV=1	SERPINA12	2	1	3	1	47.1	3.394	0.825		2.723	3.915	High	High	Not Found	High	Peak Found	0.6356	0.456555
P0DPA2	V-set and immunoglobulin domain-containing protein 8 OS=Homo sapiens OX=9606 GN=VSIG8 PE=2 SV=1	VSIG8	2	1	1	1	43.9		1.3	1.261		2.022	Not Found	High	Peak Found	Not Found	Peak Found	0.6333
Q9H0E2	Toll-interacting protein OS=Homo sapiens OX=9606 GN=TOLLIP PE=1 SV=1	TOLLIP	5	2	4	2	30.3	1.187	1.062	1.797	1.643	2.622	Peak Found	High	High	Peak Found	Peak Found	0.6324	0.188923
P01871	Immunoglobulin heavy constant mu OS=Homo sapiens OX=9606 GN=IGHM PE=1 SV=4	IGHM	61	39	1527	11	49.4	2.361	1.122	0.958	2.522	2.162	High	High	High	High	High	0.6321	0.235766
P49006	MARCKS-related protein OS=Homo sapiens OX=9606 GN=MARCKSL1 PE=1 SV=2	MARCKSL1	14	2	4	2	19.5	1.508	0.88	0.794	2.253	1.105	Peak Found	High	Peak Found	High	Peak Found	0.6317	0.320481
Q15311	RalA-binding protein 1 OS=Homo sapiens OX=9606 GN=RALBP1 PE=1 SV=3	RALBP1	1	1	1	1	76	2.05	2.202	0.839	1.593	3.781	Peak Found	High	Peak Found	Peak Found	Peak Found	0.6316	0.442333
B2RUZ4	Small integral membrane protein 1 OS=Homo sapiens OX=9606 GN=SMIM1 PE=1 SV=1	SMIM1	36	2	8	2	8.7	4.145	0.54	0.27	1.435	3.809	High	High	High	High	High	0.6299	0.43038
Q14242	P-selectin glycoprotein ligand 1 OS=Homo sapiens OX=9606 GN=SELPLG PE=1 SV=1	SELPLG	2	1	9	1	43.2	0.501	1.764	0.858	1.776	1.532	High	High	High	High	High	0.6294	0.299755
Q9UPR0	Inactive phospholipase C-like protein 2 OS=Homo sapiens OX=9606 GN=PLCL2 PE=1 SV=2	PLCL2	2	2	3	2	125.8	0.492		1.15	1.195	1.416	Peak Found	Not Found	High	Peak Found	Peak Found	0.6289	0.333232
Q96MX0	CKLF-like MARVEL transmembrane domain-containing protein 3 OS=Homo sapiens OX=9606 GN=CMTM3 PE=1 SV=1	CMTM3	5	1	1	1	19.7	0.719			1.494	0.793	Peak Found	Not Found	Not Found	Peak Found	Peak Found	0.6288
P78371	T-complex protein 1 subunit beta OS=Homo sapiens OX=9606 GN=CCT2 PE=1 SV=4	CCT2	21	9	17	9	57.5	2.284	1.517	0.797	2.2	2.682	High	High	High	High	Peak Found	0.6279	0.265878
P08727	Keratin, type I cytoskeletal 19 OS=Homo sapiens OX=9606 GN=KRT19 PE=1 SV=4	KRT19	23	17	147	1	44.1	3.021	0.619	1.69	0.993	4.669	High	High	Not Found	Peak Found	Not Found	0.6276	0.675832
A0A0B4J1U7	Immunoglobulin heavy variable 6-1 OS=Homo sapiens OX=9606 GN=IGHV6-1 PE=3 SV=1	IGHV6-1	38	4	33	4	13.5	1.885	1.172	1.344	3.418	1.273	High	High	High	High	High	0.6255	0.431396
P05156	Complement factor I OS=Homo sapiens OX=9606 GN=CFI PE=1 SV=2	CFI	25	12	45	11	65.7	1.919	1.601	0.856	1.533	3.134	High	High	High	High	High	0.6251	0.344549
P0DMV8	Heat shock 70 kDa protein 1A OS=Homo sapiens OX=9606 GN=HSPA1A PE=1 SV=1	HSPA1A	39	25	92	17	70	0.951	1.387	1.076	1.993	1.65	High	High	High	High	High	0.6248	0.0578926
O75533	Splicing factor 3B subunit 1 OS=Homo sapiens OX=9606 GN=SF3B1 PE=1 SV=3	SF3B1	1	1	1	1	145.7	0.881	1.024	0.58	1.646	1.006	Peak Found	High	Peak Found	Peak Found	Peak Found	0.6247	0.200375
P11226	Mannose-binding protein C OS=Homo sapiens OX=9606 GN=MBL2 PE=1 SV=2	MBL2	27	6	56	6	26.1	1.673	0.948	1.567	3.179	1.295	High	High	High	High	High	0.6241	0.39401
P0DJI9	Serum amyloid A-2 protein OS=Homo sapiens OX=9606 GN=SAA2 PE=1 SV=1	SAA2	41	9	81	1	13.5	0.732	3.113	0.038	2.075		High	High	Peak Found	High	Not Found	0.6238
P33527	Multidrug resistance-associated protein 1 OS=Homo sapiens OX=9606 GN=ABCC1 PE=1 SV=3	ABCC1	3	5	5	5	171.5	2.237	1.651	0.42	2.004	2.607	Peak Found	Peak Found	Peak Found	Peak Found	Peak Found	0.6229	0.385503
Q96IG2	F-box/LRR-repeat protein 20 OS=Homo sapiens OX=9606 GN=FBXL20 PE=1 SV=2	FBXL20	6	3	3	3	48.4	1.721	1.336	1.475	0.967	3.884	Peak Found	High	Peak Found	Peak Found	Peak Found	0.6228	0.662019
Q15722	Leukotriene B4 receptor 1 OS=Homo sapiens OX=9606 GN=LTB4R PE=1 SV=2	LTB4R	16	4	13	4	37.5	0.14	0.747	1.372	2.146	0.274	Peak Found	High	High	High	High	0.6223	0.765339
Q16602	Calcitonin gene-related peptide type 1 receptor OS=Homo sapiens OX=9606 GN=CALCRL PE=1 SV=2	CALCRL	2	1	1	1	52.9		1.104	1.36	1.204	2.756	Not Found	Peak Found	Peak Found	Peak Found	Peak Found	0.6222	0.451131
P08603	Complement factor H OS=Homo sapiens OX=9606 GN=CFH PE=1 SV=4	CFH	47	50	254	48	139	2.012	1.107	1.263	1.484	3.219	High	High	High	High	High	0.6212	0.32418
Q5VVQ6	Ubiquitin thioesterase OTU1 OS=Homo sapiens OX=9606 GN=YOD1 PE=1 SV=1	YOD1	5	2	3	2	38.3	2.348	1.329	0.573	2.284		High	Peak Found	Peak Found	Peak Found	Not Found	0.6203
P01782	Immunoglobulin heavy variable 3-9 OS=Homo sapiens OX=9606 GN=IGHV3-9 PE=1 SV=2	IGHV3-9	58	7	77	4	12.9	1.769	1.338	1.102	2.078	2.454	High	High	High	High	High	0.6192	0.077991
Q9UBQ7	Glyoxylate reductase/hydroxypyruvate reductase OS=Homo sapiens OX=9606 GN=GRHPR PE=1 SV=1	GRHPR	12	4	4	4	35.6	0.855	0.678	1		1.364	Peak Found	Peak Found	Peak Found	Not Found	Peak Found	0.619
Q14005	Pro-interleukin-16 OS=Homo sapiens OX=9606 GN=IL16 PE=1 SV=4	IL16	1	2	2	2	141.7	0.387		0.907		1.049	Peak Found	Not Found	Peak Found	Not Found	Peak Found	0.6168
P55008	Allograft inflammatory factor 1 OS=Homo sapiens OX=9606 GN=AIF1 PE=1 SV=1	AIF1	12	2	7	2	16.7	0.087	1.244	0.523	1.002		Peak Found	High	High	High	Not Found	0.6168
P27361	Mitogen-activated protein kinase 3 OS=Homo sapiens OX=9606 GN=MAPK3 PE=1 SV=4	MAPK3	4	2	6	1	43.1	0.821	0.834	0.98	1.499	1.36	Peak Found	Peak Found	Peak Found	Peak Found	Peak Found	0.6144	0.00928025
Q9NZP8	Complement C1r subcomponent-like protein OS=Homo sapiens OX=9606 GN=C1RL PE=1 SV=2	C1RL	4	2	7	1	53.5	0.796	1.883	1.459	1.94	2.552	High	High	Peak Found	High	High	0.6141	0.216289
O14713	Integrin beta-1-binding protein 1 OS=Homo sapiens OX=9606 GN=ITGB1BP1 PE=1 SV=1	ITGB1BP1	6	1	4	1	21.8	0.922	2.139	0.468	2.121	1.714	High	High	Peak Found	High	Peak Found	0.6135	0.325452
Q86UD1	Out at first protein homolog OS=Homo sapiens OX=9606 GN=OAF PE=2 SV=1	OAF	7	2	13	2	30.7	0.991	1.811	1.131	2.138	2.145	High	High	High	High	High	0.6122	0.112544
Q9NRY6	Phospholipid scramblase 3 OS=Homo sapiens OX=9606 GN=PLSCR3 PE=1 SV=2	PLSCR3	5	2	8	2	31.6	2.013	1.462	0.705	2.466	2.088	High	High	High	High	High	0.6119	0.25057
A1A5B4	Anoctamin-9 OS=Homo sapiens OX=9606 GN=ANO9 PE=1 SV=3	ANO9	1	1	6	1	90.3	1.927	1.435	1.058	3.4	1.423	Peak Found	High	High	High	High	0.611	0.354594
A0AVT1	Ubiquitin-like modifier-activating enzyme 6 OS=Homo sapiens OX=9606 GN=UBA6 PE=1 SV=1	UBA6	4	5	5	5	117.9	0.559	2.045	0.173	1.757	1.277	Peak Found	Peak Found	Peak Found	Peak Found	Peak Found	0.6102	0.384031
P14543	Nidogen-1 OS=Homo sapiens OX=9606 GN=NID1 PE=1 SV=3	NID1	13	14	58	14	136.3	1.26	1.791	1.138	2.452	2.132	High	High	High	High	High	0.6092	0.0693934
Q14314	Fibroleukin OS=Homo sapiens OX=9606 GN=FGL2 PE=1 SV=1	FGL2	4	2	7	1	50.2		1.43		2.126	2.57	Not Found	Peak Found	Not Found	High	Peak Found	0.609
O95757	Heat shock 70 kDa protein 4L OS=Homo sapiens OX=9606 GN=HSPA4L PE=1 SV=3	HSPA4L	5	4	4	3	94.5	1.822	0.966	1.212	1.807	2.576	Peak Found	High	Peak Found	Peak Found	Peak Found	0.6084	0.155614
P07148	Fatty acid-binding protein, liver OS=Homo sapiens OX=9606 GN=FABP1 PE=1 SV=1	FABP1	8	1	3	1	14.2		1.5		1.678	3.256	Not Found	High	Not Found	Peak Found	High	0.608
Q14168	MAGUK p55 subfamily member 2 OS=Homo sapiens OX=9606 GN=MPP2 PE=1 SV=3	MPP2	1	1	1	1	64.5	1.452	1.752		2.637		Peak Found	High	Not Found	Peak Found	Not Found	0.6075
Q9UN37	Vacuolar protein sorting-associated protein 4A OS=Homo sapiens OX=9606 GN=VPS4A PE=1 SV=1	VPS4A	5	3	12	2	48.9	0.675	1.629	0.884	3.287	0.224	Peak Found	High	High	Peak Found	High	0.6053	0.900446
Q9BSA4	Protein tweety homolog 2 OS=Homo sapiens OX=9606 GN=TTYH2 PE=1 SV=3	TTYH2	3	2	2	2	58.7	0.945	1.834		1.521	3.077	Peak Found	High	Not Found	Peak Found	Peak Found	0.6044	0.412495
Q92734	Protein TFG OS=Homo sapiens OX=9606 GN=TFG PE=1 SV=2	TFG	13	4	15	4	43.4	0.818	0.8	1.988	2.655	1.334	High	High	High	High	High	0.6027	0.325465
Q96CN7	Isochorismatase domain-containing protein 1 OS=Homo sapiens OX=9606 GN=ISOC1 PE=1 SV=3	ISOC1	13	3	5	3	32.2	0.019	0.938	2.066	1.675		Peak Found	High	Peak Found	Peak Found	Not Found	0.6016
P32754	4-hydroxyphenylpyruvate dioxygenase OS=Homo sapiens OX=9606 GN=HPD PE=1 SV=2	HPD	2	1	1	1	44.9	1.169	1.032	0.603	1.533	1.576	Peak Found	High	Peak Found	Peak Found	Peak Found	0.6013	0.128383
P56192	Methionine--tRNA ligase, cytoplasmic OS=Homo sapiens OX=9606 GN=MARS1 PE=1 SV=2	MARS1	6	4	13	4	101.1	1.175	1.364	0.888	0.801	2.999	High	High	High	Peak Found	High	0.6012	0.579917
Q9UKV3	Apoptotic chromatin condensation inducer in the nucleus OS=Homo sapiens OX=9606 GN=ACIN1 PE=1 SV=2	ACIN1	2	3	4	3	151.8	1.183	1.368	1.46	1.348	3.104	Peak Found	Peak Found	High	Peak Found	Peak Found	0.6006	0.273732
Q9UKE5	TRAF2 and NCK-interacting protein kinase OS=Homo sapiens OX=9606 GN=TNIK PE=1 SV=1	TNIK	3	4	8	3	154.8	0.43	1.385	1.836	1.84	2.214	Not Found	Not Found	Peak Found	Not Found	Peak Found	0.6004	0.328631
P22102	Trifunctional purine biosynthetic protein adenosine-3 OS=Homo sapiens OX=9606 GN=GART PE=1 SV=1	GART	7	7	11	7	107.7	1.72	1.001	0.444	1.369	2.152	High	High	High	Peak Found	Peak Found	0.5993	0.324259
P05362	Intercellular adhesion molecule 1 OS=Homo sapiens OX=9606 GN=ICAM1 PE=1 SV=2	ICAM1	8	4	18	4	57.8	0.55	2.316	0.956	1.677	2.575	High	High	High	High	High	0.5992	0.322661
P24043	Laminin subunit alpha-2 OS=Homo sapiens OX=9606 GN=LAMA2 PE=1 SV=4	LAMA2	7	22	52	22	343.7	1.314	2.33	0.982	2.367	2.79	High	High	High	High	High	0.598	0.181937
P04440	HLA class II histocompatibility antigen, DP beta 1 chain OS=Homo sapiens OX=9606 GN=HLA-DPB1 PE=1 SV=1	HLA-DPB1	8	2	5	1	29.1		1.447	0.609	0.703	2.736	Not Found	High	High	Peak Found	Peak Found	0.5978	0.675908
P31327	Carbamoyl-phosphate synthase [ammonia], mitochondrial OS=Homo sapiens OX=9606 GN=CPS1 PE=1 SV=2	CPS1	3	6	11	5	164.8	3.62	0.634	1.006	3.165	2.702	High	High	High	High	High	0.5977	0.324437
A0A0A0MRZ8	Immunoglobulin kappa variable 3D-11 OS=Homo sapiens OX=9606 GN=IGKV3D-11 PE=3 SV=6	IGKV3D-11	35	9	74	1	12.6	2.654	1.455	0.77	2.539	2.904	High	High	High	High	High	0.5976	0.264152
P02751	Fibronectin OS=Homo sapiens OX=9606 GN=FN1 PE=1 SV=5	FN1	35	78	565	78	272.2	1.492	2.183	0.802	2.517	2.478	High	High	High	High	High	0.5975	0.212304
Q4G0F5	Vacuolar protein sorting-associated protein 26B OS=Homo sapiens OX=9606 GN=VPS26B PE=1 SV=2	VPS26B	8	3	3	3	39.1	2.152	1.617	0.861	2.377	2.792	Peak Found	Peak Found	Peak Found	Peak Found	Peak Found	0.5971	0.199987
P54920	Alpha-soluble NSF attachment protein OS=Homo sapiens OX=9606 GN=NAPA PE=1 SV=3	NAPA	36	9	24	9	33.2	2.488	1.324	0.657	1.785	3.212	High	High	High	High	High	0.5962	0.338889
Q14CX7	N-alpha-acetyltransferase 25, NatB auxiliary subunit OS=Homo sapiens OX=9606 GN=NAA25 PE=1 SV=1	NAA25	2	2	2	2	112.2	0.765	2.039		1.604	3.103	Peak Found	High	Not Found	Peak Found	Peak Found	0.5957	0.429697
O94886	CSC1-like protein 1 OS=Homo sapiens OX=9606 GN=TMEM63A PE=1 SV=3	TMEM63A	1	1	5	1	92.1	0.35	0.893	0.782	1.134		High	High	High	High	Not Found	0.5952
P01833	Polymeric immunoglobulin receptor OS=Homo sapiens OX=9606 GN=PIGR PE=1 SV=4	PIGR	24	19	106	19	83.2	0.889	1.848	1.179	2.226	2.166	High	High	High	High	High	0.5944	0.131892
P61026	Ras-related protein Rab-10 OS=Homo sapiens OX=9606 GN=RAB10 PE=1 SV=1	RAB10	48	10	55	5	22.5	0.442	1.43	0.335	1.33	1.147	High	High	High	High	High	0.594	0.295832
P22792	Carboxypeptidase N subunit 2 OS=Homo sapiens OX=9606 GN=CPN2 PE=1 SV=3	CPN2	14	7	39	7	60.5	2.39	1.32	0.901	2.925	2.259	High	High	High	High	High	0.593	0.213801
Q15555	Microtubule-associated protein RP/EB family member 2 OS=Homo sapiens OX=9606 GN=MAPRE2 PE=1 SV=1	MAPRE2	19	5	11	5	37	0.324	0.107	2.218	2.171	0.813	High	Peak Found	High	High	Peak Found	0.5918	0.412664
O95379	Tumor necrosis factor alpha-induced protein 8 OS=Homo sapiens OX=9606 GN=TNFAIP8 PE=1 SV=1	TNFAIP8	12	2	3	2	23	1.032	0.931	0.362	1.313	1.307	Peak Found	Peak Found	Peak Found	Peak Found	Peak Found	0.5916	0.24411
P15144	Aminopeptidase N OS=Homo sapiens OX=9606 GN=ANPEP PE=1 SV=4	ANPEP	26	25	122	25	109.5	1.262	1.693	0.935	2.251	2.151	High	High	High	High	High	0.5891	0.0865986
Q92930	Ras-related protein Rab-8B OS=Homo sapiens OX=9606 GN=RAB8B PE=1 SV=2	RAB8B	43	10	69	3	23.6	0.218	0.84	1.001	1.873	0.462	High	High	High	High	High	0.5879	0.586264
P61247	40S ribosomal protein S3a OS=Homo sapiens OX=9606 GN=RPS3A PE=1 SV=2	RPS3A	21	5	19	5	29.9	1.211	1.514	1.717	2.282	2.756	High	High	High	High	High	0.5878	0.0368734
P80108	Phosphatidylinositol-glycan-specific phospholipase D OS=Homo sapiens OX=9606 GN=GPLD1 PE=1 SV=3	GPLD1	14	11	56	11	92.3	1.846	0.951	1.429	2.393	2.435	High	High	High	High	High	0.5835	0.104586
P01706	Immunoglobulin lambda variable 2-11 OS=Homo sapiens OX=9606 GN=IGLV2-11 PE=1 SV=2	IGLV2-11	27	5	28	1	12.6	2.333	0.832	0.832	1.767	2.801	High	High	High	High	High	0.5833	0.271292
A0A0C4DH69	Immunoglobulin kappa variable 1-9 OS=Homo sapiens OX=9606 GN=IGKV1-9 PE=3 SV=1	IGKV1-9	27	8	60	1	12.7	2.043	1.315	0.697	1.829	2.806	Peak Found	High	Not Found	High	High	0.5832	0.254797
Q8NG11	Tetraspanin-14 OS=Homo sapiens OX=9606 GN=TSPAN14 PE=1 SV=1	TSPAN14	14	4	15	4	30.7	0.138	1.299	0.536	1.299	0.96	Peak Found	High	High	High	Peak Found	0.5823	0.371055
Q9Y5S9	RNA-binding protein 8A OS=Homo sapiens OX=9606 GN=RBM8A PE=1 SV=1	RBM8A	11	2	3	2	19.9	0.985	0.556	1.749	0.451	3.316	Peak Found	Peak Found	High	Peak Found	Peak Found	0.5822	0.817722
P36980	Complement factor H-related protein 2 OS=Homo sapiens OX=9606 GN=CFHR2 PE=1 SV=1	CFHR2	26	5	17	1	30.6	0.816	1.126	1.282	1.291	2.406	Peak Found	High	High	Peak Found	Peak Found	0.5814	0.175194
P01718	Immunoglobulin lambda variable 3-27 OS=Homo sapiens OX=9606 GN=IGLV3-27 PE=1 SV=2	IGLV3-27	45	6	38	4	12.2	1.674	1.429	0.726	1.996	2.396	High	High	High	High	High	0.5812	0.17447
Q99584	Protein S100-A13 OS=Homo sapiens OX=9606 GN=S100A13 PE=1 SV=1	S100A13	17	2	4	2	11.5	2.854	1.408	0.571	3.345	2.211	Peak Found	High	High	High	Peak Found	0.5799	0.327912
A0A0C4DH73	Immunoglobulin kappa variable 1-12 OS=Homo sapiens OX=9606 GN=IGKV1-12 PE=3 SV=1	IGKV1-12	35	9	63	2	12.6	1.379	1.571	1.04	1.198	3.391	High	High	High	High	High	0.5796	0.379574
Q9Y4E1	WASH complex subunit 2C OS=Homo sapiens OX=9606 GN=WASHC2C PE=1 SV=4	WASHC2C	2	2	2	2	144.8	1.882	1.608	0.35	2.048	2.372	Peak Found	Peak Found	Peak Found	Peak Found	Peak Found	0.5792	0.347949
P13611	Versican core protein OS=Homo sapiens OX=9606 GN=VCAN PE=1 SV=3	VCAN	5	19	124	19	372.6	0.7	2.028	1.345	2.342	2.348	High	High	High	High	High	0.579	0.209548
Q8TC07	TBC1 domain family member 15 OS=Homo sapiens OX=9606 GN=TBC1D15 PE=1 SV=2	TBC1D15	1	1	1	1	79.4	0.836	0.502	0.668	0.31	2.005	Peak Found	Peak Found	Peak Found	Peak Found	Peak Found	0.5777	0.813054
P09429	High mobility group protein B1 OS=Homo sapiens OX=9606 GN=HMGB1 PE=1 SV=3	HMGB1	12	2	5	2	24.9	0.421	0.397	0.548	0.789		High	Peak Found	High	High	Not Found	0.5771
P20338	Ras-related protein Rab-4A OS=Homo sapiens OX=9606 GN=RAB4A PE=1 SV=3	RAB4A	9	3	21	1	24.4	0.641	0.379	1.124	0.482	1.996	Peak Found	High	High	Peak Found	Peak Found	0.5768	0.579226
P51003	Poly(A) polymerase alpha OS=Homo sapiens OX=9606 GN=PAPOLA PE=1 SV=4	PAPOLA	2	1	6	1	82.8	2.688	1.382	0.585	3.042	2.348	High	High	High	High	High	0.5758	0.29891
P14384	Carboxypeptidase M OS=Homo sapiens OX=9606 GN=CPM PE=1 SV=2	CPM	8	4	11	4	50.5	0.099	1.893	0.823	2.159	1.101	Peak Found	High	High	High	High	0.5757	0.430231
Q969P0	Immunoglobulin superfamily member 8 OS=Homo sapiens OX=9606 GN=IGSF8 PE=1 SV=1	IGSF8	5	2	6	2	65	0.12	1.007	1.054	1.265		Peak Found	High	High	High	Not Found	0.5747
P62195	26S proteasome regulatory subunit 8 OS=Homo sapiens OX=9606 GN=PSMC5 PE=1 SV=1	PSMC5	8	2	4	2	45.6		0.724	0.778		1.307	High	High	High	Not Found	Peak Found	0.5746
P01763	Immunoglobulin heavy variable 3-48 OS=Homo sapiens OX=9606 GN=IGHV3-48 PE=1 SV=2	IGHV3-48	50	13	135	2	12.8	2.388	1.423	0.436	2.274	2.655	High	High	Peak Found	High	High	0.5744	0.323963
P04083	Annexin A1 OS=Homo sapiens OX=9606 GN=ANXA1 PE=1 SV=2	ANXA1	46	17	62	17	38.7	0.237	0.698	0.869	1.339	0.758	High	High	High	High	High	0.5735	0.327354
P20061	Transcobalamin-1 OS=Homo sapiens OX=9606 GN=TCN1 PE=1 SV=2	TCN1	2	1	2	1	48.2	0.707	0.949	1.658	2.435	1.423	Peak Found	Peak Found	High	Peak Found	Peak Found	0.5727	0.220559
P19827	Inter-alpha-trypsin inhibitor heavy chain H1 OS=Homo sapiens OX=9606 GN=ITIH1 PE=1 SV=3	ITIH1	21	14	99	14	101.3	0.959	1.6	0.902	1.977	2.061	High	High	High	High	High	0.5714	0.0856502
P12814	Alpha-actinin-1 OS=Homo sapiens OX=9606 GN=ACTN1 PE=1 SV=2	ACTN1	35	29	74	18	103	0.348	0.594	1.092	1.04	1.347	High	High	High	High	Peak Found	0.5681	0.225791
P38606	V-type proton ATPase catalytic subunit A OS=Homo sapiens OX=9606 GN=ATP6V1A PE=1 SV=2	ATP6V1A	7	5	11	5	68.3	0.909	0.882	1.925	2.405	1.96	Peak Found	High	High	High	Peak Found	0.5675	0.159176
Q01629	Interferon-induced transmembrane protein 2 OS=Homo sapiens OX=9606 GN=IFITM2 PE=1 SV=2	IFITM2	12	1	10	1	14.6	0.34	1.804	0.448	2.011	1.035	Peak Found	High	Peak Found	High	High	0.5673	0.344026
A0A0B4J1Y8	Immunoglobulin lambda variable 9-49 OS=Homo sapiens OX=9606 GN=IGLV9-49 PE=1 SV=1	IGLV9-49	14	2	10	2	13	2.661	0.425	1.033	1.116	3.726	High	High	High	High	High	0.5671	0.478435
O14964	Hepatocyte growth factor-regulated tyrosine kinase substrate OS=Homo sapiens OX=9606 GN=HGS PE=1 SV=1	HGS	4	3	3	3	86.1	0.283	0.639	1.164	1.267	1.189	Peak Found	Peak Found	Peak Found	Peak Found	Peak Found	0.5662	0.264851
P23458	Tyrosine-protein kinase JAK1 OS=Homo sapiens OX=9606 GN=JAK1 PE=1 SV=2	JAK1	7	8	17	6	133.2	0.224	1.578	0.876	1.06	2.093	Peak Found	High	High	High	Peak Found	0.5662	0.390537
O60645	Exocyst complex component 3 OS=Homo sapiens OX=9606 GN=EXOC3 PE=1 SV=3	EXOC3	4	3	3	3	85.5	1.179	1.284	1.35	1.088	3.411	Peak Found	Peak Found	Peak Found	Peak Found	Peak Found	0.565	0.40221
P55268	Laminin subunit beta-2 OS=Homo sapiens OX=9606 GN=LAMB2 PE=1 SV=2	LAMB2	1	3	9	2	195.9	1.182	1.465	0.793	2.326	1.734	Peak Found	High	High	High	High	0.5649	0.104529
Q96RW7	Hemicentin-1 OS=Homo sapiens OX=9606 GN=HMCN1 PE=1 SV=2	HMCN1	5	22	55	22	613	1.764	1.814	0.875	2.52	2.737	High	High	High	High	High	0.5647	0.137813
P80188	Neutrophil gelatinase-associated lipocalin OS=Homo sapiens OX=9606 GN=LCN2 PE=1 SV=2	LCN2	20	3	7	3	22.6	0.245	0.261	2.135	2.095	1.026	Peak Found	Peak Found	High	High	High	0.5641	0.353778
Q14126	Desmoglein-2 OS=Homo sapiens OX=9606 GN=DSG2 PE=1 SV=2	DSG2	2	3	8	3	122.2	1.466	1.657	0.971	1.926	2.928	High	High	High	High	High	0.5623	0.112929
A0A087WSX0	Immunoglobulin lambda variable 5-45 OS=Homo sapiens OX=9606 GN=IGLV5-45 PE=3 SV=1	IGLV5-45	21	3	16	3	13.2	3.039	0.977	0.398	4.287	0.957	High	High	High	High	High	0.5611	0.539988
Q9Y2V2	Calcium-regulated heat-stable protein 1 OS=Homo sapiens OX=9606 GN=CARHSP1 PE=1 SV=2	CARHSP1	32	2	3	2	15.9	1.231	0.353	0.991	1.53		High	High	Peak Found	Peak Found	Not Found	0.561
P17813	Endoglin OS=Homo sapiens OX=9606 GN=ENG PE=1 SV=2	ENG	7	4	8	4	70.5	1.347	1.908	0.647	2.043	2.597	High	High	Peak Found	High	High	0.5606	0.212451
Q9Y6C2	EMILIN-1 OS=Homo sapiens OX=9606 GN=EMILIN1 PE=1 SV=3	EMILIN1	13	11	25	11	106.6	1.372	0.722	1.294	1.86	2.178	High	High	High	High	High	0.5594	0.107385
Q86WV1	Src kinase-associated phosphoprotein 1 OS=Homo sapiens OX=9606 GN=SKAP1 PE=1 SV=3	SKAP1	9	3	4	3	41.4	2.008	0.972	0.787	0.469	4.023	Peak Found	Peak Found	High	Peak Found	Peak Found	0.5591	0.855712
A0A0B4J1Y9	Immunoglobulin heavy variable 3-72 OS=Homo sapiens OX=9606 GN=IGHV3-72 PE=3 SV=1	IGHV3-72	42	11	138	2	13.2	1.534	1.314	1.085	2.19	2.506	High	High	High	High	High	0.5583	0.0237729
P51692	Signal transducer and activator of transcription 5B OS=Homo sapiens OX=9606 GN=STAT5B PE=1 SV=2	STAT5B	5	5	11	5	89.8	2.414	0.807	0.9	2.491	2.432	Peak Found	High	High	High	Peak Found	0.5581	0.210991
Q96KN2	Beta-Ala-His dipeptidase OS=Homo sapiens OX=9606 GN=CNDP1 PE=1 SV=4	CNDP1	13	6	26	6	56.7	2.015	1.665	0.798	2.581	2.796	High	High	High	High	High	0.5552	0.168969
P05109	Protein S100-A8 OS=Homo sapiens OX=9606 GN=S100A8 PE=1 SV=1	S100A8	48	9	53	9	10.8	0.134	0.574	0.75	1.462	0.29	High	High	High	High	High	0.5548	0.60906
P07358	Complement component C8 beta chain OS=Homo sapiens OX=9606 GN=C8B PE=1 SV=3	C8B	12	6	21	6	67	2.439	0.95	0.884	2.046	3.089	High	High	High	High	High	0.5548	0.225756
Q8NBJ4	Golgi membrane protein 1 OS=Homo sapiens OX=9606 GN=GOLM1 PE=1 SV=1	GOLM1	26	11	27	11	45.3	1.214	2.832	0.187	5.046	0.049	High	High	High	High	Peak Found	0.5539	0.802041
P51884	Lumican OS=Homo sapiens OX=9606 GN=LUM PE=1 SV=2	LUM	9	3	7	3	38.4	1.971	1.955	0.572	0.98	4.434	Peak Found	High	High	High	High	0.5539	0.585433
P30622	CAP-Gly domain-containing linker protein 1 OS=Homo sapiens OX=9606 GN=CLIP1 PE=1 SV=2	CLIP1	3	4	18	4	162.1	2.449	1.428	1.136	2.306	3.729	High	High	High	High	High	0.5538	0.171488
Q86SQ4	Adhesion G-protein coupled receptor G6 OS=Homo sapiens OX=9606 GN=ADGRG6 PE=1 SV=3	ADGRG6	3	3	13	3	136.6	2.362	1.834	0.723	2.81	3.115	High	High	High	High	High	0.5535	0.228148
P55786	Puromycin-sensitive aminopeptidase OS=Homo sapiens OX=9606 GN=NPEPPS PE=1 SV=2	NPEPPS	12	11	21	11	103.2	0.997	1.532	1.148	2.27	2.172	High	High	High	High	High	0.5519	0.0337649
P24821	Tenascin OS=Homo sapiens OX=9606 GN=TNC PE=1 SV=3	TNC	17	32	234	32	240.7	2.403	1.758	0.749	2.691	3.24	High	High	High	High	High	0.5519	0.222198
Q13618	Cullin-3 OS=Homo sapiens OX=9606 GN=CUL3 PE=1 SV=2	CUL3	2	2	3	2	88.9	0.835	1.765	1.37	1.221	3.576	Peak Found	High	Peak Found	Peak Found	Peak Found	0.5517	0.381066
O15067	Phosphoribosylformylglycinamidine synthase OS=Homo sapiens OX=9606 GN=PFAS PE=1 SV=4	PFAS	7	7	13	7	144.6	0.864	0.385	2.716	0.8	3.995	High	High	High	Peak Found	High	0.5513	0.562022
P60842	Eukaryotic initiation factor 4A-I OS=Homo sapiens OX=9606 GN=EIF4A1 PE=1 SV=1	EIF4A1	30	13	30	5	46.1	1.442	0.946	1.248	0.6	3.799	High	High	High	High	Peak Found	0.551	0.761557
Q14152	Eukaryotic translation initiation factor 3 subunit A OS=Homo sapiens OX=9606 GN=EIF3A PE=1 SV=1	EIF3A	4	7	9	7	166.5	0.973	2.537	0.985	2.138	3.303	High	High	High	High	Peak Found	0.5508	0.219893
O00506	Serine/threonine-protein kinase 25 OS=Homo sapiens OX=9606 GN=STK25 PE=1 SV=1	STK25	4	2	3	1	48.1		1.917	0.622	1.564	3.056	Not Found	High	Peak Found	High	Peak Found	0.5496	0.40024
O60841	Eukaryotic translation initiation factor 5B OS=Homo sapiens OX=9606 GN=EIF5B PE=1 SV=4	EIF5B	3	3	5	3	138.7	0.94	1.754	0.912	2.142	2.238	High	High	High	Peak Found	Peak Found	0.5489	0.100336
Q9BYG0	Lactosylceramide 1,3-N-acetyl-beta-D-glucosaminyltransferase OS=Homo sapiens OX=9606 GN=B3GNT5 PE=1 SV=1	B3GNT5	7	2	2	2	44	2.65	1.153		2.895	4.047	Peak Found	Peak Found	Not Found	Peak Found	High	0.5478	0.272799
Q9BS26	Endoplasmic reticulum resident protein 44 OS=Homo sapiens OX=9606 GN=ERP44 PE=1 SV=1	ERP44	12	5	15	5	46.9	0.122	1.057	1.759	1.426	2.155	Peak Found	High	High	High	High	0.547	0.395384
O95994	Anterior gradient protein 2 homolog OS=Homo sapiens OX=9606 GN=AGR2 PE=1 SV=1	AGR2	10	2	3	1	20		1.111		2.652	1.418	Not Found	Peak Found	Not Found	High	Peak Found	0.5459
Q9NTX5	Ethylmalonyl-CoA decarboxylase OS=Homo sapiens OX=9606 GN=ECHDC1 PE=1 SV=2	ECHDC1	3	1	3	1	33.7	0.431	2.63	0.277	2.584	1.495	Peak Found	High	Peak Found	High	Peak Found	0.5456	0.328437
P31151	Protein S100-A7 OS=Homo sapiens OX=9606 GN=S100A7 PE=1 SV=4	S100A7	34	4	26	4	11.5	0.979	0.499	2.743	3.063	2.095	High	High	High	High	High	0.5456	0.293735
P61006	Ras-related protein Rab-8A OS=Homo sapiens OX=9606 GN=RAB8A PE=1 SV=1	RAB8A	43	10	61	2	23.7	0.196	1.373	0.92	2.052	0.997	Peak Found	High	Peak Found	Peak Found	Peak Found	0.5442	0.385351
P14317	Hematopoietic lineage cell-specific protein OS=Homo sapiens OX=9606 GN=HCLS1 PE=1 SV=3	HCLS1	20	8	20	8	54	0.69	0.702	1.066	1.58	1.433	High	High	High	High	Peak Found	0.5439	0.0437219
P06312	Immunoglobulin kappa variable 4-1 OS=Homo sapiens OX=9606 GN=IGKV4-1 PE=1 SV=1	IGKV4-1	45	10	77	9	13.4	1.904	1.438	0.447	2.877	1.77	High	High	High	High	High	0.5436	0.30229
P02760	Protein AMBP OS=Homo sapiens OX=9606 GN=AMBP PE=1 SV=1	AMBP	33	10	49	10	39	2.266	0.687	0.897	3.222	1.5	High	High	High	High	High	0.5436	0.304183
P12830	Cadherin-1 OS=Homo sapiens OX=9606 GN=CDH1 PE=1 SV=3	CDH1	6	6	17	6	97.4	1.516	0.847	1.736	1.857	3.206	High	High	High	High	High	0.5397	0.171824
Q9Y6E0	Serine/threonine-protein kinase 24 OS=Homo sapiens OX=9606 GN=STK24 PE=1 SV=1	STK24	19	8	19	3	49.3	2.251	0.176	0.598	2.019	1.721	High	High	Peak Found	Peak Found	Peak Found	0.5392	0.330524
P00734	Prothrombin OS=Homo sapiens OX=9606 GN=F2 PE=1 SV=2	F2	42	21	88	21	70	1.243	0.9	1.708	1.531	3.231	High	High	High	High	High	0.5391	0.2098
A0A0B4J1X8	Immunoglobulin heavy variable 3-43 OS=Homo sapiens OX=9606 GN=IGHV3-43 PE=3 SV=1	IGHV3-43	36	8	38	2	13.1	1.759	1.957	0.73	1.781	3.729	Peak Found	High	High	High	High	0.5379	0.281671
Q14204	Cytoplasmic dynein 1 heavy chain 1 OS=Homo sapiens OX=9606 GN=DYNC1H1 PE=1 SV=5	DYNC1H1	4	20	31	20	532.1	1.238	0.786	2.186	1.479	3.743	High	High	High	High	High	0.5375	0.32583
P07766	T-cell surface glycoprotein CD3 epsilon chain OS=Homo sapiens OX=9606 GN=CD3E PE=1 SV=2	CD3E	19	3	5	3	23.1		0.635		1.184		Not Found	High	Not Found	High	Not Found	0.5363
Q00765	Receptor expression-enhancing protein 5 OS=Homo sapiens OX=9606 GN=REEP5 PE=1 SV=3	REEP5	10	2	3	2	21.5	1.282	1.033	0.857	2.171	1.774	Peak Found	High	Peak Found	Peak Found	Peak Found	0.536	0.0328554
Q6PCB8	Embigin OS=Homo sapiens OX=9606 GN=EMB PE=1 SV=1	EMB	12	4	8	4	36.9	0.632	0.809	0.393	0.634	1.648	Peak Found	High	High	Peak Found	Peak Found	0.5358	0.30301
P12259	Coagulation factor V OS=Homo sapiens OX=9606 GN=F5 PE=1 SV=4	F5	13	26	133	26	251.5	1.724	0.597	1.735	2.034	3.013	High	High	High	High	High	0.5358	0.234457
Q02817	Mucin-2 OS=Homo sapiens OX=9606 GN=MUC2 PE=1 SV=2	MUC2	2	11	47	10	540	1.687	2.05	0.699	1.845	3.68	High	High	High	High	High	0.5353	0.275548
Q96RT1	Erbin OS=Homo sapiens OX=9606 GN=ERBIN PE=1 SV=2	ERBIN	7	10	19	10	158.2	0.793	0.858	1.424	3.461	0.393	Peak Found	High	High	Peak Found	Peak Found	0.5319	0.858158
P04278	Sex hormone-binding globulin OS=Homo sapiens OX=9606 GN=SHBG PE=1 SV=2	SHBG	9	4	13	4	43.8	1.975	2.395	0.554	1.196	4.994	High	High	High	High	High	0.5303	0.524461
Q9BXW6	Oxysterol-binding protein-related protein 1 OS=Homo sapiens OX=9606 GN=OSBPL1A PE=1 SV=2	OSBPL1A	3	3	3	3	108.4			0.712	1.345		Not Found	Not Found	Peak Found	Peak Found	Not Found	0.5294
O00391	Sulfhydryl oxidase 1 OS=Homo sapiens OX=9606 GN=QSOX1 PE=1 SV=3	QSOX1	9	6	21	6	82.5	1.961	2.073	0.525	1.697	4.046	High	High	High	High	High	0.5292	0.36284
O43866	CD5 antigen-like OS=Homo sapiens OX=9606 GN=CD5L PE=1 SV=1	CD5L	41	12	147	12	38.1	2.196	1.077	0.824	2.497	2.677	High	High	High	High	High	0.5279	0.150355
B5ME19	Eukaryotic translation initiation factor 3 subunit C-like protein OS=Homo sapiens OX=9606 GN=EIF3CL PE=1 SV=1	EIF3CL	6	5	8	5	105.4	2.567	1.376	0.7	2.874	3.003	Peak Found	High	Peak Found	Peak Found	Peak Found	0.5267	0.207711
O95630	STAM-binding protein OS=Homo sapiens OX=9606 GN=STAMBP PE=1 SV=1	STAMBP	4	2	5	2	48	1.278		0.465		1.658	Peak Found	High	High	Not Found	Peak Found	0.5256
P02788	Lactotransferrin OS=Homo sapiens OX=9606 GN=LTF PE=1 SV=6	LTF	26	17	44	17	78.1	0.537	0.235	2.41	2.761	1.284	High	High	High	High	High	0.5244	0.346725
Q9C075	Keratin, type I cytoskeletal 23 OS=Homo sapiens OX=9606 GN=KRT23 PE=1 SV=2	KRT23	9	6	21	3	48.1	2.487	1.3		2.797	4.431	High	High	Not Found	High	High	0.5239	0.233169
Q99598	Translin-associated protein X OS=Homo sapiens OX=9606 GN=TSNAX PE=1 SV=1	TSNAX	8	2	4	2	33.1	0.48	1.377	1.01	2.789	0.868	Peak Found	High	High	Peak Found	Peak Found	0.5227	0.402807
P28062	Proteasome subunit beta type-8 OS=Homo sapiens OX=9606 GN=PSMB8 PE=1 SV=3	PSMB8	13	4	5	4	30.3	0.647	0.468	0.784	1.366	1.061	Peak Found	High	Peak Found	Peak Found	Peak Found	0.5216	0.0541934
P05062	Fructose-bisphosphate aldolase B OS=Homo sapiens OX=9606 GN=ALDOB PE=1 SV=2	ALDOB	5	2	3	1	39.4	1.061	1.628		2.582		Peak Found	High	Not Found	High	Not Found	0.5207
Q8IWL2	Pulmonary surfactant-associated protein A1 OS=Homo sapiens OX=9606 GN=SFTPA1 PE=1 SV=2	SFTPA1	16	4	10	4	26.2	0.312	0.77	1.786	1.325	2.357	Peak Found	High	High	High	Peak Found	0.5193	0.30209
Q16181	Septin-7 OS=Homo sapiens OX=9606 GN=SEPTIN7 PE=1 SV=2	SEPTIN7	27	12	20	12	50.6	0.045	0.157	0.995	0.111	1.426	Peak Found	High	High	Peak Found	Peak Found	0.5192	0.659687
P53041	Serine/threonine-protein phosphatase 5 OS=Homo sapiens OX=9606 GN=PPP5C PE=1 SV=1	PPP5C	5	3	3	3	56.8	1.094	0.565	0.954	1.678		Peak Found	Peak Found	Peak Found	Peak Found	Not Found	0.5191
Q9NRV9	Heme-binding protein 1 OS=Homo sapiens OX=9606 GN=HEBP1 PE=1 SV=1	HEBP1	15	3	13	3	21.1	2.108	0.883	0.528	2.064	2.456	High	High	High	High	High	0.519	0.21776
P28906	Hematopoietic progenitor cell antigen CD34 OS=Homo sapiens OX=9606 GN=CD34 PE=1 SV=2	CD34	8	3	14	3	40.7	1.321	1.773	1.094	3.955	1.433	High	High	High	High	High	0.5182	0.278586
O60234	Glia maturation factor gamma OS=Homo sapiens OX=9606 GN=GMFG PE=1 SV=1	GMFG	28	5	18	4	16.8	1.323	1.144	1.291	2.349	2.52	High	High	High	High	High	0.5145	0.00186475
A0A0C4DH29	Immunoglobulin heavy variable 1-3 OS=Homo sapiens OX=9606 GN=IGHV1-3 PE=3 SV=1	IGHV1-3	41	10	101	1	13	2.168	1.332	0.923	2.857	2.88	High	High	Peak Found	Peak Found	Not Found	0.514	0.107252
Q9Y696	Chloride intracellular channel protein 4 OS=Homo sapiens OX=9606 GN=CLIC4 PE=1 SV=4	CLIC4	11	3	8	3	28.8	1.015	0.387	1.261	2.084	1.371	Peak Found	High	High	High	Peak Found	0.5138	0.221945
P25445	Tumor necrosis factor receptor superfamily member 6 OS=Homo sapiens OX=9606 GN=FAS PE=1 SV=1	FAS	9	3	8	3	37.7	0.466	1.931	0.489	2.001	1.745	Peak Found	High	High	High	Peak Found	0.5136	0.233342
P00747	Plasminogen OS=Homo sapiens OX=9606 GN=PLG PE=1 SV=2	PLG	48	28	148	27	90.5	2.368	1.221	0.929	1.792	4.079	High	High	High	High	High	0.513	0.253314
P07357	Complement component C8 alpha chain OS=Homo sapiens OX=9606 GN=C8A PE=1 SV=2	C8A	19	8	43	8	65.1	2.063	1.464	0.852	1.811	3.883	High	High	High	High	High	0.5127	0.228276
P19012	Keratin, type I cytoskeletal 15 OS=Homo sapiens OX=9606 GN=KRT15 PE=1 SV=3	KRT15	22	15	146	1	49.2	2.361	0.557	1.591	2.021	3.848	High	Peak Found	High	High	High	0.5122	0.288584
P02749	Beta-2-glycoprotein 1 OS=Homo sapiens OX=9606 GN=APOH PE=1 SV=3	APOH	45	15	81	15	38.3	1.531	0.746	1.404	1.584	3.21	High	High	High	High	High	0.5119	0.194264
Q658P3	Metalloreductase STEAP3 OS=Homo sapiens OX=9606 GN=STEAP3 PE=1 SV=2	STEAP3	12	5	19	5	54.6	0.721	0.563	1.639	1.45	2.362	High	High	High	High	High	0.5112	0.19713
P61952	Guanine nucleotide-binding protein G(I)/G(S)/G(O) subunit gamma-11 OS=Homo sapiens OX=9606 GN=GNG11 PE=1 SV=1	GNG11	21	2	10	2	8.5	1.079	1.472	1.4	1.37	3.797	High	High	High	High	High	0.5098	0.257
Q00341	Vigilin OS=Homo sapiens OX=9606 GN=HDLBP PE=1 SV=2	HDLBP	4	3	7	3	141.4	1.281	1.795	0.886	4.873	0.314	High	High	High	Peak Found	High	0.5092	0.982915
P22735	Protein-glutamine gamma-glutamyltransferase K OS=Homo sapiens OX=9606 GN=TGM1 PE=1 SV=4	TGM1	10	8	21	8	89.7	1.277	0.89	1.91	1.652	3.687	High	High	High	High	High	0.5091	0.216275
Q15582	Transforming growth factor-beta-induced protein ig-h3 OS=Homo sapiens OX=9606 GN=TGFBI PE=1 SV=1	TGFBI	8	5	29	5	74.6	1.538	1.527	1.186	3.068	2.501	High	High	High	High	High	0.5089	0.0149533
Q13576	Ras GTPase-activating-like protein IQGAP2 OS=Homo sapiens OX=9606 GN=IQGAP2 PE=1 SV=4	IQGAP2	14	25	42	23	180.5	0.376	1.654	0.863	1.571	2.228	High	High	High	High	High	0.5077	0.238748
Q9NP59	Solute carrier family 40 member 1 OS=Homo sapiens OX=9606 GN=SLC40A1 PE=1 SV=1	SLC40A1	2	1	5	1	62.5	1.405	1.185	0.894	1.239	3.336	High	High	Peak Found	High	High	0.5077	0.250833
Q9UK55	Protein Z-dependent protease inhibitor OS=Homo sapiens OX=9606 GN=SERPINA10 PE=1 SV=1	SERPINA10	6	3	12	3	50.7	1.504	1.958	0.753	2.356	3.201	High	High	High	High	High	0.5057	0.148648
Q9NQ79	Cartilage acidic protein 1 OS=Homo sapiens OX=9606 GN=CRTAC1 PE=1 SV=2	CRTAC1	5	4	11	4	71.4	1.278	0.974	1.674	2.265	2.922	High	High	High	High	High	0.5046	0.0516863
P46439	Glutathione S-transferase Mu 5 OS=Homo sapiens OX=9606 GN=GSTM5 PE=1 SV=3	GSTM5	11	3	6	3	25.7	0.657	2.347	1.408	4.318	1.531	Peak Found	High	High	Peak Found	Peak Found	0.5029	0.345544
O14791	Apolipoprotein L1 OS=Homo sapiens OX=9606 GN=APOL1 PE=1 SV=5	APOL1	25	12	95	12	43.9	1.564	1.407	0.957	2.263	2.951	High	High	High	High	High	0.5022	0.0479568
P42338	Phosphatidylinositol 4,5-bisphosphate 3-kinase catalytic subunit beta isoform OS=Homo sapiens OX=9606 GN=PIK3CB PE=1 SV=1	PIK3CB	1	1	1	1	122.7	1				1.992	Peak Found	Not Found	Not Found	Not Found	Peak Found	0.502
Q9UPT5	Exocyst complex component 7 OS=Homo sapiens OX=9606 GN=EXOC7 PE=1 SV=3	EXOC7	3	2	2	2	83.3		0.554			1.105	Not Found	Peak Found	Not Found	Not Found	Peak Found	0.5014
P03952	Plasma kallikrein OS=Homo sapiens OX=9606 GN=KLKB1 PE=1 SV=1	KLKB1	14	10	37	8	71.3	1.871	1.52	1.111	2.587	3.41	High	High	High	High	High	0.5005	0.0496922
Q86U42	Polyadenylate-binding protein 2 OS=Homo sapiens OX=9606 GN=PABPN1 PE=1 SV=3	PABPN1	14	3	5	3	32.7	0.923	0.82	2.751	0.786	5.201	Peak Found	High	High	Peak Found	Peak Found	0.5004	0.630969
Q9NRQ2	Phospholipid scramblase 4 OS=Homo sapiens OX=9606 GN=PLSCR4 PE=1 SV=2	PLSCR4	3	1	1	1	37	2.048	2.014	0.722	2.955	3.424	High	Peak Found	Peak Found	Peak Found	Peak Found	0.5	0.175023
P26927	Hepatocyte growth factor-like protein OS=Homo sapiens OX=9606 GN=MST1 PE=1 SV=2	MST1	6	4	17	4	80.3	2.211	1.346	0.86	0.679		High	High	Peak Found	High	Not Found	2.1684
A6NC98	Coiled-coil domain-containing protein 88B OS=Homo sapiens OX=9606 GN=CCDC88B PE=1 SV=1	CCDC88B	1	2	3	2	164.7	0.118	0.328	0.305	0.116		Peak Found	High	Peak Found	Peak Found	Not Found	2.158
P02763	Alpha-1-acid glycoprotein 1 OS=Homo sapiens OX=9606 GN=ORM1 PE=1 SV=1	ORM1	25	7	80	6	23.5	1.243	1.305	1.079	1.746	3.114	High	High	High	High	High	0.4975	0.0626664
O14732	Inositol monophosphatase 2 OS=Homo sapiens OX=9606 GN=IMPA2 PE=1 SV=1	IMPA2	8	2	3	2	31.3			1.765	0.241	1.4	Not Found	Not Found	Peak Found	Peak Found	High	2.1511
Q7KZI7	Serine/threonine-protein kinase MARK2 OS=Homo sapiens OX=9606 GN=MARK2 PE=1 SV=2	MARK2	6	4	6	4	87.9	1.446	1.081	1.675	3.89	1.752	Peak Found	High	High	Peak Found	Peak Found	0.4965	0.157357
Q9H3Z4	DnaJ homolog subfamily C member 5 OS=Homo sapiens OX=9606 GN=DNAJC5 PE=1 SV=1	DNAJC5	7	1	6	1	22.1	0.183	1.542	0.549	0.355		Peak Found	High	High	High	Not Found	2.1352
O14818	Proteasome subunit alpha type-7 OS=Homo sapiens OX=9606 GN=PSMA7 PE=1 SV=1	PSMA7	22	5	18	5	27.9	1.392	0.913	1.25	0.621	0.499	High	High	High	High	High	2.1161	0.0270406
A0A075B6S2	Immunoglobulin kappa variable 2D-29 OS=Homo sapiens OX=9606 GN=IGKV2D-29 PE=3 SV=1	IGKV2D-29	40	9	87	2	13.1	2.016	1.473	0.751	3.304	2.469	High	High	High	High	High	0.4896	0.139576
A0A0J9YX35	Immunoglobulin heavy variable 3-64D OS=Homo sapiens OX=9606 GN=IGHV3-64D PE=3 SV=1	IGHV3-64D	44	14	107	2	12.8	1.934	1.12	0.716	3.484	1.654	High	High	High	High	High	0.4892	0.21349
Q15059	Bromodomain-containing protein 3 OS=Homo sapiens OX=9606 GN=BRD3 PE=1 SV=1	BRD3	1	1	1	1	79.5	3.587	0.318		0.22	7.767	High	Peak Found	Not Found	Peak Found	Peak Found	0.4889	0.933836
Q9Y4G6	Talin-2 OS=Homo sapiens OX=9606 GN=TLN2 PE=1 SV=4	TLN2	4	10	37	1	271.4	3.11	1.143	0.654	0.781		Peak Found	Peak Found	High	Peak Found	Not Found	2.0943
P43490	Nicotinamide phosphoribosyltransferase OS=Homo sapiens OX=9606 GN=NAMPT PE=1 SV=1	NAMPT	10	3	6	3	55.5	0.207	1.628	1.015	1.354	2.546	High	High	High	Peak Found	Peak Found	0.4872	0.328674
P09326	CD48 antigen OS=Homo sapiens OX=9606 GN=CD48 PE=1 SV=2	CD48	18	4	20	4	27.7	0.541	1.517	0.839	2.283	1.686	High	High	High	High	High	0.4866	0.141172
P53985	Monocarboxylate transporter 1 OS=Homo sapiens OX=9606 GN=SLC16A1 PE=1 SV=3	SLC16A1	2	1	1	1	53.9		1.852		0.888		Not Found	High	Not Found	Peak Found	Not Found	2.0856
P30566	Adenylosuccinate lyase OS=Homo sapiens OX=9606 GN=ADSL PE=1 SV=2	ADSL	7	3	5	3	54.9	1.634	0.435	1.331	2.588	2.087	High	Peak Found	High	Peak Found	Peak Found	0.4848	0.206837
P23396	40S ribosomal protein S3 OS=Homo sapiens OX=9606 GN=RPS3 PE=1 SV=2	RPS3	36	10	23	10	26.7	1.198	1.376	1.635	0.727	0.635	High	High	High	High	High	2.0602	0.0109038
P33241	Lymphocyte-specific protein 1 OS=Homo sapiens OX=9606 GN=LSP1 PE=1 SV=1	LSP1	12	3	5	3	37.2	0.756	1.454	0.289	1.966	1.475	Peak Found	High	Peak Found	High	Peak Found	0.4842	0.233781
P01009	Alpha-1-antitrypsin OS=Homo sapiens OX=9606 GN=SERPINA1 PE=1 SV=3	SERPINA1	46	29	189	29	46.7	1.298	1.535	1.076	1.786	3.596	High	High	High	High	High	0.4842	0.104047
Q9UNH7	Sorting nexin-6 OS=Homo sapiens OX=9606 GN=SNX6 PE=1 SV=1	SNX6	13	6	9	5	46.6	0.861	1.208	0.273	1.333	1.899	Peak Found	Peak Found	High	High	Peak Found	0.4831	0.234513
P30419	Glycylpeptide N-tetradecanoyltransferase 1 OS=Homo sapiens OX=9606 GN=NMT1 PE=1 SV=2	NMT1	4	2	3	2	56.8	2.168	1.247	1.039	3.021	3.144	High	Peak Found	Peak Found	Peak Found	Peak Found	0.4816	0.0717616
Q9BQ61	Telomerase RNA component interacting RNase OS=Homo sapiens OX=9606 GN=TRIR PE=1 SV=1	TRIR	5	1	1	1	18.4	1.811	1.001		1.401	4.441	Peak Found	Peak Found	Not Found	Peak Found	Peak Found	0.4813	0.442093
P02741	C-reactive protein OS=Homo sapiens OX=9606 GN=CRP PE=1 SV=1	CRP	4	1	6	1	25	1.065	3.732	0.27	0.822		High	High	High	High	High	2.0547
O75663	TIP41-like protein OS=Homo sapiens OX=9606 GN=TIPRL PE=1 SV=2	TIPRL	12	3	5	3	31.4		1.304	0.765	1.86	2.449	Not Found	High	Peak Found	High	Peak Found	0.4802	0.127049
P01011	Alpha-1-antichymotrypsin OS=Homo sapiens OX=9606 GN=SERPINA3 PE=1 SV=2	SERPINA3	31	15	91	15	47.6	1.732	1.697	0.732	2.043	3.743	High	High	High	High	High	0.4794	0.174762
P19474	E3 ubiquitin-protein ligase TRIM21 OS=Homo sapiens OX=9606 GN=TRIM21 PE=1 SV=1	TRIM21	2	1	1	1	54.1	0.298	0.297	0.587	0.192		Peak Found	Peak Found	Peak Found	Peak Found	Not Found	2.0521
Q6Y7W6	GRB10-interacting GYF protein 2 OS=Homo sapiens OX=9606 GN=GIGYF2 PE=1 SV=1	GIGYF2	1	1	8	1	150	0.727	1.359	2.1	3.662	2.193	High	High	High	High	High	0.4766	0.16793
Q9HCU0	Endosialin OS=Homo sapiens OX=9606 GN=CD248 PE=1 SV=1	CD248	1	1	1	1	80.8		0.899	1.519	2.194	2.88	Not Found	Peak Found	Peak Found	High	Peak Found	0.4765	0.122113
P78559	Microtubule-associated protein 1A OS=Homo sapiens OX=9606 GN=MAP1A PE=1 SV=6	MAP1A	1	2	6	2	305.3	0.514	0.726	1.849	0.813	3.522	High	High	Peak Found	Peak Found	High	0.475	0.442579
Q14156	Protein EFR3 homolog A OS=Homo sapiens OX=9606 GN=EFR3A PE=1 SV=2	EFR3A	8	7	11	7	92.9	0.856	0.677	0.968	1.304	2.21	Peak Found	High	High	Peak Found	Peak Found	0.4745	0.056577
P19971	Thymidine phosphorylase OS=Homo sapiens OX=9606 GN=TYMP PE=1 SV=2	TYMP	7	3	6	3	49.9	0.716	1.092	1.893	0.602		Peak Found	High	High	High	Not Found	2.0493
P23469	Receptor-type tyrosine-protein phosphatase epsilon OS=Homo sapiens OX=9606 GN=PTPRE PE=1 SV=1	PTPRE	3	3	4	1	80.6		0.798	0.533	0.327		Not Found	High	Peak Found	Peak Found	Not Found	2.0352
P50402	Emerin OS=Homo sapiens OX=9606 GN=EMD PE=1 SV=1	EMD	7	2	2	2	29	1.425		2.303	0.916		Peak Found	Not Found	High	Peak Found	Not Found	2.0349
P06396	Gelsolin OS=Homo sapiens OX=9606 GN=GSN PE=1 SV=1	GSN	34	31	109	31	85.6	0.589	0.754	1.335	1.709	2.091	High	High	High	High	High	0.4698	0.0861181
Q5T2T1	MAGUK p55 subfamily member 7 OS=Homo sapiens OX=9606 GN=MPP7 PE=1 SV=1	MPP7	13	7	11	7	65.5	1.128	1.211	0.502	1.748	2.291	Peak Found	High	High	High	Peak Found	0.4689	0.118887
P78509	Reelin OS=Homo sapiens OX=9606 GN=RELN PE=1 SV=3	RELN	3	10	46	10	388.1	1.64	1.499	1.044	1.931	4.021	High	High	High	High	High	0.4685	0.117601
Q14008	Cytoskeleton-associated protein 5 OS=Homo sapiens OX=9606 GN=CKAP5 PE=1 SV=3	CKAP5	2	4	5	4	225.4	0.028	0.432	2.109	0.679	2.979	Peak Found	High	High	Peak Found	Peak Found	0.4682	0.427369
Q86WR0	Coiled-coil domain-containing protein 25 OS=Homo sapiens OX=9606 GN=CCDC25 PE=1 SV=2	CCDC25	4	1	2	1	24.5		0.998	1.466	0.61		Not Found	Peak Found	High	Peak Found	Not Found	2.0197
P29508	Serpin B3 OS=Homo sapiens OX=9606 GN=SERPINB3 PE=1 SV=2	SERPINB3	7	3	8	3	44.5	2.087	0.814	0.936	3.764	1.707	High	High	High	High	High	0.4676	0.204487
O75688	Protein phosphatase 1B OS=Homo sapiens OX=9606 GN=PPM1B PE=1 SV=1	PPM1B	5	2	2	2	52.6	0.836	0.54	0.637	0.333		Peak Found	Peak Found	Peak Found	Peak Found	Not Found	2.015
Q8N5J2	Ubiquitin carboxyl-terminal hydrolase MINDY-1 OS=Homo sapiens OX=9606 GN=MINDY1 PE=1 SV=2	MINDY1	2	1	1	1	51.7		1.078	0.646	0.428		Not Found	Peak Found	Peak Found	Peak Found	Not Found	2.014
P53602	Diphosphomevalonate decarboxylase OS=Homo sapiens OX=9606 GN=MVD PE=1 SV=1	MVD	3	1	1	1	43.4	2.191	1.073	1.658	0.816		High	Peak Found	Peak Found	Peak Found	Not Found	2.0106
P12314	High affinity immunoglobulin gamma Fc receptor I OS=Homo sapiens OX=9606 GN=FCGR1A PE=1 SV=2	FCGR1A	8	3	10	3	42.6	0.134	1.466	0.834	1.506	1.989	Peak Found	High	High	High	Peak Found	0.4643	0.307103
P11047	Laminin subunit gamma-1 OS=Homo sapiens OX=9606 GN=LAMC1 PE=1 SV=3	LAMC1	12	18	71	18	177.5	1.034	1.968	1.135	3.451	2.491	High	High	High	High	High	0.4642	0.0688396
Q99459	Cell division cycle 5-like protein OS=Homo sapiens OX=9606 GN=CDC5L PE=1 SV=2	CDC5L	4	2	14	2	92.2	2.388	0.952	0.58	3.691	1.944	High	High	High	High	High	0.4638	0.224965
Q9ULI3	Protein HEG homolog 1 OS=Homo sapiens OX=9606 GN=HEG1 PE=1 SV=3	HEG1	8	9	43	9	147.4	0.758	1.09	1.945	1.877	3.578	High	High	High	High	High	0.4636	0.160648
P01033	Metalloproteinase inhibitor 1 OS=Homo sapiens OX=9606 GN=TIMP1 PE=1 SV=1	TIMP1	10	2	3	2	23.2	1.166	0.875	0.899	1.383	2.848	Peak Found	Peak Found	High	Peak Found	Peak Found	0.4632	0.0933791
O95433	Activator of 90 kDa heat shock protein ATPase homolog 1 OS=Homo sapiens OX=9606 GN=AHSA1 PE=1 SV=1	AHSA1	21	7	10	7	38.3	2.526	1.021	0.957	2.41	4.083	Peak Found	High	High	Peak Found	Peak Found	0.4624	0.157834
P51148	Ras-related protein Rab-5C OS=Homo sapiens OX=9606 GN=RAB5C PE=1 SV=2	RAB5C	23	6	27	2	23.5	0.543	1.104	1.089	1.691	2.265	High	Peak Found	High	High	Peak Found	0.4611	0.0853596
P49747	Cartilage oligomeric matrix protein OS=Homo sapiens OX=9606 GN=COMP PE=1 SV=2	COMP	13	9	37	7	82.8	2.426	0.678	1.292	1.675	4.685	High	High	High	High	High	0.4608	0.291856
P35998	26S proteasome regulatory subunit 7 OS=Homo sapiens OX=9606 GN=PSMC2 PE=1 SV=3	PSMC2	13	6	11	6	48.6	0.914	0.792	1.22	0.487		High	High	High	Peak Found	Not Found	2.0027
Q9UPN7	Serine/threonine-protein phosphatase 6 regulatory subunit 1 OS=Homo sapiens OX=9606 GN=PPP6R1 PE=1 SV=5	PPP6R1	1	1	2	1	96.7		1.195		1.635	3.161	Not Found	Peak Found	Not Found	Peak Found	Peak Found	0.4983
P01594	Immunoglobulin kappa variable 1-33 OS=Homo sapiens OX=9606 GN=IGKV1-33 PE=1 SV=2	IGKV1-33	26	9	65	4	12.8	1.538	0.989	1.524	2.355	3.067	High	High	High	High	High	0.4981	0.0444891
P02647	Apolipoprotein A-I OS=Homo sapiens OX=9606 GN=APOA1 PE=1 SV=1	APOA1	81	58	1431	58	30.8	2.006	0.952	1.265	2.724	3.476	High	High	High	High	High	0.4541	0.0669471
P29401	Transketolase OS=Homo sapiens OX=9606 GN=TKT PE=1 SV=3	TKT	31	17	61	17	67.8	1.155	1.067	0.919	1.672	2.538	High	High	High	High	High	0.4974	0.0314139
P09467	Fructose-1,6-bisphosphatase 1 OS=Homo sapiens OX=9606 GN=FBP1 PE=1 SV=5	FBP1	2	1	2	1	36.8	1.144	0.853		1.109	3.314	Peak Found	Peak Found	Not Found	Peak Found	High	0.4515	0.362545
P19013	Keratin, type II cytoskeletal 4 OS=Homo sapiens OX=9606 GN=KRT4 PE=1 SV=5	KRT4	22	15	84	5	56.1	2.446	2.24	0.193	1.167	6.061	High	High	High	High	High	0.45	0.494611
Q6ZNJ1	Neurobeachin-like protein 2 OS=Homo sapiens OX=9606 GN=NBEAL2 PE=1 SV=2	NBEAL2	3	7	13	7	302.3	1.265	1.402	1.089	2.563	2.505	High	High	High	High	Peak Found	0.4941	0.00496612
P80511	Protein S100-A12 OS=Homo sapiens OX=9606 GN=S100A12 PE=1 SV=2	S100A12	9	1	2	1	10.6			0.721	1.471		Not Found	High	Peak Found	Peak Found	Not Found	0.4901
P46926	Glucosamine-6-phosphate isomerase 1 OS=Homo sapiens OX=9606 GN=GNPDA1 PE=1 SV=1	GNPDA1	14	4	11	4	32.6	0.743	1.552	0.764	0.91	3.633	High	High	High	High	Peak Found	0.4489	0.365984
Q8WUY1	Protein THEM6 OS=Homo sapiens OX=9606 GN=THEM6 PE=1 SV=2	THEM6	5	1	8	1	23.9	0.649	1.922	1.156	1.956	3.582	High	High	High	High	High	0.4487	0.163497
P30040	Endoplasmic reticulum resident protein 29 OS=Homo sapiens OX=9606 GN=ERP29 PE=1 SV=4	ERP29	8	2	2	2	29	1.436	0.794	1.966	2.863	3.374	Peak Found	Peak Found	Peak Found	Peak Found	Peak Found	0.4485	0.0891701
Q15814	Tubulin-specific chaperone C OS=Homo sapiens OX=9606 GN=TBCC PE=1 SV=2	TBCC	2	1	2	1	39.2		1.579	0.861	3.362	2.084	Not Found	Peak Found	Peak Found	High	Peak Found	0.448	0.167744
Q7Z794	Keratin, type II cytoskeletal 1b OS=Homo sapiens OX=9606 GN=KRT77 PE=1 SV=3	KRT77	23	19	79	9	61.9	2.908	0.963	0.901	1.797	5.304	High	High	High	High	High	0.448	0.287717
Q14165	Malectin OS=Homo sapiens OX=9606 GN=MLEC PE=1 SV=1	MLEC	2	1	5	1	32.2	1.254	1.462	0.446	1.788	2.927	High	High	Peak Found	High	High	0.4471	0.180852
P10909	Clusterin OS=Homo sapiens OX=9606 GN=CLU PE=1 SV=1	CLU	39	27	314	27	52.5	2.092	1.079	0.969	2.787	3.386	High	High	High	High	High	0.4471	0.0737669
O15400	Syntaxin-7 OS=Homo sapiens OX=9606 GN=STX7 PE=1 SV=4	STX7	18	4	19	4	29.8	0.432	0.82	1.637	1.815	2.511	High	High	High	High	High	0.4452	0.163177
P51693	Amyloid-like protein 1 OS=Homo sapiens OX=9606 GN=APLP1 PE=1 SV=3	APLP1	3	2	4	2	72.1			1.271	3	2.21	Not Found	Not Found	High	High	High	0.4879
P23743	Diacylglycerol kinase alpha OS=Homo sapiens OX=9606 GN=DGKA PE=1 SV=3	DGKA	2	2	7	2	82.6	2.009	0.668	1.506	1.476	4.795	Peak Found	High	High	High	High	0.4447	0.310773
Q8IUE6	Histone H2A type 2-B OS=Homo sapiens OX=9606 GN=H2AC21 PE=1 SV=3	H2AC21	32	4	15	3	14	0.078	3.987	0.025	5.772	0.361	High	High	High	Peak Found	Peak Found	0.4446	0.439948
Q9BXI6	TBC1 domain family member 10A OS=Homo sapiens OX=9606 GN=TBC1D10A PE=1 SV=1	TBC1D10A	6	3	6	3	57.1		1.096	0.578	2.064	1.706	Not Found	High	Peak Found	Peak Found	High	0.444	0.123938
O14727	Apoptotic protease-activating factor 1 OS=Homo sapiens OX=9606 GN=APAF1 PE=1 SV=2	APAF1	3	4	5	4	141.7	2.768	0.941	0.186	1.067	4.79	Peak Found	High	Peak Found	Peak Found	High	0.4433	0.428324
P51790	H(+)/Cl(-) exchange transporter 3 OS=Homo sapiens OX=9606 GN=CLCN3 PE=1 SV=2	CLCN3	2	2	3	2	90.9	2.076		0.979	2.017	4.898	Peak Found	Not Found	Peak Found	Peak Found	High	0.4418	0.306894
P22392	Nucleoside diphosphate kinase B OS=Homo sapiens OX=9606 GN=NME2 PE=1 SV=1	NME2	43	9	35	3	17.3	0.884	1.656	0.482	2.386	2.177	High	High	High	High	Peak Found	0.4415	0.13431
Q9UM47	Neurogenic locus notch homolog protein 3 OS=Homo sapiens OX=9606 GN=NOTCH3 PE=1 SV=2	NOTCH3	2	4	9	3	243.5	0.852	1.481	1.289	2.333	2.647	Peak Found	High	Peak Found	Peak Found	Peak Found	0.4849	0.0421948
P29972	Aquaporin-1 OS=Homo sapiens OX=9606 GN=AQP1 PE=1 SV=3	AQP1	6	1	5	1	28.5	1.328	1.429		2.55	3.143	High	High	Not Found	High	High	0.4843	0.0228456
Q9UJU6	Drebrin-like protein OS=Homo sapiens OX=9606 GN=DBNL PE=1 SV=1	DBNL	24	10	17	10	48.2	0.487	1.285	1.064	2.069	2.246	Peak Found	High	High	High	High	0.4382	0.100364
P04259	Keratin, type II cytoskeletal 6B OS=Homo sapiens OX=9606 GN=KRT6B PE=1 SV=5	KRT6B	53	44	346	5	60	1.536	1.488	1.132	1.446	4.877	High	High	High	High	High	0.4382	0.254996
P01861	Immunoglobulin heavy constant gamma 4 OS=Homo sapiens OX=9606 GN=IGHG4 PE=1 SV=1	IGHG4	71	40	481	6	35.9	1.671	1.544	0.836	3.086	3.096	High	High	High	High	High	0.4369	0.0538389
Q8WWA0	Intelectin-1 OS=Homo sapiens OX=9606 GN=ITLN1 PE=1 SV=1	ITLN1	13	4	6	4	34.9	0.482	1.915	0.631	2.082	2.557	Peak Found	High	High	High	Peak Found	0.4352	0.161989
P04004	Vitronectin OS=Homo sapiens OX=9606 GN=VTN PE=1 SV=1	VTN	37	16	146	16	54.3	1.313	1.1	1.316	1.915	3.805	High	High	High	High	High	0.4346	0.061691
P19652	Alpha-1-acid glycoprotein 2 OS=Homo sapiens OX=9606 GN=ORM2 PE=1 SV=2	ORM2	8	2	69	1	23.6	1.066	1.276	1.191	1.989	2.909	High	High	High	High	High	0.4809	0.0196968
P42331	Rho GTPase-activating protein 25 OS=Homo sapiens OX=9606 GN=ARHGAP25 PE=1 SV=2	ARHGAP25	12	8	9	8	73.4	1.44	1.381	0.462	3.015	2.035	Peak Found	Peak Found	High	Peak Found	Peak Found	0.4334	0.159513
O95372	Acyl-protein thioesterase 2 OS=Homo sapiens OX=9606 GN=LYPLA2 PE=1 SV=1	LYPLA2	3	1	4	1	24.7		0.963	0.41	1.44		Not Found	High	High	High	Not Found	0.4767
Q6WKZ4	Rab11 family-interacting protein 1 OS=Homo sapiens OX=9606 GN=RAB11FIP1 PE=1 SV=3	RAB11FIP1	6	6	6	6	137.1	0.628	0.306	0.287	0.968	0.914	Peak Found	Peak Found	Peak Found	Peak Found	Peak Found	0.4325	0.0686722
P05089	Arginase-1 OS=Homo sapiens OX=9606 GN=ARG1 PE=1 SV=2	ARG1	12	4	25	4	34.7	2.518	0.605	0.951	1.668	4.624	High	High	High	High	High	0.4317	0.268559
P05141	ADP/ATP translocase 2 OS=Homo sapiens OX=9606 GN=SLC25A5 PE=1 SV=7	SLC25A5	9	3	8	1	32.8	1.378	1.855	0.551	5.106	0.743	High	Peak Found	High	High	Peak Found	0.4313	0.566009
Q7Z6B0	Coiled-coil domain-containing protein 91 OS=Homo sapiens OX=9606 GN=CCDC91 PE=1 SV=2	CCDC91	2	1	3	1	49.9	2.426	0.713	1.022	2.923		Peak Found	High	High	Peak Found	Not Found	0.4745
P09917	Arachidonate 5-lipoxygenase OS=Homo sapiens OX=9606 GN=ALOX5 PE=1 SV=2	ALOX5	1	1	1	1	77.9		0.218		0.461		Not Found	Peak Found	Not Found	Peak Found	Not Found	0.4729
O43592	Exportin-T OS=Homo sapiens OX=9606 GN=XPOT PE=1 SV=2	XPOT	5	5	5	5	109.9		0.157	0.306	0.397	0.684	Not Found	Peak Found	Peak Found	Peak Found	Peak Found	0.4283	0.181919
P00325	All-trans-retinol dehydrogenase [NAD(+)] ADH1B OS=Homo sapiens OX=9606 GN=ADH1B PE=1 SV=2	ADH1B	10	4	12	4	39.8	0.193	1.32	1.328	1.377	3.047	Peak Found	High	High	High	High	0.4281	0.307868
P11597	Cholesteryl ester transfer protein OS=Homo sapiens OX=9606 GN=CETP PE=1 SV=2	CETP	4	2	10	2	54.7	1.03	2.158	0.707	1.841	4.226	High	High	High	High	High	0.428	0.193732
P01130	Low-density lipoprotein receptor OS=Homo sapiens OX=9606 GN=LDLR PE=1 SV=1	LDLR	4	3	4	3	95.3	0.306	2.115	0.247	1.882		High	Peak Found	Peak Found	High	Not Found	0.4725
A0A075B6I1	Immunoglobulin lambda variable 4-60 OS=Homo sapiens OX=9606 GN=IGLV4-60 PE=3 SV=1	IGLV4-60	8	1	5	1	13	0.651	2.079	0.88	2.791	2.854	High	High	Peak Found	High	High	0.4263	0.117325
B6A8C7	T-cell-interacting, activating receptor on myeloid cells protein 1 OS=Homo sapiens OX=9606 GN=TARM1 PE=1 SV=1	TARM1	10	2	2	2	29.5		0.123	0.877	1.069		Not Found	Peak Found	Peak Found	Peak Found	Not Found	0.4677
P06681	Complement C2 OS=Homo sapiens OX=9606 GN=C2 PE=1 SV=2	C2	6	5	13	5	83.2	1.217	1.345	0.874	1.414	3.987	Peak Found	High	High	High	High	0.4241	0.175037
Q15165	Serum paraoxonase/arylesterase 2 OS=Homo sapiens OX=9606 GN=PON2 PE=1 SV=4	PON2	7	2	5	2	39.4	0.679	1.1	1.491	2.684	2.459	High	High	Peak Found	High	High	0.4239	0.0553582
P61421	V-type proton ATPase subunit d 1 OS=Homo sapiens OX=9606 GN=ATP6V0D1 PE=1 SV=1	ATP6V0D1	16	6	13	6	40.3	0.483	0.319	1.7	1.852	2.086	Peak Found	Peak Found	High	High	Peak Found	0.4236	0.183155
P10321	HLA class I histocompatibility antigen, C alpha chain OS=Homo sapiens OX=9606 GN=HLA-C PE=1 SV=3	HLA-C	37	15	60	5	40.6	1.783	0.186	0.786	3.848	0.489	High	High	High	High	High	0.4235	0.553295
Q9NSB2	Keratin, type II cuticular Hb4 OS=Homo sapiens OX=9606 GN=KRT84 PE=2 SV=2	KRT84	12	8	33	4	64.8	2.405	0.893	1.041		3.104	Peak Found	High	Peak Found	Not Found	High	0.466
P35908	Keratin, type II cytoskeletal 2 epidermal OS=Homo sapiens OX=9606 GN=KRT2 PE=1 SV=2	KRT2	62	51	405	37	65.4	2.711	0.825	0.921	2.179	4.845	High	High	High	High	High	0.423	0.200555
Q14766	Latent-transforming growth factor beta-binding protein 1 OS=Homo sapiens OX=9606 GN=LTBP1 PE=1 SV=4	LTBP1	11	14	37	14	186.7	1.248	0.313	1.387	1.456	3.195	High	High	High	High	High	0.4226	0.250569
Q8NBP7	Proprotein convertase subtilisin/kexin type 9 OS=Homo sapiens OX=9606 GN=PCSK9 PE=1 SV=3	PCSK9	6	3	4	3	74.2	3.074	0.681	0.926	5.526	1.868	High	Peak Found	High	High	Peak Found	0.4221	0.279111
P23142	Fibulin-1 OS=Homo sapiens OX=9606 GN=FBLN1 PE=1 SV=4	FBLN1	17	11	58	11	77.2	0.926	1.638	0.8	1.982	3.332	High	High	High	High	High	0.422	0.0825372
Q8NEX9	Short-chain dehydrogenase/reductase family 9C member 7 OS=Homo sapiens OX=9606 GN=SDR9C7 PE=1 SV=1	SDR9C7	6	2	3	2	35.2		1.327		0.615	5.1	Not Found	Peak Found	Not Found	High	High	0.4644
P10643	Complement component C7 OS=Homo sapiens OX=9606 GN=C7 PE=1 SV=2	C7	16	10	33	10	93.5	1.871	1.507	0.667	2.971	3.446	High	High	High	High	High	0.4202	0.102336
P01780	Immunoglobulin heavy variable 3-7 OS=Homo sapiens OX=9606 GN=IGHV3-7 PE=1 SV=2	IGHV3-7	50	12	152	3	12.9	1.415	1.48	1.017	2.31	3.352	High	High	High	High	High	0.4606	0.0333762
Q14651	Plastin-1 OS=Homo sapiens OX=9606 GN=PLS1 PE=1 SV=2	PLS1	3	2	6	1	70.2	0.812	0.849	1.823	2.091	3.461	Peak Found	Peak Found	Peak Found	Peak Found	Peak Found	0.4183	0.0995997
O15231	Zinc finger protein 185 OS=Homo sapiens OX=9606 GN=ZNF185 PE=1 SV=3	ZNF185	5	3	3	3	73.5	1.107	1.025	1.418	2.308	2.882	Peak Found	Peak Found	Peak Found	Peak Found	Peak Found	0.456	0.0136637
P34910	Protein EVI2B OS=Homo sapiens OX=9606 GN=EVI2B PE=1 SV=2	EVI2B	6	3	15	3	48.6	0.3	1.817	0.94	3.167	1.737	High	High	High	High	High	0.4156	0.229718
P02750	Leucine-rich alpha-2-glycoprotein OS=Homo sapiens OX=9606 GN=LRG1 PE=1 SV=2	LRG1	10	4	14	4	38.2	1.023	1.501	0.905	2.316	2.71	High	High	High	High	High	0.4548	0.0291376
Q15848	Adiponectin OS=Homo sapiens OX=9606 GN=ADIPOQ PE=1 SV=1	ADIPOQ	6	1	5	1	26.4	1.867	1.365	0.85	2.543	4.01	High	High	High	Peak Found	High	0.4153	0.076824
P31946	14-3-3 protein beta/alpha OS=Homo sapiens OX=9606 GN=YWHAB PE=1 SV=3	YWHAB	55	13	90	5	28.1	0.825	1.346	0.789	1.252	3.504	High	High	High	High	High	0.4149	0.174868
P01008	Antithrombin-III OS=Homo sapiens OX=9606 GN=SERPINC1 PE=1 SV=1	SERPINC1	40	18	106	18	52.6	1.963	1.1	1.065	1.76	4.881	High	High	High	High	High	0.4144	0.180304
Q6W4X9	Mucin-6 OS=Homo sapiens OX=9606 GN=MUC6 PE=1 SV=3	MUC6	2	5	18	4	256.9	0.832	1.209	1.645	1.993	3.938	High	High	High	High	High	0.4143	0.0959288
Q9UL25	Ras-related protein Rab-21 OS=Homo sapiens OX=9606 GN=RAB21 PE=1 SV=3	RAB21	14	3	6	2	24.3		0.516	0.34	0.947		Not Found	High	Peak Found	Peak Found	Not Found	0.452
P29373	Cellular retinoic acid-binding protein 2 OS=Homo sapiens OX=9606 GN=CRABP2 PE=1 SV=2	CRABP2	7	1	1	1	15.7		1.798	0.42	4.315	1.048	Not Found	Peak Found	Peak Found	High	Peak Found	0.4136	0.470794
P25685	DnaJ homolog subfamily B member 1 OS=Homo sapiens OX=9606 GN=DNAJB1 PE=1 SV=4	DNAJB1	9	3	3	3	38	1.363	1.953	0.564	2.952	3.309	Peak Found	High	Peak Found	Peak Found	Peak Found	0.4131	0.126621
P19367	Hexokinase-1 OS=Homo sapiens OX=9606 GN=HK1 PE=1 SV=3	HK1	7	7	10	6	102.4	2.422	0.977	0.07	2.702	2.901	Peak Found	High	High	High	Peak Found	0.4128	0.320682
P07814	Bifunctional glutamate/proline--tRNA ligase OS=Homo sapiens OX=9606 GN=EPRS1 PE=1 SV=5	EPRS1	6	7	11	7	170.5	1.501	1.008	0.849	3.618	1.82	Peak Found	High	High	Peak Found	Peak Found	0.4117	0.0836029
Q9H3S1	Semaphorin-4A OS=Homo sapiens OX=9606 GN=SEMA4A PE=1 SV=2	SEMA4A	4	3	6	3	83.5	1.5	1.047	1.114	1.349	4.6	Peak Found	High	High	Peak Found	Peak Found	0.4103	0.226791
Q9Y666	Solute carrier family 12 member 7 OS=Homo sapiens OX=9606 GN=SLC12A7 PE=1 SV=3	SLC12A7	2	2	3	2	119	2.246	0.932	0.283	2.747	2.878	Peak Found	Peak Found	High	Peak Found	Peak Found	0.4102	0.216905
P13645	Keratin, type I cytoskeletal 10 OS=Homo sapiens OX=9606 GN=KRT10 PE=1 SV=6	KRT10	56	57	528	42	58.8	2.3	0.835	1.253	2.017	5.125	High	High	High	High	High	0.4096	0.187828
Q01459	Di-N-acetylchitobiase OS=Homo sapiens OX=9606 GN=CTBS PE=1 SV=1	CTBS	2	1	1	1	43.7	1.848	0.894		2.29	4.412	Peak Found	Peak Found	Not Found	Peak Found	High	0.4091	0.205425
P30825	High affinity cationic amino acid transporter 1 OS=Homo sapiens OX=9606 GN=SLC7A1 PE=1 SV=1	SLC7A1	4	3	8	3	67.6	0.447	0.855	0.79	2.16	1.255	Peak Found	High	Peak Found	High	High	0.4084	0.0737306
Q99808	Equilibrative nucleoside transporter 1 OS=Homo sapiens OX=9606 GN=SLC29A1 PE=1 SV=3	SLC29A1	12	4	14	4	50.2	0.885	1.611	0.361	1.906	2.767	High	High	High	High	High	0.4076	0.166103
Q8N6Q3	CD177 antigen OS=Homo sapiens OX=9606 GN=CD177 PE=1 SV=2	CD177	13	5	8	5	46.3	0.161	1.077	0.803	2.082	1.258	Peak Found	Peak Found	High	High	High	0.4074	0.242982
O00592	Podocalyxin OS=Homo sapiens OX=9606 GN=PODXL PE=1 SV=2	PODXL	6	3	18	3	58.6	1.111	1.141	1.515	2.309	3.281	High	High	High	High	High	0.4493	0.0225835
[truncated: 655 more rows]
