# Supplementary material for: Quantitative Proteomic Analysis of Plasma Exosomes to Identify the Candidate Biomarker of Imatinib Resistance in Chronic Myeloid Leukemia Patients
Source: Front Oncol. 2021 Dec 21;11:779567. doi: 10.3389/fonc.2021.779567 (PMC8724304; doi:10.3389/fonc.2021.779567)
Supplement: Supplementary file 5 [file Table_5.xlsx]

## Sheet: Regulated Classification
GO Terms Level 1	GO Terms Level 2	Number of proteins
Biological Process	cellular process	237
Biological Process	biological regulation	201
Biological Process	metabolic process	176
Biological Process	response to stimulus	145
Biological Process	localization	131
Biological Process	multicellular organismal process	116
Biological Process	cellular component organization or biogenesis	113
Biological Process	developmental process	100
Biological Process	signaling	68
Biological Process	immune system process	60
Biological Process	multi-organism process	35
Biological Process	other	63
Cellular Component	cell	247
Cellular Component	organelle	204
Cellular Component	macromolecular complex	125
Cellular Component	membrane	121
Cellular Component	membrane-enclosed lumen	109
Cellular Component	extracellular region	74
Cellular Component	synapse	21
Cellular Component	other	31
Molecular Function	binding	194
Molecular Function	catalytic activity	87
Molecular Function	molecular function regulator	36
Molecular Function	structural molecule activity	35
Molecular Function	transporter activity	27
Molecular Function	molecular transducer activity	8
Molecular Function	other	11

## Sheet: Regulated list
Category	Protein accession	Protein description	Gene name	R/S Ratio	R/S P value	Regulated Type	Coverage [%]	Peptides	PSM	Unique Peptides	MW [kDa]	CML_AP	CML_BP	CML_CP	CML_S2	CML_S3
antioxidant activity	P02649	Apolipoprotein E OS=Homo sapiens OX=9606 GN=APOE PE=1 SV=1	APOE	0.2006	0.0123165	Down	73	45	1364	45	36.1	1.253	1.065	0.592	4.33	5.341
antioxidant activity	P06727	Apolipoprotein A-IV OS=Homo sapiens OX=9606 GN=APOA4 PE=1 SV=3	APOA4	0.3825	0.0291057	Down	60	31	308	31	45.4	1.355	1.565	1.152	2.589	4.508
antioxidant activity	O95445	Apolipoprotein M OS=Homo sapiens OX=9606 GN=APOM PE=1 SV=2	APOM	0.2642	0.00471527	Down	32	8	65	8	21.2	1.308	1.093	0.847	3.724	4.473
antioxidant activity	P02768	Serum albumin OS=Homo sapiens OX=9606 GN=ALB PE=1 SV=2	ALB	0.2242	0.0368292	Down	83	159	2168	159	69.3	1.01	0.862	0.921	2.213	6.092
antioxidant activity	P27169	Serum paraoxonase/arylesterase 1 OS=Homo sapiens OX=9606 GN=PON1 PE=1 SV=3	PON1	0.3566	0.000407511	Down	30	11	118	11	39.7	1.295	1.25	1.117	3.484	3.362
behavior	P27361	Mitogen-activated protein kinase 3 OS=Homo sapiens OX=9606 GN=MAPK3 PE=1 SV=4	MAPK3	0.6144	0.00928025	Down	4	2	6	1	43.1	0.821	0.834	0.98	1.499	1.36
behavior	Q9Y639	Neuroplastin OS=Homo sapiens OX=9606 GN=NPTN PE=1 SV=2	NPTN	0.32	0.0187254	Down	17	6	17	6	44.4	0.709	1.31	1.089	2.863	3.612
behavior	Q00535	Cyclin-dependent-like kinase 5 OS=Homo sapiens OX=9606 GN=CDK5 PE=1 SV=3	CDK5	0.4391	0.0190639	Down	4	1	1	1	33.3	0.778	1.222	0.88	2.034	2.339
behavior	P06276	Cholinesterase OS=Homo sapiens OX=9606 GN=BCHE PE=1 SV=1	BCHE	0.0785	0.0406232	Down	3	2	3	2	68.4		0.565	0.23	3.588	6.534
behavior	P02649	Apolipoprotein E OS=Homo sapiens OX=9606 GN=APOE PE=1 SV=1	APOE	0.2006	0.0123165	Down	73	45	1364	45	36.1	1.253	1.065	0.592	4.33	5.341
behavior	P40763	Signal transducer and activator of transcription 3 OS=Homo sapiens OX=9606 GN=STAT3 PE=1 SV=2	STAT3	20	0.001	Up	5	3	4	3	88	0.078	0.643	0.769
behavior	P00492	Hypoxanthine-guanine phosphoribosyltransferase OS=Homo sapiens OX=9606 GN=HPRT1 PE=1 SV=2	HPRT1	2.5115	0.0146216	Up	33	6	11	6	24.6	0.703	0.84	1.015	0.393	0.286
behavior	P07108	Acyl-CoA-binding protein OS=Homo sapiens OX=9606 GN=DBI PE=1 SV=2	DBI	3.4374	0.00268726	Up	48	5	25	5	10	0.937	0.89	1.179	0.32	0.263
behavior	P27487	Dipeptidyl peptidase 4 OS=Homo sapiens OX=9606 GN=DPP4 PE=1 SV=2	DPP4	0.2258	0.0365631	Down	19	15	43	15	88.2	0.661	1.448	0.732	2.767	5.62
behavior	Q14161	ARF GTPase-activating protein GIT2 OS=Homo sapiens OX=9606 GN=GIT2 PE=1 SV=2	GIT2	15.4848	0.0255896	Up	7	6	9	3	84.5	3.184	0.785	1.141	0.158	0.062
behavior	P35443	Thrombospondin-4 OS=Homo sapiens OX=9606 GN=THBS4 PE=1 SV=2	THBS4	0.4305	0.0162059	Down	12	10	58	8	105.8	1.376	1.347	1.364	2.469	3.86
behavior	P29466	Caspase-1 OS=Homo sapiens OX=9606 GN=CASP1 PE=1 SV=1	CASP1	20	0.001	Up	2	1	1	1	45.1	0.57	1.237	0.601
behavior	P60983	Glia maturation factor beta OS=Homo sapiens OX=9606 GN=GMFB PE=1 SV=2	GMFB	20	0.001	Up	13	2	7	1	16.7	2.148	0.175	1.348
behavior	Q9H254	Spectrin beta chain, non-erythrocytic 4 OS=Homo sapiens OX=9606 GN=SPTBN4 PE=1 SV=2	SPTBN4	0.2958	0.00448506	Down	1	2	17	2	288.8	1.268	1.218	0.882	3.509	4.081
binding	Q00722	1-phosphatidylinositol 4,5-bisphosphate phosphodiesterase beta-2 OS=Homo sapiens OX=9606 GN=PLCB2 PE=1 SV=2	PLCB2	20	0.001	Up	1	2	2	2	133.9	0.058	0.08	1.662
binding	P15531	Nucleoside diphosphate kinase A OS=Homo sapiens OX=9606 GN=NME1 PE=1 SV=1	NME1	5.0999	0.00759609	Up	41	8	31	2	17.1	0.771	1.386	1.316	0.21	0.244
binding	Q00688	Peptidyl-prolyl cis-trans isomerase FKBP3 OS=Homo sapiens OX=9606 GN=FKBP3 PE=1 SV=1	FKBP3	0.138	0.0310361	Down	8	2	3	2	25.2		0.484	0.524	2.441	4.863
binding	P27816	Microtubule-associated protein 4 OS=Homo sapiens OX=9606 GN=MAP4 PE=1 SV=3	MAP4	20	0.001	Up	5	4	6	4	120.9	0.457	0.502	1.177
binding	O14791	Apolipoprotein L1 OS=Homo sapiens OX=9606 GN=APOL1 PE=1 SV=5	APOL1	0.5022	0.0479568	Down	25	12	95	12	43.9	1.564	1.407	0.957	2.263	2.951
binding	P84098	60S ribosomal protein L19 OS=Homo sapiens OX=9606 GN=RPL19 PE=1 SV=1	RPL19	3.9624	0.0279715	Up	5	1	3	1	23.5	1.23	1.075	2.432	0.413	0.384
binding	P14625	Endoplasmin OS=Homo sapiens OX=9606 GN=HSP90B1 PE=1 SV=1	HSP90B1	2.4682	0.00295497	Up	22	15	36	14	92.4	1.488	1.564	1.787	0.717	0.59
binding	Q14161	ARF GTPase-activating protein GIT2 OS=Homo sapiens OX=9606 GN=GIT2 PE=1 SV=2	GIT2	15.4848	0.0255896	Up	7	6	9	3	84.5	3.184	0.785	1.141	0.158	0.062
binding	P62888	60S ribosomal protein L30 OS=Homo sapiens OX=9606 GN=RPL30 PE=1 SV=2	RPL30	0.4327	0.0259468	Down	7	1	1	1	12.8	1.573	0.97	1.266	2.546	3.323
binding	O15231	Zinc finger protein 185 OS=Homo sapiens OX=9606 GN=ZNF185 PE=1 SV=3	ZNF185	0.456	0.0136637	Down	5	3	3	3	73.5	1.107	1.025	1.418	2.308	2.882
binding	O94885	SAM and SH3 domain-containing protein 1 OS=Homo sapiens OX=9606 GN=SASH1 PE=1 SV=3	SASH1	20	0.001	Up	1	1	2	1	136.6	2.857	0.601	0.506
binding	P11168	Solute carrier family 2, facilitated glucose transporter member 2 OS=Homo sapiens OX=9606 GN=SLC2A2 PE=1 SV=1	SLC2A2	0.2893	0.0374922	Down	2	1	3	1	57.5	0.991	1.488		3.671	4.898
binding	P20963	T-cell surface glycoprotein CD3 zeta chain OS=Homo sapiens OX=9606 GN=CD247 PE=1 SV=2	CD247	0.3277	0.00304948	Down	50	6	15	6	18.7	0.582	0.796	0.687	2.24	1.961
binding	O95445	Apolipoprotein M OS=Homo sapiens OX=9606 GN=APOM PE=1 SV=2	APOM	0.2642	0.00471527	Down	32	8	65	8	21.2	1.308	1.093	0.847	3.724	4.473
binding	P02768	Serum albumin OS=Homo sapiens OX=9606 GN=ALB PE=1 SV=2	ALB	0.2242	0.0368292	Down	83	159	2168	159	69.3	1.01	0.862	0.921	2.213	6.092
binding	Q02818	Nucleobindin-1 OS=Homo sapiens OX=9606 GN=NUCB1 PE=1 SV=4	NUCB1	0.3108	0.0410308	Down	24	10	43	10	53.8	0.884	1.181	1.452	2.469	5.074
binding	P35240	Merlin OS=Homo sapiens OX=9606 GN=NF2 PE=1 SV=1	NF2	20	0.001	Up	4	2	2	2	69.6	0.843	0.479	0.273
binding	Q96KP1	Exocyst complex component 2 OS=Homo sapiens OX=9606 GN=EXOC2 PE=1 SV=1	EXOC2	0.1234	0.0277721	Down	5	6	13	6	104	0.862	1.065	0.268	5.345	6.51
binding	Q8WVJ2	NudC domain-containing protein 2 OS=Homo sapiens OX=9606 GN=NUDCD2 PE=1 SV=1	NUDCD2	20	0.001	Up	13	2	2	2	17.7	0.398	0.499	1.272
binding	Q02543	60S ribosomal protein L18a OS=Homo sapiens OX=9606 GN=RPL18A PE=1 SV=2	RPL18A	20	0.001	Up	15	2	3	2	20.7	0.554	0.296	1.3
binding	P31146	Coronin-1A OS=Homo sapiens OX=9606 GN=CORO1A PE=1 SV=4	CORO1A	0.3226	0.0180006	Down	33	17	67	17	51	0.938	1.507	0.797	3.445	3.255
binding	P19652	Alpha-1-acid glycoprotein 2 OS=Homo sapiens OX=9606 GN=ORM2 PE=1 SV=2	ORM2	0.4809	0.0196968	Down	8	2	69	1	23.6	1.066	1.276	1.191	1.989	2.909
binding	Q01105	Protein SET OS=Homo sapiens OX=9606 GN=SET PE=1 SV=3	SET	3.0752	0.0475227	Up	10	2	6	2	33.5	2.605	2.536	1.317	0.532	0.868
binding	O76003	Glutaredoxin-3 OS=Homo sapiens OX=9606 GN=GLRX3 PE=1 SV=2	GLRX3	23.358	0.0147499	Up	11	3	8	3	37.4	0.393	0.666	1.779	0.047	0.034
binding	Q00796	Sorbitol dehydrogenase OS=Homo sapiens OX=9606 GN=SORD PE=1 SV=4	SORD	3.2796	0.0458237	Up	10	3	12	3	38.3	0.859	1.139	2.09	0.417	0.414
binding	Q00535	Cyclin-dependent-like kinase 5 OS=Homo sapiens OX=9606 GN=CDK5 PE=1 SV=3	CDK5	0.4391	0.0190639	Down	4	1	1	1	33.3	0.778	1.222	0.88	2.034	2.339
binding	P15311	Ezrin OS=Homo sapiens OX=9606 GN=EZR PE=1 SV=4	EZR	0.4072	0.0362982	Down	32	22	105	13	69.4	1.073	1.481	0.806	2.335	3.166
binding	P16112	Aggrecan core protein OS=Homo sapiens OX=9606 GN=ACAN PE=1 SV=3	ACAN	0.2078	0.030314	Down	3	7	20	7	261.2	1.636	0.599	0.757	5.824	3.775
binding	P01042	Kininogen-1 OS=Homo sapiens OX=9606 GN=KNG1 PE=1 SV=2	KNG1	0.2766	0.0300732	Down	30	19	101	19	71.9	1.293	0.923	1.026	2.474	5.34
binding	P61247	40S ribosomal protein S3a OS=Homo sapiens OX=9606 GN=RPS3A PE=1 SV=2	RPS3A	0.5878	0.0368734	Down	21	5	19	5	29.9	1.211	1.514	1.717	2.282	2.756
binding	P10301	Ras-related protein R-Ras OS=Homo sapiens OX=9606 GN=RRAS PE=1 SV=1	RRAS	0.2432	0.0281307	Down	19	5	10	4	23.5	0.527	1.362	1.089	4.315	3.85
binding	O14920	Inhibitor of nuclear factor kappa-B kinase subunit beta OS=Homo sapiens OX=9606 GN=IKBKB PE=1 SV=1	IKBKB	20	0.001	Up	2	2	2	2	86.5	2.184	0.817	0.878
binding	P10915	Hyaluronan and proteoglycan link protein 1 OS=Homo sapiens OX=9606 GN=HAPLN1 PE=2 SV=2	HAPLN1	0.247	0.0107261	Down	4	2	3	2	40.1	1.012	0.798	1.451	5.035	3.768
binding	P61019	Ras-related protein Rab-2A OS=Homo sapiens OX=9606 GN=RAB2A PE=1 SV=1	RAB2A	2.3804	0.0268788	Up	39	7	16	2	23.5	0.7	0.787	1.016	0.275	0.426
binding	P04114	Apolipoprotein B-100 OS=Homo sapiens OX=9606 GN=APOB PE=1 SV=2	APOB	0.3906	0.00373673	Down	58	297	6765	297	515.3	1.354	1.249	1.062	2.846	3.409
binding	P0DP23	Calmodulin-1 OS=Homo sapiens OX=9606 GN=CALM1 PE=1 SV=1	CALM1	0.3823	0.0175712	Down	42	9	61	7	16.8	1.041	0.837	1.454	2.897	2.913
binding	P55884	Eukaryotic translation initiation factor 3 subunit B OS=Homo sapiens OX=9606 GN=EIF3B PE=1 SV=3	EIF3B	7.9606	0.0395142	Up	8	7	12	7	92.4	0.901	1.228	0.904	0.219	0.035
binding	P55786	Puromycin-sensitive aminopeptidase OS=Homo sapiens OX=9606 GN=NPEPPS PE=1 SV=2	NPEPPS	0.5519	0.0337649	Down	12	11	21	11	103.2	0.997	1.532	1.148	2.27	2.172
binding	P21796	Voltage-dependent anion-selective channel protein 1 OS=Homo sapiens OX=9606 GN=VDAC1 PE=1 SV=2	VDAC1	4.787	0.0442309	Up	7	1	4	1	30.8	2.286	3.487	1.35	0.3	0.692
binding	P09497	Clathrin light chain B OS=Homo sapiens OX=9606 GN=CLTB PE=1 SV=1	CLTB	0.2194	0.0274937	Down	18	5	13	5	25.2	1.095	0.93	0.745	2.476	5.94
binding	P08069	Insulin-like growth factor 1 receptor OS=Homo sapiens OX=9606 GN=IGF1R PE=1 SV=1	IGF1R	20	0.001	Up	2	2	2	2	154.7	0.346	0.446	0.7
binding	O15020	Spectrin beta chain, non-erythrocytic 2 OS=Homo sapiens OX=9606 GN=SPTBN2 PE=1 SV=3	SPTBN2	1.9554	0.0495236	Up	1	3	18	3	271.2	2.732	1.604	2.193	1.169	1.057
binding	O14818	Proteasome subunit alpha type-7 OS=Homo sapiens OX=9606 GN=PSMA7 PE=1 SV=1	PSMA7	2.1161	0.0270406	Up	22	5	18	5	27.9	1.392	0.913	1.25	0.621	0.499
binding	P55209	Nucleosome assembly protein 1-like 1 OS=Homo sapiens OX=9606 GN=NAP1L1 PE=1 SV=1	NAP1L1	6.4682	0.020513	Up	14	4	18	4	45.3	0.986	1.047	1.78	0.109	0.284
binding	P02774	Vitamin D-binding protein OS=Homo sapiens OX=9606 GN=GC PE=1 SV=2	GC	0.2815	0.0297858	Down	34	15	88	15	52.9	0.821	0.999	1.096	2.184	4.723
binding	P78356	Phosphatidylinositol 5-phosphate 4-kinase type-2 beta OS=Homo sapiens OX=9606 GN=PIP4K2B PE=1 SV=1	PIP4K2B	20	0.001	Up	6	2	4	1	47.3	1.356	1.027	1.091
binding	P12109	Collagen alpha-1(VI) chain OS=Homo sapiens OX=9606 GN=COL6A1 PE=1 SV=3	COL6A1	0.2149	0.000935281	Down	11	10	34	10	108.5	0.94	1.053	0.904	3.897	5.091
binding	P62258	14-3-3 protein epsilon OS=Homo sapiens OX=9606 GN=YWHAE PE=1 SV=1	YWHAE	0.3474	0.042349	Down	73	17	125	14	29.2	0.636	1.483	0.823	3.046	2.6
binding	Q9H254	Spectrin beta chain, non-erythrocytic 4 OS=Homo sapiens OX=9606 GN=SPTBN4 PE=1 SV=2	SPTBN4	0.2958	0.00448506	Down	1	2	17	2	288.8	1.268	1.218	0.882	3.509	4.081
binding	P17661	Desmin OS=Homo sapiens OX=9606 GN=DES PE=1 SV=3	DES	0.05	0.001	Down	12	6	15	2	53.5				3.125	1.865
binding	P00492	Hypoxanthine-guanine phosphoribosyltransferase OS=Homo sapiens OX=9606 GN=HPRT1 PE=1 SV=2	HPRT1	2.5115	0.0146216	Up	33	6	11	6	24.6	0.703	0.84	1.015	0.393	0.286
binding	P62906	60S ribosomal protein L10a OS=Homo sapiens OX=9606 GN=RPL10A PE=1 SV=2	RPL10A	9.5081	0.0412845	Up	19	3	6	3	24.8	2.077	1.571	0.759	0.051	0.258
binding	P14317	Hematopoietic lineage cell-specific protein OS=Homo sapiens OX=9606 GN=HCLS1 PE=1 SV=3	HCLS1	0.5439	0.0437219	Down	20	8	20	8	54	0.69	0.702	1.066	1.58	1.433
binding	P12829	Myosin light chain 4 OS=Homo sapiens OX=9606 GN=MYL4 PE=1 SV=3	MYL4	2.9804	0.0146324	Up	22	4	13	4	21.6	1.686	1.548	2.001	0.737	0.434
binding	Q96RF0	Sorting nexin-18 OS=Homo sapiens OX=9606 GN=SNX18 PE=1 SV=2	SNX18	15.5079	0.0350425	Up	6	3	8	3	68.9	0.294	1.079	1.558	0.041	0.085
binding	P02753	Retinol-binding protein 4 OS=Homo sapiens OX=9606 GN=RBP4 PE=1 SV=3	RBP4	0.1808	0.0192519	Down	15	3	14	3	23	0.563	0.719	1.146	3.017	5.936
binding	P62857	40S ribosomal protein S28 OS=Homo sapiens OX=9606 GN=RPS28 PE=1 SV=1	RPS28	3.9133	0.0347239	Up	17	1	4	1	7.8	2.384	2.594	1.432	0.338	0.754
binding	Q9Y639	Neuroplastin OS=Homo sapiens OX=9606 GN=NPTN PE=1 SV=2	NPTN	0.32	0.0187254	Down	17	6	17	6	44.4	0.709	1.31	1.089	2.863	3.612
binding	P62314	Small nuclear ribonucleoprotein Sm D1 OS=Homo sapiens OX=9606 GN=SNRPD1 PE=1 SV=1	SNRPD1	3.074	0.00548704	Up	9	1	4	1	13.3	1.897	1.526	1.331	0.461	0.57
binding	P17174	Aspartate aminotransferase, cytoplasmic OS=Homo sapiens OX=9606 GN=GOT1 PE=1 SV=3	GOT1	0.2391	0.0230679	Down	10	5	10	5	46.2	0.926	1.4	0.627	3.247	4.988
binding	P62277	40S ribosomal protein S13 OS=Homo sapiens OX=9606 GN=RPS13 PE=1 SV=2	RPS13	4.9188	0.00130396	Up	15	2	7	2	17.2	1.739	2.185	1.676	0.338	0.421
binding	O75822	Eukaryotic translation initiation factor 3 subunit J OS=Homo sapiens OX=9606 GN=EIF3J PE=1 SV=2	EIF3J	20	0.001	Up	7	2	4	2	29	0.903	2.294	1.32
binding	P13798	Acylamino-acid-releasing enzyme OS=Homo sapiens OX=9606 GN=APEH PE=1 SV=4	APEH	13.0809	0.0170809	Up	6	5	18	5	81.2	2.769	1.174	0.825	0.157	0.086
binding	P18031	Tyrosine-protein phosphatase non-receptor type 1 OS=Homo sapiens OX=9606 GN=PTPN1 PE=1 SV=1	PTPN1	0.3592	0.0339816	Down	5	2	6	2	49.9	1.533	1.455	0.846	2.917	4.199
binding	Q13085	Acetyl-CoA carboxylase 1 OS=Homo sapiens OX=9606 GN=ACACA PE=1 SV=2	ACACA	3.4677	0.00361413	Up	0	1	1	1	265.4	0.771	0.949	1.068	0.298	0.238
binding	P26038	Moesin OS=Homo sapiens OX=9606 GN=MSN PE=1 SV=3	MSN	0.449	0.0466975	Down	45	32	180	20	67.8	0.814	0.808	0.727	2.258	1.23
binding	P10768	S-formylglutathione hydrolase OS=Homo sapiens OX=9606 GN=ESD PE=1 SV=2	ESD	0.0353	0.00213161	Down	19	4	8	4	31.4	0.189	0.217	0.093	4.932	4.487
binding	Q6DD88	Atlastin-3 OS=Homo sapiens OX=9606 GN=ATL3 PE=1 SV=1	ATL3	20	0.001	Up	6	2	2	2	60.5	0.423	1.109	0.846
binding	P55160	Nck-associated protein 1-like OS=Homo sapiens OX=9606 GN=NCKAP1L PE=1 SV=3	NCKAP1L	0.4656	0.0267382	Down	15	18	54	18	128.1	0.846	0.82	0.68	2.036	1.323
binding	Q9UNZ2	NSFL1 cofactor p47 OS=Homo sapiens OX=9606 GN=NSFL1C PE=1 SV=2	NSFL1C	5.0869	0.0199516	Up	32	9	18	9	40.5	1.489	0.819	1.82	0.33	0.211
binding	Q96QK1	Vacuolar protein sorting-associated protein 35 OS=Homo sapiens OX=9606 GN=VPS35 PE=1 SV=2	VPS35	5.1034	0.00785501	Up	10	7	14	7	91.6	1.193	1.004	0.666	0.217	0.157
binding	Q14980	Nuclear mitotic apparatus protein 1 OS=Homo sapiens OX=9606 GN=NUMA1 PE=1 SV=2	NUMA1	24.4389	0.0335253	Up	1	2	6	2	238.1	0.332	1.835	2.232	0.06	0.06
binding	P27824	Calnexin OS=Homo sapiens OX=9606 GN=CANX PE=1 SV=2	CANX	2.7133	0.00361015	Up	11	7	13	7	67.5	1.956	2.293	1.864	0.84	0.662
binding	P63000	Ras-related C3 botulinum toxin substrate 1 OS=Homo sapiens OX=9606 GN=RAC1 PE=1 SV=1	RAC1	1.7947	0.0171881	Up	44	9	60	2	21.4	1.242	0.959	0.981	0.636	0.546
binding	Q96GG9	DCN1-like protein 1 OS=Homo sapiens OX=9606 GN=DCUN1D1 PE=1 SV=1	DCUN1D1	20	0.001	Up	7	1	2	1	30.1	1.673	1.337	0.978
binding	P04070	Vitamin K-dependent protein C OS=Homo sapiens OX=9606 GN=PROC PE=1 SV=1	PROC	0.3806	0.0210484	Down	3	1	5	1	52	1.036	1.374	1.12	2.352	3.831
binding	Q96FW1	Ubiquitin thioesterase OTUB1 OS=Homo sapiens OX=9606 GN=OTUB1 PE=1 SV=2	OTUB1	0.3731	0.0137226	Down	12	3	4	3	31.3	1.058	1.164	1.472	3.907	2.694
binding	P98082	Disabled homolog 2 OS=Homo sapiens OX=9606 GN=DAB2 PE=1 SV=3	DAB2	3.6334	0.00259042	Up	3	2	4	2	82.4	1.309	1.582	1.867	0.416	0.457
binding	Q93088	Betaine--homocysteine S-methyltransferase 1 OS=Homo sapiens OX=9606 GN=BHMT PE=1 SV=2	BHMT	0.3256	0.0366416	Down	6	2	7	2	45	1.381	0.892		3.3	3.682
binding	Q9Y237	Peptidyl-prolyl cis-trans isomerase NIMA-interacting 4 OS=Homo sapiens OX=9606 GN=PIN4 PE=1 SV=1	PIN4	0.2574	0.0208082	Down	15	2	2	2	13.8	0.728	1.499	0.753	3.429	4.288
binding	Q92905	COP9 signalosome complex subunit 5 OS=Homo sapiens OX=9606 GN=COPS5 PE=1 SV=4	COPS5	0.2319	0.0473869	Down	6	2	6	2	37.6	0.986	1.482	0.689	2.658	6.418
binding	P05090	Apolipoprotein D OS=Homo sapiens OX=9606 GN=APOD PE=1 SV=1	APOD	0.4058	0.03883	Down	31	12	192	12	21.3	1.903	1.205	0.945	3.153	3.506
binding	P03952	Plasma kallikrein OS=Homo sapiens OX=9606 GN=KLKB1 PE=1 SV=1	KLKB1	0.5005	0.0496922	Down	14	10	37	8	71.3	1.871	1.52	1.111	2.587	3.41
binding	Q01469	Fatty acid-binding protein 5 OS=Homo sapiens OX=9606 GN=FABP5 PE=1 SV=3	FABP5	0.3649	0.042217	Down	69	10	55	10	15.2	0.827	1.449	0.718	2.265	3.205
binding	Q99685	Monoglyceride lipase OS=Homo sapiens OX=9606 GN=MGLL PE=1 SV=2	MGLL	20	0.001	Up	7	2	6	2	33.2	1.171	1.05	1.079
binding	P03951	Coagulation factor XI OS=Homo sapiens OX=9606 GN=F11 PE=1 SV=1	F11	0.3041	0.0347124	Down	20	13	50	10	70.1	1.994	1.048	0.83	4.532	3.956
binding	P30519	Heme oxygenase 2 OS=Homo sapiens OX=9606 GN=HMOX2 PE=1 SV=2	HMOX2	20	0.001	Up	3	1	1	1	36	1.989	1.502	0.709
binding	Q15785	Mitochondrial import receptor subunit TOM34 OS=Homo sapiens OX=9606 GN=TOMM34 PE=1 SV=2	TOMM34	20	0.001	Up	3	1	3	1	34.5	0.611	0.934	1.004
binding	Q9UM47	Neurogenic locus notch homolog protein 3 OS=Homo sapiens OX=9606 GN=NOTCH3 PE=1 SV=2	NOTCH3	0.4849	0.0421948	Down	2	4	9	3	243.5	0.852	1.481	1.289	2.333	2.647
binding	P02656	Apolipoprotein C-III OS=Homo sapiens OX=9606 GN=APOC3 PE=1 SV=1	APOC3	0.2151	0.0085893	Down	55	10	403	10	10.8	1.187	0.651	1.029	3.872	5.013
binding	P32004	Neural cell adhesion molecule L1 OS=Homo sapiens OX=9606 GN=L1CAM PE=1 SV=2	L1CAM	6.3366	0.0295878	Up	1	1	2	1	139.9	2.442	2.754		0.28	0.54
binding	P29466	Caspase-1 OS=Homo sapiens OX=9606 GN=CASP1 PE=1 SV=1	CASP1	20	0.001	Up	2	1	1	1	45.1	0.57	1.237	0.601
binding	Q9UMR2	ATP-dependent RNA helicase DDX19B OS=Homo sapiens OX=9606 GN=DDX19B PE=1 SV=1	DDX19B	20	0.001	Up	5	2	2	2	53.9	0.671	0.813	0.89
binding	Q9NP79	Vacuolar protein sorting-associated protein VTA1 homolog OS=Homo sapiens OX=9606 GN=VTA1 PE=1 SV=1	VTA1	20	0.001	Up	3	1	1	1	33.9	1.669	0.777	0.839
binding	P02790	Hemopexin OS=Homo sapiens OX=9606 GN=HPX PE=1 SV=2	HPX	0.2804	0.0335153	Down	47	22	156	22	51.6	1.081	0.852	1.06	2.179	4.938
binding	Q15599	Na(+)/H(+) exchange regulatory cofactor NHE-RF2 OS=Homo sapiens OX=9606 GN=SLC9A3R2 PE=1 SV=2	SLC9A3R2	0.3864	0.0387845	Down	22	6	21	6	37.4	0.715	1.468	0.859	2.452	2.796
binding	Q9H773	dCTP pyrophosphatase 1 OS=Homo sapiens OX=9606 GN=DCTPP1 PE=1 SV=1	DCTPP1	20	0.001	Up	14	2	4	2	18.7	0.06	0.816	0.117
binding	Q9H4A4	Aminopeptidase B OS=Homo sapiens OX=9606 GN=RNPEP PE=1 SV=2	RNPEP	0.3007	0.0183437	Down	22	11	12	11	72.5	0.177	0.247		0.712	0.698
binding	P02654	Apolipoprotein C-I OS=Homo sapiens OX=9606 GN=APOC1 PE=1 SV=1	APOC1	0.2248	0.00872484	Down	53	10	274	10	9.3	1.035	0.719	1.266	3.757	5.198
binding	P28065	Proteasome subunit beta type-9 OS=Homo sapiens OX=9606 GN=PSMB9 PE=1 SV=2	PSMB9	1.7449	0.0263491	Up	9	2	10	2	23.3	1.442	1.204	1.047	0.647	0.764
binding	Q9BZI7	Regulator of nonsense transcripts 3B OS=Homo sapiens OX=9606 GN=UPF3B PE=1 SV=1	UPF3B	20	0.001	Up	2	1	3	1	57.7	0.729	0.776	0.865
binding	Q9UNN5	FAS-associated factor 1 OS=Homo sapiens OX=9606 GN=FAF1 PE=1 SV=2	FAF1	0.2467	0.0186279	Down	3	2	2	2	73.9	1.616	0.937	0.728	4.023	4.845
binding	P02652	Apolipoprotein A-II OS=Homo sapiens OX=9606 GN=APOA2 PE=1 SV=1	APOA2	0.2944	0.00648812	Down	47	12	166	12	11.2	1.197	1.395	0.89	4.275	3.609
binding	Q92673	Sortilin-related receptor OS=Homo sapiens OX=9606 GN=SORL1 PE=1 SV=2	SORL1	0.2462	0.0466689	Down	2	3	5	3	248.3	0.509	0.928	1.636	3.398	4.922
binding	Q12931	Heat shock protein 75 kDa, mitochondrial OS=Homo sapiens OX=9606 GN=TRAP1 PE=1 SV=3	TRAP1	9.9058	0.0307395	Up	7	3	7	3	80.1	3.78	2.279	0.88	0.239	0.228
binding	Q15052	Rho guanine nucleotide exchange factor 6 OS=Homo sapiens OX=9606 GN=ARHGEF6 PE=1 SV=2	ARHGEF6	0.1101	0.0497975	Down	8	6	7	6	87.4	0.965	0.711	0.184	3.358	7.907
binding	P08519	Apolipoprotein(a) OS=Homo sapiens OX=9606 GN=LPA PE=1 SV=1	LPA	0.4071	0.0299891	Down	41	30	327	29	501	1.438	1.386	0.975	2.441	3.78
binding	Q86VP6	Cullin-associated NEDD8-dissociated protein 1 OS=Homo sapiens OX=9606 GN=CAND1 PE=1 SV=2	CAND1	0.3891	0.047542	Down	10	13	30	13	136.3	1.468	0.846	1.117	2.166	3.713
binding	Q13790	Apolipoprotein F OS=Homo sapiens OX=9606 GN=APOF PE=1 SV=2	APOF	0.4235	0.0021179	Down	15	4	20	4	35.4	1.352	1.397	1.157	3.247	2.902
binding	P07108	Acyl-CoA-binding protein OS=Homo sapiens OX=9606 GN=DBI PE=1 SV=2	DBI	3.4374	0.00268726	Up	48	5	25	5	10	0.937	0.89	1.179	0.32	0.263
binding	Q8IYI6	Exocyst complex component 8 OS=Homo sapiens OX=9606 GN=EXOC8 PE=1 SV=2	EXOC8	20	0.001	Up	3	3	4	3	81.7	1.302	0.538	0.243
binding	O96019	Actin-like protein 6A OS=Homo sapiens OX=9606 GN=ACTL6A PE=1 SV=1	ACTL6A	20	0.001	Up	4	1	3	1	47.4	1.824	1.46	0.688
binding	Q13620	Cullin-4B OS=Homo sapiens OX=9606 GN=CUL4B PE=1 SV=4	CUL4B	20	0.001	Up	1	1	3	1	103.9	0.758	0.758	0.916
binding	Q8TDQ1	CMRF35-like molecule 1 OS=Homo sapiens OX=9606 GN=CD300LF PE=1 SV=3	CD300LF	3.0442	0.0284005	Up	11	3	3	3	32.3	0.509	0.459	0.306	0.176	0.103
binding	Q13610	Periodic tryptophan protein 1 homolog OS=Homo sapiens OX=9606 GN=PWP1 PE=1 SV=1	PWP1	20	0.001	Up	3	1	2	1	55.8	1.853	1.567	0.667
binding	P50991	T-complex protein 1 subunit delta OS=Homo sapiens OX=9606 GN=CCT4 PE=1 SV=4	CCT4	5.0282	0.0409222	Up	19	11	19	9	57.9	1.164	1.781	1.422	0.12	0.459
binding	P35443	Thrombospondin-4 OS=Homo sapiens OX=9606 GN=THBS4 PE=1 SV=2	THBS4	0.4305	0.0162059	Down	12	10	58	8	105.8	1.376	1.347	1.364	2.469	3.86
binding	Q92835	Phosphatidylinositol 3,4,5-trisphosphate 5-phosphatase 1 OS=Homo sapiens OX=9606 GN=INPP5D PE=1 SV=2	INPP5D	0.1897	0.0286678	Down	7	8	12	8	133.2	0.305	0.573	0.885	2.389	3.806
binding	P54136	Arginine--tRNA ligase, cytoplasmic OS=Homo sapiens OX=9606 GN=RARS1 PE=1 SV=2	RARS1	5.9662	0.00859553	Up	9	6	11	6	75.3	1.134	1.592	0.8	0.164	0.23
binding	Q13093	Platelet-activating factor acetylhydrolase OS=Homo sapiens OX=9606 GN=PLA2G7 PE=1 SV=1	PLA2G7	0.3285	0.015702	Down	10	5	31	5	50	1.104	1.243	0.925	2.495	4.146
binding	P68032	Actin, alpha cardiac muscle 1 OS=Homo sapiens OX=9606 GN=ACTC1 PE=1 SV=1	ACTC1	4.7103	0.0321726	Up	43	29	207	5	42	0.733	1.002	1.183	0.105	0.308
binding	P27361	Mitogen-activated protein kinase 3 OS=Homo sapiens OX=9606 GN=MAPK3 PE=1 SV=4	MAPK3	0.6144	0.00928025	Down	4	2	6	1	43.1	0.821	0.834	0.98	1.499	1.36
binding	Q15459	Splicing factor 3A subunit 1 OS=Homo sapiens OX=9606 GN=SF3A1 PE=1 SV=1	SF3A1	3.0051	0.00545271	Up	4	3	8	3	88.8	2.304	2.139	1.701	0.594	0.769
binding	P06276	Cholinesterase OS=Homo sapiens OX=9606 GN=BCHE PE=1 SV=1	BCHE	0.0785	0.0406232	Down	3	2	3	2	68.4		0.565	0.23	3.588	6.534
binding	P27487	Dipeptidyl peptidase 4 OS=Homo sapiens OX=9606 GN=DPP4 PE=1 SV=2	DPP4	0.2258	0.0365631	Down	19	15	43	15	88.2	0.661	1.448	0.732	2.767	5.62
binding	Q04206	Transcription factor p65 OS=Homo sapiens OX=9606 GN=RELA PE=1 SV=2	RELA	20	0.001	Up	5	2	2	2	60.2	0.074	0.058	0.066
binding	P02649	Apolipoprotein E OS=Homo sapiens OX=9606 GN=APOE PE=1 SV=1	APOE	0.2006	0.0123165	Down	73	45	1364	45	36.1	1.253	1.065	0.592	4.33	5.341
binding	Q6Q788	Apolipoprotein A-V OS=Homo sapiens OX=9606 GN=APOA5 PE=1 SV=1	APOA5	0.1334	0.0289973	Down	23	7	20	7	41.2	0.45	1.177	0.445	3.153	7.198
binding	Q71UI9	Histone H2A.V OS=Homo sapiens OX=9606 GN=H2AZ2 PE=1 SV=3	H2AZ2	3.3189	0.028294	Up	29	4	26	3	13.5	0.752	1.368	1.091	0.408	0.237
binding	Q03113	Guanine nucleotide-binding protein subunit alpha-12 OS=Homo sapiens OX=9606 GN=GNA12 PE=1 SV=4	GNA12	12.4292	0.0369856	Up	13	6	15	3	44.3		0.772	1.95	0.123	0.096
binding	Q5TCX8	Mitogen-activated protein kinase kinase kinase 21 OS=Homo sapiens OX=9606 GN=MAP3K21 PE=1 SV=3	MAP3K21	3.5756	0.00645422	Up	1	1	4	1	113.9	2.727	2.008	1.701	0.563	0.637
binding	P35542	Serum amyloid A-4 protein OS=Homo sapiens OX=9606 GN=SAA4 PE=1 SV=2	SAA4	0.31	0.0261073	Down	52	6	242	6	14.7	1.669	1.253	0.784	3.565	4.405
binding	Q08495	Dematin OS=Homo sapiens OX=9606 GN=DMTN PE=1 SV=3	DMTN	0.3197	0.0146017	Down	14	5	6	5	45.5	1.486	1.041	1.107	2.941	4.637
binding	P78318	Immunoglobulin-binding protein 1 OS=Homo sapiens OX=9606 GN=IGBP1 PE=1 SV=1	IGBP1	6.4433	0.00144782	Up	3	1	4	1	39.2	1.504	1.032	1.185	0.172	0.213
binding	Q53FA7	Quinone oxidoreductase PIG3 OS=Homo sapiens OX=9606 GN=TP53I3 PE=1 SV=2	TP53I3	0.3445	0.0281249	Down	2	1	2	1	35.5	1.216	1.436	0.954	2.529	4.45
binding	P07919	Cytochrome b-c1 complex subunit 6, mitochondrial OS=Homo sapiens OX=9606 GN=UQCRH PE=1 SV=2	UQCRH	7.0072	0.0282477	Up	20	1	3	1	10.7	2.487	2.907	0.944	0.265	0.338
binding	Q13561	Dynactin subunit 2 OS=Homo sapiens OX=9606 GN=DCTN2 PE=1 SV=4	DCTN2	9.0129	0.0263713	Up	18	7	22	7	44.2	1.171	0.639	2.043	0.198	0.087
binding	P00966	Argininosuccinate synthase OS=Homo sapiens OX=9606 GN=ASS1 PE=1 SV=2	ASS1	5.3398	0.0341905	Up	16	4	10	4	46.5	2.98	3.282	1.203	0.545	0.387
binding	Q15582	Transforming growth factor-beta-induced protein ig-h3 OS=Homo sapiens OX=9606 GN=TGFBI PE=1 SV=1	TGFBI	0.5089	0.0149533	Down	8	5	29	5	74.6	1.538	1.527	1.186	3.068	2.501
binding	Q16719	Kynureninase OS=Homo sapiens OX=9606 GN=KYNU PE=1 SV=1	KYNU	4.2544	0.0420187	Up	2	1	4	1	52.3	2.128	2.527	1.382	0.246	0.7
binding	O60812	Heterogeneous nuclear ribonucleoprotein C-like 1 OS=Homo sapiens OX=9606 GN=HNRNPCL1 PE=1 SV=1	HNRNPCL1	12.5857	0.0243706	Up	7	3	8	3	32.1	2.554	3.675	1.228	0.306	0.089
binding	P08123	Collagen alpha-2(I) chain OS=Homo sapiens OX=9606 GN=COL1A2 PE=1 SV=7	COL1A2	0.367	0.0269295	Down	8	10	42	10	129.2	0.847	1.187	1.647	3.074	3.612
binding	P02655	Apolipoprotein C-II OS=Homo sapiens OX=9606 GN=APOC2 PE=1 SV=1	APOC2	0.2358	0.00385757	Down	49	8	638	8	11.3	1.305	0.909	0.859	4.003	4.685
binding	P49591	Serine--tRNA ligase, cytoplasmic OS=Homo sapiens OX=9606 GN=SARS1 PE=1 SV=3	SARS1	10.0136	0.0142575	Up	3	2	6	2	58.7	0.455	0.77	0.983	0.041	0.106
binding	O60331	Phosphatidylinositol 4-phosphate 5-kinase type-1 gamma OS=Homo sapiens OX=9606 GN=PIP5K1C PE=1 SV=2	PIP5K1C	20	0.001	Up	5	4	6	2	73.2	0.308	1.09	0.614
binding	Q9BSJ8	Extended synaptotagmin-1 OS=Homo sapiens OX=9606 GN=ESYT1 PE=1 SV=1	ESYT1	20	0.001	Up	2	2	3	2	122.8	0.187	0.845	0.579
binding	P00751	Complement factor B OS=Homo sapiens OX=9606 GN=CFB PE=1 SV=2	CFB	0.3972	0.0452928	Down	26	22	92	22	85.5	1.591	1.023	0.973	2.261	3.759
binding	P29144	Tripeptidyl-peptidase 2 OS=Homo sapiens OX=9606 GN=TPP2 PE=1 SV=4	TPP2	0.1733	0.00224896	Down	15	20	40	20	138.3	0.913	0.971	0.73	5.946	4.107
binding	Q9Y6I3	Epsin-1 OS=Homo sapiens OX=9606 GN=EPN1 PE=1 SV=2	EPN1	0.1957	0.0266201	Down	1	1	3	1	60.3	0.416	1.034	1.158	4.115	4.769
binding	O95793	Double-stranded RNA-binding protein Staufen homolog 1 OS=Homo sapiens OX=9606 GN=STAU1 PE=1 SV=2	STAU1	20	0.001	Up	1	1	2	1	63.1	0.914	0.053	3.439
binding	P01111	GTPase NRas OS=Homo sapiens OX=9606 GN=NRAS PE=1 SV=1	NRAS	4.0287	0.0206932	Up	30	7	29	3	21.2	0.6	0.552	1.096	0.215	0.157
binding	Q8NC51	Plasminogen activator inhibitor 1 RNA-binding protein OS=Homo sapiens OX=9606 GN=SERBP1 PE=1 SV=2	SERBP1	11.3197	0.0282065	Up	11	3	6	3	44.9	1.134	1.147	3.526	0.097	0.245
binding	Q93008	Probable ubiquitin carboxyl-terminal hydrolase FAF-X OS=Homo sapiens OX=9606 GN=USP9X PE=1 SV=3	USP9X	20	0.001	Up	2	4	4	4	292.1	0.222	0.19	0.41
binding	Q99623	Prohibitin-2 OS=Homo sapiens OX=9606 GN=PHB2 PE=1 SV=2	PHB2	20	0.001	Up	6	1	2	1	33.3	0.878	2.056	0.735
binding	Q9NZM1	Myoferlin OS=Homo sapiens OX=9606 GN=MYOF PE=1 SV=1	MYOF	7.0081	0.00322665	Up	2	3	5	3	234.6	2.452	2.769		0.338	0.407
binding	P45974	Ubiquitin carboxyl-terminal hydrolase 5 OS=Homo sapiens OX=9606 GN=USP5 PE=1 SV=2	USP5	6.4049	0.00955452	Up	12	9	19	9	95.7	1.746	0.921	1.003	0.234	0.148
binding	O75348	V-type proton ATPase subunit G 1 OS=Homo sapiens OX=9606 GN=ATP6V1G1 PE=1 SV=3	ATP6V1G1	20	0.001	Up	9	1	1	1	13.7	0.735	0.754	0.253
binding	P29972	Aquaporin-1 OS=Homo sapiens OX=9606 GN=AQP1 PE=1 SV=3	AQP1	0.4843	0.0228456	Down	6	1	5	1	28.5	1.328	1.429		2.55	3.143
binding	P40763	Signal transducer and activator of transcription 3 OS=Homo sapiens OX=9606 GN=STAT3 PE=1 SV=2	STAT3	20	0.001	Up	5	3	4	3	88	0.078	0.643	0.769
binding	P01031	Complement C5 OS=Homo sapiens OX=9606 GN=C5 PE=1 SV=4	C5	0.3083	0.0245272	Down	21	29	120	29	188.2	1.079	1.181	1.083	2.391	4.839
binding	P46781	40S ribosomal protein S9 OS=Homo sapiens OX=9606 GN=RPS9 PE=1 SV=3	RPS9	3.8893	0.0154108	Up	16	4	12	4	22.6	1.213	0.759	1.505	0.315	0.281
binding	P29401	Transketolase OS=Homo sapiens OX=9606 GN=TKT PE=1 SV=3	TKT	0.4974	0.0314139	Down	31	17	61	17	67.8	1.155	1.067	0.919	1.672	2.538
binding	P13612	Integrin alpha-4 OS=Homo sapiens OX=9606 GN=ITGA4 PE=1 SV=3	ITGA4	1.5651	0.0464	Up	16	14	43	14	114.8	1.663	1.311	1.172	0.888	0.878
binding	P23921	Ribonucleoside-diphosphate reductase large subunit OS=Homo sapiens OX=9606 GN=RRM1 PE=1 SV=1	RRM1	20	0.001	Up	3	2	2	2	90	1.415	2.184	0.636
binding	P30046	D-dopachrome decarboxylase OS=Homo sapiens OX=9606 GN=DDT PE=1 SV=3	DDT	20	0.001	Up	32	4	7	4	12.7	4.534	0.216	0.304
binding	P49189	4-trimethylaminobutyraldehyde dehydrogenase OS=Homo sapiens OX=9606 GN=ALDH9A1 PE=1 SV=3	ALDH9A1	20	0.001	Up	6	3	10	2	53.8	0.703	0.719	0.677
binding	P22891	Vitamin K-dependent protein Z OS=Homo sapiens OX=9606 GN=PROZ PE=1 SV=2	PROZ	0.3716	0.000651151	Down	2	1	3	1	44.7	1.125	1.298	1.245	3.126	3.455
binding	Q9Y3E7	Charged multivesicular body protein 3 OS=Homo sapiens OX=9606 GN=CHMP3 PE=1 SV=3	CHMP3	4.7099	0.00383321	Up	8	2	5	2	25.1		1.311	1.27	0.248	0.3
binding	O43852	Calumenin OS=Homo sapiens OX=9606 GN=CALU PE=1 SV=2	CALU	9.5169	0.0484173	Up	28	6	14	6	37.1	1.645	2.319	2.931	0.048	0.435
binding	Q15828	Cystatin-M OS=Homo sapiens OX=9606 GN=CST6 PE=1 SV=1	CST6	0.2217	0.00412749	Down	28	3	3	3	16.5	1.205	0.855	0.728	4.222	4.161
binding	Q15645	Pachytene checkpoint protein 2 homolog OS=Homo sapiens OX=9606 GN=TRIP13 PE=1 SV=2	TRIP13	0.2613	0.044604	Down	2	1	1	1	48.5	0.369	0.982	0.945	2.516	3.341
binding	P47929	Galectin-7 OS=Homo sapiens OX=9606 GN=LGALS7 PE=1 SV=2	LGALS7	0.2575	0.0363257	Down	14	2	8	2	15.1	1.07	0.667	1.681	5.449	3.4
binding	P52597	Heterogeneous nuclear ribonucleoprotein F OS=Homo sapiens OX=9606 GN=HNRNPF PE=1 SV=3	HNRNPF	0.2302	0.0178649	Down	18	6	17	5	45.6	1.022	0.883	0.952	2.604	5.669
binding	P02787	Serotransferrin OS=Homo sapiens OX=9606 GN=TF PE=1 SV=3	TF	0.2516	0.026382	Down	66	70	553	70	77	0.853	0.685	1.269	2.57	4.868
binding	P31948	Stress-induced-phosphoprotein 1 OS=Homo sapiens OX=9606 GN=STIP1 PE=1 SV=1	STIP1	1.9493	0.0165322	Up	32	18	57	17	62.6	1.222	1.181	1.325	0.525	0.75
binding	P27169	Serum paraoxonase/arylesterase 1 OS=Homo sapiens OX=9606 GN=PON1 PE=1 SV=3	PON1	0.3566	0.000407511	Down	30	11	118	11	39.7	1.295	1.25	1.117	3.484	3.362
binding	P30876	DNA-directed RNA polymerase II subunit RPB2 OS=Homo sapiens OX=9606 GN=POLR2B PE=1 SV=1	POLR2B	0.2662	0.0215721	Down	1	2	8	2	133.8	1.632	0.918	0.738	4.468	3.766
binding	O00505	Importin subunit alpha-4 OS=Homo sapiens OX=9606 GN=KPNA3 PE=1 SV=2	KPNA3	2.614	0.00829765	Up	3	2	6	1	57.8	1.251	1.878	1.533	0.603	0.586
binding	P06727	Apolipoprotein A-IV OS=Homo sapiens OX=9606 GN=APOA4 PE=1 SV=3	APOA4	0.3825	0.0291057	Down	60	31	308	31	45.4	1.355	1.565	1.152	2.589	4.508
binding	P09104	Gamma-enolase OS=Homo sapiens OX=9606 GN=ENO2 PE=1 SV=3	ENO2	14.4915	0.020071	Up	17	6	15	4	47.2	2.626	0.756	1.748	0.067	0.169
binding	P23284	Peptidyl-prolyl cis-trans isomerase B OS=Homo sapiens OX=9606 GN=PPIB PE=1 SV=2	PPIB	3.7826	0.0475439	Up	38	8	25	8	23.7	1.175	1.11	2.657	0.357	0.514
binding	P04049	RAF proto-oncogene serine/threonine-protein kinase OS=Homo sapiens OX=9606 GN=RAF1 PE=1 SV=1	RAF1	2.9607	0.0146376	Up	2	1	1	1	73		0.887	0.694	0.254	0.28
binding	Q9Y5S1	Transient receptor potential cation channel subfamily V member 2 OS=Homo sapiens OX=9606 GN=TRPV2 PE=1 SV=1	TRPV2	3.7096	0.0271586	Up	4	3	4	3	85.9	1.016	0.535	0.697	0.26	0.144
binding	Q9BRK5	45 kDa calcium-binding protein OS=Homo sapiens OX=9606 GN=SDF4 PE=1 SV=1	SDF4	0.05	0.001	Down	5	2	3	2	41.8				0.184	6.246
binding	P33908	Mannosyl-oligosaccharide 1,2-alpha-mannosidase IA OS=Homo sapiens OX=9606 GN=MAN1A1 PE=1 SV=3	MAN1A1	0.2649	0.0247226	Down	1	1	4	1	72.9	0.686	1.3	1.282	3.195	5.03
binding	O60610	Protein diaphanous homolog 1 OS=Homo sapiens OX=9606 GN=DIAPH1 PE=1 SV=2	DIAPH1	0.3577	0.0392107	Down	9	11	17	11	141.3	0.843	1.819	0.975	3.624	3.154
binding	Q16186	Proteasomal ubiquitin receptor ADRM1 OS=Homo sapiens OX=9606 GN=ADRM1 PE=1 SV=2	ADRM1	20	0.001	Up	2	1	1	1	42.1	0.582	1.108	1.287
binding	P48643	T-complex protein 1 subunit epsilon OS=Homo sapiens OX=9606 GN=CCT5 PE=1 SV=1	CCT5	4.7082	0.0493511	Up	28	16	51	16	59.6	0.663	1.655	1.877	0.222	0.372
binding	Q9HC35	Echinoderm microtubule-associated protein-like 4 OS=Homo sapiens OX=9606 GN=EML4 PE=1 SV=3	EML4	20	0.001	Up	2	2	2	2	108.8	0.044	0.064	0.353
binding	P30405	Peptidyl-prolyl cis-trans isomerase F, mitochondrial OS=Homo sapiens OX=9606 GN=PPIF PE=1 SV=1	PPIF	20	0.001	Up	4	1	2	1	22	1.181	0.928	1.623
binding	P35268	60S ribosomal protein L22 OS=Homo sapiens OX=9606 GN=RPL22 PE=1 SV=2	RPL22	7.0262	0.0368942	Up	39	3	5	3	14.8	0.679	1.461	0.674	0.059	0.208
binding	P23396	40S ribosomal protein S3 OS=Homo sapiens OX=9606 GN=RPS3 PE=1 SV=2	RPS3	2.0602	0.0109038	Up	36	10	23	10	26.7	1.198	1.376	1.635	0.727	0.635
binding	P50914	60S ribosomal protein L14 OS=Homo sapiens OX=9606 GN=RPL14 PE=1 SV=4	RPL14	20	0.001	Up	5	1	3	1	23.4	0.416	0.663	1.73
binding	P26373	60S ribosomal protein L13 OS=Homo sapiens OX=9606 GN=RPL13 PE=1 SV=4	RPL13	20	0.001	Up	9	2	4	2	24.2	1.375	0.914	0.799
biological adhesion	Q9Y639	Neuroplastin OS=Homo sapiens OX=9606 GN=NPTN PE=1 SV=2	NPTN	0.32	0.0187254	Down	17	6	17	6	44.4	0.709	1.31	1.089	2.863	3.612
biological adhesion	P15311	Ezrin OS=Homo sapiens OX=9606 GN=EZR PE=1 SV=4	EZR	0.4072	0.0362982	Down	32	22	105	13	69.4	1.073	1.481	0.806	2.335	3.166
biological adhesion	P35443	Thrombospondin-4 OS=Homo sapiens OX=9606 GN=THBS4 PE=1 SV=2	THBS4	0.4305	0.0162059	Down	12	10	58	8	105.8	1.376	1.347	1.364	2.469	3.86
biological adhesion	O15031	Plexin-B2 OS=Homo sapiens OX=9606 GN=PLXNB2 PE=1 SV=3	PLXNB2	2.3566	0.023285	Up	10	17	33	17	205	1.598	1.772	1.091	0.594	0.668
biological adhesion	Q15582	Transforming growth factor-beta-induced protein ig-h3 OS=Homo sapiens OX=9606 GN=TGFBI PE=1 SV=1	TGFBI	0.5089	0.0149533	Down	8	5	29	5	74.6	1.538	1.527	1.186	3.068	2.501
biological adhesion	P63000	Ras-related C3 botulinum toxin substrate 1 OS=Homo sapiens OX=9606 GN=RAC1 PE=1 SV=1	RAC1	1.7947	0.0171881	Up	44	9	60	2	21.4	1.242	0.959	0.981	0.636	0.546
biological adhesion	P26038	Moesin OS=Homo sapiens OX=9606 GN=MSN PE=1 SV=3	MSN	0.449	0.0466975	Down	45	32	180	20	67.8	0.814	0.808	0.727	2.258	1.23
biological adhesion	Q00535	Cyclin-dependent-like kinase 5 OS=Homo sapiens OX=9606 GN=CDK5 PE=1 SV=3	CDK5	0.4391	0.0190639	Down	4	1	1	1	33.3	0.778	1.222	0.88	2.034	2.339
biological adhesion	P31146	Coronin-1A OS=Homo sapiens OX=9606 GN=CORO1A PE=1 SV=4	CORO1A	0.3226	0.0180006	Down	33	17	67	17	51	0.938	1.507	0.797	3.445	3.255
biological adhesion	P47929	Galectin-7 OS=Homo sapiens OX=9606 GN=LGALS7 PE=1 SV=2	LGALS7	0.2575	0.0363257	Down	14	2	8	2	15.1	1.07	0.667	1.681	5.449	3.4
biological adhesion	P06727	Apolipoprotein A-IV OS=Homo sapiens OX=9606 GN=APOA4 PE=1 SV=3	APOA4	0.3825	0.0291057	Down	60	31	308	31	45.4	1.355	1.565	1.152	2.589	4.508
biological adhesion	O60331	Phosphatidylinositol 4-phosphate 5-kinase type-1 gamma OS=Homo sapiens OX=9606 GN=PIP5K1C PE=1 SV=2	PIP5K1C	20	0.001	Up	5	4	6	2	73.2	0.308	1.09	0.614
biological adhesion	P13612	Integrin alpha-4 OS=Homo sapiens OX=9606 GN=ITGA4 PE=1 SV=3	ITGA4	1.5651	0.0464	Up	16	14	43	14	114.8	1.663	1.311	1.172	0.888	0.878
biological adhesion	Q13201	Multimerin-1 OS=Homo sapiens OX=9606 GN=MMRN1 PE=1 SV=3	MMRN1	0.2602	0.0159816	Down	21	21	74	21	138	0.443	0.628	0.911	2.266	2.812
biological adhesion	P25311	Zinc-alpha-2-glycoprotein OS=Homo sapiens OX=9606 GN=AZGP1 PE=1 SV=2	AZGP1	0.3095	0.0242274	Down	29	12	76	12	34.2	1.176	0.877	1.191	2.427	4.561
biological adhesion	P32004	Neural cell adhesion molecule L1 OS=Homo sapiens OX=9606 GN=L1CAM PE=1 SV=2	L1CAM	6.3366	0.0295878	Up	1	1	2	1	139.9	2.442	2.754		0.28	0.54
biological regulation	P32004	Neural cell adhesion molecule L1 OS=Homo sapiens OX=9606 GN=L1CAM PE=1 SV=2	L1CAM	6.3366	0.0295878	Up	1	1	2	1	139.9	2.442	2.754		0.28	0.54
biological regulation	Q8TDQ1	CMRF35-like molecule 1 OS=Homo sapiens OX=9606 GN=CD300LF PE=1 SV=3	CD300LF	3.0442	0.0284005	Up	11	3	3	3	32.3	0.509	0.459	0.306	0.176	0.103
biological regulation	P02656	Apolipoprotein C-III OS=Homo sapiens OX=9606 GN=APOC3 PE=1 SV=1	APOC3	0.2151	0.0085893	Down	55	10	403	10	10.8	1.187	0.651	1.029	3.872	5.013
biological regulation	Q13610	Periodic tryptophan protein 1 homolog OS=Homo sapiens OX=9606 GN=PWP1 PE=1 SV=1	PWP1	20	0.001	Up	3	1	2	1	55.8	1.853	1.567	0.667
biological regulation	P26038	Moesin OS=Homo sapiens OX=9606 GN=MSN PE=1 SV=3	MSN	0.449	0.0466975	Down	45	32	180	20	67.8	0.814	0.808	0.727	2.258	1.23
biological regulation	Q9Y6I3	Epsin-1 OS=Homo sapiens OX=9606 GN=EPN1 PE=1 SV=2	EPN1	0.1957	0.0266201	Down	1	1	3	1	60.3	0.416	1.034	1.158	4.115	4.769
biological regulation	Q53EL6	Programmed cell death protein 4 OS=Homo sapiens OX=9606 GN=PDCD4 PE=1 SV=2	PDCD4	6.1629	0.0324405	Up	10	3	5	3	51.7	0.758	1.808	1.141	0.107	0.294
biological regulation	P28065	Proteasome subunit beta type-9 OS=Homo sapiens OX=9606 GN=PSMB9 PE=1 SV=2	PSMB9	1.7449	0.0263491	Up	9	2	10	2	23.3	1.442	1.204	1.047	0.647	0.764
biological regulation	P50991	T-complex protein 1 subunit delta OS=Homo sapiens OX=9606 GN=CCT4 PE=1 SV=4	CCT4	5.0282	0.0409222	Up	19	11	19	9	57.9	1.164	1.781	1.422	0.12	0.459
biological regulation	Q86VP6	Cullin-associated NEDD8-dissociated protein 1 OS=Homo sapiens OX=9606 GN=CAND1 PE=1 SV=2	CAND1	0.3891	0.047542	Down	10	13	30	13	136.3	1.468	0.846	1.117	2.166	3.713
biological regulation	Q9H4A4	Aminopeptidase B OS=Homo sapiens OX=9606 GN=RNPEP PE=1 SV=2	RNPEP	0.3007	0.0183437	Down	22	11	12	11	72.5	0.177	0.247		0.712	0.698
biological regulation	Q13201	Multimerin-1 OS=Homo sapiens OX=9606 GN=MMRN1 PE=1 SV=3	MMRN1	0.2602	0.0159816	Down	21	21	74	21	138	0.443	0.628	0.911	2.266	2.812
biological regulation	Q13620	Cullin-4B OS=Homo sapiens OX=9606 GN=CUL4B PE=1 SV=4	CUL4B	20	0.001	Up	1	1	3	1	103.9	0.758	0.758	0.916
biological regulation	P08519	Apolipoprotein(a) OS=Homo sapiens OX=9606 GN=LPA PE=1 SV=1	LPA	0.4071	0.0299891	Down	41	30	327	29	501	1.438	1.386	0.975	2.441	3.78
biological regulation	Q15435	Protein phosphatase 1 regulatory subunit 7 OS=Homo sapiens OX=9606 GN=PPP1R7 PE=1 SV=1	PPP1R7	0.3868	0.0269469	Down	14	5	9	5	41.5		1.016	0.773	2.505	2.12
biological regulation	P29972	Aquaporin-1 OS=Homo sapiens OX=9606 GN=AQP1 PE=1 SV=3	AQP1	0.4843	0.0228456	Down	6	1	5	1	28.5	1.328	1.429		2.55	3.143
biological regulation	Q16186	Proteasomal ubiquitin receptor ADRM1 OS=Homo sapiens OX=9606 GN=ADRM1 PE=1 SV=2	ADRM1	20	0.001	Up	2	1	1	1	42.1	0.582	1.108	1.287
biological regulation	O95793	Double-stranded RNA-binding protein Staufen homolog 1 OS=Homo sapiens OX=9606 GN=STAU1 PE=1 SV=2	STAU1	20	0.001	Up	1	1	2	1	63.1	0.914	0.053	3.439
biological regulation	O60610	Protein diaphanous homolog 1 OS=Homo sapiens OX=9606 GN=DIAPH1 PE=1 SV=2	DIAPH1	0.3577	0.0392107	Down	9	11	17	11	141.3	0.843	1.819	0.975	3.624	3.154
biological regulation	P04049	RAF proto-oncogene serine/threonine-protein kinase OS=Homo sapiens OX=9606 GN=RAF1 PE=1 SV=1	RAF1	2.9607	0.0146376	Up	2	1	1	1	73		0.887	0.694	0.254	0.28
biological regulation	Q71UI9	Histone H2A.V OS=Homo sapiens OX=9606 GN=H2AZ2 PE=1 SV=3	H2AZ2	3.3189	0.028294	Up	29	4	26	3	13.5	0.752	1.368	1.091	0.408	0.237
biological regulation	Q6ZNJ1	Neurobeachin-like protein 2 OS=Homo sapiens OX=9606 GN=NBEAL2 PE=1 SV=2	NBEAL2	0.4941	0.00496613	Down	3	7	13	7	302.3	1.265	1.402	1.089	2.563	2.505
biological regulation	P02790	Hemopexin OS=Homo sapiens OX=9606 GN=HPX PE=1 SV=2	HPX	0.2804	0.0335153	Down	47	22	156	22	51.6	1.081	0.852	1.06	2.179	4.938
biological regulation	P06276	Cholinesterase OS=Homo sapiens OX=9606 GN=BCHE PE=1 SV=1	BCHE	0.0785	0.0406232	Down	3	2	3	2	68.4		0.565	0.23	3.588	6.534
biological regulation	P07108	Acyl-CoA-binding protein OS=Homo sapiens OX=9606 GN=DBI PE=1 SV=2	DBI	3.4374	0.00268726	Up	48	5	25	5	10	0.937	0.89	1.179	0.32	0.263
biological regulation	Q9UM47	Neurogenic locus notch homolog protein 3 OS=Homo sapiens OX=9606 GN=NOTCH3 PE=1 SV=2	NOTCH3	0.4849	0.0421948	Down	2	4	9	3	243.5	0.852	1.481	1.289	2.333	2.647
biological regulation	P52597	Heterogeneous nuclear ribonucleoprotein F OS=Homo sapiens OX=9606 GN=HNRNPF PE=1 SV=3	HNRNPF	0.2302	0.0178649	Down	18	6	17	5	45.6	1.022	0.883	0.952	2.604	5.669
biological regulation	P10646	Tissue factor pathway inhibitor OS=Homo sapiens OX=9606 GN=TFPI PE=1 SV=1	TFPI	0.3231	0.0278787	Down	3	2	7	2	35	0.911	1.408	1.108	4.557	2.513
biological regulation	P20963	T-cell surface glycoprotein CD3 zeta chain OS=Homo sapiens OX=9606 GN=CD247 PE=1 SV=2	CD247	0.3277	0.00304948	Down	50	6	15	6	18.7	0.582	0.796	0.687	2.24	1.961
biological regulation	P23284	Peptidyl-prolyl cis-trans isomerase B OS=Homo sapiens OX=9606 GN=PPIB PE=1 SV=2	PPIB	3.7826	0.0475439	Up	38	8	25	8	23.7	1.175	1.11	2.657	0.357	0.514
biological regulation	P35443	Thrombospondin-4 OS=Homo sapiens OX=9606 GN=THBS4 PE=1 SV=2	THBS4	0.4305	0.0162059	Down	12	10	58	8	105.8	1.376	1.347	1.364	2.469	3.86
biological regulation	P35240	Merlin OS=Homo sapiens OX=9606 GN=NF2 PE=1 SV=1	NF2	20	0.001	Up	4	2	2	2	69.6	0.843	0.479	0.273
biological regulation	P29466	Caspase-1 OS=Homo sapiens OX=9606 GN=CASP1 PE=1 SV=1	CASP1	20	0.001	Up	2	1	1	1	45.1	0.57	1.237	0.601
biological regulation	Q9UK41	Vacuolar protein sorting-associated protein 28 homolog OS=Homo sapiens OX=9606 GN=VPS28 PE=1 SV=1	VPS28	3.8489	0.0426752	Up	22	4	7	4	25.4		2.408	1.514	0.426	0.593
biological regulation	Q15645	Pachytene checkpoint protein 2 homolog OS=Homo sapiens OX=9606 GN=TRIP13 PE=1 SV=2	TRIP13	0.2613	0.044604	Down	2	1	1	1	48.5	0.369	0.982	0.945	2.516	3.341
biological regulation	Q0VD83	Apolipoprotein B receptor OS=Homo sapiens OX=9606 GN=APOBR PE=1 SV=3	APOBR	0.2761	0.0249013	Down	7	6	10	6	115.6	0.989	1.372	0.626	3.039	4.174
biological regulation	Q8IYI6	Exocyst complex component 8 OS=Homo sapiens OX=9606 GN=EXOC8 PE=1 SV=2	EXOC8	20	0.001	Up	3	3	4	3	81.7	1.302	0.538	0.243
biological regulation	P30876	DNA-directed RNA polymerase II subunit RPB2 OS=Homo sapiens OX=9606 GN=POLR2B PE=1 SV=1	POLR2B	0.2662	0.0215721	Down	1	2	8	2	133.8	1.632	0.918	0.738	4.468	3.766
biological regulation	P25398	40S ribosomal protein S12 OS=Homo sapiens OX=9606 GN=RPS12 PE=1 SV=3	RPS12	2.9379	0.0175202	Up	17	2	7	2	14.5	1.51	1.818	1.026	0.47	0.518
biological regulation	Q15828	Cystatin-M OS=Homo sapiens OX=9606 GN=CST6 PE=1 SV=1	CST6	0.2217	0.00412749	Down	28	3	3	3	16.5	1.205	0.855	0.728	4.222	4.161
biological regulation	Q9BZI7	Regulator of nonsense transcripts 3B OS=Homo sapiens OX=9606 GN=UPF3B PE=1 SV=1	UPF3B	20	0.001	Up	2	1	3	1	57.7	0.729	0.776	0.865
biological regulation	Q13085	Acetyl-CoA carboxylase 1 OS=Homo sapiens OX=9606 GN=ACACA PE=1 SV=2	ACACA	3.4677	0.00361413	Up	0	1	1	1	265.4	0.771	0.949	1.068	0.298	0.238
biological regulation	P35542	Serum amyloid A-4 protein OS=Homo sapiens OX=9606 GN=SAA4 PE=1 SV=2	SAA4	0.31	0.0261073	Down	52	6	242	6	14.7	1.669	1.253	0.784	3.565	4.405
biological regulation	P02654	Apolipoprotein C-I OS=Homo sapiens OX=9606 GN=APOC1 PE=1 SV=1	APOC1	0.2248	0.00872484	Down	53	10	274	10	9.3	1.035	0.719	1.266	3.757	5.198
biological regulation	P30519	Heme oxygenase 2 OS=Homo sapiens OX=9606 GN=HMOX2 PE=1 SV=2	HMOX2	20	0.001	Up	3	1	1	1	36	1.989	1.502	0.709
biological regulation	Q92835	Phosphatidylinositol 3,4,5-trisphosphate 5-phosphatase 1 OS=Homo sapiens OX=9606 GN=INPP5D PE=1 SV=2	INPP5D	0.1897	0.0286678	Down	7	8	12	8	133.2	0.305	0.573	0.885	2.389	3.806
biological regulation	P02655	Apolipoprotein C-II OS=Homo sapiens OX=9606 GN=APOC2 PE=1 SV=1	APOC2	0.2358	0.00385757	Down	49	8	638	8	11.3	1.305	0.909	0.859	4.003	4.685
biological regulation	O95445	Apolipoprotein M OS=Homo sapiens OX=9606 GN=APOM PE=1 SV=2	APOM	0.2642	0.00471527	Down	32	8	65	8	21.2	1.308	1.093	0.847	3.724	4.473
biological regulation	P25311	Zinc-alpha-2-glycoprotein OS=Homo sapiens OX=9606 GN=AZGP1 PE=1 SV=2	AZGP1	0.3095	0.0242274	Down	29	12	76	12	34.2	1.176	0.877	1.191	2.427	4.561
biological regulation	Q9P2E9	Ribosome-binding protein 1 OS=Homo sapiens OX=9606 GN=RRBP1 PE=1 SV=5	RRBP1	20	0.001	Up	2	2	2	2	152.4	0.25	3.346	0.462
biological regulation	P30405	Peptidyl-prolyl cis-trans isomerase F, mitochondrial OS=Homo sapiens OX=9606 GN=PPIF PE=1 SV=1	PPIF	20	0.001	Up	4	1	2	1	22	1.181	0.928	1.623
biological regulation	Q15599	Na(+)/H(+) exchange regulatory cofactor NHE-RF2 OS=Homo sapiens OX=9606 GN=SLC9A3R2 PE=1 SV=2	SLC9A3R2	0.3864	0.0387845	Down	22	6	21	6	37.4	0.715	1.468	0.859	2.452	2.796
biological regulation	P01111	GTPase NRas OS=Homo sapiens OX=9606 GN=NRAS PE=1 SV=1	NRAS	4.0287	0.0206932	Up	30	7	29	3	21.2	0.6	0.552	1.096	0.215	0.157
biological regulation	Q13093	Platelet-activating factor acetylhydrolase OS=Homo sapiens OX=9606 GN=PLA2G7 PE=1 SV=1	PLA2G7	0.3285	0.015702	Down	10	5	31	5	50	1.104	1.243	0.925	2.495	4.146
biological regulation	Q9HC35	Echinoderm microtubule-associated protein-like 4 OS=Homo sapiens OX=9606 GN=EML4 PE=1 SV=3	EML4	20	0.001	Up	2	2	2	2	108.8	0.044	0.064	0.353
biological regulation	Q15052	Rho guanine nucleotide exchange factor 6 OS=Homo sapiens OX=9606 GN=ARHGEF6 PE=1 SV=2	ARHGEF6	0.1101	0.0497975	Down	8	6	7	6	87.4	0.965	0.711	0.184	3.358	7.907
biological regulation	P48426	Phosphatidylinositol 5-phosphate 4-kinase type-2 alpha OS=Homo sapiens OX=9606 GN=PIP4K2A PE=1 SV=2	PIP4K2A	9.5639	0.00307501	Up	22	8	10	7	46.2	0.7	1.024	0.557	0.068	0.091
biological regulation	O96019	Actin-like protein 6A OS=Homo sapiens OX=9606 GN=ACTL6A PE=1 SV=1	ACTL6A	20	0.001	Up	4	1	3	1	47.4	1.824	1.46	0.688
biological regulation	Q96QK1	Vacuolar protein sorting-associated protein 35 OS=Homo sapiens OX=9606 GN=VPS35 PE=1 SV=2	VPS35	5.1034	0.00785501	Up	10	7	14	7	91.6	1.193	1.004	0.666	0.217	0.157
biological regulation	P02652	Apolipoprotein A-II OS=Homo sapiens OX=9606 GN=APOA2 PE=1 SV=1	APOA2	0.2944	0.00648812	Down	47	12	166	12	11.2	1.197	1.395	0.89	4.275	3.609
biological regulation	P27824	Calnexin OS=Homo sapiens OX=9606 GN=CANX PE=1 SV=2	CANX	2.7133	0.00361015	Up	11	7	13	7	67.5	1.956	2.293	1.864	0.84	0.662
biological regulation	O43852	Calumenin OS=Homo sapiens OX=9606 GN=CALU PE=1 SV=2	CALU	9.5169	0.0484173	Up	28	6	14	6	37.1	1.645	2.319	2.931	0.048	0.435
biological regulation	Q6Q788	Apolipoprotein A-V OS=Homo sapiens OX=9606 GN=APOA5 PE=1 SV=1	APOA5	0.1334	0.0289973	Down	23	7	20	7	41.2	0.45	1.177	0.445	3.153	7.198
biological regulation	P55160	Nck-associated protein 1-like OS=Homo sapiens OX=9606 GN=NCKAP1L PE=1 SV=3	NCKAP1L	0.4656	0.0267382	Down	15	18	54	18	128.1	0.846	0.82	0.68	2.036	1.323
biological regulation	Q8WWI5	Choline transporter-like protein 1 OS=Homo sapiens OX=9606 GN=SLC44A1 PE=1 SV=1	SLC44A1	3.5936	0.0316252	Up	11	6	19	6	73.3	1.221	1.08	0.971	0.437	0.17
biological regulation	P05090	Apolipoprotein D OS=Homo sapiens OX=9606 GN=APOD PE=1 SV=1	APOD	0.4058	0.03883	Down	31	12	192	12	21.3	1.903	1.205	0.945	3.153	3.506
biological regulation	Q01469	Fatty acid-binding protein 5 OS=Homo sapiens OX=9606 GN=FABP5 PE=1 SV=3	FABP5	0.3649	0.042217	Down	69	10	55	10	15.2	0.827	1.449	0.718	2.265	3.205
biological regulation	Q96JB2	Conserved oligomeric Golgi complex subunit 3 OS=Homo sapiens OX=9606 GN=COG3 PE=1 SV=3	COG3	0.3029	0.00339715	Down	1	1	8	1	94	0.974	1.063	1.267	3.161	4.112
biological regulation	P03952	Plasma kallikrein OS=Homo sapiens OX=9606 GN=KLKB1 PE=1 SV=1	KLKB1	0.5005	0.0496922	Down	14	10	37	8	71.3	1.871	1.52	1.111	2.587	3.41
biological regulation	Q96GG9	DCN1-like protein 1 OS=Homo sapiens OX=9606 GN=DCUN1D1 PE=1 SV=1	DCUN1D1	20	0.001	Up	7	1	2	1	30.1	1.673	1.337	0.978
biological regulation	P01031	Complement C5 OS=Homo sapiens OX=9606 GN=C5 PE=1 SV=4	C5	0.3083	0.0245272	Down	21	29	120	29	188.2	1.079	1.181	1.083	2.391	4.839
biological regulation	Q92673	Sortilin-related receptor OS=Homo sapiens OX=9606 GN=SORL1 PE=1 SV=2	SORL1	0.2462	0.0466689	Down	2	3	5	3	248.3	0.509	0.928	1.636	3.398	4.922
biological regulation	P00751	Complement factor B OS=Homo sapiens OX=9606 GN=CFB PE=1 SV=2	CFB	0.3972	0.0452928	Down	26	22	92	22	85.5	1.591	1.023	0.973	2.261	3.759
biological regulation	Q12931	Heat shock protein 75 kDa, mitochondrial OS=Homo sapiens OX=9606 GN=TRAP1 PE=1 SV=3	TRAP1	9.9058	0.0307395	Up	7	3	7	3	80.1	3.78	2.279	0.88	0.239	0.228
biological regulation	P27169	Serum paraoxonase/arylesterase 1 OS=Homo sapiens OX=9606 GN=PON1 PE=1 SV=3	PON1	0.3566	0.000407511	Down	30	11	118	11	39.7	1.295	1.25	1.117	3.484	3.362
biological regulation	Q92905	COP9 signalosome complex subunit 5 OS=Homo sapiens OX=9606 GN=COPS5 PE=1 SV=4	COPS5	0.2319	0.0473869	Down	6	2	6	2	37.6	0.986	1.482	0.689	2.658	6.418
biological regulation	P98082	Disabled homolog 2 OS=Homo sapiens OX=9606 GN=DAB2 PE=1 SV=3	DAB2	3.6334	0.00259042	Up	3	2	4	2	82.4	1.309	1.582	1.867	0.416	0.457
biological regulation	Q9UNZ2	NSFL1 cofactor p47 OS=Homo sapiens OX=9606 GN=NSFL1C PE=1 SV=2	NSFL1C	5.0869	0.0199516	Up	32	9	18	9	40.5	1.489	0.819	1.82	0.33	0.211
biological regulation	P04070	Vitamin K-dependent protein C OS=Homo sapiens OX=9606 GN=PROC PE=1 SV=1	PROC	0.3806	0.0210484	Down	3	1	5	1	52	1.036	1.374	1.12	2.352	3.831
biological regulation	Q6DD88	Atlastin-3 OS=Homo sapiens OX=9606 GN=ATL3 PE=1 SV=1	ATL3	20	0.001	Up	6	2	2	2	60.5	0.423	1.109	0.846
biological regulation	Q93088	Betaine--homocysteine S-methyltransferase 1 OS=Homo sapiens OX=9606 GN=BHMT PE=1 SV=2	BHMT	0.3256	0.0366416	Down	6	2	7	2	45	1.381	0.892		3.3	3.682
biological regulation	Q9NZM1	Myoferlin OS=Homo sapiens OX=9606 GN=MYOF PE=1 SV=1	MYOF	7.0081	0.00322665	Up	2	3	5	3	234.6	2.452	2.769		0.338	0.407
biological regulation	P63000	Ras-related C3 botulinum toxin substrate 1 OS=Homo sapiens OX=9606 GN=RAC1 PE=1 SV=1	RAC1	1.7947	0.0171881	Up	44	9	60	2	21.4	1.242	0.959	0.981	0.636	0.546
biological regulation	Q99623	Prohibitin-2 OS=Homo sapiens OX=9606 GN=PHB2 PE=1 SV=2	PHB2	20	0.001	Up	6	1	2	1	33.3	0.878	2.056	0.735
biological regulation	P27487	Dipeptidyl peptidase 4 OS=Homo sapiens OX=9606 GN=DPP4 PE=1 SV=2	DPP4	0.2258	0.0365631	Down	19	15	43	15	88.2	0.661	1.448	0.732	2.767	5.62
biological regulation	Q96FW1	Ubiquitin thioesterase OTUB1 OS=Homo sapiens OX=9606 GN=OTUB1 PE=1 SV=2	OTUB1	0.3731	0.0137226	Down	12	3	4	3	31.3	1.058	1.164	1.472	3.907	2.694
biological regulation	P00966	Argininosuccinate synthase OS=Homo sapiens OX=9606 GN=ASS1 PE=1 SV=2	ASS1	5.3398	0.0341905	Up	16	4	10	4	46.5	2.98	3.282	1.203	0.545	0.387
biological regulation	Q03113	Guanine nucleotide-binding protein subunit alpha-12 OS=Homo sapiens OX=9606 GN=GNA12 PE=1 SV=4	GNA12	12.4292	0.0369856	Up	13	6	15	3	44.3		0.772	1.95	0.123	0.096
biological regulation	Q8NC51	Plasminogen activator inhibitor 1 RNA-binding protein OS=Homo sapiens OX=9606 GN=SERBP1 PE=1 SV=2	SERBP1	11.3197	0.0282065	Up	11	3	6	3	44.9	1.134	1.147	3.526	0.097	0.245
biological regulation	Q15459	Splicing factor 3A subunit 1 OS=Homo sapiens OX=9606 GN=SF3A1 PE=1 SV=1	SF3A1	3.0051	0.00545271	Up	4	3	8	3	88.8	2.304	2.139	1.701	0.594	0.769
biological regulation	Q13561	Dynactin subunit 2 OS=Homo sapiens OX=9606 GN=DCTN2 PE=1 SV=4	DCTN2	9.0129	0.0263713	Up	18	7	22	7	44.2	1.171	0.639	2.043	0.198	0.087
biological regulation	P23396	40S ribosomal protein S3 OS=Homo sapiens OX=9606 GN=RPS3 PE=1 SV=2	RPS3	2.0602	0.0109038	Up	36	10	23	10	26.7	1.198	1.376	1.635	0.727	0.635
biological regulation	Q9Y3E7	Charged multivesicular body protein 3 OS=Homo sapiens OX=9606 GN=CHMP3 PE=1 SV=3	CHMP3	4.7099	0.00383321	Up	8	2	5	2	25.1		1.311	1.27	0.248	0.3
biological regulation	Q99685	Monoglyceride lipase OS=Homo sapiens OX=9606 GN=MGLL PE=1 SV=2	MGLL	20	0.001	Up	7	2	6	2	33.2	1.171	1.05	1.079
biological regulation	P68032	Actin, alpha cardiac muscle 1 OS=Homo sapiens OX=9606 GN=ACTC1 PE=1 SV=1	ACTC1	4.7103	0.0321726	Up	43	29	207	5	42	0.733	1.002	1.183	0.105	0.308
biological regulation	Q9UMR2	ATP-dependent RNA helicase DDX19B OS=Homo sapiens OX=9606 GN=DDX19B PE=1 SV=1	DDX19B	20	0.001	Up	5	2	2	2	53.9	0.671	0.813	0.89
biological regulation	Q15582	Transforming growth factor-beta-induced protein ig-h3 OS=Homo sapiens OX=9606 GN=TGFBI PE=1 SV=1	TGFBI	0.5089	0.0149533	Down	8	5	29	5	74.6	1.538	1.527	1.186	3.068	2.501
biological regulation	Q14980	Nuclear mitotic apparatus protein 1 OS=Homo sapiens OX=9606 GN=NUMA1 PE=1 SV=2	NUMA1	24.4389	0.0335253	Up	1	2	6	2	238.1	0.332	1.835	2.232	0.06	0.06
biological regulation	P02787	Serotransferrin OS=Homo sapiens OX=9606 GN=TF PE=1 SV=3	TF	0.2516	0.026382	Down	66	70	553	70	77	0.853	0.685	1.269	2.57	4.868
biological regulation	Q9UNN5	FAS-associated factor 1 OS=Homo sapiens OX=9606 GN=FAF1 PE=1 SV=2	FAF1	0.2467	0.0186279	Down	3	2	2	2	73.9	1.616	0.937	0.728	4.023	4.845
biological regulation	Q04206	Transcription factor p65 OS=Homo sapiens OX=9606 GN=RELA PE=1 SV=2	RELA	20	0.001	Up	5	2	2	2	60.2	0.074	0.058	0.066
biological regulation	Q08495	Dematin OS=Homo sapiens OX=9606 GN=DMTN PE=1 SV=3	DMTN	0.3197	0.0146017	Down	14	5	6	5	45.5	1.486	1.041	1.107	2.941	4.637
biological regulation	Q53FA7	Quinone oxidoreductase PIG3 OS=Homo sapiens OX=9606 GN=TP53I3 PE=1 SV=2	TP53I3	0.3445	0.0281249	Down	2	1	2	1	35.5	1.216	1.436	0.954	2.529	4.45
biological regulation	P78318	Immunoglobulin-binding protein 1 OS=Homo sapiens OX=9606 GN=IGBP1 PE=1 SV=1	IGBP1	6.4433	0.00144782	Up	3	1	4	1	39.2	1.504	1.032	1.185	0.172	0.213
biological regulation	Q93008	Probable ubiquitin carboxyl-terminal hydrolase FAF-X OS=Homo sapiens OX=9606 GN=USP9X PE=1 SV=3	USP9X	20	0.001	Up	2	4	4	4	292.1	0.222	0.19	0.41
biological regulation	Q9Y5S1	Transient receptor potential cation channel subfamily V member 2 OS=Homo sapiens OX=9606 GN=TRPV2 PE=1 SV=1	TRPV2	3.7096	0.0271586	Up	4	3	4	3	85.9	1.016	0.535	0.697	0.26	0.144
biological regulation	P03951	Coagulation factor XI OS=Homo sapiens OX=9606 GN=F11 PE=1 SV=1	F11	0.3041	0.0347124	Down	20	13	50	10	70.1	1.994	1.048	0.83	4.532	3.956
biological regulation	P30046	D-dopachrome decarboxylase OS=Homo sapiens OX=9606 GN=DDT PE=1 SV=3	DDT	20	0.001	Up	32	4	7	4	12.7	4.534	0.216	0.304
biological regulation	P29401	Transketolase OS=Homo sapiens OX=9606 GN=TKT PE=1 SV=3	TKT	0.4974	0.0314139	Down	31	17	61	17	67.8	1.155	1.067	0.919	1.672	2.538
biological regulation	Q06323	Proteasome activator complex subunit 1 OS=Homo sapiens OX=9606 GN=PSME1 PE=1 SV=1	PSME1	3.5975	0.00479558	Up	42	11	28	11	28.7	0.671	0.643	0.947	0.194	0.225
biological regulation	P02649	Apolipoprotein E OS=Homo sapiens OX=9606 GN=APOE PE=1 SV=1	APOE	0.2006	0.0123165	Down	73	45	1364	45	36.1	1.253	1.065	0.592	4.33	5.341
biological regulation	Q5TCX8	Mitogen-activated protein kinase kinase kinase 21 OS=Homo sapiens OX=9606 GN=MAP3K21 PE=1 SV=3	MAP3K21	3.5756	0.00645422	Up	1	1	4	1	113.9	2.727	2.008	1.701	0.563	0.637
biological regulation	P05387	60S acidic ribosomal protein P2 OS=Homo sapiens OX=9606 GN=RPLP2 PE=1 SV=1	RPLP2	15.9491	0.00409297	Up	29	3	11	3	11.7	0.803	1.555	1.087	0.049	0.095
biological regulation	P26373	60S ribosomal protein L13 OS=Homo sapiens OX=9606 GN=RPL13 PE=1 SV=4	RPL13	20	0.001	Up	9	2	4	2	24.2	1.375	0.914	0.799
biological regulation	P27361	Mitogen-activated protein kinase 3 OS=Homo sapiens OX=9606 GN=MAPK3 PE=1 SV=4	MAPK3	0.6144	0.00928025	Down	4	2	6	1	43.1	0.821	0.834	0.98	1.499	1.36
biological regulation	P01042	Kininogen-1 OS=Homo sapiens OX=9606 GN=KNG1 PE=1 SV=2	KNG1	0.2766	0.0300732	Down	30	19	101	19	71.9	1.293	0.923	1.026	2.474	5.34
biological regulation	P21796	Voltage-dependent anion-selective channel protein 1 OS=Homo sapiens OX=9606 GN=VDAC1 PE=1 SV=2	VDAC1	4.787	0.0442309	Up	7	1	4	1	30.8	2.286	3.487	1.35	0.3	0.692
biological regulation	Q06210	Glutamine--fructose-6-phosphate aminotransferase [isomerizing] 1 OS=Homo sapiens OX=9606 GN=GFPT1 PE=1 SV=3	GFPT1	7.424	0.0018997	Up	1	1	3	1	78.8	1.245	1.381	1.305	0.132	0.221
biological regulation	P49189	4-trimethylaminobutyraldehyde dehydrogenase OS=Homo sapiens OX=9606 GN=ALDH9A1 PE=1 SV=3	ALDH9A1	20	0.001	Up	6	3	10	2	53.8	0.703	0.719	0.677
biological regulation	P62258	14-3-3 protein epsilon OS=Homo sapiens OX=9606 GN=YWHAE PE=1 SV=1	YWHAE	0.3474	0.042349	Down	73	17	125	14	29.2	0.636	1.483	0.823	3.046	2.6
biological regulation	P17174	Aspartate aminotransferase, cytoplasmic OS=Homo sapiens OX=9606 GN=GOT1 PE=1 SV=3	GOT1	0.2391	0.0230679	Down	10	5	10	5	46.2	0.926	1.4	0.627	3.247	4.988
biological regulation	Q9Y639	Neuroplastin OS=Homo sapiens OX=9606 GN=NPTN PE=1 SV=2	NPTN	0.32	0.0187254	Down	17	6	17	6	44.4	0.709	1.31	1.089	2.863	3.612
biological regulation	P62277	40S ribosomal protein S13 OS=Homo sapiens OX=9606 GN=RPS13 PE=1 SV=2	RPS13	4.9188	0.00130396	Up	15	2	7	2	17.2	1.739	2.185	1.676	0.338	0.421
biological regulation	P13612	Integrin alpha-4 OS=Homo sapiens OX=9606 GN=ITGA4 PE=1 SV=3	ITGA4	1.5651	0.0464	Up	16	14	43	14	114.8	1.663	1.311	1.172	0.888	0.878
biological regulation	P02753	Retinol-binding protein 4 OS=Homo sapiens OX=9606 GN=RBP4 PE=1 SV=3	RBP4	0.1808	0.0192519	Down	15	3	14	3	23	0.563	0.719	1.146	3.017	5.936
biological regulation	P16112	Aggrecan core protein OS=Homo sapiens OX=9606 GN=ACAN PE=1 SV=3	ACAN	0.2078	0.030314	Down	3	7	20	7	261.2	1.636	0.599	0.757	5.824	3.775
biological regulation	P46781	40S ribosomal protein S9 OS=Homo sapiens OX=9606 GN=RPS9 PE=1 SV=3	RPS9	3.8893	0.0154108	Up	16	4	12	4	22.6	1.213	0.759	1.505	0.315	0.281
biological regulation	P62857	40S ribosomal protein S28 OS=Homo sapiens OX=9606 GN=RPS28 PE=1 SV=1	RPS28	3.9133	0.0347239	Up	17	1	4	1	7.8	2.384	2.594	1.432	0.338	0.754
biological regulation	P22891	Vitamin K-dependent protein Z OS=Homo sapiens OX=9606 GN=PROZ PE=1 SV=2	PROZ	0.3716	0.000651151	Down	2	1	3	1	44.7	1.125	1.298	1.245	3.126	3.455
biological regulation	Q9H254	Spectrin beta chain, non-erythrocytic 4 OS=Homo sapiens OX=9606 GN=SPTBN4 PE=1 SV=2	SPTBN4	0.2958	0.00448506	Down	1	2	17	2	288.8	1.268	1.218	0.882	3.509	4.081
biological regulation	P12829	Myosin light chain 4 OS=Homo sapiens OX=9606 GN=MYL4 PE=1 SV=3	MYL4	2.9804	0.0146324	Up	22	4	13	4	21.6	1.686	1.548	2.001	0.737	0.434
biological regulation	P00492	Hypoxanthine-guanine phosphoribosyltransferase OS=Homo sapiens OX=9606 GN=HPRT1 PE=1 SV=2	HPRT1	2.5115	0.0146216	Up	33	6	11	6	24.6	0.703	0.84	1.015	0.393	0.286
biological regulation	P45974	Ubiquitin carboxyl-terminal hydrolase 5 OS=Homo sapiens OX=9606 GN=USP5 PE=1 SV=2	USP5	6.4049	0.00955452	Up	12	9	19	9	95.7	1.746	0.921	1.003	0.234	0.148
biological regulation	P14317	Hematopoietic lineage cell-specific protein OS=Homo sapiens OX=9606 GN=HCLS1 PE=1 SV=3	HCLS1	0.5439	0.0437219	Down	20	8	20	8	54	0.69	0.702	1.066	1.58	1.433
biological regulation	Q96KP1	Exocyst complex component 2 OS=Homo sapiens OX=9606 GN=EXOC2 PE=1 SV=1	EXOC2	0.1234	0.0277721	Down	5	6	13	6	104	0.862	1.065	0.268	5.345	6.51
biological regulation	P62906	60S ribosomal protein L10a OS=Homo sapiens OX=9606 GN=RPL10A PE=1 SV=2	RPL10A	9.5081	0.0412845	Up	19	3	6	3	24.8	2.077	1.571	0.759	0.051	0.258
biological regulation	O60331	Phosphatidylinositol 4-phosphate 5-kinase type-1 gamma OS=Homo sapiens OX=9606 GN=PIP5K1C PE=1 SV=2	PIP5K1C	20	0.001	Up	5	4	6	2	73.2	0.308	1.09	0.614
biological regulation	P06727	Apolipoprotein A-IV OS=Homo sapiens OX=9606 GN=APOA4 PE=1 SV=3	APOA4	0.3825	0.0291057	Down	60	31	308	31	45.4	1.355	1.565	1.152	2.589	4.508
biological regulation	P78356	Phosphatidylinositol 5-phosphate 4-kinase type-2 beta OS=Homo sapiens OX=9606 GN=PIP4K2B PE=1 SV=1	PIP4K2B	20	0.001	Up	6	2	4	1	47.3	1.356	1.027	1.091
biological regulation	P15531	Nucleoside diphosphate kinase A OS=Homo sapiens OX=9606 GN=NME1 PE=1 SV=1	NME1	5.0999	0.00759609	Up	41	8	31	2	17.1	0.771	1.386	1.316	0.21	0.244
biological regulation	P17661	Desmin OS=Homo sapiens OX=9606 GN=DES PE=1 SV=3	DES	0.05	0.001	Down	12	6	15	2	53.5				3.125	1.865
biological regulation	P40763	Signal transducer and activator of transcription 3 OS=Homo sapiens OX=9606 GN=STAT3 PE=1 SV=2	STAT3	20	0.001	Up	5	3	4	3	88	0.078	0.643	0.769
biological regulation	Q14161	ARF GTPase-activating protein GIT2 OS=Homo sapiens OX=9606 GN=GIT2 PE=1 SV=2	GIT2	15.4848	0.0255896	Up	7	6	9	3	84.5	3.184	0.785	1.141	0.158	0.062
biological regulation	O60234	Glia maturation factor gamma OS=Homo sapiens OX=9606 GN=GMFG PE=1 SV=1	GMFG	0.5145	0.00186475	Down	28	5	18	4	16.8	1.323	1.144	1.291	2.349	2.52
biological regulation	P02765	Alpha-2-HS-glycoprotein OS=Homo sapiens OX=9606 GN=AHSG PE=1 SV=2	AHSG	0.3814	0.02935	Down	35	14	128	14	39.3	1.081	0.848	1.57	2.656	3.46
biological regulation	P62244	40S ribosomal protein S15a OS=Homo sapiens OX=9606 GN=RPS15A PE=1 SV=2	RPS15A	20	0.001	Up	15	2	9	2	14.8	0.492	0.754	1.108
biological regulation	O43175	D-3-phosphoglycerate dehydrogenase OS=Homo sapiens OX=9606 GN=PHGDH PE=1 SV=4	PHGDH	7.3816	0.00959274	Up	7	3	9	3	56.6	2.719	1.944	1.15	0.281	0.244
biological regulation	O15020	Spectrin beta chain, non-erythrocytic 2 OS=Homo sapiens OX=9606 GN=SPTBN2 PE=1 SV=3	SPTBN2	1.9554	0.0495236	Up	1	3	18	3	271.2	2.732	1.604	2.193	1.169	1.057
biological regulation	O75882	Attractin OS=Homo sapiens OX=9606 GN=ATRN PE=1 SV=2	ATRN	0.6629	0.0353204	Down	2	3	13	3	158.4	1.438	1.339	1.46	1.834	2.427
biological regulation	P08069	Insulin-like growth factor 1 receptor OS=Homo sapiens OX=9606 GN=IGF1R PE=1 SV=1	IGF1R	20	0.001	Up	2	2	2	2	154.7	0.346	0.446	0.7
biological regulation	Q96SJ8	Tetraspanin-18 OS=Homo sapiens OX=9606 GN=TSPAN18 PE=2 SV=1	TSPAN18	0.3945	0.0134947	Down	3	1	2	1	27.7		0.79	0.98	2.196	2.291
biological regulation	P50914	60S ribosomal protein L14 OS=Homo sapiens OX=9606 GN=RPL14 PE=1 SV=4	RPL14	20	0.001	Up	5	1	3	1	23.4	0.416	0.663	1.73
biological regulation	O75348	V-type proton ATPase subunit G 1 OS=Homo sapiens OX=9606 GN=ATP6V1G1 PE=1 SV=3	ATP6V1G1	20	0.001	Up	9	1	1	1	13.7	0.735	0.754	0.253
biological regulation	P55209	Nucleosome assembly protein 1-like 1 OS=Homo sapiens OX=9606 GN=NAP1L1 PE=1 SV=1	NAP1L1	6.4682	0.020513	Up	14	4	18	4	45.3	0.986	1.047	1.78	0.109	0.284
biological regulation	O14617	AP-3 complex subunit delta-1 OS=Homo sapiens OX=9606 GN=AP3D1 PE=1 SV=1	AP3D1	20	0.001	Up	1	1	3	1	130.1	0.816	1.116	0.927
biological regulation	P09497	Clathrin light chain B OS=Homo sapiens OX=9606 GN=CLTB PE=1 SV=1	CLTB	0.2194	0.0274937	Down	18	5	13	5	25.2	1.095	0.93	0.745	2.476	5.94
biological regulation	P19823	Inter-alpha-trypsin inhibitor heavy chain H2 OS=Homo sapiens OX=9606 GN=ITIH2 PE=1 SV=2	ITIH2	0.2373	0.0117172	Down	28	23	143	23	106.4	1.25	1.177	0.664	3.998	4.687
biological regulation	P08123	Collagen alpha-2(I) chain OS=Homo sapiens OX=9606 GN=COL1A2 PE=1 SV=7	COL1A2	0.367	0.0269295	Down	8	10	42	10	129.2	0.847	1.187	1.647	3.074	3.612
biological regulation	P55884	Eukaryotic translation initiation factor 3 subunit B OS=Homo sapiens OX=9606 GN=EIF3B PE=1 SV=3	EIF3B	7.9606	0.0395142	Up	8	7	12	7	92.4	0.901	1.228	0.904	0.219	0.035
biological regulation	P84098	60S ribosomal protein L19 OS=Homo sapiens OX=9606 GN=RPL19 PE=1 SV=1	RPL19	3.9624	0.0279715	Up	5	1	3	1	23.5	1.23	1.075	2.432	0.413	0.384
biological regulation	P04114	Apolipoprotein B-100 OS=Homo sapiens OX=9606 GN=APOB PE=1 SV=2	APOB	0.3906	0.00373673	Down	58	297	6765	297	515.3	1.354	1.249	1.062	2.846	3.409
biological regulation	O14920	Inhibitor of nuclear factor kappa-B kinase subunit beta OS=Homo sapiens OX=9606 GN=IKBKB PE=1 SV=1	IKBKB	20	0.001	Up	2	2	2	2	86.5	2.184	0.817	0.878
biological regulation	P09104	Gamma-enolase OS=Homo sapiens OX=9606 GN=ENO2 PE=1 SV=3	ENO2	14.4915	0.020071	Up	17	6	15	4	47.2	2.626	0.756	1.748	0.067	0.169
biological regulation	Q96RF0	Sorting nexin-18 OS=Homo sapiens OX=9606 GN=SNX18 PE=1 SV=2	SNX18	15.5079	0.0350425	Up	6	3	8	3	68.9	0.294	1.079	1.558	0.041	0.085
biological regulation	P0DP23	Calmodulin-1 OS=Homo sapiens OX=9606 GN=CALM1 PE=1 SV=1	CALM1	0.3823	0.0175712	Down	42	9	61	7	16.8	1.041	0.837	1.454	2.897	2.913
biological regulation	P49591	Serine--tRNA ligase, cytoplasmic OS=Homo sapiens OX=9606 GN=SARS1 PE=1 SV=3	SARS1	10.0136	0.0142575	Up	3	2	6	2	58.7	0.455	0.77	0.983	0.041	0.106
biological regulation	P02774	Vitamin D-binding protein OS=Homo sapiens OX=9606 GN=GC PE=1 SV=2	GC	0.2815	0.0297858	Down	34	15	88	15	52.9	0.821	0.999	1.096	2.184	4.723
biological regulation	P18621	60S ribosomal protein L17 OS=Homo sapiens OX=9606 GN=RPL17 PE=1 SV=3	RPL17	6.4851	0.0305982	Up	35	5	15	5	21.4	1.475	2.491	0.927	0.352	0.151
biological regulation	O00592	Podocalyxin OS=Homo sapiens OX=9606 GN=PODXL PE=1 SV=2	PODXL	0.4493	0.0225835	Down	6	3	18	3	58.6	1.111	1.141	1.515	2.309	3.281
biological regulation	P61247	40S ribosomal protein S3a OS=Homo sapiens OX=9606 GN=RPS3A PE=1 SV=2	RPS3A	0.5878	0.0368734	Down	21	5	19	5	29.9	1.211	1.514	1.717	2.282	2.756
biological regulation	O43681	ATPase GET3 OS=Homo sapiens OX=9606 GN=GET3 PE=1 SV=2	GET3	1.8581	0.00388506	Up	3	1	6	1	38.8	1.165	1.206	1.007	0.585	0.627
biological regulation	P10301	Ras-related protein R-Ras OS=Homo sapiens OX=9606 GN=RRAS PE=1 SV=1	RRAS	0.2432	0.0281307	Down	19	5	10	4	23.5	0.527	1.362	1.089	4.315	3.85
biological regulation	P18031	Tyrosine-protein phosphatase non-receptor type 1 OS=Homo sapiens OX=9606 GN=PTPN1 PE=1 SV=1	PTPN1	0.3592	0.0339816	Down	5	2	6	2	49.9	1.533	1.455	0.846	2.917	4.199
biological regulation	P19388	DNA-directed RNA polymerases I, II, and III subunit RPABC1 OS=Homo sapiens OX=9606 GN=POLR2E PE=1 SV=4	POLR2E	4.6003	0.0285536	Up	4	1	1	1	24.5		1.541	1.348	0.234	0.394
biological regulation	O15031	Plexin-B2 OS=Homo sapiens OX=9606 GN=PLXNB2 PE=1 SV=3	PLXNB2	2.3566	0.023285	Up	10	17	33	17	205	1.598	1.772	1.091	0.594	0.668
biological regulation	Q92496	Complement factor H-related protein 4 OS=Homo sapiens OX=9606 GN=CFHR4 PE=1 SV=3	CFHR4	0.2482	0.0220834	Down	8	4	19	1	65.3	1.671	0.867	0.71	4.246	4.477
biological regulation	P27816	Microtubule-associated protein 4 OS=Homo sapiens OX=9606 GN=MAP4 PE=1 SV=3	MAP4	20	0.001	Up	5	4	6	4	120.9	0.457	0.502	1.177
biological regulation	P19652	Alpha-1-acid glycoprotein 2 OS=Homo sapiens OX=9606 GN=ORM2 PE=1 SV=2	ORM2	0.4809	0.0196968	Down	8	2	69	1	23.6	1.066	1.276	1.191	1.989	2.909
biological regulation	P48643	T-complex protein 1 subunit epsilon OS=Homo sapiens OX=9606 GN=CCT5 PE=1 SV=1	CCT5	4.7082	0.0493511	Up	28	16	51	16	59.6	0.663	1.655	1.877	0.222	0.372
biological regulation	O60506	Heterogeneous nuclear ribonucleoprotein Q OS=Homo sapiens OX=9606 GN=SYNCRIP PE=1 SV=2	SYNCRIP	3.438	0.012375	Up	5	3	9	2	69.6	1.471	2.271	1.415	0.575	0.425
biological regulation	Q01105	Protein SET OS=Homo sapiens OX=9606 GN=SET PE=1 SV=3	SET	3.0752	0.0475227	Up	10	2	6	2	33.5	2.605	2.536	1.317	0.532	0.868
biological regulation	P23141	Liver carboxylesterase 1 OS=Homo sapiens OX=9606 GN=CES1 PE=1 SV=2	CES1	0.251	0.000975031	Down	8	6	15	6	62.5	1.235	0.956	1.143	4.181	4.675
biological regulation	O94885	SAM and SH3 domain-containing protein 1 OS=Homo sapiens OX=9606 GN=SASH1 PE=1 SV=3	SASH1	20	0.001	Up	1	1	2	1	136.6	2.857	0.601	0.506
biological regulation	Q02818	Nucleobindin-1 OS=Homo sapiens OX=9606 GN=NUCB1 PE=1 SV=4	NUCB1	0.3108	0.0410308	Down	24	10	43	10	53.8	0.884	1.181	1.452	2.469	5.074
biological regulation	P62888	60S ribosomal protein L30 OS=Homo sapiens OX=9606 GN=RPL30 PE=1 SV=2	RPL30	0.4327	0.0259468	Down	7	1	1	1	12.8	1.573	0.97	1.266	2.546	3.323
biological regulation	P29622	Kallistatin OS=Homo sapiens OX=9606 GN=SERPINA4 PE=1 SV=3	SERPINA4	0.3266	0.0308754	Down	14	6	21	6	48.5	1.496	0.791	0.934	2.589	3.986
biological regulation	P14625	Endoplasmin OS=Homo sapiens OX=9606 GN=HSP90B1 PE=1 SV=1	HSP90B1	2.4682	0.00295497	Up	22	15	36	14	92.4	1.488	1.564	1.787	0.717	0.59
biological regulation	Q00722	1-phosphatidylinositol 4,5-bisphosphate phosphodiesterase beta-2 OS=Homo sapiens OX=9606 GN=PLCB2 PE=1 SV=2	PLCB2	20	0.001	Up	1	2	2	2	133.9	0.058	0.08	1.662
biological regulation	O76003	Glutaredoxin-3 OS=Homo sapiens OX=9606 GN=GLRX3 PE=1 SV=2	GLRX3	23.358	0.0147499	Up	11	3	8	3	37.4	0.393	0.666	1.779	0.047	0.034
biological regulation	Q02543	60S ribosomal protein L18a OS=Homo sapiens OX=9606 GN=RPL18A PE=1 SV=2	RPL18A	20	0.001	Up	15	2	3	2	20.7	0.554	0.296	1.3
biological regulation	P02768	Serum albumin OS=Homo sapiens OX=9606 GN=ALB PE=1 SV=2	ALB	0.2242	0.0368292	Down	83	159	2168	159	69.3	1.01	0.862	0.921	2.213	6.092
biological regulation	P15311	Ezrin OS=Homo sapiens OX=9606 GN=EZR PE=1 SV=4	EZR	0.4072	0.0362982	Down	32	22	105	13	69.4	1.073	1.481	0.806	2.335	3.166
biological regulation	P35268	60S ribosomal protein L22 OS=Homo sapiens OX=9606 GN=RPL22 PE=1 SV=2	RPL22	7.0262	0.0368942	Up	39	3	5	3	14.8	0.679	1.461	0.674	0.059	0.208
biological regulation	P14324	Farnesyl pyrophosphate synthase OS=Homo sapiens OX=9606 GN=FDPS PE=1 SV=4	FDPS	20	0.001	Up	5	2	5	2	48.2	0.415	1.104	0.753
biological regulation	Q00688	Peptidyl-prolyl cis-trans isomerase FKBP3 OS=Homo sapiens OX=9606 GN=FKBP3 PE=1 SV=1	FKBP3	0.138	0.0310361	Down	8	2	3	2	25.2		0.484	0.524	2.441	4.863
biological regulation	O00571	ATP-dependent RNA helicase DDX3X OS=Homo sapiens OX=9606 GN=DDX3X PE=1 SV=3	DDX3X	20	0.001	Up	4	3	3	3	73.2	1.051	1.596	0.395
biological regulation	P11168	Solute carrier family 2, facilitated glucose transporter member 2 OS=Homo sapiens OX=9606 GN=SLC2A2 PE=1 SV=1	SLC2A2	0.2893	0.0374922	Down	2	1	3	1	57.5	0.991	1.488		3.671	4.898
biological regulation	P60983	Glia maturation factor beta OS=Homo sapiens OX=9606 GN=GMFB PE=1 SV=2	GMFB	20	0.001	Up	13	2	7	1	16.7	2.148	0.175	1.348
biological regulation	P31146	Coronin-1A OS=Homo sapiens OX=9606 GN=CORO1A PE=1 SV=4	CORO1A	0.3226	0.0180006	Down	33	17	67	17	51	0.938	1.507	0.797	3.445	3.255
biological regulation	Q00535	Cyclin-dependent-like kinase 5 OS=Homo sapiens OX=9606 GN=CDK5 PE=1 SV=3	CDK5	0.4391	0.0190639	Down	4	1	1	1	33.3	0.778	1.222	0.88	2.034	2.339
biological regulation	Q9BS40	Latexin OS=Homo sapiens OX=9606 GN=LXN PE=1 SV=2	LXN	20	0.001	Up	5	1	5	1	25.7	4.075	0.506	0.325
catalytic activity	P26640	Valine--tRNA ligase OS=Homo sapiens OX=9606 GN=VARS1 PE=1 SV=4	VARS1	20	0.001	Up	4	3	4	3	140.4	0.115	0.184	1.002
catalytic activity	Q13093	Platelet-activating factor acetylhydrolase OS=Homo sapiens OX=9606 GN=PLA2G7 PE=1 SV=1	PLA2G7	0.3285	0.015702	Down	10	5	31	5	50	1.104	1.243	0.925	2.495	4.146
catalytic activity	Q93088	Betaine--homocysteine S-methyltransferase 1 OS=Homo sapiens OX=9606 GN=BHMT PE=1 SV=2	BHMT	0.3256	0.0366416	Down	6	2	7	2	45	1.381	0.892		3.3	3.682
catalytic activity	P27169	Serum paraoxonase/arylesterase 1 OS=Homo sapiens OX=9606 GN=PON1 PE=1 SV=3	PON1	0.3566	0.000407511	Down	30	11	118	11	39.7	1.295	1.25	1.117	3.484	3.362
catalytic activity	P10301	Ras-related protein R-Ras OS=Homo sapiens OX=9606 GN=RRAS PE=1 SV=1	RRAS	0.2432	0.0281307	Down	19	5	10	4	23.5	0.527	1.362	1.089	4.315	3.85
catalytic activity	P03952	Plasma kallikrein OS=Homo sapiens OX=9606 GN=KLKB1 PE=1 SV=1	KLKB1	0.5005	0.0496922	Down	14	10	37	8	71.3	1.871	1.52	1.111	2.587	3.41
catalytic activity	Q00535	Cyclin-dependent-like kinase 5 OS=Homo sapiens OX=9606 GN=CDK5 PE=1 SV=3	CDK5	0.4391	0.0190639	Down	4	1	1	1	33.3	0.778	1.222	0.88	2.034	2.339
catalytic activity	Q92835	Phosphatidylinositol 3,4,5-trisphosphate 5-phosphatase 1 OS=Homo sapiens OX=9606 GN=INPP5D PE=1 SV=2	INPP5D	0.1897	0.0286678	Down	7	8	12	8	133.2	0.305	0.573	0.885	2.389	3.806
catalytic activity	Q9UNM6	26S proteasome non-ATPase regulatory subunit 13 OS=Homo sapiens OX=9606 GN=PSMD13 PE=1 SV=2	PSMD13	0.1461	0.0428517	Down	7	3	4	3	42.9	0.601	1.209	0.332	2.885	6.891
catalytic activity	Q6DD88	Atlastin-3 OS=Homo sapiens OX=9606 GN=ATL3 PE=1 SV=1	ATL3	20	0.001	Up	6	2	2	2	60.5	0.423	1.109	0.846
catalytic activity	Q9UPU5	Ubiquitin carboxyl-terminal hydrolase 24 OS=Homo sapiens OX=9606 GN=USP24 PE=1 SV=3	USP24	0.3546	0.034514	Down	1	2	2	2	294.2	0.62	1.039	0.511	2.312	1.768
catalytic activity	Q9HDC9	Adipocyte plasma membrane-associated protein OS=Homo sapiens OX=9606 GN=APMAP PE=1 SV=2	APMAP	0.4193	0.00174242	Down	23	9	42	9	46.5	1.229	1.172	1.375	3.216	2.787
catalytic activity	P13798	Acylamino-acid-releasing enzyme OS=Homo sapiens OX=9606 GN=APEH PE=1 SV=4	APEH	13.0809	0.0170809	Up	6	5	18	5	81.2	2.769	1.174	0.825	0.157	0.086
catalytic activity	P33908	Mannosyl-oligosaccharide 1,2-alpha-mannosidase IA OS=Homo sapiens OX=9606 GN=MAN1A1 PE=1 SV=3	MAN1A1	0.2649	0.0247226	Down	1	1	4	1	72.9	0.686	1.3	1.282	3.195	5.03
catalytic activity	Q96FW1	Ubiquitin thioesterase OTUB1 OS=Homo sapiens OX=9606 GN=OTUB1 PE=1 SV=2	OTUB1	0.3731	0.0137226	Down	12	3	4	3	31.3	1.058	1.164	1.472	3.907	2.694
catalytic activity	Q00688	Peptidyl-prolyl cis-trans isomerase FKBP3 OS=Homo sapiens OX=9606 GN=FKBP3 PE=1 SV=1	FKBP3	0.138	0.0310361	Down	8	2	3	2	25.2		0.484	0.524	2.441	4.863
catalytic activity	P22891	Vitamin K-dependent protein Z OS=Homo sapiens OX=9606 GN=PROZ PE=1 SV=2	PROZ	0.3716	0.000651151	Down	2	1	3	1	44.7	1.125	1.298	1.245	3.126	3.455
catalytic activity	P18031	Tyrosine-protein phosphatase non-receptor type 1 OS=Homo sapiens OX=9606 GN=PTPN1 PE=1 SV=1	PTPN1	0.3592	0.0339816	Down	5	2	6	2	49.9	1.533	1.455	0.846	2.917	4.199
catalytic activity	P63000	Ras-related C3 botulinum toxin substrate 1 OS=Homo sapiens OX=9606 GN=RAC1 PE=1 SV=1	RAC1	1.7947	0.0171881	Up	44	9	60	2	21.4	1.242	0.959	0.981	0.636	0.546
catalytic activity	P04070	Vitamin K-dependent protein C OS=Homo sapiens OX=9606 GN=PROC PE=1 SV=1	PROC	0.3806	0.0210484	Down	3	1	5	1	52	1.036	1.374	1.12	2.352	3.831
catalytic activity	Q99685	Monoglyceride lipase OS=Homo sapiens OX=9606 GN=MGLL PE=1 SV=2	MGLL	20	0.001	Up	7	2	6	2	33.2	1.171	1.05	1.079
catalytic activity	Q9UJ68	Mitochondrial peptide methionine sulfoxide reductase OS=Homo sapiens OX=9606 GN=MSRA PE=1 SV=1	MSRA	0.2541	0.0375964	Down	34	7	13	7	26.1	0.923	0.734	1.018	2.025	4.994
catalytic activity	Q9UI42	Carboxypeptidase A4 OS=Homo sapiens OX=9606 GN=CPA4 PE=1 SV=2	CPA4	0.1091	0.0375213	Down	9	4	12	4	47.3	1.125	0.201	0.5	4.078	7.081
catalytic activity	P30519	Heme oxygenase 2 OS=Homo sapiens OX=9606 GN=HMOX2 PE=1 SV=2	HMOX2	20	0.001	Up	3	1	1	1	36	1.989	1.502	0.709
catalytic activity	P54136	Arginine--tRNA ligase, cytoplasmic OS=Homo sapiens OX=9606 GN=RARS1 PE=1 SV=2	RARS1	5.9662	0.00859553	Up	9	6	11	6	75.3	1.134	1.592	0.8	0.164	0.23
catalytic activity	Q06210	Glutamine--fructose-6-phosphate aminotransferase [isomerizing] 1 OS=Homo sapiens OX=9606 GN=GFPT1 PE=1 SV=3	GFPT1	7.424	0.0018997	Up	1	1	3	1	78.8	1.245	1.381	1.305	0.132	0.221
catalytic activity	Q9UHG3	Prenylcysteine oxidase 1 OS=Homo sapiens OX=9606 GN=PCYOX1 PE=1 SV=3	PCYOX1	0.3249	0.0184803	Down	23	12	130	12	56.6	1.593	0.825	1.133	3.468	3.818
catalytic activity	P29466	Caspase-1 OS=Homo sapiens OX=9606 GN=CASP1 PE=1 SV=1	CASP1	20	0.001	Up	2	1	1	1	45.1	0.57	1.237	0.601
catalytic activity	P09104	Gamma-enolase OS=Homo sapiens OX=9606 GN=ENO2 PE=1 SV=3	ENO2	14.4915	0.020071	Up	17	6	15	4	47.2	2.626	0.756	1.748	0.067	0.169
catalytic activity	P08069	Insulin-like growth factor 1 receptor OS=Homo sapiens OX=9606 GN=IGF1R PE=1 SV=1	IGF1R	20	0.001	Up	2	2	2	2	154.7	0.346	0.446	0.7
catalytic activity	P31944	Caspase-14 OS=Homo sapiens OX=9606 GN=CASP14 PE=1 SV=2	CASP14	0.1907	0.0279969	Down	19	5	9	5	27.7	1.224	0.801	0.868	2.823	7.291
catalytic activity	Q04756	Hepatocyte growth factor activator OS=Homo sapiens OX=9606 GN=HGFAC PE=1 SV=1	HGFAC	0.3906	0.0476657	Down	10	6	16	6	70.6	1.156	1.221	1.215	2.004	4.126
catalytic activity	P55786	Puromycin-sensitive aminopeptidase OS=Homo sapiens OX=9606 GN=NPEPPS PE=1 SV=2	NPEPPS	0.5519	0.0337649	Down	12	11	21	11	103.2	0.997	1.532	1.148	2.27	2.172
catalytic activity	Q13085	Acetyl-CoA carboxylase 1 OS=Homo sapiens OX=9606 GN=ACACA PE=1 SV=2	ACACA	3.4677	0.00361413	Up	0	1	1	1	265.4	0.771	0.949	1.068	0.298	0.238
catalytic activity	P49591	Serine--tRNA ligase, cytoplasmic OS=Homo sapiens OX=9606 GN=SARS1 PE=1 SV=3	SARS1	10.0136	0.0142575	Up	3	2	6	2	58.7	0.455	0.77	0.983	0.041	0.106
catalytic activity	Q9H773	dCTP pyrophosphatase 1 OS=Homo sapiens OX=9606 GN=DCTPP1 PE=1 SV=1	DCTPP1	20	0.001	Up	14	2	4	2	18.7	0.06	0.816	0.117
catalytic activity	Q9UMR2	ATP-dependent RNA helicase DDX19B OS=Homo sapiens OX=9606 GN=DDX19B PE=1 SV=1	DDX19B	20	0.001	Up	5	2	2	2	53.9	0.671	0.813	0.89
catalytic activity	Q9H4A4	Aminopeptidase B OS=Homo sapiens OX=9606 GN=RNPEP PE=1 SV=2	RNPEP	0.3007	0.0183437	Down	22	11	12	11	72.5	0.177	0.247		0.712	0.698
catalytic activity	P01111	GTPase NRas OS=Homo sapiens OX=9606 GN=NRAS PE=1 SV=1	NRAS	4.0287	0.0206932	Up	30	7	29	3	21.2	0.6	0.552	1.096	0.215	0.157
catalytic activity	P14324	Farnesyl pyrophosphate synthase OS=Homo sapiens OX=9606 GN=FDPS PE=1 SV=4	FDPS	20	0.001	Up	5	2	5	2	48.2	0.415	1.104	0.753
catalytic activity	P48426	Phosphatidylinositol 5-phosphate 4-kinase type-2 alpha OS=Homo sapiens OX=9606 GN=PIP4K2A PE=1 SV=2	PIP4K2A	9.5639	0.00307501	Up	22	8	10	7	46.2	0.7	1.024	0.557	0.068	0.091
catalytic activity	P10768	S-formylglutathione hydrolase OS=Homo sapiens OX=9606 GN=ESD PE=1 SV=2	ESD	0.0353	0.00213161	Down	19	4	8	4	31.4	0.189	0.217	0.093	4.932	4.487
catalytic activity	O14920	Inhibitor of nuclear factor kappa-B kinase subunit beta OS=Homo sapiens OX=9606 GN=IKBKB PE=1 SV=1	IKBKB	20	0.001	Up	2	2	2	2	86.5	2.184	0.817	0.878
catalytic activity	P25311	Zinc-alpha-2-glycoprotein OS=Homo sapiens OX=9606 GN=AZGP1 PE=1 SV=2	AZGP1	0.3095	0.0242274	Down	29	12	76	12	34.2	1.176	0.877	1.191	2.427	4.561
catalytic activity	P23284	Peptidyl-prolyl cis-trans isomerase B OS=Homo sapiens OX=9606 GN=PPIB PE=1 SV=2	PPIB	3.7826	0.0475439	Up	38	8	25	8	23.7	1.175	1.11	2.657	0.357	0.514
catalytic activity	P03951	Coagulation factor XI OS=Homo sapiens OX=9606 GN=F11 PE=1 SV=1	F11	0.3041	0.0347124	Down	20	13	50	10	70.1	1.994	1.048	0.83	4.532	3.956
catalytic activity	P19388	DNA-directed RNA polymerases I, II, and III subunit RPABC1 OS=Homo sapiens OX=9606 GN=POLR2E PE=1 SV=4	POLR2E	4.6003	0.0285536	Up	4	1	1	1	24.5		1.541	1.348	0.234	0.394
catalytic activity	O00571	ATP-dependent RNA helicase DDX3X OS=Homo sapiens OX=9606 GN=DDX3X PE=1 SV=3	DDX3X	20	0.001	Up	4	3	3	3	73.2	1.051	1.596	0.395
catalytic activity	P61019	Ras-related protein Rab-2A OS=Homo sapiens OX=9606 GN=RAB2A PE=1 SV=1	RAB2A	2.3804	0.0268788	Up	39	7	16	2	23.5	0.7	0.787	1.016	0.275	0.426
catalytic activity	O43175	D-3-phosphoglycerate dehydrogenase OS=Homo sapiens OX=9606 GN=PHGDH PE=1 SV=4	PHGDH	7.3816	0.00959274	Up	7	3	9	3	56.6	2.719	1.944	1.15	0.281	0.244
catalytic activity	P07339	Cathepsin D OS=Homo sapiens OX=9606 GN=CTSD PE=1 SV=1	CTSD	0.1998	0.0243845	Down	8	4	15	4	44.5	1.32	1.047	0.507	5.659	3.932
catalytic activity	P27487	Dipeptidyl peptidase 4 OS=Homo sapiens OX=9606 GN=DPP4 PE=1 SV=2	DPP4	0.2258	0.0365631	Down	19	15	43	15	88.2	0.661	1.448	0.732	2.767	5.62
catalytic activity	P49189	4-trimethylaminobutyraldehyde dehydrogenase OS=Homo sapiens OX=9606 GN=ALDH9A1 PE=1 SV=3	ALDH9A1	20	0.001	Up	6	3	10	2	53.8	0.703	0.719	0.677
catalytic activity	P04049	RAF proto-oncogene serine/threonine-protein kinase OS=Homo sapiens OX=9606 GN=RAF1 PE=1 SV=1	RAF1	2.9607	0.0146376	Up	2	1	1	1	73		0.887	0.694	0.254	0.28
catalytic activity	Q53FA7	Quinone oxidoreductase PIG3 OS=Homo sapiens OX=9606 GN=TP53I3 PE=1 SV=2	TP53I3	0.3445	0.0281249	Down	2	1	2	1	35.5	1.216	1.436	0.954	2.529	4.45
catalytic activity	P30046	D-dopachrome decarboxylase OS=Homo sapiens OX=9606 GN=DDT PE=1 SV=3	DDT	20	0.001	Up	32	4	7	4	12.7	4.534	0.216	0.304
catalytic activity	P23396	40S ribosomal protein S3 OS=Homo sapiens OX=9606 GN=RPS3 PE=1 SV=2	RPS3	2.0602	0.0109038	Up	36	10	23	10	26.7	1.198	1.376	1.635	0.727	0.635
catalytic activity	P29401	Transketolase OS=Homo sapiens OX=9606 GN=TKT PE=1 SV=3	TKT	0.4974	0.0314139	Down	31	17	61	17	67.8	1.155	1.067	0.919	1.672	2.538
catalytic activity	Q6PCE3	Glucose 1,6-bisphosphate synthase OS=Homo sapiens OX=9606 GN=PGM2L1 PE=1 SV=3	PGM2L1	20	0.001	Up	1	1	1	1	70.4	1.816	0.885	0.6
catalytic activity	P00492	Hypoxanthine-guanine phosphoribosyltransferase OS=Homo sapiens OX=9606 GN=HPRT1 PE=1 SV=2	HPRT1	2.5115	0.0146216	Up	33	6	11	6	24.6	0.703	0.84	1.015	0.393	0.286
catalytic activity	Q03113	Guanine nucleotide-binding protein subunit alpha-12 OS=Homo sapiens OX=9606 GN=GNA12 PE=1 SV=4	GNA12	12.4292	0.0369856	Up	13	6	15	3	44.3		0.772	1.95	0.123	0.096
catalytic activity	P23921	Ribonucleoside-diphosphate reductase large subunit OS=Homo sapiens OX=9606 GN=RRM1 PE=1 SV=1	RRM1	20	0.001	Up	3	2	2	2	90	1.415	2.184	0.636
catalytic activity	P08519	Apolipoprotein(a) OS=Homo sapiens OX=9606 GN=LPA PE=1 SV=1	LPA	0.4071	0.0299891	Down	41	30	327	29	501	1.438	1.386	0.975	2.441	3.78
catalytic activity	Q5TCX8	Mitogen-activated protein kinase kinase kinase 21 OS=Homo sapiens OX=9606 GN=MAP3K21 PE=1 SV=3	MAP3K21	3.5756	0.00645422	Up	1	1	4	1	113.9	2.727	2.008	1.701	0.563	0.637
catalytic activity	Q00722	1-phosphatidylinositol 4,5-bisphosphate phosphodiesterase beta-2 OS=Homo sapiens OX=9606 GN=PLCB2 PE=1 SV=2	PLCB2	20	0.001	Up	1	2	2	2	133.9	0.058	0.08	1.662
catalytic activity	P17174	Aspartate aminotransferase, cytoplasmic OS=Homo sapiens OX=9606 GN=GOT1 PE=1 SV=3	GOT1	0.2391	0.0230679	Down	10	5	10	5	46.2	0.926	1.4	0.627	3.247	4.988
catalytic activity	Q14697	Neutral alpha-glucosidase AB OS=Homo sapiens OX=9606 GN=GANAB PE=1 SV=3	GANAB	0.3701	0.0112863	Down	11	10	26	10	106.8	0.807	1.293	1.044	2.989	2.675
catalytic activity	P00966	Argininosuccinate synthase OS=Homo sapiens OX=9606 GN=ASS1 PE=1 SV=2	ASS1	5.3398	0.0341905	Up	16	4	10	4	46.5	2.98	3.282	1.203	0.545	0.387
catalytic activity	Q93008	Probable ubiquitin carboxyl-terminal hydrolase FAF-X OS=Homo sapiens OX=9606 GN=USP9X PE=1 SV=3	USP9X	20	0.001	Up	2	4	4	4	292.1	0.222	0.19	0.41
catalytic activity	P23141	Liver carboxylesterase 1 OS=Homo sapiens OX=9606 GN=CES1 PE=1 SV=2	CES1	0.251	0.000975031	Down	8	6	15	6	62.5	1.235	0.956	1.143	4.181	4.675
catalytic activity	P45974	Ubiquitin carboxyl-terminal hydrolase 5 OS=Homo sapiens OX=9606 GN=USP5 PE=1 SV=2	USP5	6.4049	0.00955452	Up	12	9	19	9	95.7	1.746	0.921	1.003	0.234	0.148
catalytic activity	P07919	Cytochrome b-c1 complex subunit 6, mitochondrial OS=Homo sapiens OX=9606 GN=UQCRH PE=1 SV=2	UQCRH	7.0072	0.0282477	Up	20	1	3	1	10.7	2.487	2.907	0.944	0.265	0.338
catalytic activity	O60331	Phosphatidylinositol 4-phosphate 5-kinase type-1 gamma OS=Homo sapiens OX=9606 GN=PIP5K1C PE=1 SV=2	PIP5K1C	20	0.001	Up	5	4	6	2	73.2	0.308	1.09	0.614
catalytic activity	O75844	CAAX prenyl protease 1 homolog OS=Homo sapiens OX=9606 GN=ZMPSTE24 PE=1 SV=2	ZMPSTE24	2.5948	0.0297249	Up	8	2	2	2	54.8	2.036	2.389	1.355	0.645	0.84
catalytic activity	P78356	Phosphatidylinositol 5-phosphate 4-kinase type-2 beta OS=Homo sapiens OX=9606 GN=PIP4K2B PE=1 SV=1	PIP4K2B	20	0.001	Up	6	2	4	1	47.3	1.356	1.027	1.091
catalytic activity	O00743	Serine/threonine-protein phosphatase 6 catalytic subunit OS=Homo sapiens OX=9606 GN=PPP6C PE=1 SV=1	PPP6C	20	0.001	Up	9	3	3	3	35.1	0.036	1.002	2.127
catalytic activity	P38117	Electron transfer flavoprotein subunit beta OS=Homo sapiens OX=9606 GN=ETFB PE=1 SV=3	ETFB	2.8175	0.0287719	Up	13	3	7	3	27.8	3.097	1.788	1.691	0.817	0.739
catalytic activity	P06276	Cholinesterase OS=Homo sapiens OX=9606 GN=BCHE PE=1 SV=1	BCHE	0.0785	0.0406232	Down	3	2	3	2	68.4		0.565	0.23	3.588	6.534
catalytic activity	Q00796	Sorbitol dehydrogenase OS=Homo sapiens OX=9606 GN=SORD PE=1 SV=4	SORD	3.2796	0.0458237	Up	10	3	12	3	38.3	0.859	1.139	2.09	0.417	0.414
catalytic activity	Q16719	Kynureninase OS=Homo sapiens OX=9606 GN=KYNU PE=1 SV=1	KYNU	4.2544	0.0420187	Up	2	1	4	1	52.3	2.128	2.527	1.382	0.246	0.7
catalytic activity	P29144	Tripeptidyl-peptidase 2 OS=Homo sapiens OX=9606 GN=TPP2 PE=1 SV=4	TPP2	0.1733	0.00224896	Down	15	20	40	20	138.3	0.913	0.971	0.73	5.946	4.107
catalytic activity	Q92905	COP9 signalosome complex subunit 5 OS=Homo sapiens OX=9606 GN=COPS5 PE=1 SV=4	COPS5	0.2319	0.0473869	Down	6	2	6	2	37.6	0.986	1.482	0.689	2.658	6.418
catalytic activity	P30405	Peptidyl-prolyl cis-trans isomerase F, mitochondrial OS=Homo sapiens OX=9606 GN=PPIF PE=1 SV=1	PPIF	20	0.001	Up	4	1	2	1	22	1.181	0.928	1.623
catalytic activity	P68032	Actin, alpha cardiac muscle 1 OS=Homo sapiens OX=9606 GN=ACTC1 PE=1 SV=1	ACTC1	4.7103	0.0321726	Up	43	29	207	5	42	0.733	1.002	1.183	0.105	0.308
catalytic activity	P00751	Complement factor B OS=Homo sapiens OX=9606 GN=CFB PE=1 SV=2	CFB	0.3972	0.0452928	Down	26	22	92	22	85.5	1.591	1.023	0.973	2.261	3.759
catalytic activity	P27361	Mitogen-activated protein kinase 3 OS=Homo sapiens OX=9606 GN=MAPK3 PE=1 SV=4	MAPK3	0.6144	0.00928025	Down	4	2	6	1	43.1	0.821	0.834	0.98	1.499	1.36
catalytic activity	P15531	Nucleoside diphosphate kinase A OS=Homo sapiens OX=9606 GN=NME1 PE=1 SV=1	NME1	5.0999	0.00759609	Up	41	8	31	2	17.1	0.771	1.386	1.316	0.21	0.244
cell	Q9Y3E7	Charged multivesicular body protein 3 OS=Homo sapiens OX=9606 GN=CHMP3 PE=1 SV=3	CHMP3	4.7099	0.00383321	Up	8	2	5	2	25.1		1.311	1.27	0.248	0.3
cell	P35443	Thrombospondin-4 OS=Homo sapiens OX=9606 GN=THBS4 PE=1 SV=2	THBS4	0.4305	0.0162059	Down	12	10	58	8	105.8	1.376	1.347	1.364	2.469	3.86
cell	P28065	Proteasome subunit beta type-9 OS=Homo sapiens OX=9606 GN=PSMB9 PE=1 SV=2	PSMB9	1.7449	0.0263491	Up	9	2	10	2	23.3	1.442	1.204	1.047	0.647	0.764
cell	O96019	Actin-like protein 6A OS=Homo sapiens OX=9606 GN=ACTL6A PE=1 SV=1	ACTL6A	20	0.001	Up	4	1	3	1	47.4	1.824	1.46	0.688
cell	P02787	Serotransferrin OS=Homo sapiens OX=9606 GN=TF PE=1 SV=3	TF	0.2516	0.026382	Down	66	70	553	70	77	0.853	0.685	1.269	2.57	4.868
cell	Q8IYI6	Exocyst complex component 8 OS=Homo sapiens OX=9606 GN=EXOC8 PE=1 SV=2	EXOC8	20	0.001	Up	3	3	4	3	81.7	1.302	0.538	0.243
cell	P29466	Caspase-1 OS=Homo sapiens OX=9606 GN=CASP1 PE=1 SV=1	CASP1	20	0.001	Up	2	1	1	1	45.1	0.57	1.237	0.601
cell	P14625	Endoplasmin OS=Homo sapiens OX=9606 GN=HSP90B1 PE=1 SV=1	HSP90B1	2.4682	0.00295497	Up	22	15	36	14	92.4	1.488	1.564	1.787	0.717	0.59
cell	Q9Y5S1	Transient receptor potential cation channel subfamily V member 2 OS=Homo sapiens OX=9606 GN=TRPV2 PE=1 SV=1	TRPV2	3.7096	0.0271586	Up	4	3	4	3	85.9	1.016	0.535	0.697	0.26	0.144
cell	O15020	Spectrin beta chain, non-erythrocytic 2 OS=Homo sapiens OX=9606 GN=SPTBN2 PE=1 SV=3	SPTBN2	1.9554	0.0495236	Up	1	3	18	3	271.2	2.732	1.604	2.193	1.169	1.057
cell	Q9HC35	Echinoderm microtubule-associated protein-like 4 OS=Homo sapiens OX=9606 GN=EML4 PE=1 SV=3	EML4	20	0.001	Up	2	2	2	2	108.8	0.044	0.064	0.353
cell	O14818	Proteasome subunit alpha type-7 OS=Homo sapiens OX=9606 GN=PSMA7 PE=1 SV=1	PSMA7	2.1161	0.0270406	Up	22	5	18	5	27.9	1.392	0.913	1.25	0.621	0.499
cell	Q9UK41	Vacuolar protein sorting-associated protein 28 homolog OS=Homo sapiens OX=9606 GN=VPS28 PE=1 SV=1	VPS28	3.8489	0.0426752	Up	22	4	7	4	25.4		2.408	1.514	0.426	0.593
cell	Q14161	ARF GTPase-activating protein GIT2 OS=Homo sapiens OX=9606 GN=GIT2 PE=1 SV=2	GIT2	15.4848	0.0255896	Up	7	6	9	3	84.5	3.184	0.785	1.141	0.158	0.062
cell	O76003	Glutaredoxin-3 OS=Homo sapiens OX=9606 GN=GLRX3 PE=1 SV=2	GLRX3	23.358	0.0147499	Up	11	3	8	3	37.4	0.393	0.666	1.779	0.047	0.034
cell	P27361	Mitogen-activated protein kinase 3 OS=Homo sapiens OX=9606 GN=MAPK3 PE=1 SV=4	MAPK3	0.6144	0.00928025	Down	4	2	6	1	43.1	0.821	0.834	0.98	1.499	1.36
cell	Q9UM47	Neurogenic locus notch homolog protein 3 OS=Homo sapiens OX=9606 GN=NOTCH3 PE=1 SV=2	NOTCH3	0.4849	0.0421948	Down	2	4	9	3	243.5	0.852	1.481	1.289	2.333	2.647
cell	P07339	Cathepsin D OS=Homo sapiens OX=9606 GN=CTSD PE=1 SV=1	CTSD	0.1998	0.0243845	Down	8	4	15	4	44.5	1.32	1.047	0.507	5.659	3.932
cell	P06276	Cholinesterase OS=Homo sapiens OX=9606 GN=BCHE PE=1 SV=1	BCHE	0.0785	0.0406232	Down	3	2	3	2	68.4		0.565	0.23	3.588	6.534
cell	Q16563	Synaptophysin-like protein 1 OS=Homo sapiens OX=9606 GN=SYPL1 PE=1 SV=1	SYPL1	20	0.001	Up	6	1	2	1	28.5	0.412	0.346	0.778
cell	O60610	Protein diaphanous homolog 1 OS=Homo sapiens OX=9606 GN=DIAPH1 PE=1 SV=2	DIAPH1	0.3577	0.0392107	Down	9	11	17	11	141.3	0.843	1.819	0.975	3.624	3.154
cell	P08123	Collagen alpha-2(I) chain OS=Homo sapiens OX=9606 GN=COL1A2 PE=1 SV=7	COL1A2	0.367	0.0269295	Down	8	10	42	10	129.2	0.847	1.187	1.647	3.074	3.612
cell	Q96SJ8	Tetraspanin-18 OS=Homo sapiens OX=9606 GN=TSPAN18 PE=2 SV=1	TSPAN18	0.3945	0.0134947	Down	3	1	2	1	27.7		0.79	0.98	2.196	2.291
cell	P02654	Apolipoprotein C-I OS=Homo sapiens OX=9606 GN=APOC1 PE=1 SV=1	APOC1	0.2248	0.00872484	Down	53	10	274	10	9.3	1.035	0.719	1.266	3.757	5.198
cell	P01111	GTPase NRas OS=Homo sapiens OX=9606 GN=NRAS PE=1 SV=1	NRAS	4.0287	0.0206932	Up	30	7	29	3	21.2	0.6	0.552	1.096	0.215	0.157
cell	Q53EL6	Programmed cell death protein 4 OS=Homo sapiens OX=9606 GN=PDCD4 PE=1 SV=2	PDCD4	6.1629	0.0324405	Up	10	3	5	3	51.7	0.758	1.808	1.141	0.107	0.294
cell	P04049	RAF proto-oncogene serine/threonine-protein kinase OS=Homo sapiens OX=9606 GN=RAF1 PE=1 SV=1	RAF1	2.9607	0.0146376	Up	2	1	1	1	73		0.887	0.694	0.254	0.28
cell	O00743	Serine/threonine-protein phosphatase 6 catalytic subunit OS=Homo sapiens OX=9606 GN=PPP6C PE=1 SV=1	PPP6C	20	0.001	Up	9	3	3	3	35.1	0.036	1.002	2.127
cell	Q96KP1	Exocyst complex component 2 OS=Homo sapiens OX=9606 GN=EXOC2 PE=1 SV=1	EXOC2	0.1234	0.0277721	Down	5	6	13	6	104	0.862	1.065	0.268	5.345	6.51
cell	Q71UI9	Histone H2A.V OS=Homo sapiens OX=9606 GN=H2AZ2 PE=1 SV=3	H2AZ2	3.3189	0.028294	Up	29	4	26	3	13.5	0.752	1.368	1.091	0.408	0.237
cell	Q6KB66	Keratin, type II cytoskeletal 80 OS=Homo sapiens OX=9606 GN=KRT80 PE=1 SV=2	KRT80	0.2742	0.0215644	Down	19	11	24	8	50.5	1.013	0.754	1.376	2.876	4.765
cell	Q96RF0	Sorting nexin-18 OS=Homo sapiens OX=9606 GN=SNX18 PE=1 SV=2	SNX18	15.5079	0.0350425	Up	6	3	8	3	68.9	0.294	1.079	1.558	0.041	0.085
cell	O00232	26S proteasome non-ATPase regulatory subunit 12 OS=Homo sapiens OX=9606 GN=PSMD12 PE=1 SV=3	PSMD12	0.2737	0.0117624	Down	4	2	3	2	52.9	1.435	0.764	1.141	4.275	3.861
cell	P19652	Alpha-1-acid glycoprotein 2 OS=Homo sapiens OX=9606 GN=ORM2 PE=1 SV=2	ORM2	0.4809	0.0196968	Down	8	2	69	1	23.6	1.066	1.276	1.191	1.989	2.909
cell	O00571	ATP-dependent RNA helicase DDX3X OS=Homo sapiens OX=9606 GN=DDX3X PE=1 SV=3	DDX3X	20	0.001	Up	4	3	3	3	73.2	1.051	1.596	0.395
cell	Q9BRK5	45 kDa calcium-binding protein OS=Homo sapiens OX=9606 GN=SDF4 PE=1 SV=1	SDF4	0.05	0.001	Down	5	2	3	2	41.8				0.184	6.246
cell	O75822	Eukaryotic translation initiation factor 3 subunit J OS=Homo sapiens OX=9606 GN=EIF3J PE=1 SV=2	EIF3J	20	0.001	Up	7	2	4	2	29	0.903	2.294	1.32
cell	Q6DD88	Atlastin-3 OS=Homo sapiens OX=9606 GN=ATL3 PE=1 SV=1	ATL3	20	0.001	Up	6	2	2	2	60.5	0.423	1.109	0.846
cell	Q9Y639	Neuroplastin OS=Homo sapiens OX=9606 GN=NPTN PE=1 SV=2	NPTN	0.32	0.0187254	Down	17	6	17	6	44.4	0.709	1.31	1.089	2.863	3.612
cell	P27487	Dipeptidyl peptidase 4 OS=Homo sapiens OX=9606 GN=DPP4 PE=1 SV=2	DPP4	0.2258	0.0365631	Down	19	15	43	15	88.2	0.661	1.448	0.732	2.767	5.62
cell	Q00535	Cyclin-dependent-like kinase 5 OS=Homo sapiens OX=9606 GN=CDK5 PE=1 SV=3	CDK5	0.4391	0.0190639	Down	4	1	1	1	33.3	0.778	1.222	0.88	2.034	2.339
cell	P13798	Acylamino-acid-releasing enzyme OS=Homo sapiens OX=9606 GN=APEH PE=1 SV=4	APEH	13.0809	0.0170809	Up	6	5	18	5	81.2	2.769	1.174	0.825	0.157	0.086
cell	P02652	Apolipoprotein A-II OS=Homo sapiens OX=9606 GN=APOA2 PE=1 SV=1	APOA2	0.2944	0.00648812	Down	47	12	166	12	11.2	1.197	1.395	0.89	4.275	3.609
cell	Q9UPU5	Ubiquitin carboxyl-terminal hydrolase 24 OS=Homo sapiens OX=9606 GN=USP24 PE=1 SV=3	USP24	0.3546	0.034514	Down	1	2	2	2	294.2	0.62	1.039	0.511	2.312	1.768
cell	Q9Y237	Peptidyl-prolyl cis-trans isomerase NIMA-interacting 4 OS=Homo sapiens OX=9606 GN=PIN4 PE=1 SV=1	PIN4	0.2574	0.0208082	Down	15	2	2	2	13.8	0.728	1.499	0.753	3.429	4.288
cell	P07108	Acyl-CoA-binding protein OS=Homo sapiens OX=9606 GN=DBI PE=1 SV=2	DBI	3.4374	0.00268726	Up	48	5	25	5	10	0.937	0.89	1.179	0.32	0.263
cell	P26038	Moesin OS=Homo sapiens OX=9606 GN=MSN PE=1 SV=3	MSN	0.449	0.0466975	Down	45	32	180	20	67.8	0.814	0.808	0.727	2.258	1.23
cell	P20963	T-cell surface glycoprotein CD3 zeta chain OS=Homo sapiens OX=9606 GN=CD247 PE=1 SV=2	CD247	0.3277	0.00304948	Down	50	6	15	6	18.7	0.582	0.796	0.687	2.24	1.961
cell	P00751	Complement factor B OS=Homo sapiens OX=9606 GN=CFB PE=1 SV=2	CFB	0.3972	0.0452928	Down	26	22	92	22	85.5	1.591	1.023	0.973	2.261	3.759
cell	O00592	Podocalyxin OS=Homo sapiens OX=9606 GN=PODXL PE=1 SV=2	PODXL	0.4493	0.0225835	Down	6	3	18	3	58.6	1.111	1.141	1.515	2.309	3.281
cell	O60331	Phosphatidylinositol 4-phosphate 5-kinase type-1 gamma OS=Homo sapiens OX=9606 GN=PIP5K1C PE=1 SV=2	PIP5K1C	20	0.001	Up	5	4	6	2	73.2	0.308	1.09	0.614
cell	O14920	Inhibitor of nuclear factor kappa-B kinase subunit beta OS=Homo sapiens OX=9606 GN=IKBKB PE=1 SV=1	IKBKB	20	0.001	Up	2	2	2	2	86.5	2.184	0.817	0.878
cell	Q9UMR2	ATP-dependent RNA helicase DDX19B OS=Homo sapiens OX=9606 GN=DDX19B PE=1 SV=1	DDX19B	20	0.001	Up	5	2	2	2	53.9	0.671	0.813	0.89
cell	O43175	D-3-phosphoglycerate dehydrogenase OS=Homo sapiens OX=9606 GN=PHGDH PE=1 SV=4	PHGDH	7.3816	0.00959274	Up	7	3	9	3	56.6	2.719	1.944	1.15	0.281	0.244
cell	P14317	Hematopoietic lineage cell-specific protein OS=Homo sapiens OX=9606 GN=HCLS1 PE=1 SV=3	HCLS1	0.5439	0.0437219	Down	20	8	20	8	54	0.69	0.702	1.066	1.58	1.433
cell	O14617	AP-3 complex subunit delta-1 OS=Homo sapiens OX=9606 GN=AP3D1 PE=1 SV=1	AP3D1	20	0.001	Up	1	1	3	1	130.1	0.816	1.116	0.927
cell	Q9NZM1	Myoferlin OS=Homo sapiens OX=9606 GN=MYOF PE=1 SV=1	MYOF	7.0081	0.00322665	Up	2	3	5	3	234.6	2.452	2.769		0.338	0.407
cell	Q9UNN5	FAS-associated factor 1 OS=Homo sapiens OX=9606 GN=FAF1 PE=1 SV=2	FAF1	0.2467	0.0186279	Down	3	2	2	2	73.9	1.616	0.937	0.728	4.023	4.845
cell	P02649	Apolipoprotein E OS=Homo sapiens OX=9606 GN=APOE PE=1 SV=1	APOE	0.2006	0.0123165	Down	73	45	1364	45	36.1	1.253	1.065	0.592	4.33	5.341
cell	O60234	Glia maturation factor gamma OS=Homo sapiens OX=9606 GN=GMFG PE=1 SV=1	GMFG	0.5145	0.00186475	Down	28	5	18	4	16.8	1.323	1.144	1.291	2.349	2.52
cell	Q9H254	Spectrin beta chain, non-erythrocytic 4 OS=Homo sapiens OX=9606 GN=SPTBN4 PE=1 SV=2	SPTBN4	0.2958	0.00448506	Down	1	2	17	2	288.8	1.268	1.218	0.882	3.509	4.081
cell	P00966	Argininosuccinate synthase OS=Homo sapiens OX=9606 GN=ASS1 PE=1 SV=2	ASS1	5.3398	0.0341905	Up	16	4	10	4	46.5	2.98	3.282	1.203	0.545	0.387
cell	O60506	Heterogeneous nuclear ribonucleoprotein Q OS=Homo sapiens OX=9606 GN=SYNCRIP PE=1 SV=2	SYNCRIP	3.438	0.012375	Up	5	3	9	2	69.6	1.471	2.271	1.415	0.575	0.425
cell	P27824	Calnexin OS=Homo sapiens OX=9606 GN=CANX PE=1 SV=2	CANX	2.7133	0.00361015	Up	11	7	13	7	67.5	1.956	2.293	1.864	0.84	0.662
cell	O75844	CAAX prenyl protease 1 homolog OS=Homo sapiens OX=9606 GN=ZMPSTE24 PE=1 SV=2	ZMPSTE24	2.5948	0.0297249	Up	8	2	2	2	54.8	2.036	2.389	1.355	0.645	0.84
cell	Q8WVJ2	NudC domain-containing protein 2 OS=Homo sapiens OX=9606 GN=NUDCD2 PE=1 SV=1	NUDCD2	20	0.001	Up	13	2	2	2	17.7	0.398	0.499	1.272
cell	P10301	Ras-related protein R-Ras OS=Homo sapiens OX=9606 GN=RRAS PE=1 SV=1	RRAS	0.2432	0.0281307	Down	19	5	10	4	23.5	0.527	1.362	1.089	4.315	3.85
cell	Q9UNZ2	NSFL1 cofactor p47 OS=Homo sapiens OX=9606 GN=NSFL1C PE=1 SV=2	NSFL1C	5.0869	0.0199516	Up	32	9	18	9	40.5	1.489	0.819	1.82	0.33	0.211
cell	P01031	Complement C5 OS=Homo sapiens OX=9606 GN=C5 PE=1 SV=4	C5	0.3083	0.0245272	Down	21	29	120	29	188.2	1.079	1.181	1.083	2.391	4.839
cell	P06727	Apolipoprotein A-IV OS=Homo sapiens OX=9606 GN=APOA4 PE=1 SV=3	APOA4	0.3825	0.0291057	Down	60	31	308	31	45.4	1.355	1.565	1.152	2.589	4.508
cell	Q13561	Dynactin subunit 2 OS=Homo sapiens OX=9606 GN=DCTN2 PE=1 SV=4	DCTN2	9.0129	0.0263713	Up	18	7	22	7	44.2	1.171	0.639	2.043	0.198	0.087
cell	P02655	Apolipoprotein C-II OS=Homo sapiens OX=9606 GN=APOC2 PE=1 SV=1	APOC2	0.2358	0.00385757	Down	49	8	638	8	11.3	1.305	0.909	0.859	4.003	4.685
cell	P17174	Aspartate aminotransferase, cytoplasmic OS=Homo sapiens OX=9606 GN=GOT1 PE=1 SV=3	GOT1	0.2391	0.0230679	Down	10	5	10	5	46.2	0.926	1.4	0.627	3.247	4.988
cell	P12109	Collagen alpha-1(VI) chain OS=Homo sapiens OX=9606 GN=COL6A1 PE=1 SV=3	COL6A1	0.2149	0.000935281	Down	11	10	34	10	108.5	0.94	1.053	0.904	3.897	5.091
cell	P62258	14-3-3 protein epsilon OS=Homo sapiens OX=9606 GN=YWHAE PE=1 SV=1	YWHAE	0.3474	0.042349	Down	73	17	125	14	29.2	0.636	1.483	0.823	3.046	2.6
cell	P02765	Alpha-2-HS-glycoprotein OS=Homo sapiens OX=9606 GN=AHSG PE=1 SV=2	AHSG	0.3814	0.02935	Down	35	14	128	14	39.3	1.081	0.848	1.57	2.656	3.46
cell	P62244	40S ribosomal protein S15a OS=Homo sapiens OX=9606 GN=RPS15A PE=1 SV=2	RPS15A	20	0.001	Up	15	2	9	2	14.8	0.492	0.754	1.108
cell	P18031	Tyrosine-protein phosphatase non-receptor type 1 OS=Homo sapiens OX=9606 GN=PTPN1 PE=1 SV=1	PTPN1	0.3592	0.0339816	Down	5	2	6	2	49.9	1.533	1.455	0.846	2.917	4.199
cell	P61353	60S ribosomal protein L27 OS=Homo sapiens OX=9606 GN=RPL27 PE=1 SV=2	RPL27	6.3836	0.0103183	Up	22	3	9	3	15.8	1.808	1.402	0.917	0.161	0.27
cell	P18621	60S ribosomal protein L17 OS=Homo sapiens OX=9606 GN=RPL17 PE=1 SV=3	RPL17	6.4851	0.0305982	Up	35	5	15	5	21.4	1.475	2.491	0.927	0.352	0.151
cell	P61247	40S ribosomal protein S3a OS=Homo sapiens OX=9606 GN=RPS3A PE=1 SV=2	RPS3A	0.5878	0.0368734	Down	21	5	19	5	29.9	1.211	1.514	1.717	2.282	2.756
cell	P02774	Vitamin D-binding protein OS=Homo sapiens OX=9606 GN=GC PE=1 SV=2	GC	0.2815	0.0297858	Down	34	15	88	15	52.9	0.821	0.999	1.096	2.184	4.723
cell	P62277	40S ribosomal protein S13 OS=Homo sapiens OX=9606 GN=RPS13 PE=1 SV=2	RPS13	4.9188	0.00130396	Up	15	2	7	2	17.2	1.739	2.185	1.676	0.338	0.421
cell	P61019	Ras-related protein Rab-2A OS=Homo sapiens OX=9606 GN=RAB2A PE=1 SV=1	RAB2A	2.3804	0.0268788	Up	39	7	16	2	23.5	0.7	0.787	1.016	0.275	0.426
cell	P60866	40S ribosomal protein S20 OS=Homo sapiens OX=9606 GN=RPS20 PE=1 SV=1	RPS20	2.9298	0.0152239	Up	10	1	4	1	13.4	1.612	1.103	1.249	0.355	0.547
cell	P19388	DNA-directed RNA polymerases I, II, and III subunit RPABC1 OS=Homo sapiens OX=9606 GN=POLR2E PE=1 SV=4	POLR2E	4.6003	0.0285536	Up	4	1	1	1	24.5		1.541	1.348	0.234	0.394
cell	P04114	Apolipoprotein B-100 OS=Homo sapiens OX=9606 GN=APOB PE=1 SV=2	APOB	0.3906	0.00373673	Down	58	297	6765	297	515.3	1.354	1.249	1.062	2.846	3.409
cell	P56385	ATP synthase subunit e, mitochondrial OS=Homo sapiens OX=9606 GN=ATP5ME PE=1 SV=2	ATP5ME	20	0.001	Up	14	1	1	1	7.9	1.12	1.636	0.997
cell	P55884	Eukaryotic translation initiation factor 3 subunit B OS=Homo sapiens OX=9606 GN=EIF3B PE=1 SV=3	EIF3B	7.9606	0.0395142	Up	8	7	12	7	92.4	0.901	1.228	0.904	0.219	0.035
cell	P19823	Inter-alpha-trypsin inhibitor heavy chain H2 OS=Homo sapiens OX=9606 GN=ITIH2 PE=1 SV=2	ITIH2	0.2373	0.0117172	Down	28	23	143	23	106.4	1.25	1.177	0.664	3.998	4.687
cell	P55786	Puromycin-sensitive aminopeptidase OS=Homo sapiens OX=9606 GN=NPEPPS PE=1 SV=2	NPEPPS	0.5519	0.0337649	Down	12	11	21	11	103.2	0.997	1.532	1.148	2.27	2.172
cell	P09497	Clathrin light chain B OS=Homo sapiens OX=9606 GN=CLTB PE=1 SV=1	CLTB	0.2194	0.0274937	Down	18	5	13	5	25.2	1.095	0.93	0.745	2.476	5.94
cell	P55209	Nucleosome assembly protein 1-like 1 OS=Homo sapiens OX=9606 GN=NAP1L1 PE=1 SV=1	NAP1L1	6.4682	0.020513	Up	14	4	18	4	45.3	0.986	1.047	1.78	0.109	0.284
cell	P08069	Insulin-like growth factor 1 receptor OS=Homo sapiens OX=9606 GN=IGF1R PE=1 SV=1	IGF1R	20	0.001	Up	2	2	2	2	154.7	0.346	0.446	0.7
cell	P0DP23	Calmodulin-1 OS=Homo sapiens OX=9606 GN=CALM1 PE=1 SV=1	CALM1	0.3823	0.0175712	Down	42	9	61	7	16.8	1.041	0.837	1.454	2.897	2.913
cell	P54136	Arginine--tRNA ligase, cytoplasmic OS=Homo sapiens OX=9606 GN=RARS1 PE=1 SV=2	RARS1	5.9662	0.00859553	Up	9	6	11	6	75.3	1.134	1.592	0.8	0.164	0.23
cell	P12111	Collagen alpha-3(VI) chain OS=Homo sapiens OX=9606 GN=COL6A3 PE=1 SV=5	COL6A3	0.4177	0.0015557	Down	15	49	206	49	343.5	1.403	1.357	1.224	2.934	3.425
cell	P02753	Retinol-binding protein 4 OS=Homo sapiens OX=9606 GN=RBP4 PE=1 SV=3	RBP4	0.1808	0.0192519	Down	15	3	14	3	23	0.563	0.719	1.146	3.017	5.936
cell	Q02543	60S ribosomal protein L18a OS=Homo sapiens OX=9606 GN=RPL18A PE=1 SV=2	RPL18A	20	0.001	Up	15	2	3	2	20.7	0.554	0.296	1.3
cell	P14324	Farnesyl pyrophosphate synthase OS=Homo sapiens OX=9606 GN=FDPS PE=1 SV=4	FDPS	20	0.001	Up	5	2	5	2	48.2	0.415	1.104	0.753
cell	P29622	Kallistatin OS=Homo sapiens OX=9606 GN=SERPINA4 PE=1 SV=3	SERPINA4	0.3266	0.0308754	Down	14	6	21	6	48.5	1.496	0.791	0.934	2.589	3.986
cell	Q01105	Protein SET OS=Homo sapiens OX=9606 GN=SET PE=1 SV=3	SET	3.0752	0.0475227	Up	10	2	6	2	33.5	2.605	2.536	1.317	0.532	0.868
cell	P31146	Coronin-1A OS=Homo sapiens OX=9606 GN=CORO1A PE=1 SV=4	CORO1A	0.3226	0.0180006	Down	33	17	67	17	51	0.938	1.507	0.797	3.445	3.255
cell	Q00796	Sorbitol dehydrogenase OS=Homo sapiens OX=9606 GN=SORD PE=1 SV=4	SORD	3.2796	0.0458237	Up	10	3	12	3	38.3	0.859	1.139	2.09	0.417	0.414
cell	P15311	Ezrin OS=Homo sapiens OX=9606 GN=EZR PE=1 SV=4	EZR	0.4072	0.0362982	Down	32	22	105	13	69.4	1.073	1.481	0.806	2.335	3.166
cell	Q00722	1-phosphatidylinositol 4,5-bisphosphate phosphodiesterase beta-2 OS=Homo sapiens OX=9606 GN=PLCB2 PE=1 SV=2	PLCB2	20	0.001	Up	1	2	2	2	133.9	0.058	0.08	1.662
cell	P62888	60S ribosomal protein L30 OS=Homo sapiens OX=9606 GN=RPL30 PE=1 SV=2	RPL30	0.4327	0.0259468	Down	7	1	1	1	12.8	1.573	0.97	1.266	2.546	3.323
cell	P27816	Microtubule-associated protein 4 OS=Homo sapiens OX=9606 GN=MAP4 PE=1 SV=3	MAP4	20	0.001	Up	5	4	6	4	120.9	0.457	0.502	1.177
cell	P62314	Small nuclear ribonucleoprotein Sm D1 OS=Homo sapiens OX=9606 GN=SNRPD1 PE=1 SV=1	SNRPD1	3.074	0.00548704	Up	9	1	4	1	13.3	1.897	1.526	1.331	0.461	0.57
cell	Q00688	Peptidyl-prolyl cis-trans isomerase FKBP3 OS=Homo sapiens OX=9606 GN=FKBP3 PE=1 SV=1	FKBP3	0.138	0.0310361	Down	8	2	3	2	25.2		0.484	0.524	2.441	4.863
cell	P84098	60S ribosomal protein L19 OS=Homo sapiens OX=9606 GN=RPL19 PE=1 SV=1	RPL19	3.9624	0.0279715	Up	5	1	3	1	23.5	1.23	1.075	2.432	0.413	0.384
cell	P15531	Nucleoside diphosphate kinase A OS=Homo sapiens OX=9606 GN=NME1 PE=1 SV=1	NME1	5.0999	0.00759609	Up	41	8	31	2	17.1	0.771	1.386	1.316	0.21	0.244
cell	O14791	Apolipoprotein L1 OS=Homo sapiens OX=9606 GN=APOL1 PE=1 SV=5	APOL1	0.5022	0.0479568	Down	25	12	95	12	43.9	1.564	1.407	0.957	2.263	2.951
cell	P78356	Phosphatidylinositol 5-phosphate 4-kinase type-2 beta OS=Homo sapiens OX=9606 GN=PIP4K2B PE=1 SV=1	PIP4K2B	20	0.001	Up	6	2	4	1	47.3	1.356	1.027	1.091
cell	P17661	Desmin OS=Homo sapiens OX=9606 GN=DES PE=1 SV=3	DES	0.05	0.001	Down	12	6	15	2	53.5				3.125	1.865
cell	P62906	60S ribosomal protein L10a OS=Homo sapiens OX=9606 GN=RPL10A PE=1 SV=2	RPL10A	9.5081	0.0412845	Up	19	3	6	3	24.8	2.077	1.571	0.759	0.051	0.258
cell	P16112	Aggrecan core protein OS=Homo sapiens OX=9606 GN=ACAN PE=1 SV=3	ACAN	0.2078	0.030314	Down	3	7	20	7	261.2	1.636	0.599	0.757	5.824	3.775
cell	P00492	Hypoxanthine-guanine phosphoribosyltransferase OS=Homo sapiens OX=9606 GN=HPRT1 PE=1 SV=2	HPRT1	2.5115	0.0146216	Up	33	6	11	6	24.6	0.703	0.84	1.015	0.393	0.286
cell	P12829	Myosin light chain 4 OS=Homo sapiens OX=9606 GN=MYL4 PE=1 SV=3	MYL4	2.9804	0.0146324	Up	22	4	13	4	21.6	1.686	1.548	2.001	0.737	0.434
cell	P62857	40S ribosomal protein S28 OS=Homo sapiens OX=9606 GN=RPS28 PE=1 SV=1	RPS28	3.9133	0.0347239	Up	17	1	4	1	7.8	2.384	2.594	1.432	0.338	0.754
cell	Q9UJ68	Mitochondrial peptide methionine sulfoxide reductase OS=Homo sapiens OX=9606 GN=MSRA PE=1 SV=1	MSRA	0.2541	0.0375964	Down	34	7	13	7	26.1	0.923	0.734	1.018	2.025	4.994
cell	P21796	Voltage-dependent anion-selective channel protein 1 OS=Homo sapiens OX=9606 GN=VDAC1 PE=1 SV=2	VDAC1	4.787	0.0442309	Up	7	1	4	1	30.8	2.286	3.487	1.35	0.3	0.692
cell	O75882	Attractin OS=Homo sapiens OX=9606 GN=ATRN PE=1 SV=2	ATRN	0.6629	0.0353204	Down	2	3	13	3	158.4	1.438	1.339	1.46	1.834	2.427
cell	P52597	Heterogeneous nuclear ribonucleoprotein F OS=Homo sapiens OX=9606 GN=HNRNPF PE=1 SV=3	HNRNPF	0.2302	0.0178649	Down	18	6	17	5	45.6	1.022	0.883	0.952	2.604	5.669
cell	Q8NC51	Plasminogen activator inhibitor 1 RNA-binding protein OS=Homo sapiens OX=9606 GN=SERBP1 PE=1 SV=2	SERBP1	11.3197	0.0282065	Up	11	3	6	3	44.9	1.134	1.147	3.526	0.097	0.245
cell	Q93008	Probable ubiquitin carboxyl-terminal hydrolase FAF-X OS=Homo sapiens OX=9606 GN=USP9X PE=1 SV=3	USP9X	20	0.001	Up	2	4	4	4	292.1	0.222	0.19	0.41
cell	P29401	Transketolase OS=Homo sapiens OX=9606 GN=TKT PE=1 SV=3	TKT	0.4974	0.0314139	Down	31	17	61	17	67.8	1.155	1.067	0.919	1.672	2.538
cell	P29144	Tripeptidyl-peptidase 2 OS=Homo sapiens OX=9606 GN=TPP2 PE=1 SV=4	TPP2	0.1733	0.00224896	Down	15	20	40	20	138.3	0.913	0.971	0.73	5.946	4.107
cell	O43852	Calumenin OS=Homo sapiens OX=9606 GN=CALU PE=1 SV=2	CALU	9.5169	0.0484173	Up	28	6	14	6	37.1	1.645	2.319	2.931	0.048	0.435
cell	P23921	Ribonucleoside-diphosphate reductase large subunit OS=Homo sapiens OX=9606 GN=RRM1 PE=1 SV=1	RRM1	20	0.001	Up	3	2	2	2	90	1.415	2.184	0.636
cell	Q99623	Prohibitin-2 OS=Homo sapiens OX=9606 GN=PHB2 PE=1 SV=2	PHB2	20	0.001	Up	6	1	2	1	33.3	0.878	2.056	0.735
cell	Q9HDC9	Adipocyte plasma membrane-associated protein OS=Homo sapiens OX=9606 GN=APMAP PE=1 SV=2	APMAP	0.4193	0.00174242	Down	23	9	42	9	46.5	1.229	1.172	1.375	3.216	2.787
cell	P26640	Valine--tRNA ligase OS=Homo sapiens OX=9606 GN=VARS1 PE=1 SV=4	VARS1	20	0.001	Up	4	3	4	3	140.4	0.115	0.184	1.002
cell	Q9H5N1	Rab GTPase-binding effector protein 2 OS=Homo sapiens OX=9606 GN=RABEP2 PE=1 SV=2	RABEP2	7.2641	0.0298346	Up	3	2	2	2	63.5		0.564	1.114	0.115	0.116
cell	P23396	40S ribosomal protein S3 OS=Homo sapiens OX=9606 GN=RPS3 PE=1 SV=2	RPS3	2.0602	0.0109038	Up	36	10	23	10	26.7	1.198	1.376	1.635	0.727	0.635
cell	Q9UNM6	26S proteasome non-ATPase regulatory subunit 13 OS=Homo sapiens OX=9606 GN=PSMD13 PE=1 SV=2	PSMD13	0.1461	0.0428517	Down	7	3	4	3	42.9	0.601	1.209	0.332	2.885	6.891
cell	P26373	60S ribosomal protein L13 OS=Homo sapiens OX=9606 GN=RPL13 PE=1 SV=4	RPL13	20	0.001	Up	9	2	4	2	24.2	1.375	0.914	0.799
cell	Q9BSJ8	Extended synaptotagmin-1 OS=Homo sapiens OX=9606 GN=ESYT1 PE=1 SV=1	ESYT1	20	0.001	Up	2	2	3	2	122.8	0.187	0.845	0.579
cell	Q96MW1	Coiled-coil domain-containing protein 43 OS=Homo sapiens OX=9606 GN=CCDC43 PE=1 SV=2	CCDC43	20	0.001	Up	4	1	1	1	25.2	1.779	0.821	0.657
cell	Q9Y6I3	Epsin-1 OS=Homo sapiens OX=9606 GN=EPN1 PE=1 SV=2	EPN1	0.1957	0.0266201	Down	1	1	3	1	60.3	0.416	1.034	1.158	4.115	4.769
cell	P25311	Zinc-alpha-2-glycoprotein OS=Homo sapiens OX=9606 GN=AZGP1 PE=1 SV=2	AZGP1	0.3095	0.0242274	Down	29	12	76	12	34.2	1.176	0.877	1.191	2.427	4.561
cell	Q00765	Receptor expression-enhancing protein 5 OS=Homo sapiens OX=9606 GN=REEP5 PE=1 SV=3	REEP5	0.536	0.0328554	Down	10	2	3	2	21.5	1.282	1.033	0.857	2.171	1.774
cell	P25789	Proteasome subunit alpha type-4 OS=Homo sapiens OX=9606 GN=PSMA4 PE=1 SV=1	PSMA4	3.9108	0.0346113	Up	16	5	16	5	29.5	2.031	0.835	1.035	0.358	0.307
cell	P31948	Stress-induced-phosphoprotein 1 OS=Homo sapiens OX=9606 GN=STIP1 PE=1 SV=1	STIP1	1.9493	0.0165322	Up	32	18	57	17	62.6	1.222	1.181	1.325	0.525	0.75
cell	O60812	Heterogeneous nuclear ribonucleoprotein C-like 1 OS=Homo sapiens OX=9606 GN=HNRNPCL1 PE=1 SV=1	HNRNPCL1	12.5857	0.0243706	Up	7	3	8	3	32.1	2.554	3.675	1.228	0.306	0.089
cell	P25398	40S ribosomal protein S12 OS=Homo sapiens OX=9606 GN=RPS12 PE=1 SV=3	RPS12	2.9379	0.0175202	Up	17	2	7	2	14.5	1.51	1.818	1.026	0.47	0.518
cell	Q9H0X4	Protein FAM234A OS=Homo sapiens OX=9606 GN=FAM234A PE=1 SV=1	FAM234A	20	0.001	Up	3	2	2	2	59.6	0.07	0.075	0.467
cell	P29972	Aquaporin-1 OS=Homo sapiens OX=9606 GN=AQP1 PE=1 SV=3	AQP1	0.4843	0.0228456	Down	6	1	5	1	28.5	1.328	1.429		2.55	3.143
cell	O95793	Double-stranded RNA-binding protein Staufen homolog 1 OS=Homo sapiens OX=9606 GN=STAU1 PE=1 SV=2	STAU1	20	0.001	Up	1	1	2	1	63.1	0.914	0.053	3.439
cell	Q16186	Proteasomal ubiquitin receptor ADRM1 OS=Homo sapiens OX=9606 GN=ADRM1 PE=1 SV=2	ADRM1	20	0.001	Up	2	1	1	1	42.1	0.582	1.108	1.287
cell	P50914	60S ribosomal protein L14 OS=Homo sapiens OX=9606 GN=RPL14 PE=1 SV=4	RPL14	20	0.001	Up	5	1	3	1	23.4	0.416	0.663	1.73
cell	P09104	Gamma-enolase OS=Homo sapiens OX=9606 GN=ENO2 PE=1 SV=3	ENO2	14.4915	0.020071	Up	17	6	15	4	47.2	2.626	0.756	1.748	0.067	0.169
cell	O75348	V-type proton ATPase subunit G 1 OS=Homo sapiens OX=9606 GN=ATP6V1G1 PE=1 SV=3	ATP6V1G1	20	0.001	Up	9	1	1	1	13.7	0.735	0.754	0.253
cell	P49591	Serine--tRNA ligase, cytoplasmic OS=Homo sapiens OX=9606 GN=SARS1 PE=1 SV=3	SARS1	10.0136	0.0142575	Up	3	2	6	2	58.7	0.455	0.77	0.983	0.041	0.106
cell	P13612	Integrin alpha-4 OS=Homo sapiens OX=9606 GN=ITGA4 PE=1 SV=3	ITGA4	1.5651	0.0464	Up	16	14	43	14	114.8	1.663	1.311	1.172	0.888	0.878
cell	P49189	4-trimethylaminobutyraldehyde dehydrogenase OS=Homo sapiens OX=9606 GN=ALDH9A1 PE=1 SV=3	ALDH9A1	20	0.001	Up	6	3	10	2	53.8	0.703	0.719	0.677
cell	O43681	ATPase GET3 OS=Homo sapiens OX=9606 GN=GET3 PE=1 SV=2	GET3	1.8581	0.00388506	Up	3	1	6	1	38.8	1.165	1.206	1.007	0.585	0.627
cell	P22891	Vitamin K-dependent protein Z OS=Homo sapiens OX=9606 GN=PROZ PE=1 SV=2	PROZ	0.3716	0.000651151	Down	2	1	3	1	44.7	1.125	1.298	1.245	3.126	3.455
cell	P46781	40S ribosomal protein S9 OS=Homo sapiens OX=9606 GN=RPS9 PE=1 SV=3	RPS9	3.8893	0.0154108	Up	16	4	12	4	22.6	1.213	0.759	1.505	0.315	0.281
cell	P45974	Ubiquitin carboxyl-terminal hydrolase 5 OS=Homo sapiens OX=9606 GN=USP5 PE=1 SV=2	USP5	6.4049	0.00955452	Up	12	9	19	9	95.7	1.746	0.921	1.003	0.234	0.148
cell	P40763	Signal transducer and activator of transcription 3 OS=Homo sapiens OX=9606 GN=STAT3 PE=1 SV=2	STAT3	20	0.001	Up	5	3	4	3	88	0.078	0.643	0.769
cell	P38117	Electron transfer flavoprotein subunit beta OS=Homo sapiens OX=9606 GN=ETFB PE=1 SV=3	ETFB	2.8175	0.0287719	Up	13	3	7	3	27.8	3.097	1.788	1.691	0.817	0.739
cell	P23141	Liver carboxylesterase 1 OS=Homo sapiens OX=9606 GN=CES1 PE=1 SV=2	CES1	0.251	0.000975031	Down	8	6	15	6	62.5	1.235	0.956	1.143	4.181	4.675
cell	O15031	Plexin-B2 OS=Homo sapiens OX=9606 GN=PLXNB2 PE=1 SV=3	PLXNB2	2.3566	0.023285	Up	10	17	33	17	205	1.598	1.772	1.091	0.594	0.668
cell	P35268	60S ribosomal protein L22 OS=Homo sapiens OX=9606 GN=RPL22 PE=1 SV=2	RPL22	7.0262	0.0368942	Up	39	3	5	3	14.8	0.679	1.461	0.674	0.059	0.208
cell	P33908	Mannosyl-oligosaccharide 1,2-alpha-mannosidase IA OS=Homo sapiens OX=9606 GN=MAN1A1 PE=1 SV=3	MAN1A1	0.2649	0.0247226	Down	1	1	4	1	72.9	0.686	1.3	1.282	3.195	5.03
cell	O00505	Importin subunit alpha-4 OS=Homo sapiens OX=9606 GN=KPNA3 PE=1 SV=2	KPNA3	2.614	0.00829765	Up	3	2	6	1	57.8	1.251	1.878	1.533	0.603	0.586
cell	P31944	Caspase-14 OS=Homo sapiens OX=9606 GN=CASP14 PE=1 SV=2	CASP14	0.1907	0.0279969	Down	19	5	9	5	27.7	1.224	0.801	0.868	2.823	7.291
cell	P48643	T-complex protein 1 subunit epsilon OS=Homo sapiens OX=9606 GN=CCT5 PE=1 SV=1	CCT5	4.7082	0.0493511	Up	28	16	51	16	59.6	0.663	1.655	1.877	0.222	0.372
cell	P23284	Peptidyl-prolyl cis-trans isomerase B OS=Homo sapiens OX=9606 GN=PPIB PE=1 SV=2	PPIB	3.7826	0.0475439	Up	38	8	25	8	23.7	1.175	1.11	2.657	0.357	0.514
cell	Q15645	Pachytene checkpoint protein 2 homolog OS=Homo sapiens OX=9606 GN=TRIP13 PE=1 SV=2	TRIP13	0.2613	0.044604	Down	2	1	1	1	48.5	0.369	0.982	0.945	2.516	3.341
cell	P30876	DNA-directed RNA polymerase II subunit RPB2 OS=Homo sapiens OX=9606 GN=POLR2B PE=1 SV=1	POLR2B	0.2662	0.0215721	Down	1	2	8	2	133.8	1.632	0.918	0.738	4.468	3.766
cell	P30405	Peptidyl-prolyl cis-trans isomerase F, mitochondrial OS=Homo sapiens OX=9606 GN=PPIF PE=1 SV=1	PPIF	20	0.001	Up	4	1	2	1	22	1.181	0.928	1.623
cell	P02768	Serum albumin OS=Homo sapiens OX=9606 GN=ALB PE=1 SV=2	ALB	0.2242	0.0368292	Down	83	159	2168	159	69.3	1.01	0.862	0.921	2.213	6.092
cell	Q02818	Nucleobindin-1 OS=Homo sapiens OX=9606 GN=NUCB1 PE=1 SV=4	NUCB1	0.3108	0.0410308	Down	24	10	43	10	53.8	0.884	1.181	1.452	2.469	5.074
cell	P02750	Leucine-rich alpha-2-glycoprotein OS=Homo sapiens OX=9606 GN=LRG1 PE=1 SV=2	LRG1	0.4548	0.0291376	Down	10	4	14	4	38.2	1.023	1.501	0.905	2.316	2.71
cell	Q03113	Guanine nucleotide-binding protein subunit alpha-12 OS=Homo sapiens OX=9606 GN=GNA12 PE=1 SV=4	GNA12	12.4292	0.0369856	Up	13	6	15	3	44.3		0.772	1.95	0.123	0.096
cell	P04070	Vitamin K-dependent protein C OS=Homo sapiens OX=9606 GN=PROC PE=1 SV=1	PROC	0.3806	0.0210484	Down	3	1	5	1	52	1.036	1.374	1.12	2.352	3.831
cell	Q96FW1	Ubiquitin thioesterase OTUB1 OS=Homo sapiens OX=9606 GN=OTUB1 PE=1 SV=2	OTUB1	0.3731	0.0137226	Down	12	3	4	3	31.3	1.058	1.164	1.472	3.907	2.694
cell	P07919	Cytochrome b-c1 complex subunit 6, mitochondrial OS=Homo sapiens OX=9606 GN=UQCRH PE=1 SV=2	UQCRH	7.0072	0.0282477	Up	20	1	3	1	10.7	2.487	2.907	0.944	0.265	0.338
cell	Q16719	Kynureninase OS=Homo sapiens OX=9606 GN=KYNU PE=1 SV=1	KYNU	4.2544	0.0420187	Up	2	1	4	1	52.3	2.128	2.527	1.382	0.246	0.7
cell	P68032	Actin, alpha cardiac muscle 1 OS=Homo sapiens OX=9606 GN=ACTC1 PE=1 SV=1	ACTC1	4.7103	0.0321726	Up	43	29	207	5	42	0.733	1.002	1.183	0.105	0.308
cell	P63000	Ras-related C3 botulinum toxin substrate 1 OS=Homo sapiens OX=9606 GN=RAC1 PE=1 SV=1	RAC1	1.7947	0.0171881	Up	44	9	60	2	21.4	1.242	0.959	0.981	0.636	0.546
cell	Q96GG9	DCN1-like protein 1 OS=Homo sapiens OX=9606 GN=DCUN1D1 PE=1 SV=1	DCUN1D1	20	0.001	Up	7	1	2	1	30.1	1.673	1.337	0.978
cell	Q96JB2	Conserved oligomeric Golgi complex subunit 3 OS=Homo sapiens OX=9606 GN=COG3 PE=1 SV=3	COG3	0.3029	0.00339715	Down	1	1	8	1	94	0.974	1.063	1.267	3.161	4.112
cell	Q6ZNJ1	Neurobeachin-like protein 2 OS=Homo sapiens OX=9606 GN=NBEAL2 PE=1 SV=2	NBEAL2	0.4941	0.00496613	Down	3	7	13	7	302.3	1.265	1.402	1.089	2.563	2.505
cell	P03952	Plasma kallikrein OS=Homo sapiens OX=9606 GN=KLKB1 PE=1 SV=1	KLKB1	0.5005	0.0496922	Down	14	10	37	8	71.3	1.871	1.52	1.111	2.587	3.41
cell	Q15052	Rho guanine nucleotide exchange factor 6 OS=Homo sapiens OX=9606 GN=ARHGEF6 PE=1 SV=2	ARHGEF6	0.1101	0.0497975	Down	8	6	7	6	87.4	0.965	0.711	0.184	3.358	7.907
cell	Q14697	Neutral alpha-glucosidase AB OS=Homo sapiens OX=9606 GN=GANAB PE=1 SV=3	GANAB	0.3701	0.0112863	Down	11	10	26	10	106.8	0.807	1.293	1.044	2.989	2.675
cell	P55160	Nck-associated protein 1-like OS=Homo sapiens OX=9606 GN=NCKAP1L PE=1 SV=3	NCKAP1L	0.4656	0.0267382	Down	15	18	54	18	128.1	0.846	0.82	0.68	2.036	1.323
cell	Q96QK1	Vacuolar protein sorting-associated protein 35 OS=Homo sapiens OX=9606 GN=VPS35 PE=1 SV=2	VPS35	5.1034	0.00785501	Up	10	7	14	7	91.6	1.193	1.004	0.666	0.217	0.157
cell	P53618	Coatomer subunit beta OS=Homo sapiens OX=9606 GN=COPB1 PE=1 SV=3	COPB1	7.3242	0.00462395	Up	6	3	7	3	107.1	1.923	1.851	1.049	0.209	0.23
cell	Q15459	Splicing factor 3A subunit 1 OS=Homo sapiens OX=9606 GN=SF3A1 PE=1 SV=1	SF3A1	3.0051	0.00545271	Up	4	3	8	3	88.8	2.304	2.139	1.701	0.594	0.769
cell	Q13201	Multimerin-1 OS=Homo sapiens OX=9606 GN=MMRN1 PE=1 SV=3	MMRN1	0.2602	0.0159816	Down	21	21	74	21	138	0.443	0.628	0.911	2.266	2.812
cell	Q15582	Transforming growth factor-beta-induced protein ig-h3 OS=Homo sapiens OX=9606 GN=TGFBI PE=1 SV=1	TGFBI	0.5089	0.0149533	Down	8	5	29	5	74.6	1.538	1.527	1.186	3.068	2.501
cell	Q93088	Betaine--homocysteine S-methyltransferase 1 OS=Homo sapiens OX=9606 GN=BHMT PE=1 SV=2	BHMT	0.3256	0.0366416	Down	6	2	7	2	45	1.381	0.892		3.3	3.682
cell	Q92673	Sortilin-related receptor OS=Homo sapiens OX=9606 GN=SORL1 PE=1 SV=2	SORL1	0.2462	0.0466689	Down	2	3	5	3	248.3	0.509	0.928	1.636	3.398	4.922
cell	Q8WWI5	Choline transporter-like protein 1 OS=Homo sapiens OX=9606 GN=SLC44A1 PE=1 SV=1	SLC44A1	3.5936	0.0316252	Up	11	6	19	6	73.3	1.221	1.08	0.971	0.437	0.17
cell	P05090	Apolipoprotein D OS=Homo sapiens OX=9606 GN=APOD PE=1 SV=1	APOD	0.4058	0.03883	Down	31	12	192	12	21.3	1.903	1.205	0.945	3.153	3.506
cell	Q6Q788	Apolipoprotein A-V OS=Homo sapiens OX=9606 GN=APOA5 PE=1 SV=1	APOA5	0.1334	0.0289973	Down	23	7	20	7	41.2	0.45	1.177	0.445	3.153	7.198
cell	P05387	60S acidic ribosomal protein P2 OS=Homo sapiens OX=9606 GN=RPLP2 PE=1 SV=1	RPLP2	15.9491	0.00409297	Up	29	3	11	3	11.7	0.803	1.555	1.087	0.049	0.095
cell	Q04206	Transcription factor p65 OS=Homo sapiens OX=9606 GN=RELA PE=1 SV=2	RELA	20	0.001	Up	5	2	2	2	60.2	0.074	0.058	0.066
cell	Q04756	Hepatocyte growth factor activator OS=Homo sapiens OX=9606 GN=HGFAC PE=1 SV=1	HGFAC	0.3906	0.0476657	Down	10	6	16	6	70.6	1.156	1.221	1.215	2.004	4.126
cell	P03951	Coagulation factor XI OS=Homo sapiens OX=9606 GN=F11 PE=1 SV=1	F11	0.3041	0.0347124	Down	20	13	50	10	70.1	1.994	1.048	0.83	4.532	3.956
cell	Q6PCE3	Glucose 1,6-bisphosphate synthase OS=Homo sapiens OX=9606 GN=PGM2L1 PE=1 SV=3	PGM2L1	20	0.001	Up	1	1	1	1	70.4	1.816	0.885	0.6
cell	Q12931	Heat shock protein 75 kDa, mitochondrial OS=Homo sapiens OX=9606 GN=TRAP1 PE=1 SV=3	TRAP1	9.9058	0.0307395	Up	7	3	7	3	80.1	3.78	2.279	0.88	0.239	0.228
cell	Q06323	Proteasome activator complex subunit 1 OS=Homo sapiens OX=9606 GN=PSME1 PE=1 SV=1	PSME1	3.5975	0.00479558	Up	42	11	28	11	28.7	0.671	0.643	0.947	0.194	0.225
cell	Q92905	COP9 signalosome complex subunit 5 OS=Homo sapiens OX=9606 GN=COPS5 PE=1 SV=4	COPS5	0.2319	0.0473869	Down	6	2	6	2	37.6	0.986	1.482	0.689	2.658	6.418
cell	P78318	Immunoglobulin-binding protein 1 OS=Homo sapiens OX=9606 GN=IGBP1 PE=1 SV=1	IGBP1	6.4433	0.00144782	Up	3	1	4	1	39.2	1.504	1.032	1.185	0.172	0.213
cell	Q08495	Dematin OS=Homo sapiens OX=9606 GN=DMTN PE=1 SV=3	DMTN	0.3197	0.0146017	Down	14	5	6	5	45.5	1.486	1.041	1.107	2.941	4.637
cell	Q53FA7	Quinone oxidoreductase PIG3 OS=Homo sapiens OX=9606 GN=TP53I3 PE=1 SV=2	TP53I3	0.3445	0.0281249	Down	2	1	2	1	35.5	1.216	1.436	0.954	2.529	4.45
cell	P98082	Disabled homolog 2 OS=Homo sapiens OX=9606 GN=DAB2 PE=1 SV=3	DAB2	3.6334	0.00259042	Up	3	2	4	2	82.4	1.309	1.582	1.867	0.416	0.457
cell	Q5TCX8	Mitogen-activated protein kinase kinase kinase 21 OS=Homo sapiens OX=9606 GN=MAP3K21 PE=1 SV=3	MAP3K21	3.5756	0.00645422	Up	1	1	4	1	113.9	2.727	2.008	1.701	0.563	0.637
cell	Q86VP6	Cullin-associated NEDD8-dissociated protein 1 OS=Homo sapiens OX=9606 GN=CAND1 PE=1 SV=2	CAND1	0.3891	0.047542	Down	10	13	30	13	136.3	1.468	0.846	1.117	2.166	3.713
cell	Q14980	Nuclear mitotic apparatus protein 1 OS=Homo sapiens OX=9606 GN=NUMA1 PE=1 SV=2	NUMA1	24.4389	0.0335253	Up	1	2	6	2	238.1	0.332	1.835	2.232	0.06	0.06
cell	Q15599	Na(+)/H(+) exchange regulatory cofactor NHE-RF2 OS=Homo sapiens OX=9606 GN=SLC9A3R2 PE=1 SV=2	SLC9A3R2	0.3864	0.0387845	Down	22	6	21	6	37.4	0.715	1.468	0.859	2.452	2.796
cell	Q99685	Monoglyceride lipase OS=Homo sapiens OX=9606 GN=MGLL PE=1 SV=2	MGLL	20	0.001	Up	7	2	6	2	33.2	1.171	1.05	1.079
cell	P32004	Neural cell adhesion molecule L1 OS=Homo sapiens OX=9606 GN=L1CAM PE=1 SV=2	L1CAM	6.3366	0.0295878	Up	1	1	2	1	139.9	2.442	2.754		0.28	0.54
cell	Q13085	Acetyl-CoA carboxylase 1 OS=Homo sapiens OX=9606 GN=ACACA PE=1 SV=2	ACACA	3.4677	0.00361413	Up	0	1	1	1	265.4	0.771	0.949	1.068	0.298	0.238
cell	P02656	Apolipoprotein C-III OS=Homo sapiens OX=9606 GN=APOC3 PE=1 SV=1	APOC3	0.2151	0.0085893	Down	55	10	403	10	10.8	1.187	0.651	1.029	3.872	5.013
cell	Q9P2E9	Ribosome-binding protein 1 OS=Homo sapiens OX=9606 GN=RRBP1 PE=1 SV=5	RRBP1	20	0.001	Up	2	2	2	2	152.4	0.25	3.346	0.462
cell	P10768	S-formylglutathione hydrolase OS=Homo sapiens OX=9606 GN=ESD PE=1 SV=2	ESD	0.0353	0.00213161	Down	19	4	8	4	31.4	0.189	0.217	0.093	4.932	4.487
cell	Q9UBQ5	Eukaryotic translation initiation factor 3 subunit K OS=Homo sapiens OX=9606 GN=EIF3K PE=1 SV=1	EIF3K	20	0.001	Up	5	1	2	1	25	0.715	0.945	1.232
cell	P30519	Heme oxygenase 2 OS=Homo sapiens OX=9606 GN=HMOX2 PE=1 SV=2	HMOX2	20	0.001	Up	3	1	1	1	36	1.989	1.502	0.709
cell	Q0VD83	Apolipoprotein B receptor OS=Homo sapiens OX=9606 GN=APOBR PE=1 SV=3	APOBR	0.2761	0.0249013	Down	7	6	10	6	115.6	0.989	1.372	0.626	3.039	4.174
cell	P01042	Kininogen-1 OS=Homo sapiens OX=9606 GN=KNG1 PE=1 SV=2	KNG1	0.2766	0.0300732	Down	30	19	101	19	71.9	1.293	0.923	1.026	2.474	5.34
cell	Q9UHG3	Prenylcysteine oxidase 1 OS=Homo sapiens OX=9606 GN=PCYOX1 PE=1 SV=3	PCYOX1	0.3249	0.0184803	Down	23	12	130	12	56.6	1.593	0.825	1.133	3.468	3.818
cell	Q15785	Mitochondrial import receptor subunit TOM34 OS=Homo sapiens OX=9606 GN=TOMM34 PE=1 SV=2	TOMM34	20	0.001	Up	3	1	3	1	34.5	0.611	0.934	1.004
cell	P11168	Solute carrier family 2, facilitated glucose transporter member 2 OS=Homo sapiens OX=9606 GN=SLC2A2 PE=1 SV=1	SLC2A2	0.2893	0.0374922	Down	2	1	3	1	57.5	0.991	1.488		3.671	4.898
cell	P35240	Merlin OS=Homo sapiens OX=9606 GN=NF2 PE=1 SV=1	NF2	20	0.001	Up	4	2	2	2	69.6	0.843	0.479	0.273
cell	Q06210	Glutamine--fructose-6-phosphate aminotransferase [isomerizing] 1 OS=Homo sapiens OX=9606 GN=GFPT1 PE=1 SV=3	GFPT1	7.424	0.0018997	Up	1	1	3	1	78.8	1.245	1.381	1.305	0.132	0.221
cell	Q92835	Phosphatidylinositol 3,4,5-trisphosphate 5-phosphatase 1 OS=Homo sapiens OX=9606 GN=INPP5D PE=1 SV=2	INPP5D	0.1897	0.0286678	Down	7	8	12	8	133.2	0.305	0.573	0.885	2.389	3.806
cell	Q9NP79	Vacuolar protein sorting-associated protein VTA1 homolog OS=Homo sapiens OX=9606 GN=VTA1 PE=1 SV=1	VTA1	20	0.001	Up	3	1	1	1	33.9	1.669	0.777	0.839
cell	Q01469	Fatty acid-binding protein 5 OS=Homo sapiens OX=9606 GN=FABP5 PE=1 SV=3	FABP5	0.3649	0.042217	Down	69	10	55	10	15.2	0.827	1.449	0.718	2.265	3.205
cell	Q13093	Platelet-activating factor acetylhydrolase OS=Homo sapiens OX=9606 GN=PLA2G7 PE=1 SV=1	PLA2G7	0.3285	0.015702	Down	10	5	31	5	50	1.104	1.243	0.925	2.495	4.146
cell	P48426	Phosphatidylinositol 5-phosphate 4-kinase type-2 alpha OS=Homo sapiens OX=9606 GN=PIP4K2A PE=1 SV=2	PIP4K2A	9.5639	0.00307501	Up	22	8	10	7	46.2	0.7	1.024	0.557	0.068	0.091
cell	Q13620	Cullin-4B OS=Homo sapiens OX=9606 GN=CUL4B PE=1 SV=4	CUL4B	20	0.001	Up	1	1	3	1	103.9	0.758	0.758	0.916
cell	Q9BZI7	Regulator of nonsense transcripts 3B OS=Homo sapiens OX=9606 GN=UPF3B PE=1 SV=1	UPF3B	20	0.001	Up	2	1	3	1	57.7	0.729	0.776	0.865
cell	Q15435	Protein phosphatase 1 regulatory subunit 7 OS=Homo sapiens OX=9606 GN=PPP1R7 PE=1 SV=1	PPP1R7	0.3868	0.0269469	Down	14	5	9	5	41.5		1.016	0.773	2.505	2.12
cell	Q9H4A4	Aminopeptidase B OS=Homo sapiens OX=9606 GN=RNPEP PE=1 SV=2	RNPEP	0.3007	0.0183437	Down	22	11	12	11	72.5	0.177	0.247		0.712	0.698
cell	P40306	Proteasome subunit beta type-10 OS=Homo sapiens OX=9606 GN=PSMB10 PE=1 SV=1	PSMB10	4.8043	0.0438949	Up	4	1	4	1	28.9	1.764	0.781	1.296	0.392	0.141
cell	P50991	T-complex protein 1 subunit delta OS=Homo sapiens OX=9606 GN=CCT4 PE=1 SV=4	CCT4	5.0282	0.0409222	Up	19	11	19	9	57.9	1.164	1.781	1.422	0.12	0.459
cell	Q13610	Periodic tryptophan protein 1 homolog OS=Homo sapiens OX=9606 GN=PWP1 PE=1 SV=1	PWP1	20	0.001	Up	3	1	2	1	55.8	1.853	1.567	0.667
cell	P10646	Tissue factor pathway inhibitor OS=Homo sapiens OX=9606 GN=TFPI PE=1 SV=1	TFPI	0.3231	0.0278787	Down	3	2	7	2	35	0.911	1.408	1.108	4.557	2.513
cell	Q9H773	dCTP pyrophosphatase 1 OS=Homo sapiens OX=9606 GN=DCTPP1 PE=1 SV=1	DCTPP1	20	0.001	Up	14	2	4	2	18.7	0.06	0.816	0.117
cell	P02790	Hemopexin OS=Homo sapiens OX=9606 GN=HPX PE=1 SV=2	HPX	0.2804	0.0335153	Down	47	22	156	22	51.6	1.081	0.852	1.06	2.179	4.938
cell	Q8TDQ1	CMRF35-like molecule 1 OS=Homo sapiens OX=9606 GN=CD300LF PE=1 SV=3	CD300LF	3.0442	0.0284005	Up	11	3	3	3	32.3	0.509	0.459	0.306	0.176	0.103
cell aggregation	P16112	Aggrecan core protein OS=Homo sapiens OX=9606 GN=ACAN PE=1 SV=3	ACAN	0.2078	0.030314	Down	3	7	20	7	261.2	1.636	0.599	0.757	5.824	3.775
cell junction	P35240	Merlin OS=Homo sapiens OX=9606 GN=NF2 PE=1 SV=1	NF2	20	0.001	Up	4	2	2	2	69.6	0.843	0.479	0.273
cell junction	P27361	Mitogen-activated protein kinase 3 OS=Homo sapiens OX=9606 GN=MAPK3 PE=1 SV=4	MAPK3	0.6144	0.00928025	Down	4	2	6	1	43.1	0.821	0.834	0.98	1.499	1.36
cell junction	P27487	Dipeptidyl peptidase 4 OS=Homo sapiens OX=9606 GN=DPP4 PE=1 SV=2	DPP4	0.2258	0.0365631	Down	19	15	43	15	88.2	0.661	1.448	0.732	2.767	5.62
cell junction	O15020	Spectrin beta chain, non-erythrocytic 2 OS=Homo sapiens OX=9606 GN=SPTBN2 PE=1 SV=3	SPTBN2	1.9554	0.0495236	Up	1	3	18	3	271.2	2.732	1.604	2.193	1.169	1.057
cell junction	Q9H254	Spectrin beta chain, non-erythrocytic 4 OS=Homo sapiens OX=9606 GN=SPTBN4 PE=1 SV=2	SPTBN4	0.2958	0.00448506	Down	1	2	17	2	288.8	1.268	1.218	0.882	3.509	4.081
cell junction	O60331	Phosphatidylinositol 4-phosphate 5-kinase type-1 gamma OS=Homo sapiens OX=9606 GN=PIP5K1C PE=1 SV=2	PIP5K1C	20	0.001	Up	5	4	6	2	73.2	0.308	1.09	0.614
cell junction	P31146	Coronin-1A OS=Homo sapiens OX=9606 GN=CORO1A PE=1 SV=4	CORO1A	0.3226	0.0180006	Down	33	17	67	17	51	0.938	1.507	0.797	3.445	3.255
cell junction	Q00535	Cyclin-dependent-like kinase 5 OS=Homo sapiens OX=9606 GN=CDK5 PE=1 SV=3	CDK5	0.4391	0.0190639	Down	4	1	1	1	33.3	0.778	1.222	0.88	2.034	2.339
cell junction	O00592	Podocalyxin OS=Homo sapiens OX=9606 GN=PODXL PE=1 SV=2	PODXL	0.4493	0.0225835	Down	6	3	18	3	58.6	1.111	1.141	1.515	2.309	3.281
cell junction	Q15052	Rho guanine nucleotide exchange factor 6 OS=Homo sapiens OX=9606 GN=ARHGEF6 PE=1 SV=2	ARHGEF6	0.1101	0.0497975	Down	8	6	7	6	87.4	0.965	0.711	0.184	3.358	7.907
cell junction	P17661	Desmin OS=Homo sapiens OX=9606 GN=DES PE=1 SV=3	DES	0.05	0.001	Down	12	6	15	2	53.5				3.125	1.865
cell junction	P13612	Integrin alpha-4 OS=Homo sapiens OX=9606 GN=ITGA4 PE=1 SV=3	ITGA4	1.5651	0.0464	Up	16	14	43	14	114.8	1.663	1.311	1.172	0.888	0.878
cell junction	P11168	Solute carrier family 2, facilitated glucose transporter member 2 OS=Homo sapiens OX=9606 GN=SLC2A2 PE=1 SV=1	SLC2A2	0.2893	0.0374922	Down	2	1	3	1	57.5	0.991	1.488		3.671	4.898
cell killing	P01042	Kininogen-1 OS=Homo sapiens OX=9606 GN=KNG1 PE=1 SV=2	KNG1	0.2766	0.0300732	Down	30	19	101	19	71.9	1.293	0.923	1.026	2.474	5.34
cell killing	P62888	60S ribosomal protein L30 OS=Homo sapiens OX=9606 GN=RPL30 PE=1 SV=2	RPL30	0.4327	0.0259468	Down	7	1	1	1	12.8	1.573	0.97	1.266	2.546	3.323
cell killing	P02768	Serum albumin OS=Homo sapiens OX=9606 GN=ALB PE=1 SV=2	ALB	0.2242	0.0368292	Down	83	159	2168	159	69.3	1.01	0.862	0.921	2.213	6.092
cell killing	P00492	Hypoxanthine-guanine phosphoribosyltransferase OS=Homo sapiens OX=9606 GN=HPRT1 PE=1 SV=2	HPRT1	2.5115	0.0146216	Up	33	6	11	6	24.6	0.703	0.84	1.015	0.393	0.286
cell killing	P31146	Coronin-1A OS=Homo sapiens OX=9606 GN=CORO1A PE=1 SV=4	CORO1A	0.3226	0.0180006	Down	33	17	67	17	51	0.938	1.507	0.797	3.445	3.255
cell killing	O14791	Apolipoprotein L1 OS=Homo sapiens OX=9606 GN=APOL1 PE=1 SV=5	APOL1	0.5022	0.0479568	Down	25	12	95	12	43.9	1.564	1.407	0.957	2.263	2.951
cell killing	P81605	Dermcidin OS=Homo sapiens OX=9606 GN=DCD PE=1 SV=2	DCD	0.34	0.0215819	Down	48	7	30	7	11.3	1.451	1.211	1.228	2.706	4.922
cellular component organization or biogenesis	P29972	Aquaporin-1 OS=Homo sapiens OX=9606 GN=AQP1 PE=1 SV=3	AQP1	0.4843	0.0228456	Down	6	1	5	1	28.5	1.328	1.429		2.55	3.143
cellular component organization or biogenesis	P62857	40S ribosomal protein S28 OS=Homo sapiens OX=9606 GN=RPS28 PE=1 SV=1	RPS28	3.9133	0.0347239	Up	17	1	4	1	7.8	2.384	2.594	1.432	0.338	0.754
cellular component organization or biogenesis	Q9H254	Spectrin beta chain, non-erythrocytic 4 OS=Homo sapiens OX=9606 GN=SPTBN4 PE=1 SV=2	SPTBN4	0.2958	0.00448506	Down	1	2	17	2	288.8	1.268	1.218	0.882	3.509	4.081
cellular component organization or biogenesis	P23396	40S ribosomal protein S3 OS=Homo sapiens OX=9606 GN=RPS3 PE=1 SV=2	RPS3	2.0602	0.0109038	Up	36	10	23	10	26.7	1.198	1.376	1.635	0.727	0.635
cellular component organization or biogenesis	Q99685	Monoglyceride lipase OS=Homo sapiens OX=9606 GN=MGLL PE=1 SV=2	MGLL	20	0.001	Up	7	2	6	2	33.2	1.171	1.05	1.079
cellular component organization or biogenesis	Q13620	Cullin-4B OS=Homo sapiens OX=9606 GN=CUL4B PE=1 SV=4	CUL4B	20	0.001	Up	1	1	3	1	103.9	0.758	0.758	0.916
cellular component organization or biogenesis	O75844	CAAX prenyl protease 1 homolog OS=Homo sapiens OX=9606 GN=ZMPSTE24 PE=1 SV=2	ZMPSTE24	2.5948	0.0297249	Up	8	2	2	2	54.8	2.036	2.389	1.355	0.645	0.84
cellular component organization or biogenesis	P62906	60S ribosomal protein L10a OS=Homo sapiens OX=9606 GN=RPL10A PE=1 SV=2	RPL10A	9.5081	0.0412845	Up	19	3	6	3	24.8	2.077	1.571	0.759	0.051	0.258
cellular component organization or biogenesis	Q13610	Periodic tryptophan protein 1 homolog OS=Homo sapiens OX=9606 GN=PWP1 PE=1 SV=1	PWP1	20	0.001	Up	3	1	2	1	55.8	1.853	1.567	0.667
cellular component organization or biogenesis	Q13093	Platelet-activating factor acetylhydrolase OS=Homo sapiens OX=9606 GN=PLA2G7 PE=1 SV=1	PLA2G7	0.3285	0.015702	Down	10	5	31	5	50	1.104	1.243	0.925	2.495	4.146
cellular component organization or biogenesis	O15020	Spectrin beta chain, non-erythrocytic 2 OS=Homo sapiens OX=9606 GN=SPTBN2 PE=1 SV=3	SPTBN2	1.9554	0.0495236	Up	1	3	18	3	271.2	2.732	1.604	2.193	1.169	1.057
cellular component organization or biogenesis	O60610	Protein diaphanous homolog 1 OS=Homo sapiens OX=9606 GN=DIAPH1 PE=1 SV=2	DIAPH1	0.3577	0.0392107	Down	9	11	17	11	141.3	0.843	1.819	0.975	3.624	3.154
cellular component organization or biogenesis	Q9NP79	Vacuolar protein sorting-associated protein VTA1 homolog OS=Homo sapiens OX=9606 GN=VTA1 PE=1 SV=1	VTA1	20	0.001	Up	3	1	1	1	33.9	1.669	0.777	0.839
cellular component organization or biogenesis	O95445	Apolipoprotein M OS=Homo sapiens OX=9606 GN=APOM PE=1 SV=2	APOM	0.2642	0.00471527	Down	32	8	65	8	21.2	1.308	1.093	0.847	3.724	4.473
cellular component organization or biogenesis	P02654	Apolipoprotein C-I OS=Homo sapiens OX=9606 GN=APOC1 PE=1 SV=1	APOC1	0.2248	0.00872484	Down	53	10	274	10	9.3	1.035	0.719	1.266	3.757	5.198
cellular component organization or biogenesis	Q9Y5S1	Transient receptor potential cation channel subfamily V member 2 OS=Homo sapiens OX=9606 GN=TRPV2 PE=1 SV=1	TRPV2	3.7096	0.0271586	Up	4	3	4	3	85.9	1.016	0.535	0.697	0.26	0.144
cellular component organization or biogenesis	P02656	Apolipoprotein C-III OS=Homo sapiens OX=9606 GN=APOC3 PE=1 SV=1	APOC3	0.2151	0.0085893	Down	55	10	403	10	10.8	1.187	0.651	1.029	3.872	5.013
cellular component organization or biogenesis	Q13085	Acetyl-CoA carboxylase 1 OS=Homo sapiens OX=9606 GN=ACACA PE=1 SV=2	ACACA	3.4677	0.00361413	Up	0	1	1	1	265.4	0.771	0.949	1.068	0.298	0.238
cellular component organization or biogenesis	P15311	Ezrin OS=Homo sapiens OX=9606 GN=EZR PE=1 SV=4	EZR	0.4072	0.0362982	Down	32	22	105	13	69.4	1.073	1.481	0.806	2.335	3.166
cellular component organization or biogenesis	P35443	Thrombospondin-4 OS=Homo sapiens OX=9606 GN=THBS4 PE=1 SV=2	THBS4	0.4305	0.0162059	Down	12	10	58	8	105.8	1.376	1.347	1.364	2.469	3.86
cellular component organization or biogenesis	Q00535	Cyclin-dependent-like kinase 5 OS=Homo sapiens OX=9606 GN=CDK5 PE=1 SV=3	CDK5	0.4391	0.0190639	Down	4	1	1	1	33.3	0.778	1.222	0.88	2.034	2.339
cellular component organization or biogenesis	Q01105	Protein SET OS=Homo sapiens OX=9606 GN=SET PE=1 SV=3	SET	3.0752	0.0475227	Up	10	2	6	2	33.5	2.605	2.536	1.317	0.532	0.868
cellular component organization or biogenesis	P02655	Apolipoprotein C-II OS=Homo sapiens OX=9606 GN=APOC2 PE=1 SV=1	APOC2	0.2358	0.00385757	Down	49	8	638	8	11.3	1.305	0.909	0.859	4.003	4.685
cellular component organization or biogenesis	Q9UI42	Carboxypeptidase A4 OS=Homo sapiens OX=9606 GN=CPA4 PE=1 SV=2	CPA4	0.1091	0.0375213	Down	9	4	12	4	47.3	1.125	0.201	0.5	4.078	7.081
cellular component organization or biogenesis	P23921	Ribonucleoside-diphosphate reductase large subunit OS=Homo sapiens OX=9606 GN=RRM1 PE=1 SV=1	RRM1	20	0.001	Up	3	2	2	2	90	1.415	2.184	0.636
cellular component organization or biogenesis	P08519	Apolipoprotein(a) OS=Homo sapiens OX=9606 GN=LPA PE=1 SV=1	LPA	0.4071	0.0299891	Down	41	30	327	29	501	1.438	1.386	0.975	2.441	3.78
cellular component organization or biogenesis	P16112	Aggrecan core protein OS=Homo sapiens OX=9606 GN=ACAN PE=1 SV=3	ACAN	0.2078	0.030314	Down	3	7	20	7	261.2	1.636	0.599	0.757	5.824	3.775
cellular component organization or biogenesis	Q96QK1	Vacuolar protein sorting-associated protein 35 OS=Homo sapiens OX=9606 GN=VPS35 PE=1 SV=2	VPS35	5.1034	0.00785501	Up	10	7	14	7	91.6	1.193	1.004	0.666	0.217	0.157
cellular component organization or biogenesis	O14617	AP-3 complex subunit delta-1 OS=Homo sapiens OX=9606 GN=AP3D1 PE=1 SV=1	AP3D1	20	0.001	Up	1	1	3	1	130.1	0.816	1.116	0.927
cellular component organization or biogenesis	P05090	Apolipoprotein D OS=Homo sapiens OX=9606 GN=APOD PE=1 SV=1	APOD	0.4058	0.03883	Down	31	12	192	12	21.3	1.903	1.205	0.945	3.153	3.506
cellular component organization or biogenesis	Q6Q788	Apolipoprotein A-V OS=Homo sapiens OX=9606 GN=APOA5 PE=1 SV=1	APOA5	0.1334	0.0289973	Down	23	7	20	7	41.2	0.45	1.177	0.445	3.153	7.198
cellular component organization or biogenesis	Q9Y237	Peptidyl-prolyl cis-trans isomerase NIMA-interacting 4 OS=Homo sapiens OX=9606 GN=PIN4 PE=1 SV=1	PIN4	0.2574	0.0208082	Down	15	2	2	2	13.8	0.728	1.499	0.753	3.429	4.288
cellular component organization or biogenesis	P55209	Nucleosome assembly protein 1-like 1 OS=Homo sapiens OX=9606 GN=NAP1L1 PE=1 SV=1	NAP1L1	6.4682	0.020513	Up	14	4	18	4	45.3	0.986	1.047	1.78	0.109	0.284
cellular component organization or biogenesis	P02649	Apolipoprotein E OS=Homo sapiens OX=9606 GN=APOE PE=1 SV=1	APOE	0.2006	0.0123165	Down	73	45	1364	45	36.1	1.253	1.065	0.592	4.33	5.341
cellular component organization or biogenesis	P56385	ATP synthase subunit e, mitochondrial OS=Homo sapiens OX=9606 GN=ATP5ME PE=1 SV=2	ATP5ME	20	0.001	Up	14	1	1	1	7.9	1.12	1.636	0.997
cellular component organization or biogenesis	Q92905	COP9 signalosome complex subunit 5 OS=Homo sapiens OX=9606 GN=COPS5 PE=1 SV=4	COPS5	0.2319	0.0473869	Down	6	2	6	2	37.6	0.986	1.482	0.689	2.658	6.418
cellular component organization or biogenesis	Q15582	Transforming growth factor-beta-induced protein ig-h3 OS=Homo sapiens OX=9606 GN=TGFBI PE=1 SV=1	TGFBI	0.5089	0.0149533	Down	8	5	29	5	74.6	1.538	1.527	1.186	3.068	2.501
cellular component organization or biogenesis	P46781	40S ribosomal protein S9 OS=Homo sapiens OX=9606 GN=RPS9 PE=1 SV=3	RPS9	3.8893	0.0154108	Up	16	4	12	4	22.6	1.213	0.759	1.505	0.315	0.281
cellular component organization or biogenesis	O43175	D-3-phosphoglycerate dehydrogenase OS=Homo sapiens OX=9606 GN=PHGDH PE=1 SV=4	PHGDH	7.3816	0.00959274	Up	7	3	9	3	56.6	2.719	1.944	1.15	0.281	0.244
cellular component organization or biogenesis	P61019	Ras-related protein Rab-2A OS=Homo sapiens OX=9606 GN=RAB2A PE=1 SV=1	RAB2A	2.3804	0.0268788	Up	39	7	16	2	23.5	0.7	0.787	1.016	0.275	0.426
cellular component organization or biogenesis	O60331	Phosphatidylinositol 4-phosphate 5-kinase type-1 gamma OS=Homo sapiens OX=9606 GN=PIP5K1C PE=1 SV=2	PIP5K1C	20	0.001	Up	5	4	6	2	73.2	0.308	1.09	0.614
cellular component organization or biogenesis	P50914	60S ribosomal protein L14 OS=Homo sapiens OX=9606 GN=RPL14 PE=1 SV=4	RPL14	20	0.001	Up	5	1	3	1	23.4	0.416	0.663	1.73
cellular component organization or biogenesis	Q15459	Splicing factor 3A subunit 1 OS=Homo sapiens OX=9606 GN=SF3A1 PE=1 SV=1	SF3A1	3.0051	0.00545271	Up	4	3	8	3	88.8	2.304	2.139	1.701	0.594	0.769
cellular component organization or biogenesis	O00743	Serine/threonine-protein phosphatase 6 catalytic subunit OS=Homo sapiens OX=9606 GN=PPP6C PE=1 SV=1	PPP6C	20	0.001	Up	9	3	3	3	35.1	0.036	1.002	2.127
cellular component organization or biogenesis	P18031	Tyrosine-protein phosphatase non-receptor type 1 OS=Homo sapiens OX=9606 GN=PTPN1 PE=1 SV=1	PTPN1	0.3592	0.0339816	Down	5	2	6	2	49.9	1.533	1.455	0.846	2.917	4.199
cellular component organization or biogenesis	P07919	Cytochrome b-c1 complex subunit 6, mitochondrial OS=Homo sapiens OX=9606 GN=UQCRH PE=1 SV=2	UQCRH	7.0072	0.0282477	Up	20	1	3	1	10.7	2.487	2.907	0.944	0.265	0.338
cellular component organization or biogenesis	P62258	14-3-3 protein epsilon OS=Homo sapiens OX=9606 GN=YWHAE PE=1 SV=1	YWHAE	0.3474	0.042349	Down	73	17	125	14	29.2	0.636	1.483	0.823	3.046	2.6
cellular component organization or biogenesis	P23141	Liver carboxylesterase 1 OS=Homo sapiens OX=9606 GN=CES1 PE=1 SV=2	CES1	0.251	0.000975031	Down	8	6	15	6	62.5	1.235	0.956	1.143	4.181	4.675
cellular component organization or biogenesis	P03952	Plasma kallikrein OS=Homo sapiens OX=9606 GN=KLKB1 PE=1 SV=1	KLKB1	0.5005	0.0496922	Down	14	10	37	8	71.3	1.871	1.52	1.111	2.587	3.41
cellular component organization or biogenesis	Q9UNZ2	NSFL1 cofactor p47 OS=Homo sapiens OX=9606 GN=NSFL1C PE=1 SV=2	NSFL1C	5.0869	0.0199516	Up	32	9	18	9	40.5	1.489	0.819	1.82	0.33	0.211
cellular component organization or biogenesis	Q15052	Rho guanine nucleotide exchange factor 6 OS=Homo sapiens OX=9606 GN=ARHGEF6 PE=1 SV=2	ARHGEF6	0.1101	0.0497975	Down	8	6	7	6	87.4	0.965	0.711	0.184	3.358	7.907
cellular component organization or biogenesis	Q96JB2	Conserved oligomeric Golgi complex subunit 3 OS=Homo sapiens OX=9606 GN=COG3 PE=1 SV=3	COG3	0.3029	0.00339715	Down	1	1	8	1	94	0.974	1.063	1.267	3.161	4.112
cellular component organization or biogenesis	P02652	Apolipoprotein A-II OS=Homo sapiens OX=9606 GN=APOA2 PE=1 SV=1	APOA2	0.2944	0.00648812	Down	47	12	166	12	11.2	1.197	1.395	0.89	4.275	3.609
cellular component organization or biogenesis	O96019	Actin-like protein 6A OS=Homo sapiens OX=9606 GN=ACTL6A PE=1 SV=1	ACTL6A	20	0.001	Up	4	1	3	1	47.4	1.824	1.46	0.688
cellular component organization or biogenesis	P62314	Small nuclear ribonucleoprotein Sm D1 OS=Homo sapiens OX=9606 GN=SNRPD1 PE=1 SV=1	SNRPD1	3.074	0.00548704	Up	9	1	4	1	13.3	1.897	1.526	1.331	0.461	0.57
cellular component organization or biogenesis	P30405	Peptidyl-prolyl cis-trans isomerase F, mitochondrial OS=Homo sapiens OX=9606 GN=PPIF PE=1 SV=1	PPIF	20	0.001	Up	4	1	2	1	22	1.181	0.928	1.623
cellular component organization or biogenesis	P61353	60S ribosomal protein L27 OS=Homo sapiens OX=9606 GN=RPL27 PE=1 SV=2	RPL27	6.3836	0.0103183	Up	22	3	9	3	15.8	1.808	1.402	0.917	0.161	0.27
cellular component organization or biogenesis	O76003	Glutaredoxin-3 OS=Homo sapiens OX=9606 GN=GLRX3 PE=1 SV=2	GLRX3	23.358	0.0147499	Up	11	3	8	3	37.4	0.393	0.666	1.779	0.047	0.034
cellular component organization or biogenesis	O14920	Inhibitor of nuclear factor kappa-B kinase subunit beta OS=Homo sapiens OX=9606 GN=IKBKB PE=1 SV=1	IKBKB	20	0.001	Up	2	2	2	2	86.5	2.184	0.817	0.878
cellular component organization or biogenesis	P26038	Moesin OS=Homo sapiens OX=9606 GN=MSN PE=1 SV=3	MSN	0.449	0.0466975	Down	45	32	180	20	67.8	0.814	0.808	0.727	2.258	1.23
cellular component organization or biogenesis	P31146	Coronin-1A OS=Homo sapiens OX=9606 GN=CORO1A PE=1 SV=4	CORO1A	0.3226	0.0180006	Down	33	17	67	17	51	0.938	1.507	0.797	3.445	3.255
cellular component organization or biogenesis	Q15785	Mitochondrial import receptor subunit TOM34 OS=Homo sapiens OX=9606 GN=TOMM34 PE=1 SV=2	TOMM34	20	0.001	Up	3	1	3	1	34.5	0.611	0.934	1.004
cellular component organization or biogenesis	P14317	Hematopoietic lineage cell-specific protein OS=Homo sapiens OX=9606 GN=HCLS1 PE=1 SV=3	HCLS1	0.5439	0.0437219	Down	20	8	20	8	54	0.69	0.702	1.066	1.58	1.433
cellular component organization or biogenesis	P13612	Integrin alpha-4 OS=Homo sapiens OX=9606 GN=ITGA4 PE=1 SV=3	ITGA4	1.5651	0.0464	Up	16	14	43	14	114.8	1.663	1.311	1.172	0.888	0.878
cellular component organization or biogenesis	O43681	ATPase GET3 OS=Homo sapiens OX=9606 GN=GET3 PE=1 SV=2	GET3	1.8581	0.00388506	Up	3	1	6	1	38.8	1.165	1.206	1.007	0.585	0.627
cellular component organization or biogenesis	Q9Y3E7	Charged multivesicular body protein 3 OS=Homo sapiens OX=9606 GN=CHMP3 PE=1 SV=3	CHMP3	4.7099	0.00383321	Up	8	2	5	2	25.1		1.311	1.27	0.248	0.3
cellular component organization or biogenesis	P27816	Microtubule-associated protein 4 OS=Homo sapiens OX=9606 GN=MAP4 PE=1 SV=3	MAP4	20	0.001	Up	5	4	6	4	120.9	0.457	0.502	1.177
cellular component organization or biogenesis	P09104	Gamma-enolase OS=Homo sapiens OX=9606 GN=ENO2 PE=1 SV=3	ENO2	14.4915	0.020071	Up	17	6	15	4	47.2	2.626	0.756	1.748	0.067	0.169
cellular component organization or biogenesis	P13798	Acylamino-acid-releasing enzyme OS=Homo sapiens OX=9606 GN=APEH PE=1 SV=4	APEH	13.0809	0.0170809	Up	6	5	18	5	81.2	2.769	1.174	0.825	0.157	0.086
cellular component organization or biogenesis	Q15599	Na(+)/H(+) exchange regulatory cofactor NHE-RF2 OS=Homo sapiens OX=9606 GN=SLC9A3R2 PE=1 SV=2	SLC9A3R2	0.3864	0.0387845	Down	22	6	21	6	37.4	0.715	1.468	0.859	2.452	2.796
cellular component organization or biogenesis	P32004	Neural cell adhesion molecule L1 OS=Homo sapiens OX=9606 GN=L1CAM PE=1 SV=2	L1CAM	6.3366	0.0295878	Up	1	1	2	1	139.9	2.442	2.754		0.28	0.54
cellular component organization or biogenesis	P08069	Insulin-like growth factor 1 receptor OS=Homo sapiens OX=9606 GN=IGF1R PE=1 SV=1	IGF1R	20	0.001	Up	2	2	2	2	154.7	0.346	0.446	0.7
cellular component organization or biogenesis	P17661	Desmin OS=Homo sapiens OX=9606 GN=DES PE=1 SV=3	DES	0.05	0.001	Down	12	6	15	2	53.5				3.125	1.865
cellular component organization or biogenesis	P09497	Clathrin light chain B OS=Homo sapiens OX=9606 GN=CLTB PE=1 SV=1	CLTB	0.2194	0.0274937	Down	18	5	13	5	25.2	1.095	0.93	0.745	2.476	5.94
cellular component organization or biogenesis	P40306	Proteasome subunit beta type-10 OS=Homo sapiens OX=9606 GN=PSMB10 PE=1 SV=1	PSMB10	4.8043	0.0438949	Up	4	1	4	1	28.9	1.764	0.781	1.296	0.392	0.141
cellular component organization or biogenesis	P14625	Endoplasmin OS=Homo sapiens OX=9606 GN=HSP90B1 PE=1 SV=1	HSP90B1	2.4682	0.00295497	Up	22	15	36	14	92.4	1.488	1.564	1.787	0.717	0.59
cellular component organization or biogenesis	P04114	Apolipoprotein B-100 OS=Homo sapiens OX=9606 GN=APOB PE=1 SV=2	APOB	0.3906	0.00373673	Down	58	297	6765	297	515.3	1.354	1.249	1.062	2.846	3.409
cellular component organization or biogenesis	Q86VP6	Cullin-associated NEDD8-dissociated protein 1 OS=Homo sapiens OX=9606 GN=CAND1 PE=1 SV=2	CAND1	0.3891	0.047542	Down	10	13	30	13	136.3	1.468	0.846	1.117	2.166	3.713
cellular component organization or biogenesis	P06727	Apolipoprotein A-IV OS=Homo sapiens OX=9606 GN=APOA4 PE=1 SV=3	APOA4	0.3825	0.0291057	Down	60	31	308	31	45.4	1.355	1.565	1.152	2.589	4.508
cellular component organization or biogenesis	P00492	Hypoxanthine-guanine phosphoribosyltransferase OS=Homo sapiens OX=9606 GN=HPRT1 PE=1 SV=2	HPRT1	2.5115	0.0146216	Up	33	6	11	6	24.6	0.703	0.84	1.015	0.393	0.286
cellular component organization or biogenesis	P98082	Disabled homolog 2 OS=Homo sapiens OX=9606 GN=DAB2 PE=1 SV=3	DAB2	3.6334	0.00259042	Up	3	2	4	2	82.4	1.309	1.582	1.867	0.416	0.457
cellular component organization or biogenesis	P10915	Hyaluronan and proteoglycan link protein 1 OS=Homo sapiens OX=9606 GN=HAPLN1 PE=2 SV=2	HAPLN1	0.247	0.0107261	Down	4	2	3	2	40.1	1.012	0.798	1.451	5.035	3.768
cellular component organization or biogenesis	Q14980	Nuclear mitotic apparatus protein 1 OS=Homo sapiens OX=9606 GN=NUMA1 PE=1 SV=2	NUMA1	24.4389	0.0335253	Up	1	2	6	2	238.1	0.332	1.835	2.232	0.06	0.06
cellular component organization or biogenesis	P12111	Collagen alpha-3(VI) chain OS=Homo sapiens OX=9606 GN=COL6A3 PE=1 SV=5	COL6A3	0.4177	0.0015557	Down	15	49	206	49	343.5	1.403	1.357	1.224	2.934	3.425
cellular component organization or biogenesis	P63000	Ras-related C3 botulinum toxin substrate 1 OS=Homo sapiens OX=9606 GN=RAC1 PE=1 SV=1	RAC1	1.7947	0.0171881	Up	44	9	60	2	21.4	1.242	0.959	0.981	0.636	0.546
cellular component organization or biogenesis	Q96KP1	Exocyst complex component 2 OS=Homo sapiens OX=9606 GN=EXOC2 PE=1 SV=1	EXOC2	0.1234	0.0277721	Down	5	6	13	6	104	0.862	1.065	0.268	5.345	6.51
cellular component organization or biogenesis	P55160	Nck-associated protein 1-like OS=Homo sapiens OX=9606 GN=NCKAP1L PE=1 SV=3	NCKAP1L	0.4656	0.0267382	Down	15	18	54	18	128.1	0.846	0.82	0.68	2.036	1.323
cellular component organization or biogenesis	P02765	Alpha-2-HS-glycoprotein OS=Homo sapiens OX=9606 GN=AHSG PE=1 SV=2	AHSG	0.3814	0.02935	Down	35	14	128	14	39.3	1.081	0.848	1.57	2.656	3.46
cellular component organization or biogenesis	P12109	Collagen alpha-1(VI) chain OS=Homo sapiens OX=9606 GN=COL6A1 PE=1 SV=3	COL6A1	0.2149	0.000935281	Down	11	10	34	10	108.5	0.94	1.053	0.904	3.897	5.091
cellular component organization or biogenesis	Q9NZM1	Myoferlin OS=Homo sapiens OX=9606 GN=MYOF PE=1 SV=1	MYOF	7.0081	0.00322665	Up	2	3	5	3	234.6	2.452	2.769		0.338	0.407
cellular component organization or biogenesis	P40763	Signal transducer and activator of transcription 3 OS=Homo sapiens OX=9606 GN=STAT3 PE=1 SV=2	STAT3	20	0.001	Up	5	3	4	3	88	0.078	0.643	0.769
cellular component organization or biogenesis	P04049	RAF proto-oncogene serine/threonine-protein kinase OS=Homo sapiens OX=9606 GN=RAF1 PE=1 SV=1	RAF1	2.9607	0.0146376	Up	2	1	1	1	73		0.887	0.694	0.254	0.28
cellular component organization or biogenesis	Q8IYI6	Exocyst complex component 8 OS=Homo sapiens OX=9606 GN=EXOC8 PE=1 SV=2	EXOC8	20	0.001	Up	3	3	4	3	81.7	1.302	0.538	0.243
cellular component organization or biogenesis	P02787	Serotransferrin OS=Homo sapiens OX=9606 GN=TF PE=1 SV=3	TF	0.2516	0.026382	Down	66	70	553	70	77	0.853	0.685	1.269	2.57	4.868
cellular component organization or biogenesis	Q6DD88	Atlastin-3 OS=Homo sapiens OX=9606 GN=ATL3 PE=1 SV=1	ATL3	20	0.001	Up	6	2	2	2	60.5	0.423	1.109	0.846
cellular component organization or biogenesis	P27361	Mitogen-activated protein kinase 3 OS=Homo sapiens OX=9606 GN=MAPK3 PE=1 SV=4	MAPK3	0.6144	0.00928025	Down	4	2	6	1	43.1	0.821	0.834	0.98	1.499	1.36
cellular component organization or biogenesis	Q6ZNJ1	Neurobeachin-like protein 2 OS=Homo sapiens OX=9606 GN=NBEAL2 PE=1 SV=2	NBEAL2	0.4941	0.00496613	Down	3	7	13	7	302.3	1.265	1.402	1.089	2.563	2.505
cellular component organization or biogenesis	Q08495	Dematin OS=Homo sapiens OX=9606 GN=DMTN PE=1 SV=3	DMTN	0.3197	0.0146017	Down	14	5	6	5	45.5	1.486	1.041	1.107	2.941	4.637
cellular component organization or biogenesis	P08123	Collagen alpha-2(I) chain OS=Homo sapiens OX=9606 GN=COL1A2 PE=1 SV=7	COL1A2	0.367	0.0269295	Down	8	10	42	10	129.2	0.847	1.187	1.647	3.074	3.612
cellular component organization or biogenesis	Q13561	Dynactin subunit 2 OS=Homo sapiens OX=9606 GN=DCTN2 PE=1 SV=4	DCTN2	9.0129	0.0263713	Up	18	7	22	7	44.2	1.171	0.639	2.043	0.198	0.087
cellular component organization or biogenesis	Q15645	Pachytene checkpoint protein 2 homolog OS=Homo sapiens OX=9606 GN=TRIP13 PE=1 SV=2	TRIP13	0.2613	0.044604	Down	2	1	1	1	48.5	0.369	0.982	0.945	2.516	3.341
cellular component organization or biogenesis	Q9UNM6	26S proteasome non-ATPase regulatory subunit 13 OS=Homo sapiens OX=9606 GN=PSMD13 PE=1 SV=2	PSMD13	0.1461	0.0428517	Down	7	3	4	3	42.9	0.601	1.209	0.332	2.885	6.891
cellular component organization or biogenesis	P35240	Merlin OS=Homo sapiens OX=9606 GN=NF2 PE=1 SV=1	NF2	20	0.001	Up	4	2	2	2	69.6	0.843	0.479	0.273
cellular component organization or biogenesis	Q93008	Probable ubiquitin carboxyl-terminal hydrolase FAF-X OS=Homo sapiens OX=9606 GN=USP9X PE=1 SV=3	USP9X	20	0.001	Up	2	4	4	4	292.1	0.222	0.19	0.41
cellular component organization or biogenesis	Q9Y6I3	Epsin-1 OS=Homo sapiens OX=9606 GN=EPN1 PE=1 SV=2	EPN1	0.1957	0.0266201	Down	1	1	3	1	60.3	0.416	1.034	1.158	4.115	4.769
cellular component organization or biogenesis	Q71UI9	Histone H2A.V OS=Homo sapiens OX=9606 GN=H2AZ2 PE=1 SV=3	H2AZ2	3.3189	0.028294	Up	29	4	26	3	13.5	0.752	1.368	1.091	0.408	0.237
cellular component organization or biogenesis	Q96RF0	Sorting nexin-18 OS=Homo sapiens OX=9606 GN=SNX18 PE=1 SV=2	SNX18	15.5079	0.0350425	Up	6	3	8	3	68.9	0.294	1.079	1.558	0.041	0.085
cellular component organization or biogenesis	Q99623	Prohibitin-2 OS=Homo sapiens OX=9606 GN=PHB2 PE=1 SV=2	PHB2	20	0.001	Up	6	1	2	1	33.3	0.878	2.056	0.735
cellular component organization or biogenesis	P02768	Serum albumin OS=Homo sapiens OX=9606 GN=ALB PE=1 SV=2	ALB	0.2242	0.0368292	Down	83	159	2168	159	69.3	1.01	0.862	0.921	2.213	6.092
cellular component organization or biogenesis	O00505	Importin subunit alpha-4 OS=Homo sapiens OX=9606 GN=KPNA3 PE=1 SV=2	KPNA3	2.614	0.00829765	Up	3	2	6	1	57.8	1.251	1.878	1.533	0.603	0.586
cellular component organization or biogenesis	P68032	Actin, alpha cardiac muscle 1 OS=Homo sapiens OX=9606 GN=ACTC1 PE=1 SV=1	ACTC1	4.7103	0.0321726	Up	43	29	207	5	42	0.733	1.002	1.183	0.105	0.308
cellular component organization or biogenesis	Q16186	Proteasomal ubiquitin receptor ADRM1 OS=Homo sapiens OX=9606 GN=ADRM1 PE=1 SV=2	ADRM1	20	0.001	Up	2	1	1	1	42.1	0.582	1.108	1.287
cellular component organization or biogenesis	P20963	T-cell surface glycoprotein CD3 zeta chain OS=Homo sapiens OX=9606 GN=CD247 PE=1 SV=2	CD247	0.3277	0.00304948	Down	50	6	15	6	18.7	0.582	0.796	0.687	2.24	1.961
cellular process	P07919	Cytochrome b-c1 complex subunit 6, mitochondrial OS=Homo sapiens OX=9606 GN=UQCRH PE=1 SV=2	UQCRH	7.0072	0.0282477	Up	20	1	3	1	10.7	2.487	2.907	0.944	0.265	0.338
cellular process	Q53FA7	Quinone oxidoreductase PIG3 OS=Homo sapiens OX=9606 GN=TP53I3 PE=1 SV=2	TP53I3	0.3445	0.0281249	Down	2	1	2	1	35.5	1.216	1.436	0.954	2.529	4.45
cellular process	Q93088	Betaine--homocysteine S-methyltransferase 1 OS=Homo sapiens OX=9606 GN=BHMT PE=1 SV=2	BHMT	0.3256	0.0366416	Down	6	2	7	2	45	1.381	0.892		3.3	3.682
cellular process	P50991	T-complex protein 1 subunit delta OS=Homo sapiens OX=9606 GN=CCT4 PE=1 SV=4	CCT4	5.0282	0.0409222	Up	19	11	19	9	57.9	1.164	1.781	1.422	0.12	0.459
cellular process	Q15052	Rho guanine nucleotide exchange factor 6 OS=Homo sapiens OX=9606 GN=ARHGEF6 PE=1 SV=2	ARHGEF6	0.1101	0.0497975	Down	8	6	7	6	87.4	0.965	0.711	0.184	3.358	7.907
cellular process	Q6ZNJ1	Neurobeachin-like protein 2 OS=Homo sapiens OX=9606 GN=NBEAL2 PE=1 SV=2	NBEAL2	0.4941	0.00496613	Down	3	7	13	7	302.3	1.265	1.402	1.089	2.563	2.505
cellular process	Q96FW1	Ubiquitin thioesterase OTUB1 OS=Homo sapiens OX=9606 GN=OTUB1 PE=1 SV=2	OTUB1	0.3731	0.0137226	Down	12	3	4	3	31.3	1.058	1.164	1.472	3.907	2.694
cellular process	P03952	Plasma kallikrein OS=Homo sapiens OX=9606 GN=KLKB1 PE=1 SV=1	KLKB1	0.5005	0.0496922	Down	14	10	37	8	71.3	1.871	1.52	1.111	2.587	3.41
cellular process	Q14697	Neutral alpha-glucosidase AB OS=Homo sapiens OX=9606 GN=GANAB PE=1 SV=3	GANAB	0.3701	0.0112863	Down	11	10	26	10	106.8	0.807	1.293	1.044	2.989	2.675
cellular process	P63000	Ras-related C3 botulinum toxin substrate 1 OS=Homo sapiens OX=9606 GN=RAC1 PE=1 SV=1	RAC1	1.7947	0.0171881	Up	44	9	60	2	21.4	1.242	0.959	0.981	0.636	0.546
cellular process	Q92905	COP9 signalosome complex subunit 5 OS=Homo sapiens OX=9606 GN=COPS5 PE=1 SV=4	COPS5	0.2319	0.0473869	Down	6	2	6	2	37.6	0.986	1.482	0.689	2.658	6.418
cellular process	P98082	Disabled homolog 2 OS=Homo sapiens OX=9606 GN=DAB2 PE=1 SV=3	DAB2	3.6334	0.00259042	Up	3	2	4	2	82.4	1.309	1.582	1.867	0.416	0.457
cellular process	P04070	Vitamin K-dependent protein C OS=Homo sapiens OX=9606 GN=PROC PE=1 SV=1	PROC	0.3806	0.0210484	Down	3	1	5	1	52	1.036	1.374	1.12	2.352	3.831
cellular process	P78318	Immunoglobulin-binding protein 1 OS=Homo sapiens OX=9606 GN=IGBP1 PE=1 SV=1	IGBP1	6.4433	0.00144782	Up	3	1	4	1	39.2	1.504	1.032	1.185	0.172	0.213
cellular process	Q04206	Transcription factor p65 OS=Homo sapiens OX=9606 GN=RELA PE=1 SV=2	RELA	20	0.001	Up	5	2	2	2	60.2	0.074	0.058	0.066
cellular process	P68032	Actin, alpha cardiac muscle 1 OS=Homo sapiens OX=9606 GN=ACTC1 PE=1 SV=1	ACTC1	4.7103	0.0321726	Up	43	29	207	5	42	0.733	1.002	1.183	0.105	0.308
cellular process	Q5TCX8	Mitogen-activated protein kinase kinase kinase 21 OS=Homo sapiens OX=9606 GN=MAP3K21 PE=1 SV=3	MAP3K21	3.5756	0.00645422	Up	1	1	4	1	113.9	2.727	2.008	1.701	0.563	0.637
cellular process	Q15582	Transforming growth factor-beta-induced protein ig-h3 OS=Homo sapiens OX=9606 GN=TGFBI PE=1 SV=1	TGFBI	0.5089	0.0149533	Down	8	5	29	5	74.6	1.538	1.527	1.186	3.068	2.501
cellular process	P05387	60S acidic ribosomal protein P2 OS=Homo sapiens OX=9606 GN=RPLP2 PE=1 SV=1	RPLP2	15.9491	0.00409297	Up	29	3	11	3	11.7	0.803	1.555	1.087	0.049	0.095
cellular process	Q08495	Dematin OS=Homo sapiens OX=9606 GN=DMTN PE=1 SV=3	DMTN	0.3197	0.0146017	Down	14	5	6	5	45.5	1.486	1.041	1.107	2.941	4.637
cellular process	Q16719	Kynureninase OS=Homo sapiens OX=9606 GN=KYNU PE=1 SV=1	KYNU	4.2544	0.0420187	Up	2	1	4	1	52.3	2.128	2.527	1.382	0.246	0.7
cellular process	Q6PCE3	Glucose 1,6-bisphosphate synthase OS=Homo sapiens OX=9606 GN=PGM2L1 PE=1 SV=3	PGM2L1	20	0.001	Up	1	1	1	1	70.4	1.816	0.885	0.6
cellular process	Q15459	Splicing factor 3A subunit 1 OS=Homo sapiens OX=9606 GN=SF3A1 PE=1 SV=1	SF3A1	3.0051	0.00545271	Up	4	3	8	3	88.8	2.304	2.139	1.701	0.594	0.769
cellular process	Q6Q788	Apolipoprotein A-V OS=Homo sapiens OX=9606 GN=APOA5 PE=1 SV=1	APOA5	0.1334	0.0289973	Down	23	7	20	7	41.2	0.45	1.177	0.445	3.153	7.198
cellular process	Q01469	Fatty acid-binding protein 5 OS=Homo sapiens OX=9606 GN=FABP5 PE=1 SV=3	FABP5	0.3649	0.042217	Down	69	10	55	10	15.2	0.827	1.449	0.718	2.265	3.205
cellular process	Q8WWI5	Choline transporter-like protein 1 OS=Homo sapiens OX=9606 GN=SLC44A1 PE=1 SV=1	SLC44A1	3.5936	0.0316252	Up	11	6	19	6	73.3	1.221	1.08	0.971	0.437	0.17
cellular process	Q92673	Sortilin-related receptor OS=Homo sapiens OX=9606 GN=SORL1 PE=1 SV=2	SORL1	0.2462	0.0466689	Down	2	3	5	3	248.3	0.509	0.928	1.636	3.398	4.922
cellular process	Q12931	Heat shock protein 75 kDa, mitochondrial OS=Homo sapiens OX=9606 GN=TRAP1 PE=1 SV=3	TRAP1	9.9058	0.0307395	Up	7	3	7	3	80.1	3.78	2.279	0.88	0.239	0.228
cellular process	Q13561	Dynactin subunit 2 OS=Homo sapiens OX=9606 GN=DCTN2 PE=1 SV=4	DCTN2	9.0129	0.0263713	Up	18	7	22	7	44.2	1.171	0.639	2.043	0.198	0.087
cellular process	P05090	Apolipoprotein D OS=Homo sapiens OX=9606 GN=APOD PE=1 SV=1	APOD	0.4058	0.03883	Down	31	12	192	12	21.3	1.903	1.205	0.945	3.153	3.506
cellular process	Q13201	Multimerin-1 OS=Homo sapiens OX=9606 GN=MMRN1 PE=1 SV=3	MMRN1	0.2602	0.0159816	Down	21	21	74	21	138	0.443	0.628	0.911	2.266	2.812
cellular process	Q9BZI7	Regulator of nonsense transcripts 3B OS=Homo sapiens OX=9606 GN=UPF3B PE=1 SV=1	UPF3B	20	0.001	Up	2	1	3	1	57.7	0.729	0.776	0.865
cellular process	P55160	Nck-associated protein 1-like OS=Homo sapiens OX=9606 GN=NCKAP1L PE=1 SV=3	NCKAP1L	0.4656	0.0267382	Down	15	18	54	18	128.1	0.846	0.82	0.68	2.036	1.323
cellular process	Q15785	Mitochondrial import receptor subunit TOM34 OS=Homo sapiens OX=9606 GN=TOMM34 PE=1 SV=2	TOMM34	20	0.001	Up	3	1	3	1	34.5	0.611	0.934	1.004
cellular process	P28065	Proteasome subunit beta type-9 OS=Homo sapiens OX=9606 GN=PSMB9 PE=1 SV=2	PSMB9	1.7449	0.0263491	Up	9	2	10	2	23.3	1.442	1.204	1.047	0.647	0.764
cellular process	Q16563	Synaptophysin-like protein 1 OS=Homo sapiens OX=9606 GN=SYPL1 PE=1 SV=1	SYPL1	20	0.001	Up	6	1	2	1	28.5	0.412	0.346	0.778
cellular process	Q9UM47	Neurogenic locus notch homolog protein 3 OS=Homo sapiens OX=9606 GN=NOTCH3 PE=1 SV=2	NOTCH3	0.4849	0.0421948	Down	2	4	9	3	243.5	0.852	1.481	1.289	2.333	2.647
cellular process	Q9UMR2	ATP-dependent RNA helicase DDX19B OS=Homo sapiens OX=9606 GN=DDX19B PE=1 SV=1	DDX19B	20	0.001	Up	5	2	2	2	53.9	0.671	0.813	0.89
cellular process	P02652	Apolipoprotein A-II OS=Homo sapiens OX=9606 GN=APOA2 PE=1 SV=1	APOA2	0.2944	0.00648812	Down	47	12	166	12	11.2	1.197	1.395	0.89	4.275	3.609
cellular process	P27824	Calnexin OS=Homo sapiens OX=9606 GN=CANX PE=1 SV=2	CANX	2.7133	0.00361015	Up	11	7	13	7	67.5	1.956	2.293	1.864	0.84	0.662
cellular process	Q53EL6	Programmed cell death protein 4 OS=Homo sapiens OX=9606 GN=PDCD4 PE=1 SV=2	PDCD4	6.1629	0.0324405	Up	10	3	5	3	51.7	0.758	1.808	1.141	0.107	0.294
cellular process	Q9UNN5	FAS-associated factor 1 OS=Homo sapiens OX=9606 GN=FAF1 PE=1 SV=2	FAF1	0.2467	0.0186279	Down	3	2	2	2	73.9	1.616	0.937	0.728	4.023	4.845
cellular process	Q9UNZ2	NSFL1 cofactor p47 OS=Homo sapiens OX=9606 GN=NSFL1C PE=1 SV=2	NSFL1C	5.0869	0.0199516	Up	32	9	18	9	40.5	1.489	0.819	1.82	0.33	0.211
cellular process	P27487	Dipeptidyl peptidase 4 OS=Homo sapiens OX=9606 GN=DPP4 PE=1 SV=2	DPP4	0.2258	0.0365631	Down	19	15	43	15	88.2	0.661	1.448	0.732	2.767	5.62
cellular process	Q9UPU5	Ubiquitin carboxyl-terminal hydrolase 24 OS=Homo sapiens OX=9606 GN=USP24 PE=1 SV=3	USP24	0.3546	0.034514	Down	1	2	2	2	294.2	0.62	1.039	0.511	2.312	1.768
cellular process	Q6DD88	Atlastin-3 OS=Homo sapiens OX=9606 GN=ATL3 PE=1 SV=1	ATL3	20	0.001	Up	6	2	2	2	60.5	0.423	1.109	0.846
cellular process	Q9Y237	Peptidyl-prolyl cis-trans isomerase NIMA-interacting 4 OS=Homo sapiens OX=9606 GN=PIN4 PE=1 SV=1	PIN4	0.2574	0.0208082	Down	15	2	2	2	13.8	0.728	1.499	0.753	3.429	4.288
cellular process	P00966	Argininosuccinate synthase OS=Homo sapiens OX=9606 GN=ASS1 PE=1 SV=2	ASS1	5.3398	0.0341905	Up	16	4	10	4	46.5	2.98	3.282	1.203	0.545	0.387
cellular process	P27361	Mitogen-activated protein kinase 3 OS=Homo sapiens OX=9606 GN=MAPK3 PE=1 SV=4	MAPK3	0.6144	0.00928025	Down	4	2	6	1	43.1	0.821	0.834	0.98	1.499	1.36
cellular process	Q6KB66	Keratin, type II cytoskeletal 80 OS=Homo sapiens OX=9606 GN=KRT80 PE=1 SV=2	KRT80	0.2742	0.0215644	Down	19	11	24	8	50.5	1.013	0.754	1.376	2.876	4.765
cellular process	O96019	Actin-like protein 6A OS=Homo sapiens OX=9606 GN=ACTL6A PE=1 SV=1	ACTL6A	20	0.001	Up	4	1	3	1	47.4	1.824	1.46	0.688
cellular process	P02649	Apolipoprotein E OS=Homo sapiens OX=9606 GN=APOE PE=1 SV=1	APOE	0.2006	0.0123165	Down	73	45	1364	45	36.1	1.253	1.065	0.592	4.33	5.341
cellular process	P26038	Moesin OS=Homo sapiens OX=9606 GN=MSN PE=1 SV=3	MSN	0.449	0.0466975	Down	45	32	180	20	67.8	0.814	0.808	0.727	2.258	1.23
cellular process	Q71UI9	Histone H2A.V OS=Homo sapiens OX=9606 GN=H2AZ2 PE=1 SV=3	H2AZ2	3.3189	0.028294	Up	29	4	26	3	13.5	0.752	1.368	1.091	0.408	0.237
cellular process	P02654	Apolipoprotein C-I OS=Homo sapiens OX=9606 GN=APOC1 PE=1 SV=1	APOC1	0.2248	0.00872484	Down	53	10	274	10	9.3	1.035	0.719	1.266	3.757	5.198
cellular process	Q96GG9	DCN1-like protein 1 OS=Homo sapiens OX=9606 GN=DCUN1D1 PE=1 SV=1	DCUN1D1	20	0.001	Up	7	1	2	1	30.1	1.673	1.337	0.978
cellular process	Q9UK41	Vacuolar protein sorting-associated protein 28 homolog OS=Homo sapiens OX=9606 GN=VPS28 PE=1 SV=1	VPS28	3.8489	0.0426752	Up	22	4	7	4	25.4		2.408	1.514	0.426	0.593
cellular process	Q9UI42	Carboxypeptidase A4 OS=Homo sapiens OX=9606 GN=CPA4 PE=1 SV=2	CPA4	0.1091	0.0375213	Down	9	4	12	4	47.3	1.125	0.201	0.5	4.078	7.081
cellular process	Q96JB2	Conserved oligomeric Golgi complex subunit 3 OS=Homo sapiens OX=9606 GN=COG3 PE=1 SV=3	COG3	0.3029	0.00339715	Down	1	1	8	1	94	0.974	1.063	1.267	3.161	4.112
cellular process	P53618	Coatomer subunit beta OS=Homo sapiens OX=9606 GN=COPB1 PE=1 SV=3	COPB1	7.3242	0.00462395	Up	6	3	7	3	107.1	1.923	1.851	1.049	0.209	0.23
cellular process	Q96QK1	Vacuolar protein sorting-associated protein 35 OS=Homo sapiens OX=9606 GN=VPS35 PE=1 SV=2	VPS35	5.1034	0.00785501	Up	10	7	14	7	91.6	1.193	1.004	0.666	0.217	0.157
cellular process	P48426	Phosphatidylinositol 5-phosphate 4-kinase type-2 alpha OS=Homo sapiens OX=9606 GN=PIP4K2A PE=1 SV=2	PIP4K2A	9.5639	0.00307501	Up	22	8	10	7	46.2	0.7	1.024	0.557	0.068	0.091
cellular process	Q14980	Nuclear mitotic apparatus protein 1 OS=Homo sapiens OX=9606 GN=NUMA1 PE=1 SV=2	NUMA1	24.4389	0.0335253	Up	1	2	6	2	238.1	0.332	1.835	2.232	0.06	0.06
cellular process	Q99685	Monoglyceride lipase OS=Homo sapiens OX=9606 GN=MGLL PE=1 SV=2	MGLL	20	0.001	Up	7	2	6	2	33.2	1.171	1.05	1.079
cellular process	P02790	Hemopexin OS=Homo sapiens OX=9606 GN=HPX PE=1 SV=2	HPX	0.2804	0.0335153	Down	47	22	156	22	51.6	1.081	0.852	1.06	2.179	4.938
cellular process	P40306	Proteasome subunit beta type-10 OS=Homo sapiens OX=9606 GN=PSMB10 PE=1 SV=1	PSMB10	4.8043	0.0438949	Up	4	1	4	1	28.9	1.764	0.781	1.296	0.392	0.141
cellular process	Q15435	Protein phosphatase 1 regulatory subunit 7 OS=Homo sapiens OX=9606 GN=PPP1R7 PE=1 SV=1	PPP1R7	0.3868	0.0269469	Down	14	5	9	5	41.5		1.016	0.773	2.505	2.12
cellular process	Q9H4A4	Aminopeptidase B OS=Homo sapiens OX=9606 GN=RNPEP PE=1 SV=2	RNPEP	0.3007	0.0183437	Down	22	11	12	11	72.5	0.177	0.247		0.712	0.698
cellular process	P32004	Neural cell adhesion molecule L1 OS=Homo sapiens OX=9606 GN=L1CAM PE=1 SV=2	L1CAM	6.3366	0.0295878	Up	1	1	2	1	139.9	2.442	2.754		0.28	0.54
cellular process	Q9H773	dCTP pyrophosphatase 1 OS=Homo sapiens OX=9606 GN=DCTPP1 PE=1 SV=1	DCTPP1	20	0.001	Up	14	2	4	2	18.7	0.06	0.816	0.117
cellular process	P02656	Apolipoprotein C-III OS=Homo sapiens OX=9606 GN=APOC3 PE=1 SV=1	APOC3	0.2151	0.0085893	Down	55	10	403	10	10.8	1.187	0.651	1.029	3.872	5.013
cellular process	Q9NP79	Vacuolar protein sorting-associated protein VTA1 homolog OS=Homo sapiens OX=9606 GN=VTA1 PE=1 SV=1	VTA1	20	0.001	Up	3	1	1	1	33.9	1.669	0.777	0.839
cellular process	Q9P2E9	Ribosome-binding protein 1 OS=Homo sapiens OX=9606 GN=RRBP1 PE=1 SV=5	RRBP1	20	0.001	Up	2	2	2	2	152.4	0.25	3.346	0.462
cellular process	P30519	Heme oxygenase 2 OS=Homo sapiens OX=9606 GN=HMOX2 PE=1 SV=2	HMOX2	20	0.001	Up	3	1	1	1	36	1.989	1.502	0.709
cellular process	Q9UBQ5	Eukaryotic translation initiation factor 3 subunit K OS=Homo sapiens OX=9606 GN=EIF3K PE=1 SV=1	EIF3K	20	0.001	Up	5	1	2	1	25	0.715	0.945	1.232
cellular process	P02655	Apolipoprotein C-II OS=Homo sapiens OX=9606 GN=APOC2 PE=1 SV=1	APOC2	0.2358	0.00385757	Down	49	8	638	8	11.3	1.305	0.909	0.859	4.003	4.685
cellular process	Q15599	Na(+)/H(+) exchange regulatory cofactor NHE-RF2 OS=Homo sapiens OX=9606 GN=SLC9A3R2 PE=1 SV=2	SLC9A3R2	0.3864	0.0387845	Down	22	6	21	6	37.4	0.715	1.468	0.859	2.452	2.796
cellular process	Q9UHG3	Prenylcysteine oxidase 1 OS=Homo sapiens OX=9606 GN=PCYOX1 PE=1 SV=3	PCYOX1	0.3249	0.0184803	Down	23	12	130	12	56.6	1.593	0.825	1.133	3.468	3.818
cellular process	P29466	Caspase-1 OS=Homo sapiens OX=9606 GN=CASP1 PE=1 SV=1	CASP1	20	0.001	Up	2	1	1	1	45.1	0.57	1.237	0.601
cellular process	Q9UJ68	Mitochondrial peptide methionine sulfoxide reductase OS=Homo sapiens OX=9606 GN=MSRA PE=1 SV=1	MSRA	0.2541	0.0375964	Down	34	7	13	7	26.1	0.923	0.734	1.018	2.025	4.994
cellular process	Q13790	Apolipoprotein F OS=Homo sapiens OX=9606 GN=APOF PE=1 SV=2	APOF	0.4235	0.0021179	Down	15	4	20	4	35.4	1.352	1.397	1.157	3.247	2.902
cellular process	Q03113	Guanine nucleotide-binding protein subunit alpha-12 OS=Homo sapiens OX=9606 GN=GNA12 PE=1 SV=4	GNA12	12.4292	0.0369856	Up	13	6	15	3	44.3		0.772	1.95	0.123	0.096
cellular process	P08519	Apolipoprotein(a) OS=Homo sapiens OX=9606 GN=LPA PE=1 SV=1	LPA	0.4071	0.0299891	Down	41	30	327	29	501	1.438	1.386	0.975	2.441	3.78
cellular process	P45974	Ubiquitin carboxyl-terminal hydrolase 5 OS=Homo sapiens OX=9606 GN=USP5 PE=1 SV=2	USP5	6.4049	0.00955452	Up	12	9	19	9	95.7	1.746	0.921	1.003	0.234	0.148
cellular process	P13612	Integrin alpha-4 OS=Homo sapiens OX=9606 GN=ITGA4 PE=1 SV=3	ITGA4	1.5651	0.0464	Up	16	14	43	14	114.8	1.663	1.311	1.172	0.888	0.878
cellular process	O15031	Plexin-B2 OS=Homo sapiens OX=9606 GN=PLXNB2 PE=1 SV=3	PLXNB2	2.3566	0.023285	Up	10	17	33	17	205	1.598	1.772	1.091	0.594	0.668
cellular process	P46781	40S ribosomal protein S9 OS=Homo sapiens OX=9606 GN=RPS9 PE=1 SV=3	RPS9	3.8893	0.0154108	Up	16	4	12	4	22.6	1.213	0.759	1.505	0.315	0.281
cellular process	P49189	4-trimethylaminobutyraldehyde dehydrogenase OS=Homo sapiens OX=9606 GN=ALDH9A1 PE=1 SV=3	ALDH9A1	20	0.001	Up	6	3	10	2	53.8	0.703	0.719	0.677
cellular process	O43681	ATPase GET3 OS=Homo sapiens OX=9606 GN=GET3 PE=1 SV=2	GET3	1.8581	0.00388506	Up	3	1	6	1	38.8	1.165	1.206	1.007	0.585	0.627
cellular process	P09104	Gamma-enolase OS=Homo sapiens OX=9606 GN=ENO2 PE=1 SV=3	ENO2	14.4915	0.020071	Up	17	6	15	4	47.2	2.626	0.756	1.748	0.067	0.169
cellular process	P49591	Serine--tRNA ligase, cytoplasmic OS=Homo sapiens OX=9606 GN=SARS1 PE=1 SV=3	SARS1	10.0136	0.0142575	Up	3	2	6	2	58.7	0.455	0.77	0.983	0.041	0.106
cellular process	P21796	Voltage-dependent anion-selective channel protein 1 OS=Homo sapiens OX=9606 GN=VDAC1 PE=1 SV=2	VDAC1	4.787	0.0442309	Up	7	1	4	1	30.8	2.286	3.487	1.35	0.3	0.692
cellular process	P50914	60S ribosomal protein L14 OS=Homo sapiens OX=9606 GN=RPL14 PE=1 SV=4	RPL14	20	0.001	Up	5	1	3	1	23.4	0.416	0.663	1.73
cellular process	P38117	Electron transfer flavoprotein subunit beta OS=Homo sapiens OX=9606 GN=ETFB PE=1 SV=3	ETFB	2.8175	0.0287719	Up	13	3	7	3	27.8	3.097	1.788	1.691	0.817	0.739
cellular process	O75348	V-type proton ATPase subunit G 1 OS=Homo sapiens OX=9606 GN=ATP6V1G1 PE=1 SV=3	ATP6V1G1	20	0.001	Up	9	1	1	1	13.7	0.735	0.754	0.253
cellular process	P52597	Heterogeneous nuclear ribonucleoprotein F OS=Homo sapiens OX=9606 GN=HNRNPF PE=1 SV=3	HNRNPF	0.2302	0.0178649	Down	18	6	17	5	45.6	1.022	0.883	0.952	2.604	5.669
cellular process	P54136	Arginine--tRNA ligase, cytoplasmic OS=Homo sapiens OX=9606 GN=RARS1 PE=1 SV=2	RARS1	5.9662	0.00859553	Up	9	6	11	6	75.3	1.134	1.592	0.8	0.164	0.23
cellular process	O75882	Attractin OS=Homo sapiens OX=9606 GN=ATRN PE=1 SV=2	ATRN	0.6629	0.0353204	Down	2	3	13	3	158.4	1.438	1.339	1.46	1.834	2.427
cellular process	P55209	Nucleosome assembly protein 1-like 1 OS=Homo sapiens OX=9606 GN=NAP1L1 PE=1 SV=1	NAP1L1	6.4682	0.020513	Up	14	4	18	4	45.3	0.986	1.047	1.78	0.109	0.284
cellular process	P19823	Inter-alpha-trypsin inhibitor heavy chain H2 OS=Homo sapiens OX=9606 GN=ITIH2 PE=1 SV=2	ITIH2	0.2373	0.0117172	Down	28	23	143	23	106.4	1.25	1.177	0.664	3.998	4.687
cellular process	P04114	Apolipoprotein B-100 OS=Homo sapiens OX=9606 GN=APOB PE=1 SV=2	APOB	0.3906	0.00373673	Down	58	297	6765	297	515.3	1.354	1.249	1.062	2.846	3.409
cellular process	P55786	Puromycin-sensitive aminopeptidase OS=Homo sapiens OX=9606 GN=NPEPPS PE=1 SV=2	NPEPPS	0.5519	0.0337649	Down	12	11	21	11	103.2	0.997	1.532	1.148	2.27	2.172
cellular process	P09497	Clathrin light chain B OS=Homo sapiens OX=9606 GN=CLTB PE=1 SV=1	CLTB	0.2194	0.0274937	Down	18	5	13	5	25.2	1.095	0.93	0.745	2.476	5.94
cellular process	P55884	Eukaryotic translation initiation factor 3 subunit B OS=Homo sapiens OX=9606 GN=EIF3B PE=1 SV=3	EIF3B	7.9606	0.0395142	Up	8	7	12	7	92.4	0.901	1.228	0.904	0.219	0.035
cellular process	P19388	DNA-directed RNA polymerases I, II, and III subunit RPABC1 OS=Homo sapiens OX=9606 GN=POLR2E PE=1 SV=4	POLR2E	4.6003	0.0285536	Up	4	1	1	1	24.5		1.541	1.348	0.234	0.394
cellular process	P08069	Insulin-like growth factor 1 receptor OS=Homo sapiens OX=9606 GN=IGF1R PE=1 SV=1	IGF1R	20	0.001	Up	2	2	2	2	154.7	0.346	0.446	0.7
cellular process	P35268	60S ribosomal protein L22 OS=Homo sapiens OX=9606 GN=RPL22 PE=1 SV=2	RPL22	7.0262	0.0368942	Up	39	3	5	3	14.8	0.679	1.461	0.674	0.059	0.208
cellular process	O00505	Importin subunit alpha-4 OS=Homo sapiens OX=9606 GN=KPNA3 PE=1 SV=2	KPNA3	2.614	0.00829765	Up	3	2	6	1	57.8	1.251	1.878	1.533	0.603	0.586
cellular process	P40763	Signal transducer and activator of transcription 3 OS=Homo sapiens OX=9606 GN=STAT3 PE=1 SV=2	STAT3	20	0.001	Up	5	3	4	3	88	0.078	0.643	0.769
cellular process	Q9Y6I3	Epsin-1 OS=Homo sapiens OX=9606 GN=EPN1 PE=1 SV=2	EPN1	0.1957	0.0266201	Down	1	1	3	1	60.3	0.416	1.034	1.158	4.115	4.769
cellular process	P25398	40S ribosomal protein S12 OS=Homo sapiens OX=9606 GN=RPS12 PE=1 SV=3	RPS12	2.9379	0.0175202	Up	17	2	7	2	14.5	1.51	1.818	1.026	0.47	0.518
cellular process	P25789	Proteasome subunit alpha type-4 OS=Homo sapiens OX=9606 GN=PSMA4 PE=1 SV=1	PSMA4	3.9108	0.0346113	Up	16	5	16	5	29.5	2.031	0.835	1.035	0.358	0.307
cellular process	Q9UNM6	26S proteasome non-ATPase regulatory subunit 13 OS=Homo sapiens OX=9606 GN=PSMD13 PE=1 SV=2	PSMD13	0.1461	0.0428517	Down	7	3	4	3	42.9	0.601	1.209	0.332	2.885	6.891
cellular process	P26373	60S ribosomal protein L13 OS=Homo sapiens OX=9606 GN=RPL13 PE=1 SV=4	RPL13	20	0.001	Up	9	2	4	2	24.2	1.375	0.914	0.799
cellular process	P23921	Ribonucleoside-diphosphate reductase large subunit OS=Homo sapiens OX=9606 GN=RRM1 PE=1 SV=1	RRM1	20	0.001	Up	3	2	2	2	90	1.415	2.184	0.636
cellular process	P26640	Valine--tRNA ligase OS=Homo sapiens OX=9606 GN=VARS1 PE=1 SV=4	VARS1	20	0.001	Up	4	3	4	3	140.4	0.115	0.184	1.002
cellular process	Q99623	Prohibitin-2 OS=Homo sapiens OX=9606 GN=PHB2 PE=1 SV=2	PHB2	20	0.001	Up	6	1	2	1	33.3	0.878	2.056	0.735
cellular process	P27169	Serum paraoxonase/arylesterase 1 OS=Homo sapiens OX=9606 GN=PON1 PE=1 SV=3	PON1	0.3566	0.000407511	Down	30	11	118	11	39.7	1.295	1.25	1.117	3.484	3.362
cellular process	Q93008	Probable ubiquitin carboxyl-terminal hydrolase FAF-X OS=Homo sapiens OX=9606 GN=USP9X PE=1 SV=3	USP9X	20	0.001	Up	2	4	4	4	292.1	0.222	0.19	0.41
cellular process	P29144	Tripeptidyl-peptidase 2 OS=Homo sapiens OX=9606 GN=TPP2 PE=1 SV=4	TPP2	0.1733	0.00224896	Down	15	20	40	20	138.3	0.913	0.971	0.73	5.946	4.107
cellular process	P29401	Transketolase OS=Homo sapiens OX=9606 GN=TKT PE=1 SV=3	TKT	0.4974	0.0314139	Down	31	17	61	17	67.8	1.155	1.067	0.919	1.672	2.538
cellular process	P23396	40S ribosomal protein S3 OS=Homo sapiens OX=9606 GN=RPS3 PE=1 SV=2	RPS3	2.0602	0.0109038	Up	36	10	23	10	26.7	1.198	1.376	1.635	0.727	0.635
cellular process	Q16186	Proteasomal ubiquitin receptor ADRM1 OS=Homo sapiens OX=9606 GN=ADRM1 PE=1 SV=2	ADRM1	20	0.001	Up	2	1	1	1	42.1	0.582	1.108	1.287
cellular process	P29972	Aquaporin-1 OS=Homo sapiens OX=9606 GN=AQP1 PE=1 SV=3	AQP1	0.4843	0.0228456	Down	6	1	5	1	28.5	1.328	1.429		2.55	3.143
cellular process	Q15645	Pachytene checkpoint protein 2 homolog OS=Homo sapiens OX=9606 GN=TRIP13 PE=1 SV=2	TRIP13	0.2613	0.044604	Down	2	1	1	1	48.5	0.369	0.982	0.945	2.516	3.341
cellular process	P23284	Peptidyl-prolyl cis-trans isomerase B OS=Homo sapiens OX=9606 GN=PPIB PE=1 SV=2	PPIB	3.7826	0.0475439	Up	38	8	25	8	23.7	1.175	1.11	2.657	0.357	0.514
cellular process	P30405	Peptidyl-prolyl cis-trans isomerase F, mitochondrial OS=Homo sapiens OX=9606 GN=PPIF PE=1 SV=1	PPIF	20	0.001	Up	4	1	2	1	22	1.181	0.928	1.623
cellular process	P48643	T-complex protein 1 subunit epsilon OS=Homo sapiens OX=9606 GN=CCT5 PE=1 SV=1	CCT5	4.7082	0.0493511	Up	28	16	51	16	59.6	0.663	1.655	1.877	0.222	0.372
cellular process	P30876	DNA-directed RNA polymerase II subunit RPB2 OS=Homo sapiens OX=9606 GN=POLR2B PE=1 SV=1	POLR2B	0.2662	0.0215721	Down	1	2	8	2	133.8	1.632	0.918	0.738	4.468	3.766
cellular process	P31944	Caspase-14 OS=Homo sapiens OX=9606 GN=CASP14 PE=1 SV=2	CASP14	0.1907	0.0279969	Down	19	5	9	5	27.7	1.224	0.801	0.868	2.823	7.291
cellular process	P23141	Liver carboxylesterase 1 OS=Homo sapiens OX=9606 GN=CES1 PE=1 SV=2	CES1	0.251	0.000975031	Down	8	6	15	6	62.5	1.235	0.956	1.143	4.181	4.675
cellular process	P33908	Mannosyl-oligosaccharide 1,2-alpha-mannosidase IA OS=Homo sapiens OX=9606 GN=MAN1A1 PE=1 SV=3	MAN1A1	0.2649	0.0247226	Down	1	1	4	1	72.9	0.686	1.3	1.282	3.195	5.03
cellular process	P56385	ATP synthase subunit e, mitochondrial OS=Homo sapiens OX=9606 GN=ATP5ME PE=1 SV=2	ATP5ME	20	0.001	Up	14	1	1	1	7.9	1.12	1.636	0.997
cellular process	P60866	40S ribosomal protein S20 OS=Homo sapiens OX=9606 GN=RPS20 PE=1 SV=1	RPS20	2.9298	0.0152239	Up	10	1	4	1	13.4	1.612	1.103	1.249	0.355	0.547
cellular process	P0DP23	Calmodulin-1 OS=Homo sapiens OX=9606 GN=CALM1 PE=1 SV=1	CALM1	0.3823	0.0175712	Down	42	9	61	7	16.8	1.041	0.837	1.454	2.897	2.913
cellular process	P61019	Ras-related protein Rab-2A OS=Homo sapiens OX=9606 GN=RAB2A PE=1 SV=1	RAB2A	2.3804	0.0268788	Up	39	7	16	2	23.5	0.7	0.787	1.016	0.275	0.426
cellular process	P31146	Coronin-1A OS=Homo sapiens OX=9606 GN=CORO1A PE=1 SV=4	CORO1A	0.3226	0.0180006	Down	33	17	67	17	51	0.938	1.507	0.797	3.445	3.255
cellular process	Q00722	1-phosphatidylinositol 4,5-bisphosphate phosphodiesterase beta-2 OS=Homo sapiens OX=9606 GN=PLCB2 PE=1 SV=2	PLCB2	20	0.001	Up	1	2	2	2	133.9	0.058	0.08	1.662
cellular process	P27816	Microtubule-associated protein 4 OS=Homo sapiens OX=9606 GN=MAP4 PE=1 SV=3	MAP4	20	0.001	Up	5	4	6	4	120.9	0.457	0.502	1.177
cellular process	Q00796	Sorbitol dehydrogenase OS=Homo sapiens OX=9606 GN=SORD PE=1 SV=4	SORD	3.2796	0.0458237	Up	10	3	12	3	38.3	0.859	1.139	2.09	0.417	0.414
cellular process	Q01105	Protein SET OS=Homo sapiens OX=9606 GN=SET PE=1 SV=3	SET	3.0752	0.0475227	Up	10	2	6	2	33.5	2.605	2.536	1.317	0.532	0.868
cellular process	P14324	Farnesyl pyrophosphate synthase OS=Homo sapiens OX=9606 GN=FDPS PE=1 SV=4	FDPS	20	0.001	Up	5	2	5	2	48.2	0.415	1.104	0.753
cellular process	P02768	Serum albumin OS=Homo sapiens OX=9606 GN=ALB PE=1 SV=2	ALB	0.2242	0.0368292	Down	83	159	2168	159	69.3	1.01	0.862	0.921	2.213	6.092
cellular process	P29622	Kallistatin OS=Homo sapiens OX=9606 GN=SERPINA4 PE=1 SV=3	SERPINA4	0.3266	0.0308754	Down	14	6	21	6	48.5	1.496	0.791	0.934	2.589	3.986
cellular process	Q02543	60S ribosomal protein L18a OS=Homo sapiens OX=9606 GN=RPL18A PE=1 SV=2	RPL18A	20	0.001	Up	15	2	3	2	20.7	0.554	0.296	1.3
cellular process	Q02818	Nucleobindin-1 OS=Homo sapiens OX=9606 GN=NUCB1 PE=1 SV=4	NUCB1	0.3108	0.0410308	Down	24	10	43	10	53.8	0.884	1.181	1.452	2.469	5.074
cellular process	P01042	Kininogen-1 OS=Homo sapiens OX=9606 GN=KNG1 PE=1 SV=2	KNG1	0.2766	0.0300732	Down	30	19	101	19	71.9	1.293	0.923	1.026	2.474	5.34
cellular process	P06276	Cholinesterase OS=Homo sapiens OX=9606 GN=BCHE PE=1 SV=1	BCHE	0.0785	0.0406232	Down	3	2	3	2	68.4		0.565	0.23	3.588	6.534
cellular process	P10768	S-formylglutathione hydrolase OS=Homo sapiens OX=9606 GN=ESD PE=1 SV=2	ESD	0.0353	0.00213161	Down	19	4	8	4	31.4	0.189	0.217	0.093	4.932	4.487
cellular process	Q0VD83	Apolipoprotein B receptor OS=Homo sapiens OX=9606 GN=APOBR PE=1 SV=3	APOBR	0.2761	0.0249013	Down	7	6	10	6	115.6	0.989	1.372	0.626	3.039	4.174
cellular process	P35240	Merlin OS=Homo sapiens OX=9606 GN=NF2 PE=1 SV=1	NF2	20	0.001	Up	4	2	2	2	69.6	0.843	0.479	0.273
cellular process	Q92835	Phosphatidylinositol 3,4,5-trisphosphate 5-phosphatase 1 OS=Homo sapiens OX=9606 GN=INPP5D PE=1 SV=2	INPP5D	0.1897	0.0286678	Down	7	8	12	8	133.2	0.305	0.573	0.885	2.389	3.806
cellular process	Q13085	Acetyl-CoA carboxylase 1 OS=Homo sapiens OX=9606 GN=ACACA PE=1 SV=2	ACACA	3.4677	0.00361413	Up	0	1	1	1	265.4	0.771	0.949	1.068	0.298	0.238
cellular process	Q8TDQ1	CMRF35-like molecule 1 OS=Homo sapiens OX=9606 GN=CD300LF PE=1 SV=3	CD300LF	3.0442	0.0284005	Up	11	3	3	3	32.3	0.509	0.459	0.306	0.176	0.103
cellular process	P10646	Tissue factor pathway inhibitor OS=Homo sapiens OX=9606 GN=TFPI PE=1 SV=1	TFPI	0.3231	0.0278787	Down	3	2	7	2	35	0.911	1.408	1.108	4.557	2.513
cellular process	P35542	Serum amyloid A-4 protein OS=Homo sapiens OX=9606 GN=SAA4 PE=1 SV=2	SAA4	0.31	0.0261073	Down	52	6	242	6	14.7	1.669	1.253	0.784	3.565	4.405
cellular process	Q13093	Platelet-activating factor acetylhydrolase OS=Homo sapiens OX=9606 GN=PLA2G7 PE=1 SV=1	PLA2G7	0.3285	0.015702	Down	10	5	31	5	50	1.104	1.243	0.925	2.495	4.146
cellular process	Q13610	Periodic tryptophan protein 1 homolog OS=Homo sapiens OX=9606 GN=PWP1 PE=1 SV=1	PWP1	20	0.001	Up	3	1	2	1	55.8	1.853	1.567	0.667
cellular process	Q86VP6	Cullin-associated NEDD8-dissociated protein 1 OS=Homo sapiens OX=9606 GN=CAND1 PE=1 SV=2	CAND1	0.3891	0.047542	Down	10	13	30	13	136.3	1.468	0.846	1.117	2.166	3.713
cellular process	Q00688	Peptidyl-prolyl cis-trans isomerase FKBP3 OS=Homo sapiens OX=9606 GN=FKBP3 PE=1 SV=1	FKBP3	0.138	0.0310361	Down	8	2	3	2	25.2		0.484	0.524	2.441	4.863
cellular process	Q13620	Cullin-4B OS=Homo sapiens OX=9606 GN=CUL4B PE=1 SV=4	CUL4B	20	0.001	Up	1	1	3	1	103.9	0.758	0.758	0.916
cellular process	P15311	Ezrin OS=Homo sapiens OX=9606 GN=EZR PE=1 SV=4	EZR	0.4072	0.0362982	Down	32	22	105	13	69.4	1.073	1.481	0.806	2.335	3.166
cellular process	P84098	60S ribosomal protein L19 OS=Homo sapiens OX=9606 GN=RPL19 PE=1 SV=1	RPL19	3.9624	0.0279715	Up	5	1	3	1	23.5	1.23	1.075	2.432	0.413	0.384
cellular process	P18621	60S ribosomal protein L17 OS=Homo sapiens OX=9606 GN=RPL17 PE=1 SV=3	RPL17	6.4851	0.0305982	Up	35	5	15	5	21.4	1.475	2.491	0.927	0.352	0.151
cellular process	P61247	40S ribosomal protein S3a OS=Homo sapiens OX=9606 GN=RPS3A PE=1 SV=2	RPS3A	0.5878	0.0368734	Down	21	5	19	5	29.9	1.211	1.514	1.717	2.282	2.756
cellular process	P10915	Hyaluronan and proteoglycan link protein 1 OS=Homo sapiens OX=9606 GN=HAPLN1 PE=2 SV=2	HAPLN1	0.247	0.0107261	Down	4	2	3	2	40.1	1.012	0.798	1.451	5.035	3.768
cellular process	P18031	Tyrosine-protein phosphatase non-receptor type 1 OS=Homo sapiens OX=9606 GN=PTPN1 PE=1 SV=1	PTPN1	0.3592	0.0339816	Down	5	2	6	2	49.9	1.533	1.455	0.846	2.917	4.199
cellular process	P02765	Alpha-2-HS-glycoprotein OS=Homo sapiens OX=9606 GN=AHSG PE=1 SV=2	AHSG	0.3814	0.02935	Down	35	14	128	14	39.3	1.081	0.848	1.57	2.656	3.46
cellular process	P61353	60S ribosomal protein L27 OS=Homo sapiens OX=9606 GN=RPL27 PE=1 SV=2	RPL27	6.3836	0.0103183	Up	22	3	9	3	15.8	1.808	1.402	0.917	0.161	0.27
cellular process	P62244	40S ribosomal protein S15a OS=Homo sapiens OX=9606 GN=RPS15A PE=1 SV=2	RPS15A	20	0.001	Up	15	2	9	2	14.8	0.492	0.754	1.108
cellular process	P17174	Aspartate aminotransferase, cytoplasmic OS=Homo sapiens OX=9606 GN=GOT1 PE=1 SV=3	GOT1	0.2391	0.0230679	Down	10	5	10	5	46.2	0.926	1.4	0.627	3.247	4.988
cellular process	P62258	14-3-3 protein epsilon OS=Homo sapiens OX=9606 GN=YWHAE PE=1 SV=1	YWHAE	0.3474	0.042349	Down	73	17	125	14	29.2	0.636	1.483	0.823	3.046	2.6
cellular process	P02753	Retinol-binding protein 4 OS=Homo sapiens OX=9606 GN=RBP4 PE=1 SV=3	RBP4	0.1808	0.0192519	Down	15	3	14	3	23	0.563	0.719	1.146	3.017	5.936
cellular process	P12109	Collagen alpha-1(VI) chain OS=Homo sapiens OX=9606 GN=COL6A1 PE=1 SV=3	COL6A1	0.2149	0.000935281	Down	11	10	34	10	108.5	0.94	1.053	0.904	3.897	5.091
cellular process	P62277	40S ribosomal protein S13 OS=Homo sapiens OX=9606 GN=RPS13 PE=1 SV=2	RPS13	4.9188	0.00130396	Up	15	2	7	2	17.2	1.739	2.185	1.676	0.338	0.421
cellular process	P16112	Aggrecan core protein OS=Homo sapiens OX=9606 GN=ACAN PE=1 SV=3	ACAN	0.2078	0.030314	Down	3	7	20	7	261.2	1.636	0.599	0.757	5.824	3.775
cellular process	P62314	Small nuclear ribonucleoprotein Sm D1 OS=Homo sapiens OX=9606 GN=SNRPD1 PE=1 SV=1	SNRPD1	3.074	0.00548704	Up	9	1	4	1	13.3	1.897	1.526	1.331	0.461	0.57
cellular process	P00492	Hypoxanthine-guanine phosphoribosyltransferase OS=Homo sapiens OX=9606 GN=HPRT1 PE=1 SV=2	HPRT1	2.5115	0.0146216	Up	33	6	11	6	24.6	0.703	0.84	1.015	0.393	0.286
cellular process	P12111	Collagen alpha-3(VI) chain OS=Homo sapiens OX=9606 GN=COL6A3 PE=1 SV=5	COL6A3	0.4177	0.0015557	Down	15	49	206	49	343.5	1.403	1.357	1.224	2.934	3.425
cellular process	P62857	40S ribosomal protein S28 OS=Homo sapiens OX=9606 GN=RPS28 PE=1 SV=1	RPS28	3.9133	0.0347239	Up	17	1	4	1	7.8	2.384	2.594	1.432	0.338	0.754
cellular process	P12829	Myosin light chain 4 OS=Homo sapiens OX=9606 GN=MYL4 PE=1 SV=3	MYL4	2.9804	0.0146324	Up	22	4	13	4	21.6	1.686	1.548	2.001	0.737	0.434
cellular process	O14791	Apolipoprotein L1 OS=Homo sapiens OX=9606 GN=APOL1 PE=1 SV=5	APOL1	0.5022	0.0479568	Down	25	12	95	12	43.9	1.564	1.407	0.957	2.263	2.951
cellular process	P62906	60S ribosomal protein L10a OS=Homo sapiens OX=9606 GN=RPL10A PE=1 SV=2	RPL10A	9.5081	0.0412845	Up	19	3	6	3	24.8	2.077	1.571	0.759	0.051	0.258
cellular process	P15531	Nucleoside diphosphate kinase A OS=Homo sapiens OX=9606 GN=NME1 PE=1 SV=1	NME1	5.0999	0.00759609	Up	41	8	31	2	17.1	0.771	1.386	1.316	0.21	0.244
cellular process	P78356	Phosphatidylinositol 5-phosphate 4-kinase type-2 beta OS=Homo sapiens OX=9606 GN=PIP4K2B PE=1 SV=1	PIP4K2B	20	0.001	Up	6	2	4	1	47.3	1.356	1.027	1.091
cellular process	P17661	Desmin OS=Homo sapiens OX=9606 GN=DES PE=1 SV=3	DES	0.05	0.001	Down	12	6	15	2	53.5				3.125	1.865
cellular process	P62888	60S ribosomal protein L30 OS=Homo sapiens OX=9606 GN=RPL30 PE=1 SV=2	RPL30	0.4327	0.0259468	Down	7	1	1	1	12.8	1.573	0.97	1.266	2.546	3.323
cellular process	Q06210	Glutamine--fructose-6-phosphate aminotransferase [isomerizing] 1 OS=Homo sapiens OX=9606 GN=GFPT1 PE=1 SV=3	GFPT1	7.424	0.0018997	Up	1	1	3	1	78.8	1.245	1.381	1.305	0.132	0.221
cellular process	P25311	Zinc-alpha-2-glycoprotein OS=Homo sapiens OX=9606 GN=AZGP1 PE=1 SV=2	AZGP1	0.3095	0.0242274	Down	29	12	76	12	34.2	1.176	0.877	1.191	2.427	4.561
cellular process	O95445	Apolipoprotein M OS=Homo sapiens OX=9606 GN=APOM PE=1 SV=2	APOM	0.2642	0.00471527	Down	32	8	65	8	21.2	1.308	1.093	0.847	3.724	4.473
cellular process	Q96RF0	Sorting nexin-18 OS=Homo sapiens OX=9606 GN=SNX18 PE=1 SV=2	SNX18	15.5079	0.0350425	Up	6	3	8	3	68.9	0.294	1.079	1.558	0.041	0.085
cellular process	Q9Y639	Neuroplastin OS=Homo sapiens OX=9606 GN=NPTN PE=1 SV=2	NPTN	0.32	0.0187254	Down	17	6	17	6	44.4	0.709	1.31	1.089	2.863	3.612
cellular process	O00571	ATP-dependent RNA helicase DDX3X OS=Homo sapiens OX=9606 GN=DDX3X PE=1 SV=3	DDX3X	20	0.001	Up	4	3	3	3	73.2	1.051	1.596	0.395
cellular process	P14625	Endoplasmin OS=Homo sapiens OX=9606 GN=HSP90B1 PE=1 SV=1	HSP90B1	2.4682	0.00295497	Up	22	15	36	14	92.4	1.488	1.564	1.787	0.717	0.59
cellular process	P01031	Complement C5 OS=Homo sapiens OX=9606 GN=C5 PE=1 SV=4	C5	0.3083	0.0245272	Down	21	29	120	29	188.2	1.079	1.181	1.083	2.391	4.839
cellular process	O60506	Heterogeneous nuclear ribonucleoprotein Q OS=Homo sapiens OX=9606 GN=SYNCRIP PE=1 SV=2	SYNCRIP	3.438	0.012375	Up	5	3	9	2	69.6	1.471	2.271	1.415	0.575	0.425
cellular process	Q8WVJ2	NudC domain-containing protein 2 OS=Homo sapiens OX=9606 GN=NUDCD2 PE=1 SV=1	NUDCD2	20	0.001	Up	13	2	2	2	17.7	0.398	0.499	1.272
cellular process	O15020	Spectrin beta chain, non-erythrocytic 2 OS=Homo sapiens OX=9606 GN=SPTBN2 PE=1 SV=3	SPTBN2	1.9554	0.0495236	Up	1	3	18	3	271.2	2.732	1.604	2.193	1.169	1.057
cellular process	P04049	RAF proto-oncogene serine/threonine-protein kinase OS=Homo sapiens OX=9606 GN=RAF1 PE=1 SV=1	RAF1	2.9607	0.0146376	Up	2	1	1	1	73		0.887	0.694	0.254	0.28
cellular process	P35443	Thrombospondin-4 OS=Homo sapiens OX=9606 GN=THBS4 PE=1 SV=2	THBS4	0.4305	0.0162059	Down	12	10	58	8	105.8	1.376	1.347	1.364	2.469	3.86
cellular process	Q9HC35	Echinoderm microtubule-associated protein-like 4 OS=Homo sapiens OX=9606 GN=EML4 PE=1 SV=3	EML4	20	0.001	Up	2	2	2	2	108.8	0.044	0.064	0.353
cellular process	O14818	Proteasome subunit alpha type-7 OS=Homo sapiens OX=9606 GN=PSMA7 PE=1 SV=1	PSMA7	2.1161	0.0270406	Up	22	5	18	5	27.9	1.392	0.913	1.25	0.621	0.499
cellular process	O14617	AP-3 complex subunit delta-1 OS=Homo sapiens OX=9606 GN=AP3D1 PE=1 SV=1	AP3D1	20	0.001	Up	1	1	3	1	130.1	0.816	1.116	0.927
cellular process	Q9NZM1	Myoferlin OS=Homo sapiens OX=9606 GN=MYOF PE=1 SV=1	MYOF	7.0081	0.00322665	Up	2	3	5	3	234.6	2.452	2.769		0.338	0.407
cellular process	O14920	Inhibitor of nuclear factor kappa-B kinase subunit beta OS=Homo sapiens OX=9606 GN=IKBKB PE=1 SV=1	IKBKB	20	0.001	Up	2	2	2	2	86.5	2.184	0.817	0.878
cellular process	O60610	Protein diaphanous homolog 1 OS=Homo sapiens OX=9606 GN=DIAPH1 PE=1 SV=2	DIAPH1	0.3577	0.0392107	Down	9	11	17	11	141.3	0.843	1.819	0.975	3.624	3.154
cellular process	P07339	Cathepsin D OS=Homo sapiens OX=9606 GN=CTSD PE=1 SV=1	CTSD	0.1998	0.0243845	Down	8	4	15	4	44.5	1.32	1.047	0.507	5.659	3.932
cellular process	P19652	Alpha-1-acid glycoprotein 2 OS=Homo sapiens OX=9606 GN=ORM2 PE=1 SV=2	ORM2	0.4809	0.0196968	Down	8	2	69	1	23.6	1.066	1.276	1.191	1.989	2.909
cellular process	O75822	Eukaryotic translation initiation factor 3 subunit J OS=Homo sapiens OX=9606 GN=EIF3J PE=1 SV=2	EIF3J	20	0.001	Up	7	2	4	2	29	0.903	2.294	1.32
cellular process	P02787	Serotransferrin OS=Homo sapiens OX=9606 GN=TF PE=1 SV=3	TF	0.2516	0.026382	Down	66	70	553	70	77	0.853	0.685	1.269	2.57	4.868
cellular process	Q96SJ8	Tetraspanin-18 OS=Homo sapiens OX=9606 GN=TSPAN18 PE=2 SV=1	TSPAN18	0.3945	0.0134947	Down	3	1	2	1	27.7		0.79	0.98	2.196	2.291
cellular process	Q96KP1	Exocyst complex component 2 OS=Homo sapiens OX=9606 GN=EXOC2 PE=1 SV=1	EXOC2	0.1234	0.0277721	Down	5	6	13	6	104	0.862	1.065	0.268	5.345	6.51
cellular process	Q9H254	Spectrin beta chain, non-erythrocytic 4 OS=Homo sapiens OX=9606 GN=SPTBN4 PE=1 SV=2	SPTBN4	0.2958	0.00448506	Down	1	2	17	2	288.8	1.268	1.218	0.882	3.509	4.081
cellular process	P13798	Acylamino-acid-releasing enzyme OS=Homo sapiens OX=9606 GN=APEH PE=1 SV=4	APEH	13.0809	0.0170809	Up	6	5	18	5	81.2	2.769	1.174	0.825	0.157	0.086
cellular process	P60983	Glia maturation factor beta OS=Homo sapiens OX=9606 GN=GMFB PE=1 SV=2	GMFB	20	0.001	Up	13	2	7	1	16.7	2.148	0.175	1.348
cellular process	O94885	SAM and SH3 domain-containing protein 1 OS=Homo sapiens OX=9606 GN=SASH1 PE=1 SV=3	SASH1	20	0.001	Up	1	1	2	1	136.6	2.857	0.601	0.506
cellular process	Q9Y5S1	Transient receptor potential cation channel subfamily V member 2 OS=Homo sapiens OX=9606 GN=TRPV2 PE=1 SV=1	TRPV2	3.7096	0.0271586	Up	4	3	4	3	85.9	1.016	0.535	0.697	0.26	0.144
cellular process	Q9BRK5	45 kDa calcium-binding protein OS=Homo sapiens OX=9606 GN=SDF4 PE=1 SV=1	SDF4	0.05	0.001	Down	5	2	3	2	41.8				0.184	6.246
cellular process	P10301	Ras-related protein R-Ras OS=Homo sapiens OX=9606 GN=RRAS PE=1 SV=1	RRAS	0.2432	0.0281307	Down	19	5	10	4	23.5	0.527	1.362	1.089	4.315	3.85
cellular process	Q8IYI6	Exocyst complex component 8 OS=Homo sapiens OX=9606 GN=EXOC8 PE=1 SV=2	EXOC8	20	0.001	Up	3	3	4	3	81.7	1.302	0.538	0.243
cellular process	O00592	Podocalyxin OS=Homo sapiens OX=9606 GN=PODXL PE=1 SV=2	PODXL	0.4493	0.0225835	Down	6	3	18	3	58.6	1.111	1.141	1.515	2.309	3.281
cellular process	O43175	D-3-phosphoglycerate dehydrogenase OS=Homo sapiens OX=9606 GN=PHGDH PE=1 SV=4	PHGDH	7.3816	0.00959274	Up	7	3	9	3	56.6	2.719	1.944	1.15	0.281	0.244
cellular process	P07108	Acyl-CoA-binding protein OS=Homo sapiens OX=9606 GN=DBI PE=1 SV=2	DBI	3.4374	0.00268726	Up	48	5	25	5	10	0.937	0.89	1.179	0.32	0.263
cellular process	P06727	Apolipoprotein A-IV OS=Homo sapiens OX=9606 GN=APOA4 PE=1 SV=3	APOA4	0.3825	0.0291057	Down	60	31	308	31	45.4	1.355	1.565	1.152	2.589	4.508
cellular process	O00743	Serine/threonine-protein phosphatase 6 catalytic subunit OS=Homo sapiens OX=9606 GN=PPP6C PE=1 SV=1	PPP6C	20	0.001	Up	9	3	3	3	35.1	0.036	1.002	2.127
cellular process	P20963	T-cell surface glycoprotein CD3 zeta chain OS=Homo sapiens OX=9606 GN=CD247 PE=1 SV=2	CD247	0.3277	0.00304948	Down	50	6	15	6	18.7	0.582	0.796	0.687	2.24	1.961
cellular process	O75844	CAAX prenyl protease 1 homolog OS=Homo sapiens OX=9606 GN=ZMPSTE24 PE=1 SV=2	ZMPSTE24	2.5948	0.0297249	Up	8	2	2	2	54.8	2.036	2.389	1.355	0.645	0.84
cellular process	P02750	Leucine-rich alpha-2-glycoprotein OS=Homo sapiens OX=9606 GN=LRG1 PE=1 SV=2	LRG1	0.4548	0.0291376	Down	10	4	14	4	38.2	1.023	1.501	0.905	2.316	2.71
cellular process	P14317	Hematopoietic lineage cell-specific protein OS=Homo sapiens OX=9606 GN=HCLS1 PE=1 SV=3	HCLS1	0.5439	0.0437219	Down	20	8	20	8	54	0.69	0.702	1.066	1.58	1.433
cellular process	O60331	Phosphatidylinositol 4-phosphate 5-kinase type-1 gamma OS=Homo sapiens OX=9606 GN=PIP5K1C PE=1 SV=2	PIP5K1C	20	0.001	Up	5	4	6	2	73.2	0.308	1.09	0.614
cellular process	O76003	Glutaredoxin-3 OS=Homo sapiens OX=9606 GN=GLRX3 PE=1 SV=2	GLRX3	23.358	0.0147499	Up	11	3	8	3	37.4	0.393	0.666	1.779	0.047	0.034
cellular process	Q9Y3E7	Charged multivesicular body protein 3 OS=Homo sapiens OX=9606 GN=CHMP3 PE=1 SV=3	CHMP3	4.7099	0.00383321	Up	8	2	5	2	25.1		1.311	1.27	0.248	0.3
cellular process	P08123	Collagen alpha-2(I) chain OS=Homo sapiens OX=9606 GN=COL1A2 PE=1 SV=7	COL1A2	0.367	0.0269295	Down	8	10	42	10	129.2	0.847	1.187	1.647	3.074	3.612
cellular process	P01111	GTPase NRas OS=Homo sapiens OX=9606 GN=NRAS PE=1 SV=1	NRAS	4.0287	0.0206932	Up	30	7	29	3	21.2	0.6	0.552	1.096	0.215	0.157
cellular process	O60234	Glia maturation factor gamma OS=Homo sapiens OX=9606 GN=GMFG PE=1 SV=1	GMFG	0.5145	0.00186475	Down	28	5	18	4	16.8	1.323	1.144	1.291	2.349	2.52
cellular process	Q00535	Cyclin-dependent-like kinase 5 OS=Homo sapiens OX=9606 GN=CDK5 PE=1 SV=3	CDK5	0.4391	0.0190639	Down	4	1	1	1	33.3	0.778	1.222	0.88	2.034	2.339
cellular process	O00232	26S proteasome non-ATPase regulatory subunit 12 OS=Homo sapiens OX=9606 GN=PSMD12 PE=1 SV=3	PSMD12	0.2737	0.0117624	Down	4	2	3	2	52.9	1.435	0.764	1.141	4.275	3.861
chemoattractant activity	P35542	Serum amyloid A-4 protein OS=Homo sapiens OX=9606 GN=SAA4 PE=1 SV=2	SAA4	0.31	0.0261073	Down	52	6	242	6	14.7	1.669	1.253	0.784	3.565	4.405
detoxification	P27169	Serum paraoxonase/arylesterase 1 OS=Homo sapiens OX=9606 GN=PON1 PE=1 SV=3	PON1	0.3566	0.000407511	Down	30	11	118	11	39.7	1.295	1.25	1.117	3.484	3.362
detoxification	P06727	Apolipoprotein A-IV OS=Homo sapiens OX=9606 GN=APOA4 PE=1 SV=3	APOA4	0.3825	0.0291057	Down	60	31	308	31	45.4	1.355	1.565	1.152	2.589	4.508
detoxification	P02649	Apolipoprotein E OS=Homo sapiens OX=9606 GN=APOE PE=1 SV=1	APOE	0.2006	0.0123165	Down	73	45	1364	45	36.1	1.253	1.065	0.592	4.33	5.341
detoxification	P02768	Serum albumin OS=Homo sapiens OX=9606 GN=ALB PE=1 SV=2	ALB	0.2242	0.0368292	Down	83	159	2168	159	69.3	1.01	0.862	0.921	2.213	6.092
detoxification	O95445	Apolipoprotein M OS=Homo sapiens OX=9606 GN=APOM PE=1 SV=2	APOM	0.2642	0.00471527	Down	32	8	65	8	21.2	1.308	1.093	0.847	3.724	4.473
developmental process	P84098	60S ribosomal protein L19 OS=Homo sapiens OX=9606 GN=RPL19 PE=1 SV=1	RPL19	3.9624	0.0279715	Up	5	1	3	1	23.5	1.23	1.075	2.432	0.413	0.384
developmental process	P17174	Aspartate aminotransferase, cytoplasmic OS=Homo sapiens OX=9606 GN=GOT1 PE=1 SV=3	GOT1	0.2391	0.0230679	Down	10	5	10	5	46.2	0.926	1.4	0.627	3.247	4.988
developmental process	Q9UJ68	Mitochondrial peptide methionine sulfoxide reductase OS=Homo sapiens OX=9606 GN=MSRA PE=1 SV=1	MSRA	0.2541	0.0375964	Down	34	7	13	7	26.1	0.923	0.734	1.018	2.025	4.994
developmental process	P62258	14-3-3 protein epsilon OS=Homo sapiens OX=9606 GN=YWHAE PE=1 SV=1	YWHAE	0.3474	0.042349	Down	73	17	125	14	29.2	0.636	1.483	0.823	3.046	2.6
developmental process	P49189	4-trimethylaminobutyraldehyde dehydrogenase OS=Homo sapiens OX=9606 GN=ALDH9A1 PE=1 SV=3	ALDH9A1	20	0.001	Up	6	3	10	2	53.8	0.703	0.719	0.677
developmental process	P13612	Integrin alpha-4 OS=Homo sapiens OX=9606 GN=ITGA4 PE=1 SV=3	ITGA4	1.5651	0.0464	Up	16	14	43	14	114.8	1.663	1.311	1.172	0.888	0.878
developmental process	P98082	Disabled homolog 2 OS=Homo sapiens OX=9606 GN=DAB2 PE=1 SV=3	DAB2	3.6334	0.00259042	Up	3	2	4	2	82.4	1.309	1.582	1.867	0.416	0.457
developmental process	P62888	60S ribosomal protein L30 OS=Homo sapiens OX=9606 GN=RPL30 PE=1 SV=2	RPL30	0.4327	0.0259468	Down	7	1	1	1	12.8	1.573	0.97	1.266	2.546	3.323
developmental process	Q9H254	Spectrin beta chain, non-erythrocytic 4 OS=Homo sapiens OX=9606 GN=SPTBN4 PE=1 SV=2	SPTBN4	0.2958	0.00448506	Down	1	2	17	2	288.8	1.268	1.218	0.882	3.509	4.081
developmental process	P04070	Vitamin K-dependent protein C OS=Homo sapiens OX=9606 GN=PROC PE=1 SV=1	PROC	0.3806	0.0210484	Down	3	1	5	1	52	1.036	1.374	1.12	2.352	3.831
developmental process	P19652	Alpha-1-acid glycoprotein 2 OS=Homo sapiens OX=9606 GN=ORM2 PE=1 SV=2	ORM2	0.4809	0.0196968	Down	8	2	69	1	23.6	1.066	1.276	1.191	1.989	2.909
developmental process	Q99685	Monoglyceride lipase OS=Homo sapiens OX=9606 GN=MGLL PE=1 SV=2	MGLL	20	0.001	Up	7	2	6	2	33.2	1.171	1.05	1.079
developmental process	O15031	Plexin-B2 OS=Homo sapiens OX=9606 GN=PLXNB2 PE=1 SV=3	PLXNB2	2.3566	0.023285	Up	10	17	33	17	205	1.598	1.772	1.091	0.594	0.668
developmental process	P10915	Hyaluronan and proteoglycan link protein 1 OS=Homo sapiens OX=9606 GN=HAPLN1 PE=2 SV=2	HAPLN1	0.247	0.0107261	Down	4	2	3	2	40.1	1.012	0.798	1.451	5.035	3.768
developmental process	P02765	Alpha-2-HS-glycoprotein OS=Homo sapiens OX=9606 GN=AHSG PE=1 SV=2	AHSG	0.3814	0.02935	Down	35	14	128	14	39.3	1.081	0.848	1.57	2.656	3.46
developmental process	P15311	Ezrin OS=Homo sapiens OX=9606 GN=EZR PE=1 SV=4	EZR	0.4072	0.0362982	Down	32	22	105	13	69.4	1.073	1.481	0.806	2.335	3.166
developmental process	Q9BRK5	45 kDa calcium-binding protein OS=Homo sapiens OX=9606 GN=SDF4 PE=1 SV=1	SDF4	0.05	0.001	Down	5	2	3	2	41.8				0.184	6.246
developmental process	P40306	Proteasome subunit beta type-10 OS=Homo sapiens OX=9606 GN=PSMB10 PE=1 SV=1	PSMB10	4.8043	0.0438949	Up	4	1	4	1	28.9	1.764	0.781	1.296	0.392	0.141
developmental process	O60610	Protein diaphanous homolog 1 OS=Homo sapiens OX=9606 GN=DIAPH1 PE=1 SV=2	DIAPH1	0.3577	0.0392107	Down	9	11	17	11	141.3	0.843	1.819	0.975	3.624	3.154
developmental process	P21796	Voltage-dependent anion-selective channel protein 1 OS=Homo sapiens OX=9606 GN=VDAC1 PE=1 SV=2	VDAC1	4.787	0.0442309	Up	7	1	4	1	30.8	2.286	3.487	1.35	0.3	0.692
developmental process	P29466	Caspase-1 OS=Homo sapiens OX=9606 GN=CASP1 PE=1 SV=1	CASP1	20	0.001	Up	2	1	1	1	45.1	0.57	1.237	0.601
developmental process	P32004	Neural cell adhesion molecule L1 OS=Homo sapiens OX=9606 GN=L1CAM PE=1 SV=2	L1CAM	6.3366	0.0295878	Up	1	1	2	1	139.9	2.442	2.754		0.28	0.54
developmental process	P14317	Hematopoietic lineage cell-specific protein OS=Homo sapiens OX=9606 GN=HCLS1 PE=1 SV=3	HCLS1	0.5439	0.0437219	Down	20	8	20	8	54	0.69	0.702	1.066	1.58	1.433
developmental process	P16112	Aggrecan core protein OS=Homo sapiens OX=9606 GN=ACAN PE=1 SV=3	ACAN	0.2078	0.030314	Down	3	7	20	7	261.2	1.636	0.599	0.757	5.824	3.775
developmental process	Q00535	Cyclin-dependent-like kinase 5 OS=Homo sapiens OX=9606 GN=CDK5 PE=1 SV=3	CDK5	0.4391	0.0190639	Down	4	1	1	1	33.3	0.778	1.222	0.88	2.034	2.339
developmental process	P55160	Nck-associated protein 1-like OS=Homo sapiens OX=9606 GN=NCKAP1L PE=1 SV=3	NCKAP1L	0.4656	0.0267382	Down	15	18	54	18	128.1	0.846	0.82	0.68	2.036	1.323
developmental process	P12111	Collagen alpha-3(VI) chain OS=Homo sapiens OX=9606 GN=COL6A3 PE=1 SV=5	COL6A3	0.4177	0.0015557	Down	15	49	206	49	343.5	1.403	1.357	1.224	2.934	3.425
developmental process	P04114	Apolipoprotein B-100 OS=Homo sapiens OX=9606 GN=APOB PE=1 SV=2	APOB	0.3906	0.00373673	Down	58	297	6765	297	515.3	1.354	1.249	1.062	2.846	3.409
developmental process	O60331	Phosphatidylinositol 4-phosphate 5-kinase type-1 gamma OS=Homo sapiens OX=9606 GN=PIP5K1C PE=1 SV=2	PIP5K1C	20	0.001	Up	5	4	6	2	73.2	0.308	1.09	0.614
developmental process	P55209	Nucleosome assembly protein 1-like 1 OS=Homo sapiens OX=9606 GN=NAP1L1 PE=1 SV=1	NAP1L1	6.4682	0.020513	Up	14	4	18	4	45.3	0.986	1.047	1.78	0.109	0.284
developmental process	Q15599	Na(+)/H(+) exchange regulatory cofactor NHE-RF2 OS=Homo sapiens OX=9606 GN=SLC9A3R2 PE=1 SV=2	SLC9A3R2	0.3864	0.0387845	Down	22	6	21	6	37.4	0.715	1.468	0.859	2.452	2.796
developmental process	Q92673	Sortilin-related receptor OS=Homo sapiens OX=9606 GN=SORL1 PE=1 SV=2	SORL1	0.2462	0.0466689	Down	2	3	5	3	248.3	0.509	0.928	1.636	3.398	4.922
developmental process	P03952	Plasma kallikrein OS=Homo sapiens OX=9606 GN=KLKB1 PE=1 SV=1	KLKB1	0.5005	0.0496922	Down	14	10	37	8	71.3	1.871	1.52	1.111	2.587	3.41
developmental process	P00492	Hypoxanthine-guanine phosphoribosyltransferase OS=Homo sapiens OX=9606 GN=HPRT1 PE=1 SV=2	HPRT1	2.5115	0.0146216	Up	33	6	11	6	24.6	0.703	0.84	1.015	0.393	0.286
developmental process	Q8WVJ2	NudC domain-containing protein 2 OS=Homo sapiens OX=9606 GN=NUDCD2 PE=1 SV=1	NUDCD2	20	0.001	Up	13	2	2	2	17.7	0.398	0.499	1.272
developmental process	O75882	Attractin OS=Homo sapiens OX=9606 GN=ATRN PE=1 SV=2	ATRN	0.6629	0.0353204	Down	2	3	13	3	158.4	1.438	1.339	1.46	1.834	2.427
developmental process	P08069	Insulin-like growth factor 1 receptor OS=Homo sapiens OX=9606 GN=IGF1R PE=1 SV=1	IGF1R	20	0.001	Up	2	2	2	2	154.7	0.346	0.446	0.7
developmental process	P02753	Retinol-binding protein 4 OS=Homo sapiens OX=9606 GN=RBP4 PE=1 SV=3	RBP4	0.1808	0.0192519	Down	15	3	14	3	23	0.563	0.719	1.146	3.017	5.936
developmental process	O14791	Apolipoprotein L1 OS=Homo sapiens OX=9606 GN=APOL1 PE=1 SV=5	APOL1	0.5022	0.0479568	Down	25	12	95	12	43.9	1.564	1.407	0.957	2.263	2.951
developmental process	P02774	Vitamin D-binding protein OS=Homo sapiens OX=9606 GN=GC PE=1 SV=2	GC	0.2815	0.0297858	Down	34	15	88	15	52.9	0.821	0.999	1.096	2.184	4.723
developmental process	O14617	AP-3 complex subunit delta-1 OS=Homo sapiens OX=9606 GN=AP3D1 PE=1 SV=1	AP3D1	20	0.001	Up	1	1	3	1	130.1	0.816	1.116	0.927
developmental process	O15020	Spectrin beta chain, non-erythrocytic 2 OS=Homo sapiens OX=9606 GN=SPTBN2 PE=1 SV=3	SPTBN2	1.9554	0.0495236	Up	1	3	18	3	271.2	2.732	1.604	2.193	1.169	1.057
developmental process	P63000	Ras-related C3 botulinum toxin substrate 1 OS=Homo sapiens OX=9606 GN=RAC1 PE=1 SV=1	RAC1	1.7947	0.0171881	Up	44	9	60	2	21.4	1.242	0.959	0.981	0.636	0.546
developmental process	P04049	RAF proto-oncogene serine/threonine-protein kinase OS=Homo sapiens OX=9606 GN=RAF1 PE=1 SV=1	RAF1	2.9607	0.0146376	Up	2	1	1	1	73		0.887	0.694	0.254	0.28
developmental process	P15531	Nucleoside diphosphate kinase A OS=Homo sapiens OX=9606 GN=NME1 PE=1 SV=1	NME1	5.0999	0.00759609	Up	41	8	31	2	17.1	0.771	1.386	1.316	0.21	0.244
developmental process	P17661	Desmin OS=Homo sapiens OX=9606 GN=DES PE=1 SV=3	DES	0.05	0.001	Down	12	6	15	2	53.5				3.125	1.865
developmental process	P12109	Collagen alpha-1(VI) chain OS=Homo sapiens OX=9606 GN=COL6A1 PE=1 SV=3	COL6A1	0.2149	0.000935281	Down	11	10	34	10	108.5	0.94	1.053	0.904	3.897	5.091
developmental process	P07108	Acyl-CoA-binding protein OS=Homo sapiens OX=9606 GN=DBI PE=1 SV=2	DBI	3.4374	0.00268726	Up	48	5	25	5	10	0.937	0.89	1.179	0.32	0.263
developmental process	P48426	Phosphatidylinositol 5-phosphate 4-kinase type-2 alpha OS=Homo sapiens OX=9606 GN=PIP4K2A PE=1 SV=2	PIP4K2A	9.5639	0.00307501	Up	22	8	10	7	46.2	0.7	1.024	0.557	0.068	0.091
developmental process	P29972	Aquaporin-1 OS=Homo sapiens OX=9606 GN=AQP1 PE=1 SV=3	AQP1	0.4843	0.0228456	Down	6	1	5	1	28.5	1.328	1.429		2.55	3.143
developmental process	Q92835	Phosphatidylinositol 3,4,5-trisphosphate 5-phosphatase 1 OS=Homo sapiens OX=9606 GN=INPP5D PE=1 SV=2	INPP5D	0.1897	0.0286678	Down	7	8	12	8	133.2	0.305	0.573	0.885	2.389	3.806
developmental process	Q8TDQ1	CMRF35-like molecule 1 OS=Homo sapiens OX=9606 GN=CD300LF PE=1 SV=3	CD300LF	3.0442	0.0284005	Up	11	3	3	3	32.3	0.509	0.459	0.306	0.176	0.103
developmental process	P23284	Peptidyl-prolyl cis-trans isomerase B OS=Homo sapiens OX=9606 GN=PPIB PE=1 SV=2	PPIB	3.7826	0.0475439	Up	38	8	25	8	23.7	1.175	1.11	2.657	0.357	0.514
developmental process	P01031	Complement C5 OS=Homo sapiens OX=9606 GN=C5 PE=1 SV=4	C5	0.3083	0.0245272	Down	21	29	120	29	188.2	1.079	1.181	1.083	2.391	4.839
developmental process	P11168	Solute carrier family 2, facilitated glucose transporter member 2 OS=Homo sapiens OX=9606 GN=SLC2A2 PE=1 SV=1	SLC2A2	0.2893	0.0374922	Down	2	1	3	1	57.5	0.991	1.488		3.671	4.898
developmental process	P26373	60S ribosomal protein L13 OS=Homo sapiens OX=9606 GN=RPL13 PE=1 SV=4	RPL13	20	0.001	Up	9	2	4	2	24.2	1.375	0.914	0.799
developmental process	Q04206	Transcription factor p65 OS=Homo sapiens OX=9606 GN=RELA PE=1 SV=2	RELA	20	0.001	Up	5	2	2	2	60.2	0.074	0.058	0.066
developmental process	O14920	Inhibitor of nuclear factor kappa-B kinase subunit beta OS=Homo sapiens OX=9606 GN=IKBKB PE=1 SV=1	IKBKB	20	0.001	Up	2	2	2	2	86.5	2.184	0.817	0.878
developmental process	P06276	Cholinesterase OS=Homo sapiens OX=9606 GN=BCHE PE=1 SV=1	BCHE	0.0785	0.0406232	Down	3	2	3	2	68.4		0.565	0.23	3.588	6.534
developmental process	P27816	Microtubule-associated protein 4 OS=Homo sapiens OX=9606 GN=MAP4 PE=1 SV=3	MAP4	20	0.001	Up	5	4	6	4	120.9	0.457	0.502	1.177
developmental process	Q9Y639	Neuroplastin OS=Homo sapiens OX=9606 GN=NPTN PE=1 SV=2	NPTN	0.32	0.0187254	Down	17	6	17	6	44.4	0.709	1.31	1.089	2.863	3.612
developmental process	P35443	Thrombospondin-4 OS=Homo sapiens OX=9606 GN=THBS4 PE=1 SV=2	THBS4	0.4305	0.0162059	Down	12	10	58	8	105.8	1.376	1.347	1.364	2.469	3.86
developmental process	P35240	Merlin OS=Homo sapiens OX=9606 GN=NF2 PE=1 SV=1	NF2	20	0.001	Up	4	2	2	2	69.6	0.843	0.479	0.273
developmental process	Q16186	Proteasomal ubiquitin receptor ADRM1 OS=Homo sapiens OX=9606 GN=ADRM1 PE=1 SV=2	ADRM1	20	0.001	Up	2	1	1	1	42.1	0.582	1.108	1.287
developmental process	O43175	D-3-phosphoglycerate dehydrogenase OS=Homo sapiens OX=9606 GN=PHGDH PE=1 SV=4	PHGDH	7.3816	0.00959274	Up	7	3	9	3	56.6	2.719	1.944	1.15	0.281	0.244
developmental process	Q6KB66	Keratin, type II cytoskeletal 80 OS=Homo sapiens OX=9606 GN=KRT80 PE=1 SV=2	KRT80	0.2742	0.0215644	Down	19	11	24	8	50.5	1.013	0.754	1.376	2.876	4.765
developmental process	Q08495	Dematin OS=Homo sapiens OX=9606 GN=DMTN PE=1 SV=3	DMTN	0.3197	0.0146017	Down	14	5	6	5	45.5	1.486	1.041	1.107	2.941	4.637
developmental process	P08123	Collagen alpha-2(I) chain OS=Homo sapiens OX=9606 GN=COL1A2 PE=1 SV=7	COL1A2	0.367	0.0269295	Down	8	10	42	10	129.2	0.847	1.187	1.647	3.074	3.612
developmental process	P27361	Mitogen-activated protein kinase 3 OS=Homo sapiens OX=9606 GN=MAPK3 PE=1 SV=4	MAPK3	0.6144	0.00928025	Down	4	2	6	1	43.1	0.821	0.834	0.98	1.499	1.36
developmental process	P68032	Actin, alpha cardiac muscle 1 OS=Homo sapiens OX=9606 GN=ACTC1 PE=1 SV=1	ACTC1	4.7103	0.0321726	Up	43	29	207	5	42	0.733	1.002	1.183	0.105	0.308
developmental process	Q99623	Prohibitin-2 OS=Homo sapiens OX=9606 GN=PHB2 PE=1 SV=2	PHB2	20	0.001	Up	6	1	2	1	33.3	0.878	2.056	0.735
developmental process	Q15582	Transforming growth factor-beta-induced protein ig-h3 OS=Homo sapiens OX=9606 GN=TGFBI PE=1 SV=1	TGFBI	0.5089	0.0149533	Down	8	5	29	5	74.6	1.538	1.527	1.186	3.068	2.501
developmental process	Q93008	Probable ubiquitin carboxyl-terminal hydrolase FAF-X OS=Homo sapiens OX=9606 GN=USP9X PE=1 SV=3	USP9X	20	0.001	Up	2	4	4	4	292.1	0.222	0.19	0.41
developmental process	O96019	Actin-like protein 6A OS=Homo sapiens OX=9606 GN=ACTL6A PE=1 SV=1	ACTL6A	20	0.001	Up	4	1	3	1	47.4	1.824	1.46	0.688
developmental process	P02649	Apolipoprotein E OS=Homo sapiens OX=9606 GN=APOE PE=1 SV=1	APOE	0.2006	0.0123165	Down	73	45	1364	45	36.1	1.253	1.065	0.592	4.33	5.341
developmental process	P26038	Moesin OS=Homo sapiens OX=9606 GN=MSN PE=1 SV=3	MSN	0.449	0.0466975	Down	45	32	180	20	67.8	0.814	0.808	0.727	2.258	1.23
developmental process	Q6ZNJ1	Neurobeachin-like protein 2 OS=Homo sapiens OX=9606 GN=NBEAL2 PE=1 SV=2	NBEAL2	0.4941	0.00496613	Down	3	7	13	7	302.3	1.265	1.402	1.089	2.563	2.505
developmental process	Q03113	Guanine nucleotide-binding protein subunit alpha-12 OS=Homo sapiens OX=9606 GN=GNA12 PE=1 SV=4	GNA12	12.4292	0.0369856	Up	13	6	15	3	44.3		0.772	1.95	0.123	0.096
developmental process	Q15828	Cystatin-M OS=Homo sapiens OX=9606 GN=CST6 PE=1 SV=1	CST6	0.2217	0.00412749	Down	28	3	3	3	16.5	1.205	0.855	0.728	4.222	4.161
developmental process	O00592	Podocalyxin OS=Homo sapiens OX=9606 GN=PODXL PE=1 SV=2	PODXL	0.4493	0.0225835	Down	6	3	18	3	58.6	1.111	1.141	1.515	2.309	3.281
developmental process	Q9Y5S1	Transient receptor potential cation channel subfamily V member 2 OS=Homo sapiens OX=9606 GN=TRPV2 PE=1 SV=1	TRPV2	3.7096	0.0271586	Up	4	3	4	3	85.9	1.016	0.535	0.697	0.26	0.144
developmental process	Q53EL6	Programmed cell death protein 4 OS=Homo sapiens OX=9606 GN=PDCD4 PE=1 SV=2	PDCD4	6.1629	0.0324405	Up	10	3	5	3	51.7	0.758	1.808	1.141	0.107	0.294
developmental process	Q86VP6	Cullin-associated NEDD8-dissociated protein 1 OS=Homo sapiens OX=9606 GN=CAND1 PE=1 SV=2	CAND1	0.3891	0.047542	Down	10	13	30	13	136.3	1.468	0.846	1.117	2.166	3.713
developmental process	Q01469	Fatty acid-binding protein 5 OS=Homo sapiens OX=9606 GN=FABP5 PE=1 SV=3	FABP5	0.3649	0.042217	Down	69	10	55	10	15.2	0.827	1.449	0.718	2.265	3.205
developmental process	P60983	Glia maturation factor beta OS=Homo sapiens OX=9606 GN=GMFB PE=1 SV=2	GMFB	20	0.001	Up	13	2	7	1	16.7	2.148	0.175	1.348
developmental process	Q15645	Pachytene checkpoint protein 2 homolog OS=Homo sapiens OX=9606 GN=TRIP13 PE=1 SV=2	TRIP13	0.2613	0.044604	Down	2	1	1	1	48.5	0.369	0.982	0.945	2.516	3.341
developmental process	P02652	Apolipoprotein A-II OS=Homo sapiens OX=9606 GN=APOA2 PE=1 SV=1	APOA2	0.2944	0.00648812	Down	47	12	166	12	11.2	1.197	1.395	0.89	4.275	3.609
developmental process	P23141	Liver carboxylesterase 1 OS=Homo sapiens OX=9606 GN=CES1 PE=1 SV=2	CES1	0.251	0.000975031	Down	8	6	15	6	62.5	1.235	0.956	1.143	4.181	4.675
developmental process	P28065	Proteasome subunit beta type-9 OS=Homo sapiens OX=9606 GN=PSMB9 PE=1 SV=2	PSMB9	1.7449	0.0263491	Up	9	2	10	2	23.3	1.442	1.204	1.047	0.647	0.764
developmental process	P40763	Signal transducer and activator of transcription 3 OS=Homo sapiens OX=9606 GN=STAT3 PE=1 SV=2	STAT3	20	0.001	Up	5	3	4	3	88	0.078	0.643	0.769
developmental process	Q9Y6I3	Epsin-1 OS=Homo sapiens OX=9606 GN=EPN1 PE=1 SV=2	EPN1	0.1957	0.0266201	Down	1	1	3	1	60.3	0.416	1.034	1.158	4.115	4.769
developmental process	P27824	Calnexin OS=Homo sapiens OX=9606 GN=CANX PE=1 SV=2	CANX	2.7133	0.00361015	Up	11	7	13	7	67.5	1.956	2.293	1.864	0.84	0.662
developmental process	P05090	Apolipoprotein D OS=Homo sapiens OX=9606 GN=APOD PE=1 SV=1	APOD	0.4058	0.03883	Down	31	12	192	12	21.3	1.903	1.205	0.945	3.153	3.506
developmental process	P31944	Caspase-14 OS=Homo sapiens OX=9606 GN=CASP14 PE=1 SV=2	CASP14	0.1907	0.0279969	Down	19	5	9	5	27.7	1.224	0.801	0.868	2.823	7.291
developmental process	P10301	Ras-related protein R-Ras OS=Homo sapiens OX=9606 GN=RRAS PE=1 SV=1	RRAS	0.2432	0.0281307	Down	19	5	10	4	23.5	0.527	1.362	1.089	4.315	3.85
developmental process	P06727	Apolipoprotein A-IV OS=Homo sapiens OX=9606 GN=APOA4 PE=1 SV=3	APOA4	0.3825	0.0291057	Down	60	31	308	31	45.4	1.355	1.565	1.152	2.589	4.508
developmental process	Q6Q788	Apolipoprotein A-V OS=Homo sapiens OX=9606 GN=APOA5 PE=1 SV=1	APOA5	0.1334	0.0289973	Down	23	7	20	7	41.2	0.45	1.177	0.445	3.153	7.198
developmental process	P02787	Serotransferrin OS=Homo sapiens OX=9606 GN=TF PE=1 SV=3	TF	0.2516	0.026382	Down	66	70	553	70	77	0.853	0.685	1.269	2.57	4.868
developmental process	P31146	Coronin-1A OS=Homo sapiens OX=9606 GN=CORO1A PE=1 SV=4	CORO1A	0.3226	0.0180006	Down	33	17	67	17	51	0.938	1.507	0.797	3.445	3.255
developmental process	Q9UM47	Neurogenic locus notch homolog protein 3 OS=Homo sapiens OX=9606 GN=NOTCH3 PE=1 SV=2	NOTCH3	0.4849	0.0421948	Down	2	4	9	3	243.5	0.852	1.481	1.289	2.333	2.647
electron carrier activity	P07919	Cytochrome b-c1 complex subunit 6, mitochondrial OS=Homo sapiens OX=9606 GN=UQCRH PE=1 SV=2	UQCRH	7.0072	0.0282477	Up	20	1	3	1	10.7	2.487	2.907	0.944	0.265	0.338
electron carrier activity	O43175	D-3-phosphoglycerate dehydrogenase OS=Homo sapiens OX=9606 GN=PHGDH PE=1 SV=4	PHGDH	7.3816	0.00959274	Up	7	3	9	3	56.6	2.719	1.944	1.15	0.281	0.244
electron carrier activity	P38117	Electron transfer flavoprotein subunit beta OS=Homo sapiens OX=9606 GN=ETFB PE=1 SV=3	ETFB	2.8175	0.0287719	Up	13	3	7	3	27.8	3.097	1.788	1.691	0.817	0.739
extracellular region	Q13093	Platelet-activating factor acetylhydrolase OS=Homo sapiens OX=9606 GN=PLA2G7 PE=1 SV=1	PLA2G7	0.3285	0.015702	Down	10	5	31	5	50	1.104	1.243	0.925	2.495	4.146
extracellular region	O00592	Podocalyxin OS=Homo sapiens OX=9606 GN=PODXL PE=1 SV=2	PODXL	0.4493	0.0225835	Down	6	3	18	3	58.6	1.111	1.141	1.515	2.309	3.281
extracellular region	Q96RF0	Sorting nexin-18 OS=Homo sapiens OX=9606 GN=SNX18 PE=1 SV=2	SNX18	15.5079	0.0350425	Up	6	3	8	3	68.9	0.294	1.079	1.558	0.041	0.085
extracellular region	P02765	Alpha-2-HS-glycoprotein OS=Homo sapiens OX=9606 GN=AHSG PE=1 SV=2	AHSG	0.3814	0.02935	Down	35	14	128	14	39.3	1.081	0.848	1.57	2.656	3.46
extracellular region	P10646	Tissue factor pathway inhibitor OS=Homo sapiens OX=9606 GN=TFPI PE=1 SV=1	TFPI	0.3231	0.0278787	Down	3	2	7	2	35	0.911	1.408	1.108	4.557	2.513
extracellular region	P12109	Collagen alpha-1(VI) chain OS=Homo sapiens OX=9606 GN=COL6A1 PE=1 SV=3	COL6A1	0.2149	0.000935281	Down	11	10	34	10	108.5	0.94	1.053	0.904	3.897	5.091
extracellular region	P03951	Coagulation factor XI OS=Homo sapiens OX=9606 GN=F11 PE=1 SV=1	F11	0.3041	0.0347124	Down	20	13	50	10	70.1	1.994	1.048	0.83	4.532	3.956
extracellular region	P08519	Apolipoprotein(a) OS=Homo sapiens OX=9606 GN=LPA PE=1 SV=1	LPA	0.4071	0.0299891	Down	41	30	327	29	501	1.438	1.386	0.975	2.441	3.78
extracellular region	O00232	26S proteasome non-ATPase regulatory subunit 12 OS=Homo sapiens OX=9606 GN=PSMD12 PE=1 SV=3	PSMD12	0.2737	0.0117624	Down	4	2	3	2	52.9	1.435	0.764	1.141	4.275	3.861
extracellular region	Q92673	Sortilin-related receptor OS=Homo sapiens OX=9606 GN=SORL1 PE=1 SV=2	SORL1	0.2462	0.0466689	Down	2	3	5	3	248.3	0.509	0.928	1.636	3.398	4.922
extracellular region	O60234	Glia maturation factor gamma OS=Homo sapiens OX=9606 GN=GMFG PE=1 SV=1	GMFG	0.5145	0.00186475	Down	28	5	18	4	16.8	1.323	1.144	1.291	2.349	2.52
extracellular region	P05090	Apolipoprotein D OS=Homo sapiens OX=9606 GN=APOD PE=1 SV=1	APOD	0.4058	0.03883	Down	31	12	192	12	21.3	1.903	1.205	0.945	3.153	3.506
extracellular region	Q01469	Fatty acid-binding protein 5 OS=Homo sapiens OX=9606 GN=FABP5 PE=1 SV=3	FABP5	0.3649	0.042217	Down	69	10	55	10	15.2	0.827	1.449	0.718	2.265	3.205
extracellular region	P29622	Kallistatin OS=Homo sapiens OX=9606 GN=SERPINA4 PE=1 SV=3	SERPINA4	0.3266	0.0308754	Down	14	6	21	6	48.5	1.496	0.791	0.934	2.589	3.986
extracellular region	P81605	Dermcidin OS=Homo sapiens OX=9606 GN=DCD PE=1 SV=2	DCD	0.34	0.0215819	Down	48	7	30	7	11.3	1.451	1.211	1.228	2.706	4.922
extracellular region	P08123	Collagen alpha-2(I) chain OS=Homo sapiens OX=9606 GN=COL1A2 PE=1 SV=7	COL1A2	0.367	0.0269295	Down	8	10	42	10	129.2	0.847	1.187	1.647	3.074	3.612
extracellular region	P13798	Acylamino-acid-releasing enzyme OS=Homo sapiens OX=9606 GN=APEH PE=1 SV=4	APEH	13.0809	0.0170809	Up	6	5	18	5	81.2	2.769	1.174	0.825	0.157	0.086
extracellular region	P04070	Vitamin K-dependent protein C OS=Homo sapiens OX=9606 GN=PROC PE=1 SV=1	PROC	0.3806	0.0210484	Down	3	1	5	1	52	1.036	1.374	1.12	2.352	3.831
extracellular region	Q93088	Betaine--homocysteine S-methyltransferase 1 OS=Homo sapiens OX=9606 GN=BHMT PE=1 SV=2	BHMT	0.3256	0.0366416	Down	6	2	7	2	45	1.381	0.892		3.3	3.682
extracellular region	Q13201	Multimerin-1 OS=Homo sapiens OX=9606 GN=MMRN1 PE=1 SV=3	MMRN1	0.2602	0.0159816	Down	21	21	74	21	138	0.443	0.628	0.911	2.266	2.812
extracellular region	P02768	Serum albumin OS=Homo sapiens OX=9606 GN=ALB PE=1 SV=2	ALB	0.2242	0.0368292	Down	83	159	2168	159	69.3	1.01	0.862	0.921	2.213	6.092
extracellular region	Q6Q788	Apolipoprotein A-V OS=Homo sapiens OX=9606 GN=APOA5 PE=1 SV=1	APOA5	0.1334	0.0289973	Down	23	7	20	7	41.2	0.45	1.177	0.445	3.153	7.198
extracellular region	O14791	Apolipoprotein L1 OS=Homo sapiens OX=9606 GN=APOL1 PE=1 SV=5	APOL1	0.5022	0.0479568	Down	25	12	95	12	43.9	1.564	1.407	0.957	2.263	2.951
extracellular region	Q02818	Nucleobindin-1 OS=Homo sapiens OX=9606 GN=NUCB1 PE=1 SV=4	NUCB1	0.3108	0.0410308	Down	24	10	43	10	53.8	0.884	1.181	1.452	2.469	5.074
extracellular region	Q04756	Hepatocyte growth factor activator OS=Homo sapiens OX=9606 GN=HGFAC PE=1 SV=1	HGFAC	0.3906	0.0476657	Down	10	6	16	6	70.6	1.156	1.221	1.215	2.004	4.126
extracellular region	P16112	Aggrecan core protein OS=Homo sapiens OX=9606 GN=ACAN PE=1 SV=3	ACAN	0.2078	0.030314	Down	3	7	20	7	261.2	1.636	0.599	0.757	5.824	3.775
extracellular region	P01042	Kininogen-1 OS=Homo sapiens OX=9606 GN=KNG1 PE=1 SV=2	KNG1	0.2766	0.0300732	Down	30	19	101	19	71.9	1.293	0.923	1.026	2.474	5.34
extracellular region	P07339	Cathepsin D OS=Homo sapiens OX=9606 GN=CTSD PE=1 SV=1	CTSD	0.1998	0.0243845	Down	8	4	15	4	44.5	1.32	1.047	0.507	5.659	3.932
extracellular region	P35542	Serum amyloid A-4 protein OS=Homo sapiens OX=9606 GN=SAA4 PE=1 SV=2	SAA4	0.31	0.0261073	Down	52	6	242	6	14.7	1.669	1.253	0.784	3.565	4.405
extracellular region	P12111	Collagen alpha-3(VI) chain OS=Homo sapiens OX=9606 GN=COL6A3 PE=1 SV=5	COL6A3	0.4177	0.0015557	Down	15	49	206	49	343.5	1.403	1.357	1.224	2.934	3.425
extracellular region	P03952	Plasma kallikrein OS=Homo sapiens OX=9606 GN=KLKB1 PE=1 SV=1	KLKB1	0.5005	0.0496922	Down	14	10	37	8	71.3	1.871	1.52	1.111	2.587	3.41
extracellular region	Q15582	Transforming growth factor-beta-induced protein ig-h3 OS=Homo sapiens OX=9606 GN=TGFBI PE=1 SV=1	TGFBI	0.5089	0.0149533	Down	8	5	29	5	74.6	1.538	1.527	1.186	3.068	2.501
extracellular region	P02753	Retinol-binding protein 4 OS=Homo sapiens OX=9606 GN=RBP4 PE=1 SV=3	RBP4	0.1808	0.0192519	Down	15	3	14	3	23	0.563	0.719	1.146	3.017	5.936
extracellular region	Q00796	Sorbitol dehydrogenase OS=Homo sapiens OX=9606 GN=SORD PE=1 SV=4	SORD	3.2796	0.0458237	Up	10	3	12	3	38.3	0.859	1.139	2.09	0.417	0.414
extracellular region	P02774	Vitamin D-binding protein OS=Homo sapiens OX=9606 GN=GC PE=1 SV=2	GC	0.2815	0.0297858	Down	34	15	88	15	52.9	0.821	0.999	1.096	2.184	4.723
extracellular region	Q13790	Apolipoprotein F OS=Homo sapiens OX=9606 GN=APOF PE=1 SV=2	APOF	0.4235	0.0021179	Down	15	4	20	4	35.4	1.352	1.397	1.157	3.247	2.902
extracellular region	P22891	Vitamin K-dependent protein Z OS=Homo sapiens OX=9606 GN=PROZ PE=1 SV=2	PROZ	0.3716	0.000651151	Down	2	1	3	1	44.7	1.125	1.298	1.245	3.126	3.455
extracellular region	P01031	Complement C5 OS=Homo sapiens OX=9606 GN=C5 PE=1 SV=4	C5	0.3083	0.0245272	Down	21	29	120	29	188.2	1.079	1.181	1.083	2.391	4.839
extracellular region	P30046	D-dopachrome decarboxylase OS=Homo sapiens OX=9606 GN=DDT PE=1 SV=3	DDT	20	0.001	Up	32	4	7	4	12.7	4.534	0.216	0.304
extracellular region	P02655	Apolipoprotein C-II OS=Homo sapiens OX=9606 GN=APOC2 PE=1 SV=1	APOC2	0.2358	0.00385757	Down	49	8	638	8	11.3	1.305	0.909	0.859	4.003	4.685
extracellular region	P04114	Apolipoprotein B-100 OS=Homo sapiens OX=9606 GN=APOB PE=1 SV=2	APOB	0.3906	0.00373673	Down	58	297	6765	297	515.3	1.354	1.249	1.062	2.846	3.409
extracellular region	P06727	Apolipoprotein A-IV OS=Homo sapiens OX=9606 GN=APOA4 PE=1 SV=3	APOA4	0.3825	0.0291057	Down	60	31	308	31	45.4	1.355	1.565	1.152	2.589	4.508
extracellular region	P00751	Complement factor B OS=Homo sapiens OX=9606 GN=CFB PE=1 SV=2	CFB	0.3972	0.0452928	Down	26	22	92	22	85.5	1.591	1.023	0.973	2.261	3.759
extracellular region	P19823	Inter-alpha-trypsin inhibitor heavy chain H2 OS=Homo sapiens OX=9606 GN=ITIH2 PE=1 SV=2	ITIH2	0.2373	0.0117172	Down	28	23	143	23	106.4	1.25	1.177	0.664	3.998	4.687
extracellular region	P27169	Serum paraoxonase/arylesterase 1 OS=Homo sapiens OX=9606 GN=PON1 PE=1 SV=3	PON1	0.3566	0.000407511	Down	30	11	118	11	39.7	1.295	1.25	1.117	3.484	3.362
extracellular region	P02656	Apolipoprotein C-III OS=Homo sapiens OX=9606 GN=APOC3 PE=1 SV=1	APOC3	0.2151	0.0085893	Down	55	10	403	10	10.8	1.187	0.651	1.029	3.872	5.013
extracellular region	Q9UI42	Carboxypeptidase A4 OS=Homo sapiens OX=9606 GN=CPA4 PE=1 SV=2	CPA4	0.1091	0.0375213	Down	9	4	12	4	47.3	1.125	0.201	0.5	4.078	7.081
extracellular region	P02787	Serotransferrin OS=Homo sapiens OX=9606 GN=TF PE=1 SV=3	TF	0.2516	0.026382	Down	66	70	553	70	77	0.853	0.685	1.269	2.57	4.868
extracellular region	P02654	Apolipoprotein C-I OS=Homo sapiens OX=9606 GN=APOC1 PE=1 SV=1	APOC1	0.2248	0.00872484	Down	53	10	274	10	9.3	1.035	0.719	1.266	3.757	5.198
extracellular region	Q9UHG3	Prenylcysteine oxidase 1 OS=Homo sapiens OX=9606 GN=PCYOX1 PE=1 SV=3	PCYOX1	0.3249	0.0184803	Down	23	12	130	12	56.6	1.593	0.825	1.133	3.468	3.818
extracellular region	P02649	Apolipoprotein E OS=Homo sapiens OX=9606 GN=APOE PE=1 SV=1	APOE	0.2006	0.0123165	Down	73	45	1364	45	36.1	1.253	1.065	0.592	4.33	5.341
extracellular region	Q9UM47	Neurogenic locus notch homolog protein 3 OS=Homo sapiens OX=9606 GN=NOTCH3 PE=1 SV=2	NOTCH3	0.4849	0.0421948	Down	2	4	9	3	243.5	0.852	1.481	1.289	2.333	2.647
extracellular region	P06276	Cholinesterase OS=Homo sapiens OX=9606 GN=BCHE PE=1 SV=1	BCHE	0.0785	0.0406232	Down	3	2	3	2	68.4		0.565	0.23	3.588	6.534
extracellular region	P19652	Alpha-1-acid glycoprotein 2 OS=Homo sapiens OX=9606 GN=ORM2 PE=1 SV=2	ORM2	0.4809	0.0196968	Down	8	2	69	1	23.6	1.066	1.276	1.191	1.989	2.909
extracellular region	P10915	Hyaluronan and proteoglycan link protein 1 OS=Homo sapiens OX=9606 GN=HAPLN1 PE=2 SV=2	HAPLN1	0.247	0.0107261	Down	4	2	3	2	40.1	1.012	0.798	1.451	5.035	3.768
extracellular region	O75882	Attractin OS=Homo sapiens OX=9606 GN=ATRN PE=1 SV=2	ATRN	0.6629	0.0353204	Down	2	3	13	3	158.4	1.438	1.339	1.46	1.834	2.427
extracellular region	P02652	Apolipoprotein A-II OS=Homo sapiens OX=9606 GN=APOA2 PE=1 SV=1	APOA2	0.2944	0.00648812	Down	47	12	166	12	11.2	1.197	1.395	0.89	4.275	3.609
extracellular region	P29972	Aquaporin-1 OS=Homo sapiens OX=9606 GN=AQP1 PE=1 SV=3	AQP1	0.4843	0.0228456	Down	6	1	5	1	28.5	1.328	1.429		2.55	3.143
extracellular region	P35443	Thrombospondin-4 OS=Homo sapiens OX=9606 GN=THBS4 PE=1 SV=2	THBS4	0.4305	0.0162059	Down	12	10	58	8	105.8	1.376	1.347	1.364	2.469	3.86
extracellular region	P47929	Galectin-7 OS=Homo sapiens OX=9606 GN=LGALS7 PE=1 SV=2	LGALS7	0.2575	0.0363257	Down	14	2	8	2	15.1	1.07	0.667	1.681	5.449	3.4
extracellular region	P14625	Endoplasmin OS=Homo sapiens OX=9606 GN=HSP90B1 PE=1 SV=1	HSP90B1	2.4682	0.00295497	Up	22	15	36	14	92.4	1.488	1.564	1.787	0.717	0.59
extracellular region	O95445	Apolipoprotein M OS=Homo sapiens OX=9606 GN=APOM PE=1 SV=2	APOM	0.2642	0.00471527	Down	32	8	65	8	21.2	1.308	1.093	0.847	3.724	4.473
extracellular region	Q86VP6	Cullin-associated NEDD8-dissociated protein 1 OS=Homo sapiens OX=9606 GN=CAND1 PE=1 SV=2	CAND1	0.3891	0.047542	Down	10	13	30	13	136.3	1.468	0.846	1.117	2.166	3.713
extracellular region	P13612	Integrin alpha-4 OS=Homo sapiens OX=9606 GN=ITGA4 PE=1 SV=3	ITGA4	1.5651	0.0464	Up	16	14	43	14	114.8	1.663	1.311	1.172	0.888	0.878
extracellular region	Q92496	Complement factor H-related protein 4 OS=Homo sapiens OX=9606 GN=CFHR4 PE=1 SV=3	CFHR4	0.2482	0.0220834	Down	8	4	19	1	65.3	1.671	0.867	0.71	4.246	4.477
extracellular region	P02790	Hemopexin OS=Homo sapiens OX=9606 GN=HPX PE=1 SV=2	HPX	0.2804	0.0335153	Down	47	22	156	22	51.6	1.081	0.852	1.06	2.179	4.938
extracellular region	P02750	Leucine-rich alpha-2-glycoprotein OS=Homo sapiens OX=9606 GN=LRG1 PE=1 SV=2	LRG1	0.4548	0.0291376	Down	10	4	14	4	38.2	1.023	1.501	0.905	2.316	2.71
extracellular region	O43852	Calumenin OS=Homo sapiens OX=9606 GN=CALU PE=1 SV=2	CALU	9.5169	0.0484173	Up	28	6	14	6	37.1	1.645	2.319	2.931	0.048	0.435
extracellular region	P07108	Acyl-CoA-binding protein OS=Homo sapiens OX=9606 GN=DBI PE=1 SV=2	DBI	3.4374	0.00268726	Up	48	5	25	5	10	0.937	0.89	1.179	0.32	0.263
extracellular region	P29466	Caspase-1 OS=Homo sapiens OX=9606 GN=CASP1 PE=1 SV=1	CASP1	20	0.001	Up	2	1	1	1	45.1	0.57	1.237	0.601
extracellular region	P25311	Zinc-alpha-2-glycoprotein OS=Homo sapiens OX=9606 GN=AZGP1 PE=1 SV=2	AZGP1	0.3095	0.0242274	Down	29	12	76	12	34.2	1.176	0.877	1.191	2.427	4.561
extracellular region	P27361	Mitogen-activated protein kinase 3 OS=Homo sapiens OX=9606 GN=MAPK3 PE=1 SV=4	MAPK3	0.6144	0.00928025	Down	4	2	6	1	43.1	0.821	0.834	0.98	1.499	1.36
extracellular region	Q15828	Cystatin-M OS=Homo sapiens OX=9606 GN=CST6 PE=1 SV=1	CST6	0.2217	0.00412749	Down	28	3	3	3	16.5	1.205	0.855	0.728	4.222	4.161
extracellular region	P27487	Dipeptidyl peptidase 4 OS=Homo sapiens OX=9606 GN=DPP4 PE=1 SV=2	DPP4	0.2258	0.0365631	Down	19	15	43	15	88.2	0.661	1.448	0.732	2.767	5.62
growth	Q9UM47	Neurogenic locus notch homolog protein 3 OS=Homo sapiens OX=9606 GN=NOTCH3 PE=1 SV=2	NOTCH3	0.4849	0.0421948	Down	2	4	9	3	243.5	0.852	1.481	1.289	2.333	2.647
growth	Q6Q788	Apolipoprotein A-V OS=Homo sapiens OX=9606 GN=APOA5 PE=1 SV=1	APOA5	0.1334	0.0289973	Down	23	7	20	7	41.2	0.45	1.177	0.445	3.153	7.198
growth	Q00535	Cyclin-dependent-like kinase 5 OS=Homo sapiens OX=9606 GN=CDK5 PE=1 SV=3	CDK5	0.4391	0.0190639	Down	4	1	1	1	33.3	0.778	1.222	0.88	2.034	2.339
growth	Q93008	Probable ubiquitin carboxyl-terminal hydrolase FAF-X OS=Homo sapiens OX=9606 GN=USP9X PE=1 SV=3	USP9X	20	0.001	Up	2	4	4	4	292.1	0.222	0.19	0.41
growth	P05090	Apolipoprotein D OS=Homo sapiens OX=9606 GN=APOD PE=1 SV=1	APOD	0.4058	0.03883	Down	31	12	192	12	21.3	1.903	1.205	0.945	3.153	3.506
immune system process	P98082	Disabled homolog 2 OS=Homo sapiens OX=9606 GN=DAB2 PE=1 SV=3	DAB2	3.6334	0.00259042	Up	3	2	4	2	82.4	1.309	1.582	1.867	0.416	0.457
immune system process	P13612	Integrin alpha-4 OS=Homo sapiens OX=9606 GN=ITGA4 PE=1 SV=3	ITGA4	1.5651	0.0464	Up	16	14	43	14	114.8	1.663	1.311	1.172	0.888	0.878
immune system process	P07339	Cathepsin D OS=Homo sapiens OX=9606 GN=CTSD PE=1 SV=1	CTSD	0.1998	0.0243845	Down	8	4	15	4	44.5	1.32	1.047	0.507	5.659	3.932
immune system process	Q08495	Dematin OS=Homo sapiens OX=9606 GN=DMTN PE=1 SV=3	DMTN	0.3197	0.0146017	Down	14	5	6	5	45.5	1.486	1.041	1.107	2.941	4.637
immune system process	P02787	Serotransferrin OS=Homo sapiens OX=9606 GN=TF PE=1 SV=3	TF	0.2516	0.026382	Down	66	70	553	70	77	0.853	0.685	1.269	2.57	4.868
immune system process	Q92835	Phosphatidylinositol 3,4,5-trisphosphate 5-phosphatase 1 OS=Homo sapiens OX=9606 GN=INPP5D PE=1 SV=2	INPP5D	0.1897	0.0286678	Down	7	8	12	8	133.2	0.305	0.573	0.885	2.389	3.806
immune system process	P28065	Proteasome subunit beta type-9 OS=Homo sapiens OX=9606 GN=PSMB9 PE=1 SV=2	PSMB9	1.7449	0.0263491	Up	9	2	10	2	23.3	1.442	1.204	1.047	0.647	0.764
immune system process	P01042	Kininogen-1 OS=Homo sapiens OX=9606 GN=KNG1 PE=1 SV=2	KNG1	0.2766	0.0300732	Down	30	19	101	19	71.9	1.293	0.923	1.026	2.474	5.34
immune system process	P27361	Mitogen-activated protein kinase 3 OS=Homo sapiens OX=9606 GN=MAPK3 PE=1 SV=4	MAPK3	0.6144	0.00928025	Down	4	2	6	1	43.1	0.821	0.834	0.98	1.499	1.36
immune system process	P27487	Dipeptidyl peptidase 4 OS=Homo sapiens OX=9606 GN=DPP4 PE=1 SV=2	DPP4	0.2258	0.0365631	Down	19	15	43	15	88.2	0.661	1.448	0.732	2.767	5.62
immune system process	Q01469	Fatty acid-binding protein 5 OS=Homo sapiens OX=9606 GN=FABP5 PE=1 SV=3	FABP5	0.3649	0.042217	Down	69	10	55	10	15.2	0.827	1.449	0.718	2.265	3.205
immune system process	Q04206	Transcription factor p65 OS=Homo sapiens OX=9606 GN=RELA PE=1 SV=2	RELA	20	0.001	Up	5	2	2	2	60.2	0.074	0.058	0.066
immune system process	Q06323	Proteasome activator complex subunit 1 OS=Homo sapiens OX=9606 GN=PSME1 PE=1 SV=1	PSME1	3.5975	0.00479558	Up	42	11	28	11	28.7	0.671	0.643	0.947	0.194	0.225
immune system process	P01031	Complement C5 OS=Homo sapiens OX=9606 GN=C5 PE=1 SV=4	C5	0.3083	0.0245272	Down	21	29	120	29	188.2	1.079	1.181	1.083	2.391	4.839
immune system process	P31146	Coronin-1A OS=Homo sapiens OX=9606 GN=CORO1A PE=1 SV=4	CORO1A	0.3226	0.0180006	Down	33	17	67	17	51	0.938	1.507	0.797	3.445	3.255
immune system process	P19652	Alpha-1-acid glycoprotein 2 OS=Homo sapiens OX=9606 GN=ORM2 PE=1 SV=2	ORM2	0.4809	0.0196968	Down	8	2	69	1	23.6	1.066	1.276	1.191	1.989	2.909
immune system process	P40763	Signal transducer and activator of transcription 3 OS=Homo sapiens OX=9606 GN=STAT3 PE=1 SV=2	STAT3	20	0.001	Up	5	3	4	3	88	0.078	0.643	0.769
immune system process	Q16186	Proteasomal ubiquitin receptor ADRM1 OS=Homo sapiens OX=9606 GN=ADRM1 PE=1 SV=2	ADRM1	20	0.001	Up	2	1	1	1	42.1	0.582	1.108	1.287
immune system process	Q96C90	Protein phosphatase 1 regulatory subunit 14B OS=Homo sapiens OX=9606 GN=PPP1R14B PE=1 SV=3	PPP1R14B	20	0.001	Up	30	2	4	2	15.9	0.143	0.935	0.073
immune system process	O14920	Inhibitor of nuclear factor kappa-B kinase subunit beta OS=Homo sapiens OX=9606 GN=IKBKB PE=1 SV=1	IKBKB	20	0.001	Up	2	2	2	2	86.5	2.184	0.817	0.878
immune system process	P27824	Calnexin OS=Homo sapiens OX=9606 GN=CANX PE=1 SV=2	CANX	2.7133	0.00361015	Up	11	7	13	7	67.5	1.956	2.293	1.864	0.84	0.662
immune system process	P00751	Complement factor B OS=Homo sapiens OX=9606 GN=CFB PE=1 SV=2	CFB	0.3972	0.0452928	Down	26	22	92	22	85.5	1.591	1.023	0.973	2.261	3.759
immune system process	P02765	Alpha-2-HS-glycoprotein OS=Homo sapiens OX=9606 GN=AHSG PE=1 SV=2	AHSG	0.3814	0.02935	Down	35	14	128	14	39.3	1.081	0.848	1.57	2.656	3.46
immune system process	P10301	Ras-related protein R-Ras OS=Homo sapiens OX=9606 GN=RRAS PE=1 SV=1	RRAS	0.2432	0.0281307	Down	19	5	10	4	23.5	0.527	1.362	1.089	4.315	3.85
immune system process	P62888	60S ribosomal protein L30 OS=Homo sapiens OX=9606 GN=RPL30 PE=1 SV=2	RPL30	0.4327	0.0259468	Down	7	1	1	1	12.8	1.573	0.97	1.266	2.546	3.323
immune system process	P81605	Dermcidin OS=Homo sapiens OX=9606 GN=DCD PE=1 SV=2	DCD	0.34	0.0215819	Down	48	7	30	7	11.3	1.451	1.211	1.228	2.706	4.922
immune system process	P00492	Hypoxanthine-guanine phosphoribosyltransferase OS=Homo sapiens OX=9606 GN=HPRT1 PE=1 SV=2	HPRT1	2.5115	0.0146216	Up	33	6	11	6	24.6	0.703	0.84	1.015	0.393	0.286
immune system process	P04114	Apolipoprotein B-100 OS=Homo sapiens OX=9606 GN=APOB PE=1 SV=2	APOB	0.3906	0.00373673	Down	58	297	6765	297	515.3	1.354	1.249	1.062	2.846	3.409
immune system process	P55160	Nck-associated protein 1-like OS=Homo sapiens OX=9606 GN=NCKAP1L PE=1 SV=3	NCKAP1L	0.4656	0.0267382	Down	15	18	54	18	128.1	0.846	0.82	0.68	2.036	1.323
immune system process	Q6ZNJ1	Neurobeachin-like protein 2 OS=Homo sapiens OX=9606 GN=NBEAL2 PE=1 SV=2	NBEAL2	0.4941	0.00496613	Down	3	7	13	7	302.3	1.265	1.402	1.089	2.563	2.505
immune system process	P30519	Heme oxygenase 2 OS=Homo sapiens OX=9606 GN=HMOX2 PE=1 SV=2	HMOX2	20	0.001	Up	3	1	1	1	36	1.989	1.502	0.709
immune system process	O00592	Podocalyxin OS=Homo sapiens OX=9606 GN=PODXL PE=1 SV=2	PODXL	0.4493	0.0225835	Down	6	3	18	3	58.6	1.111	1.141	1.515	2.309	3.281
immune system process	O60610	Protein diaphanous homolog 1 OS=Homo sapiens OX=9606 GN=DIAPH1 PE=1 SV=2	DIAPH1	0.3577	0.0392107	Down	9	11	17	11	141.3	0.843	1.819	0.975	3.624	3.154
immune system process	O00232	26S proteasome non-ATPase regulatory subunit 12 OS=Homo sapiens OX=9606 GN=PSMD12 PE=1 SV=3	PSMD12	0.2737	0.0117624	Down	4	2	3	2	52.9	1.435	0.764	1.141	4.275	3.861
immune system process	P14317	Hematopoietic lineage cell-specific protein OS=Homo sapiens OX=9606 GN=HCLS1 PE=1 SV=3	HCLS1	0.5439	0.0437219	Down	20	8	20	8	54	0.69	0.702	1.066	1.58	1.433
immune system process	O60331	Phosphatidylinositol 4-phosphate 5-kinase type-1 gamma OS=Homo sapiens OX=9606 GN=PIP5K1C PE=1 SV=2	PIP5K1C	20	0.001	Up	5	4	6	2	73.2	0.308	1.09	0.614
immune system process	P08123	Collagen alpha-2(I) chain OS=Homo sapiens OX=9606 GN=COL1A2 PE=1 SV=7	COL1A2	0.367	0.0269295	Down	8	10	42	10	129.2	0.847	1.187	1.647	3.074	3.612
immune system process	Q16719	Kynureninase OS=Homo sapiens OX=9606 GN=KYNU PE=1 SV=1	KYNU	4.2544	0.0420187	Up	2	1	4	1	52.3	2.128	2.527	1.382	0.246	0.7
immune system process	P01111	GTPase NRas OS=Homo sapiens OX=9606 GN=NRAS PE=1 SV=1	NRAS	4.0287	0.0206932	Up	30	7	29	3	21.2	0.6	0.552	1.096	0.215	0.157
immune system process	Q86VP6	Cullin-associated NEDD8-dissociated protein 1 OS=Homo sapiens OX=9606 GN=CAND1 PE=1 SV=2	CAND1	0.3891	0.047542	Down	10	13	30	13	136.3	1.468	0.846	1.117	2.166	3.713
immune system process	P02750	Leucine-rich alpha-2-glycoprotein OS=Homo sapiens OX=9606 GN=LRG1 PE=1 SV=2	LRG1	0.4548	0.0291376	Down	10	4	14	4	38.2	1.023	1.501	0.905	2.316	2.71
immune system process	P32004	Neural cell adhesion molecule L1 OS=Homo sapiens OX=9606 GN=L1CAM PE=1 SV=2	L1CAM	6.3366	0.0295878	Up	1	1	2	1	139.9	2.442	2.754		0.28	0.54
immune system process	P06727	Apolipoprotein A-IV OS=Homo sapiens OX=9606 GN=APOA4 PE=1 SV=3	APOA4	0.3825	0.0291057	Down	60	31	308	31	45.4	1.355	1.565	1.152	2.589	4.508
immune system process	P53618	Coatomer subunit beta OS=Homo sapiens OX=9606 GN=COPB1 PE=1 SV=3	COPB1	7.3242	0.00462395	Up	6	3	7	3	107.1	1.923	1.851	1.049	0.209	0.23
immune system process	P04049	RAF proto-oncogene serine/threonine-protein kinase OS=Homo sapiens OX=9606 GN=RAF1 PE=1 SV=1	RAF1	2.9607	0.0146376	Up	2	1	1	1	73		0.887	0.694	0.254	0.28
immune system process	P14625	Endoplasmin OS=Homo sapiens OX=9606 GN=HSP90B1 PE=1 SV=1	HSP90B1	2.4682	0.00295497	Up	22	15	36	14	92.4	1.488	1.564	1.787	0.717	0.59
immune system process	Q8TDQ1	CMRF35-like molecule 1 OS=Homo sapiens OX=9606 GN=CD300LF PE=1 SV=3	CD300LF	3.0442	0.0284005	Up	11	3	3	3	32.3	0.509	0.459	0.306	0.176	0.103
immune system process	P63000	Ras-related C3 botulinum toxin substrate 1 OS=Homo sapiens OX=9606 GN=RAC1 PE=1 SV=1	RAC1	1.7947	0.0171881	Up	44	9	60	2	21.4	1.242	0.959	0.981	0.636	0.546
immune system process	P48426	Phosphatidylinositol 5-phosphate 4-kinase type-2 alpha OS=Homo sapiens OX=9606 GN=PIP4K2A PE=1 SV=2	PIP4K2A	9.5639	0.00307501	Up	22	8	10	7	46.2	0.7	1.024	0.557	0.068	0.091
immune system process	P13798	Acylamino-acid-releasing enzyme OS=Homo sapiens OX=9606 GN=APEH PE=1 SV=4	APEH	13.0809	0.0170809	Up	6	5	18	5	81.2	2.769	1.174	0.825	0.157	0.086
immune system process	O15020	Spectrin beta chain, non-erythrocytic 2 OS=Homo sapiens OX=9606 GN=SPTBN2 PE=1 SV=3	SPTBN2	1.9554	0.0495236	Up	1	3	18	3	271.2	2.732	1.604	2.193	1.169	1.057
immune system process	P29466	Caspase-1 OS=Homo sapiens OX=9606 GN=CASP1 PE=1 SV=1	CASP1	20	0.001	Up	2	1	1	1	45.1	0.57	1.237	0.601
immune system process	Q13561	Dynactin subunit 2 OS=Homo sapiens OX=9606 GN=DCTN2 PE=1 SV=4	DCTN2	9.0129	0.0263713	Up	18	7	22	7	44.2	1.171	0.639	2.043	0.198	0.087
immune system process	P20963	T-cell surface glycoprotein CD3 zeta chain OS=Homo sapiens OX=9606 GN=CD247 PE=1 SV=2	CD247	0.3277	0.00304948	Down	50	6	15	6	18.7	0.582	0.796	0.687	2.24	1.961
immune system process	P40306	Proteasome subunit beta type-10 OS=Homo sapiens OX=9606 GN=PSMB10 PE=1 SV=1	PSMB10	4.8043	0.0438949	Up	4	1	4	1	28.9	1.764	0.781	1.296	0.392	0.141
immune system process	O60506	Heterogeneous nuclear ribonucleoprotein Q OS=Homo sapiens OX=9606 GN=SYNCRIP PE=1 SV=2	SYNCRIP	3.438	0.012375	Up	5	3	9	2	69.6	1.471	2.271	1.415	0.575	0.425
immune system process	O14791	Apolipoprotein L1 OS=Homo sapiens OX=9606 GN=APOL1 PE=1 SV=5	APOL1	0.5022	0.0479568	Down	25	12	95	12	43.9	1.564	1.407	0.957	2.263	2.951
immune system process	P26038	Moesin OS=Homo sapiens OX=9606 GN=MSN PE=1 SV=3	MSN	0.449	0.0466975	Down	45	32	180	20	67.8	0.814	0.808	0.727	2.258	1.23
immune system process	P08069	Insulin-like growth factor 1 receptor OS=Homo sapiens OX=9606 GN=IGF1R PE=1 SV=1	IGF1R	20	0.001	Up	2	2	2	2	154.7	0.346	0.446	0.7
immune system process	O60234	Glia maturation factor gamma OS=Homo sapiens OX=9606 GN=GMFG PE=1 SV=1	GMFG	0.5145	0.00186475	Down	28	5	18	4	16.8	1.323	1.144	1.291	2.349	2.52
localization	P25311	Zinc-alpha-2-glycoprotein OS=Homo sapiens OX=9606 GN=AZGP1 PE=1 SV=2	AZGP1	0.3095	0.0242274	Down	29	12	76	12	34.2	1.176	0.877	1.191	2.427	4.561
localization	Q86VP6	Cullin-associated NEDD8-dissociated protein 1 OS=Homo sapiens OX=9606 GN=CAND1 PE=1 SV=2	CAND1	0.3891	0.047542	Down	10	13	30	13	136.3	1.468	0.846	1.117	2.166	3.713
localization	P25398	40S ribosomal protein S12 OS=Homo sapiens OX=9606 GN=RPS12 PE=1 SV=3	RPS12	2.9379	0.0175202	Up	17	2	7	2	14.5	1.51	1.818	1.026	0.47	0.518
localization	O00592	Podocalyxin OS=Homo sapiens OX=9606 GN=PODXL PE=1 SV=2	PODXL	0.4493	0.0225835	Down	6	3	18	3	58.6	1.111	1.141	1.515	2.309	3.281
localization	Q0VD83	Apolipoprotein B receptor OS=Homo sapiens OX=9606 GN=APOBR PE=1 SV=3	APOBR	0.2761	0.0249013	Down	7	6	10	6	115.6	0.989	1.372	0.626	3.039	4.174
localization	Q92835	Phosphatidylinositol 3,4,5-trisphosphate 5-phosphatase 1 OS=Homo sapiens OX=9606 GN=INPP5D PE=1 SV=2	INPP5D	0.1897	0.0286678	Down	7	8	12	8	133.2	0.305	0.573	0.885	2.389	3.806
localization	Q9Y6I3	Epsin-1 OS=Homo sapiens OX=9606 GN=EPN1 PE=1 SV=2	EPN1	0.1957	0.0266201	Down	1	1	3	1	60.3	0.416	1.034	1.158	4.115	4.769
localization	P26373	60S ribosomal protein L13 OS=Homo sapiens OX=9606 GN=RPL13 PE=1 SV=4	RPL13	20	0.001	Up	9	2	4	2	24.2	1.375	0.914	0.799
localization	Q9Y3E7	Charged multivesicular body protein 3 OS=Homo sapiens OX=9606 GN=CHMP3 PE=1 SV=3	CHMP3	4.7099	0.00383321	Up	8	2	5	2	25.1		1.311	1.27	0.248	0.3
localization	P23396	40S ribosomal protein S3 OS=Homo sapiens OX=9606 GN=RPS3 PE=1 SV=2	RPS3	2.0602	0.0109038	Up	36	10	23	10	26.7	1.198	1.376	1.635	0.727	0.635
localization	Q93008	Probable ubiquitin carboxyl-terminal hydrolase FAF-X OS=Homo sapiens OX=9606 GN=USP9X PE=1 SV=3	USP9X	20	0.001	Up	2	4	4	4	292.1	0.222	0.19	0.41
localization	Q96RF0	Sorting nexin-18 OS=Homo sapiens OX=9606 GN=SNX18 PE=1 SV=2	SNX18	15.5079	0.0350425	Up	6	3	8	3	68.9	0.294	1.079	1.558	0.041	0.085
localization	Q99623	Prohibitin-2 OS=Homo sapiens OX=9606 GN=PHB2 PE=1 SV=2	PHB2	20	0.001	Up	6	1	2	1	33.3	0.878	2.056	0.735
localization	P01111	GTPase NRas OS=Homo sapiens OX=9606 GN=NRAS PE=1 SV=1	NRAS	4.0287	0.0206932	Up	30	7	29	3	21.2	0.6	0.552	1.096	0.215	0.157
localization	P29972	Aquaporin-1 OS=Homo sapiens OX=9606 GN=AQP1 PE=1 SV=3	AQP1	0.4843	0.0228456	Down	6	1	5	1	28.5	1.328	1.429		2.55	3.143
localization	P35542	Serum amyloid A-4 protein OS=Homo sapiens OX=9606 GN=SAA4 PE=1 SV=2	SAA4	0.31	0.0261073	Down	52	6	242	6	14.7	1.669	1.253	0.784	3.565	4.405
localization	Q13085	Acetyl-CoA carboxylase 1 OS=Homo sapiens OX=9606 GN=ACACA PE=1 SV=2	ACACA	3.4677	0.00361413	Up	0	1	1	1	265.4	0.771	0.949	1.068	0.298	0.238
localization	P08123	Collagen alpha-2(I) chain OS=Homo sapiens OX=9606 GN=COL1A2 PE=1 SV=7	COL1A2	0.367	0.0269295	Down	8	10	42	10	129.2	0.847	1.187	1.647	3.074	3.612
localization	P02787	Serotransferrin OS=Homo sapiens OX=9606 GN=TF PE=1 SV=3	TF	0.2516	0.026382	Down	66	70	553	70	77	0.853	0.685	1.269	2.57	4.868
localization	Q9BRK5	45 kDa calcium-binding protein OS=Homo sapiens OX=9606 GN=SDF4 PE=1 SV=1	SDF4	0.05	0.001	Down	5	2	3	2	41.8				0.184	6.246
localization	P01042	Kininogen-1 OS=Homo sapiens OX=9606 GN=KNG1 PE=1 SV=2	KNG1	0.2766	0.0300732	Down	30	19	101	19	71.9	1.293	0.923	1.026	2.474	5.34
localization	P50914	60S ribosomal protein L14 OS=Homo sapiens OX=9606 GN=RPL14 PE=1 SV=4	RPL14	20	0.001	Up	5	1	3	1	23.4	0.416	0.663	1.73
localization	P21796	Voltage-dependent anion-selective channel protein 1 OS=Homo sapiens OX=9606 GN=VDAC1 PE=1 SV=2	VDAC1	4.787	0.0442309	Up	7	1	4	1	30.8	2.286	3.487	1.35	0.3	0.692
localization	O14791	Apolipoprotein L1 OS=Homo sapiens OX=9606 GN=APOL1 PE=1 SV=5	APOL1	0.5022	0.0479568	Down	25	12	95	12	43.9	1.564	1.407	0.957	2.263	2.951
localization	O14617	AP-3 complex subunit delta-1 OS=Homo sapiens OX=9606 GN=AP3D1 PE=1 SV=1	AP3D1	20	0.001	Up	1	1	3	1	130.1	0.816	1.116	0.927
localization	P62906	60S ribosomal protein L10a OS=Homo sapiens OX=9606 GN=RPL10A PE=1 SV=2	RPL10A	9.5081	0.0412845	Up	19	3	6	3	24.8	2.077	1.571	0.759	0.051	0.258
localization	P07339	Cathepsin D OS=Homo sapiens OX=9606 GN=CTSD PE=1 SV=1	CTSD	0.1998	0.0243845	Down	8	4	15	4	44.5	1.32	1.047	0.507	5.659	3.932
localization	P62857	40S ribosomal protein S28 OS=Homo sapiens OX=9606 GN=RPS28 PE=1 SV=1	RPS28	3.9133	0.0347239	Up	17	1	4	1	7.8	2.384	2.594	1.432	0.338	0.754
localization	P09497	Clathrin light chain B OS=Homo sapiens OX=9606 GN=CLTB PE=1 SV=1	CLTB	0.2194	0.0274937	Down	18	5	13	5	25.2	1.095	0.93	0.745	2.476	5.94
localization	P04114	Apolipoprotein B-100 OS=Homo sapiens OX=9606 GN=APOB PE=1 SV=2	APOB	0.3906	0.00373673	Down	58	297	6765	297	515.3	1.354	1.249	1.062	2.846	3.409
localization	P62314	Small nuclear ribonucleoprotein Sm D1 OS=Homo sapiens OX=9606 GN=SNRPD1 PE=1 SV=1	SNRPD1	3.074	0.00548704	Up	9	1	4	1	13.3	1.897	1.526	1.331	0.461	0.57
localization	P56385	ATP synthase subunit e, mitochondrial OS=Homo sapiens OX=9606 GN=ATP5ME PE=1 SV=2	ATP5ME	20	0.001	Up	14	1	1	1	7.9	1.12	1.636	0.997
localization	P15531	Nucleoside diphosphate kinase A OS=Homo sapiens OX=9606 GN=NME1 PE=1 SV=1	NME1	5.0999	0.00759609	Up	41	8	31	2	17.1	0.771	1.386	1.316	0.21	0.244
localization	P02753	Retinol-binding protein 4 OS=Homo sapiens OX=9606 GN=RBP4 PE=1 SV=3	RBP4	0.1808	0.0192519	Down	15	3	14	3	23	0.563	0.719	1.146	3.017	5.936
localization	P62277	40S ribosomal protein S13 OS=Homo sapiens OX=9606 GN=RPS13 PE=1 SV=2	RPS13	4.9188	0.00130396	Up	15	2	7	2	17.2	1.739	2.185	1.676	0.338	0.421
localization	P02774	Vitamin D-binding protein OS=Homo sapiens OX=9606 GN=GC PE=1 SV=2	GC	0.2815	0.0297858	Down	34	15	88	15	52.9	0.821	0.999	1.096	2.184	4.723
localization	P61019	Ras-related protein Rab-2A OS=Homo sapiens OX=9606 GN=RAB2A PE=1 SV=1	RAB2A	2.3804	0.0268788	Up	39	7	16	2	23.5	0.7	0.787	1.016	0.275	0.426
localization	O00743	Serine/threonine-protein phosphatase 6 catalytic subunit OS=Homo sapiens OX=9606 GN=PPP6C PE=1 SV=1	PPP6C	20	0.001	Up	9	3	3	3	35.1	0.036	1.002	2.127
localization	O60331	Phosphatidylinositol 4-phosphate 5-kinase type-1 gamma OS=Homo sapiens OX=9606 GN=PIP5K1C PE=1 SV=2	PIP5K1C	20	0.001	Up	5	4	6	2	73.2	0.308	1.09	0.614
localization	P62258	14-3-3 protein epsilon OS=Homo sapiens OX=9606 GN=YWHAE PE=1 SV=1	YWHAE	0.3474	0.042349	Down	73	17	125	14	29.2	0.636	1.483	0.823	3.046	2.6
localization	P06727	Apolipoprotein A-IV OS=Homo sapiens OX=9606 GN=APOA4 PE=1 SV=3	APOA4	0.3825	0.0291057	Down	60	31	308	31	45.4	1.355	1.565	1.152	2.589	4.508
localization	P18621	60S ribosomal protein L17 OS=Homo sapiens OX=9606 GN=RPL17 PE=1 SV=3	RPL17	6.4851	0.0305982	Up	35	5	15	5	21.4	1.475	2.491	0.927	0.352	0.151
localization	P62244	40S ribosomal protein S15a OS=Homo sapiens OX=9606 GN=RPS15A PE=1 SV=2	RPS15A	20	0.001	Up	15	2	9	2	14.8	0.492	0.754	1.108
localization	P02765	Alpha-2-HS-glycoprotein OS=Homo sapiens OX=9606 GN=AHSG PE=1 SV=2	AHSG	0.3814	0.02935	Down	35	14	128	14	39.3	1.081	0.848	1.57	2.656	3.46
localization	P61247	40S ribosomal protein S3a OS=Homo sapiens OX=9606 GN=RPS3A PE=1 SV=2	RPS3A	0.5878	0.0368734	Down	21	5	19	5	29.9	1.211	1.514	1.717	2.282	2.756
localization	O60234	Glia maturation factor gamma OS=Homo sapiens OX=9606 GN=GMFG PE=1 SV=1	GMFG	0.5145	0.00186475	Down	28	5	18	4	16.8	1.323	1.144	1.291	2.349	2.52
localization	O95793	Double-stranded RNA-binding protein Staufen homolog 1 OS=Homo sapiens OX=9606 GN=STAU1 PE=1 SV=2	STAU1	20	0.001	Up	1	1	2	1	63.1	0.914	0.053	3.439
localization	O75348	V-type proton ATPase subunit G 1 OS=Homo sapiens OX=9606 GN=ATP6V1G1 PE=1 SV=3	ATP6V1G1	20	0.001	Up	9	1	1	1	13.7	0.735	0.754	0.253
localization	O60610	Protein diaphanous homolog 1 OS=Homo sapiens OX=9606 GN=DIAPH1 PE=1 SV=2	DIAPH1	0.3577	0.0392107	Down	9	11	17	11	141.3	0.843	1.819	0.975	3.624	3.154
localization	Q92496	Complement factor H-related protein 4 OS=Homo sapiens OX=9606 GN=CFHR4 PE=1 SV=3	CFHR4	0.2482	0.0220834	Down	8	4	19	1	65.3	1.671	0.867	0.71	4.246	4.477
localization	P11168	Solute carrier family 2, facilitated glucose transporter member 2 OS=Homo sapiens OX=9606 GN=SLC2A2 PE=1 SV=1	SLC2A2	0.2893	0.0374922	Down	2	1	3	1	57.5	0.991	1.488		3.671	4.898
localization	P30405	Peptidyl-prolyl cis-trans isomerase F, mitochondrial OS=Homo sapiens OX=9606 GN=PPIF PE=1 SV=1	PPIF	20	0.001	Up	4	1	2	1	22	1.181	0.928	1.623
localization	P23284	Peptidyl-prolyl cis-trans isomerase B OS=Homo sapiens OX=9606 GN=PPIB PE=1 SV=2	PPIB	3.7826	0.0475439	Up	38	8	25	8	23.7	1.175	1.11	2.657	0.357	0.514
localization	Q9Y5S1	Transient receptor potential cation channel subfamily V member 2 OS=Homo sapiens OX=9606 GN=TRPV2 PE=1 SV=1	TRPV2	3.7096	0.0271586	Up	4	3	4	3	85.9	1.016	0.535	0.697	0.26	0.144
localization	P01031	Complement C5 OS=Homo sapiens OX=9606 GN=C5 PE=1 SV=4	C5	0.3083	0.0245272	Down	21	29	120	29	188.2	1.079	1.181	1.083	2.391	4.839
localization	P48643	T-complex protein 1 subunit epsilon OS=Homo sapiens OX=9606 GN=CCT5 PE=1 SV=1	CCT5	4.7082	0.0493511	Up	28	16	51	16	59.6	0.663	1.655	1.877	0.222	0.372
localization	Q02543	60S ribosomal protein L18a OS=Homo sapiens OX=9606 GN=RPL18A PE=1 SV=2	RPL18A	20	0.001	Up	15	2	3	2	20.7	0.554	0.296	1.3
localization	P02768	Serum albumin OS=Homo sapiens OX=9606 GN=ALB PE=1 SV=2	ALB	0.2242	0.0368292	Down	83	159	2168	159	69.3	1.01	0.862	0.921	2.213	6.092
localization	P23141	Liver carboxylesterase 1 OS=Homo sapiens OX=9606 GN=CES1 PE=1 SV=2	CES1	0.251	0.000975031	Down	8	6	15	6	62.5	1.235	0.956	1.143	4.181	4.675
localization	O00505	Importin subunit alpha-4 OS=Homo sapiens OX=9606 GN=KPNA3 PE=1 SV=2	KPNA3	2.614	0.00829765	Up	3	2	6	1	57.8	1.251	1.878	1.533	0.603	0.586
localization	P04049	RAF proto-oncogene serine/threonine-protein kinase OS=Homo sapiens OX=9606 GN=RAF1 PE=1 SV=1	RAF1	2.9607	0.0146376	Up	2	1	1	1	73		0.887	0.694	0.254	0.28
localization	P29622	Kallistatin OS=Homo sapiens OX=9606 GN=SERPINA4 PE=1 SV=3	SERPINA4	0.3266	0.0308754	Down	14	6	21	6	48.5	1.496	0.791	0.934	2.589	3.986
localization	P31146	Coronin-1A OS=Homo sapiens OX=9606 GN=CORO1A PE=1 SV=4	CORO1A	0.3226	0.0180006	Down	33	17	67	17	51	0.938	1.507	0.797	3.445	3.255
localization	Q00796	Sorbitol dehydrogenase OS=Homo sapiens OX=9606 GN=SORD PE=1 SV=4	SORD	3.2796	0.0458237	Up	10	3	12	3	38.3	0.859	1.139	2.09	0.417	0.414
localization	P15311	Ezrin OS=Homo sapiens OX=9606 GN=EZR PE=1 SV=4	EZR	0.4072	0.0362982	Down	32	22	105	13	69.4	1.073	1.481	0.806	2.335	3.166
localization	P27816	Microtubule-associated protein 4 OS=Homo sapiens OX=9606 GN=MAP4 PE=1 SV=3	MAP4	20	0.001	Up	5	4	6	4	120.9	0.457	0.502	1.177
localization	P62888	60S ribosomal protein L30 OS=Homo sapiens OX=9606 GN=RPL30 PE=1 SV=2	RPL30	0.4327	0.0259468	Down	7	1	1	1	12.8	1.573	0.97	1.266	2.546	3.323
localization	P22891	Vitamin K-dependent protein Z OS=Homo sapiens OX=9606 GN=PROZ PE=1 SV=2	PROZ	0.3716	0.000651151	Down	2	1	3	1	44.7	1.125	1.298	1.245	3.126	3.455
localization	P46781	40S ribosomal protein S9 OS=Homo sapiens OX=9606 GN=RPS9 PE=1 SV=3	RPS9	3.8893	0.0154108	Up	16	4	12	4	22.6	1.213	0.759	1.505	0.315	0.281
localization	P13612	Integrin alpha-4 OS=Homo sapiens OX=9606 GN=ITGA4 PE=1 SV=3	ITGA4	1.5651	0.0464	Up	16	14	43	14	114.8	1.663	1.311	1.172	0.888	0.878
localization	O15020	Spectrin beta chain, non-erythrocytic 2 OS=Homo sapiens OX=9606 GN=SPTBN2 PE=1 SV=3	SPTBN2	1.9554	0.0495236	Up	1	3	18	3	271.2	2.732	1.604	2.193	1.169	1.057
localization	O43681	ATPase GET3 OS=Homo sapiens OX=9606 GN=GET3 PE=1 SV=2	GET3	1.8581	0.00388506	Up	3	1	6	1	38.8	1.165	1.206	1.007	0.585	0.627
localization	P84098	60S ribosomal protein L19 OS=Homo sapiens OX=9606 GN=RPL19 PE=1 SV=1	RPL19	3.9624	0.0279715	Up	5	1	3	1	23.5	1.23	1.075	2.432	0.413	0.384
localization	P35268	60S ribosomal protein L22 OS=Homo sapiens OX=9606 GN=RPL22 PE=1 SV=2	RPL22	7.0262	0.0368942	Up	39	3	5	3	14.8	0.679	1.461	0.674	0.059	0.208
localization	P40763	Signal transducer and activator of transcription 3 OS=Homo sapiens OX=9606 GN=STAT3 PE=1 SV=2	STAT3	20	0.001	Up	5	3	4	3	88	0.078	0.643	0.769
localization	O14920	Inhibitor of nuclear factor kappa-B kinase subunit beta OS=Homo sapiens OX=9606 GN=IKBKB PE=1 SV=1	IKBKB	20	0.001	Up	2	2	2	2	86.5	2.184	0.817	0.878
localization	P02750	Leucine-rich alpha-2-glycoprotein OS=Homo sapiens OX=9606 GN=LRG1 PE=1 SV=2	LRG1	0.4548	0.0291376	Down	10	4	14	4	38.2	1.023	1.501	0.905	2.316	2.71
localization	Q13790	Apolipoprotein F OS=Homo sapiens OX=9606 GN=APOF PE=1 SV=2	APOF	0.4235	0.0021179	Down	15	4	20	4	35.4	1.352	1.397	1.157	3.247	2.902
localization	P14625	Endoplasmin OS=Homo sapiens OX=9606 GN=HSP90B1 PE=1 SV=1	HSP90B1	2.4682	0.00295497	Up	22	15	36	14	92.4	1.488	1.564	1.787	0.717	0.59
localization	P98082	Disabled homolog 2 OS=Homo sapiens OX=9606 GN=DAB2 PE=1 SV=3	DAB2	3.6334	0.00259042	Up	3	2	4	2	82.4	1.309	1.582	1.867	0.416	0.457
localization	Q92905	COP9 signalosome complex subunit 5 OS=Homo sapiens OX=9606 GN=COPS5 PE=1 SV=4	COPS5	0.2319	0.0473869	Down	6	2	6	2	37.6	0.986	1.482	0.689	2.658	6.418
localization	P04070	Vitamin K-dependent protein C OS=Homo sapiens OX=9606 GN=PROC PE=1 SV=1	PROC	0.3806	0.0210484	Down	3	1	5	1	52	1.036	1.374	1.12	2.352	3.831
localization	Q9UMR2	ATP-dependent RNA helicase DDX19B OS=Homo sapiens OX=9606 GN=DDX19B PE=1 SV=1	DDX19B	20	0.001	Up	5	2	2	2	53.9	0.671	0.813	0.89
localization	P02654	Apolipoprotein C-I OS=Homo sapiens OX=9606 GN=APOC1 PE=1 SV=1	APOC1	0.2248	0.00872484	Down	53	10	274	10	9.3	1.035	0.719	1.266	3.757	5.198
localization	Q9BZI7	Regulator of nonsense transcripts 3B OS=Homo sapiens OX=9606 GN=UPF3B PE=1 SV=1	UPF3B	20	0.001	Up	2	1	3	1	57.7	0.729	0.776	0.865
localization	Q9UNN5	FAS-associated factor 1 OS=Homo sapiens OX=9606 GN=FAF1 PE=1 SV=2	FAF1	0.2467	0.0186279	Down	3	2	2	2	73.9	1.616	0.937	0.728	4.023	4.845
localization	P02790	Hemopexin OS=Homo sapiens OX=9606 GN=HPX PE=1 SV=2	HPX	0.2804	0.0335153	Down	47	22	156	22	51.6	1.081	0.852	1.06	2.179	4.938
localization	P02652	Apolipoprotein A-II OS=Homo sapiens OX=9606 GN=APOA2 PE=1 SV=1	APOA2	0.2944	0.00648812	Down	47	12	166	12	11.2	1.197	1.395	0.89	4.275	3.609
localization	Q14980	Nuclear mitotic apparatus protein 1 OS=Homo sapiens OX=9606 GN=NUMA1 PE=1 SV=2	NUMA1	24.4389	0.0335253	Up	1	2	6	2	238.1	0.332	1.835	2.232	0.06	0.06
localization	Q9UNZ2	NSFL1 cofactor p47 OS=Homo sapiens OX=9606 GN=NSFL1C PE=1 SV=2	NSFL1C	5.0869	0.0199516	Up	32	9	18	9	40.5	1.489	0.819	1.82	0.33	0.211
localization	Q08495	Dematin OS=Homo sapiens OX=9606 GN=DMTN PE=1 SV=3	DMTN	0.3197	0.0146017	Down	14	5	6	5	45.5	1.486	1.041	1.107	2.941	4.637
localization	P05387	60S acidic ribosomal protein P2 OS=Homo sapiens OX=9606 GN=RPLP2 PE=1 SV=1	RPLP2	15.9491	0.00409297	Up	29	3	11	3	11.7	0.803	1.555	1.087	0.049	0.095
localization	P27487	Dipeptidyl peptidase 4 OS=Homo sapiens OX=9606 GN=DPP4 PE=1 SV=2	DPP4	0.2258	0.0365631	Down	19	15	43	15	88.2	0.661	1.448	0.732	2.767	5.62
localization	P19652	Alpha-1-acid glycoprotein 2 OS=Homo sapiens OX=9606 GN=ORM2 PE=1 SV=2	ORM2	0.4809	0.0196968	Down	8	2	69	1	23.6	1.066	1.276	1.191	1.989	2.909
localization	Q6Q788	Apolipoprotein A-V OS=Homo sapiens OX=9606 GN=APOA5 PE=1 SV=1	APOA5	0.1334	0.0289973	Down	23	7	20	7	41.2	0.45	1.177	0.445	3.153	7.198
localization	Q00535	Cyclin-dependent-like kinase 5 OS=Homo sapiens OX=9606 GN=CDK5 PE=1 SV=3	CDK5	0.4391	0.0190639	Down	4	1	1	1	33.3	0.778	1.222	0.88	2.034	2.339
localization	Q9NP79	Vacuolar protein sorting-associated protein VTA1 homolog OS=Homo sapiens OX=9606 GN=VTA1 PE=1 SV=1	VTA1	20	0.001	Up	3	1	1	1	33.9	1.669	0.777	0.839
localization	Q92673	Sortilin-related receptor OS=Homo sapiens OX=9606 GN=SORL1 PE=1 SV=2	SORL1	0.2462	0.0466689	Down	2	3	5	3	248.3	0.509	0.928	1.636	3.398	4.922
localization	P02655	Apolipoprotein C-II OS=Homo sapiens OX=9606 GN=APOC2 PE=1 SV=1	APOC2	0.2358	0.00385757	Down	49	8	638	8	11.3	1.305	0.909	0.859	4.003	4.685
localization	P30519	Heme oxygenase 2 OS=Homo sapiens OX=9606 GN=HMOX2 PE=1 SV=2	HMOX2	20	0.001	Up	3	1	1	1	36	1.989	1.502	0.709
localization	P32004	Neural cell adhesion molecule L1 OS=Homo sapiens OX=9606 GN=L1CAM PE=1 SV=2	L1CAM	6.3366	0.0295878	Up	1	1	2	1	139.9	2.442	2.754		0.28	0.54
localization	Q9UK41	Vacuolar protein sorting-associated protein 28 homolog OS=Homo sapiens OX=9606 GN=VPS28 PE=1 SV=1	VPS28	3.8489	0.0426752	Up	22	4	7	4	25.4		2.408	1.514	0.426	0.593
localization	Q9UHG3	Prenylcysteine oxidase 1 OS=Homo sapiens OX=9606 GN=PCYOX1 PE=1 SV=3	PCYOX1	0.3249	0.0184803	Down	23	12	130	12	56.6	1.593	0.825	1.133	3.468	3.818
localization	Q01469	Fatty acid-binding protein 5 OS=Homo sapiens OX=9606 GN=FABP5 PE=1 SV=3	FABP5	0.3649	0.042217	Down	69	10	55	10	15.2	0.827	1.449	0.718	2.265	3.205
localization	P13798	Acylamino-acid-releasing enzyme OS=Homo sapiens OX=9606 GN=APEH PE=1 SV=4	APEH	13.0809	0.0170809	Up	6	5	18	5	81.2	2.769	1.174	0.825	0.157	0.086
localization	Q8WWI5	Choline transporter-like protein 1 OS=Homo sapiens OX=9606 GN=SLC44A1 PE=1 SV=1	SLC44A1	3.5936	0.0316252	Up	11	6	19	6	73.3	1.221	1.08	0.971	0.437	0.17
localization	P29466	Caspase-1 OS=Homo sapiens OX=9606 GN=CASP1 PE=1 SV=1	CASP1	20	0.001	Up	2	1	1	1	45.1	0.57	1.237	0.601
localization	P05090	Apolipoprotein D OS=Homo sapiens OX=9606 GN=APOD PE=1 SV=1	APOD	0.4058	0.03883	Down	31	12	192	12	21.3	1.903	1.205	0.945	3.153	3.506
localization	Q15785	Mitochondrial import receptor subunit TOM34 OS=Homo sapiens OX=9606 GN=TOMM34 PE=1 SV=2	TOMM34	20	0.001	Up	3	1	3	1	34.5	0.611	0.934	1.004
localization	P02656	Apolipoprotein C-III OS=Homo sapiens OX=9606 GN=APOC3 PE=1 SV=1	APOC3	0.2151	0.0085893	Down	55	10	403	10	10.8	1.187	0.651	1.029	3.872	5.013
localization	P53618	Coatomer subunit beta OS=Homo sapiens OX=9606 GN=COPB1 PE=1 SV=3	COPB1	7.3242	0.00462395	Up	6	3	7	3	107.1	1.923	1.851	1.049	0.209	0.23
localization	P27824	Calnexin OS=Homo sapiens OX=9606 GN=CANX PE=1 SV=2	CANX	2.7133	0.00361015	Up	11	7	13	7	67.5	1.956	2.293	1.864	0.84	0.662
localization	Q96QK1	Vacuolar protein sorting-associated protein 35 OS=Homo sapiens OX=9606 GN=VPS35 PE=1 SV=2	VPS35	5.1034	0.00785501	Up	10	7	14	7	91.6	1.193	1.004	0.666	0.217	0.157
localization	Q9H254	Spectrin beta chain, non-erythrocytic 4 OS=Homo sapiens OX=9606 GN=SPTBN4 PE=1 SV=2	SPTBN4	0.2958	0.00448506	Down	1	2	17	2	288.8	1.268	1.218	0.882	3.509	4.081
localization	P27361	Mitogen-activated protein kinase 3 OS=Homo sapiens OX=9606 GN=MAPK3 PE=1 SV=4	MAPK3	0.6144	0.00928025	Down	4	2	6	1	43.1	0.821	0.834	0.98	1.499	1.36
localization	O00232	26S proteasome non-ATPase regulatory subunit 12 OS=Homo sapiens OX=9606 GN=PSMD12 PE=1 SV=3	PSMD12	0.2737	0.0117624	Down	4	2	3	2	52.9	1.435	0.764	1.141	4.275	3.861
localization	P20963	T-cell surface glycoprotein CD3 zeta chain OS=Homo sapiens OX=9606 GN=CD247 PE=1 SV=2	CD247	0.3277	0.00304948	Down	50	6	15	6	18.7	0.582	0.796	0.687	2.24	1.961
localization	P63000	Ras-related C3 botulinum toxin substrate 1 OS=Homo sapiens OX=9606 GN=RAC1 PE=1 SV=1	RAC1	1.7947	0.0171881	Up	44	9	60	2	21.4	1.242	0.959	0.981	0.636	0.546
localization	Q6ZNJ1	Neurobeachin-like protein 2 OS=Homo sapiens OX=9606 GN=NBEAL2 PE=1 SV=2	NBEAL2	0.4941	0.00496613	Down	3	7	13	7	302.3	1.265	1.402	1.089	2.563	2.505
localization	Q8IYI6	Exocyst complex component 8 OS=Homo sapiens OX=9606 GN=EXOC8 PE=1 SV=2	EXOC8	20	0.001	Up	3	3	4	3	81.7	1.302	0.538	0.243
localization	O95445	Apolipoprotein M OS=Homo sapiens OX=9606 GN=APOM PE=1 SV=2	APOM	0.2642	0.00471527	Down	32	8	65	8	21.2	1.308	1.093	0.847	3.724	4.473
localization	Q13561	Dynactin subunit 2 OS=Homo sapiens OX=9606 GN=DCTN2 PE=1 SV=4	DCTN2	9.0129	0.0263713	Up	18	7	22	7	44.2	1.171	0.639	2.043	0.198	0.087
localization	P02649	Apolipoprotein E OS=Homo sapiens OX=9606 GN=APOE PE=1 SV=1	APOE	0.2006	0.0123165	Down	73	45	1364	45	36.1	1.253	1.065	0.592	4.33	5.341
localization	P55160	Nck-associated protein 1-like OS=Homo sapiens OX=9606 GN=NCKAP1L PE=1 SV=3	NCKAP1L	0.4656	0.0267382	Down	15	18	54	18	128.1	0.846	0.82	0.68	2.036	1.323
localization	Q96KP1	Exocyst complex component 2 OS=Homo sapiens OX=9606 GN=EXOC2 PE=1 SV=1	EXOC2	0.1234	0.0277721	Down	5	6	13	6	104	0.862	1.065	0.268	5.345	6.51
localization	P26038	Moesin OS=Homo sapiens OX=9606 GN=MSN PE=1 SV=3	MSN	0.449	0.0466975	Down	45	32	180	20	67.8	0.814	0.808	0.727	2.258	1.23
localization	Q13201	Multimerin-1 OS=Homo sapiens OX=9606 GN=MMRN1 PE=1 SV=3	MMRN1	0.2602	0.0159816	Down	21	21	74	21	138	0.443	0.628	0.911	2.266	2.812
localization	P07108	Acyl-CoA-binding protein OS=Homo sapiens OX=9606 GN=DBI PE=1 SV=2	DBI	3.4374	0.00268726	Up	48	5	25	5	10	0.937	0.89	1.179	0.32	0.263
localization	P35443	Thrombospondin-4 OS=Homo sapiens OX=9606 GN=THBS4 PE=1 SV=2	THBS4	0.4305	0.0162059	Down	12	10	58	8	105.8	1.376	1.347	1.364	2.469	3.86
localization	P50991	T-complex protein 1 subunit delta OS=Homo sapiens OX=9606 GN=CCT4 PE=1 SV=4	CCT4	5.0282	0.0409222	Up	19	11	19	9	57.9	1.164	1.781	1.422	0.12	0.459
localization	Q96JB2	Conserved oligomeric Golgi complex subunit 3 OS=Homo sapiens OX=9606 GN=COG3 PE=1 SV=3	COG3	0.3029	0.00339715	Down	1	1	8	1	94	0.974	1.063	1.267	3.161	4.112
locomotion	P55160	Nck-associated protein 1-like OS=Homo sapiens OX=9606 GN=NCKAP1L PE=1 SV=3	NCKAP1L	0.4656	0.0267382	Down	15	18	54	18	128.1	0.846	0.82	0.68	2.036	1.323
locomotion	Q00535	Cyclin-dependent-like kinase 5 OS=Homo sapiens OX=9606 GN=CDK5 PE=1 SV=3	CDK5	0.4391	0.0190639	Down	4	1	1	1	33.3	0.778	1.222	0.88	2.034	2.339
locomotion	O60331	Phosphatidylinositol 4-phosphate 5-kinase type-1 gamma OS=Homo sapiens OX=9606 GN=PIP5K1C PE=1 SV=2	PIP5K1C	20	0.001	Up	5	4	6	2	73.2	0.308	1.09	0.614
locomotion	P62258	14-3-3 protein epsilon OS=Homo sapiens OX=9606 GN=YWHAE PE=1 SV=1	YWHAE	0.3474	0.042349	Down	73	17	125	14	29.2	0.636	1.483	0.823	3.046	2.6
locomotion	P04114	Apolipoprotein B-100 OS=Homo sapiens OX=9606 GN=APOB PE=1 SV=2	APOB	0.3906	0.00373673	Down	58	297	6765	297	515.3	1.354	1.249	1.062	2.846	3.409
locomotion	P13612	Integrin alpha-4 OS=Homo sapiens OX=9606 GN=ITGA4 PE=1 SV=3	ITGA4	1.5651	0.0464	Up	16	14	43	14	114.8	1.663	1.311	1.172	0.888	0.878
locomotion	O00592	Podocalyxin OS=Homo sapiens OX=9606 GN=PODXL PE=1 SV=2	PODXL	0.4493	0.0225835	Down	6	3	18	3	58.6	1.111	1.141	1.515	2.309	3.281
locomotion	P26038	Moesin OS=Homo sapiens OX=9606 GN=MSN PE=1 SV=3	MSN	0.449	0.0466975	Down	45	32	180	20	67.8	0.814	0.808	0.727	2.258	1.23
locomotion	Q92673	Sortilin-related receptor OS=Homo sapiens OX=9606 GN=SORL1 PE=1 SV=2	SORL1	0.2462	0.0466689	Down	2	3	5	3	248.3	0.509	0.928	1.636	3.398	4.922
locomotion	P32004	Neural cell adhesion molecule L1 OS=Homo sapiens OX=9606 GN=L1CAM PE=1 SV=2	L1CAM	6.3366	0.0295878	Up	1	1	2	1	139.9	2.442	2.754		0.28	0.54
locomotion	Q00796	Sorbitol dehydrogenase OS=Homo sapiens OX=9606 GN=SORD PE=1 SV=4	SORD	3.2796	0.0458237	Up	10	3	12	3	38.3	0.859	1.139	2.09	0.417	0.414
locomotion	P15311	Ezrin OS=Homo sapiens OX=9606 GN=EZR PE=1 SV=4	EZR	0.4072	0.0362982	Down	32	22	105	13	69.4	1.073	1.481	0.806	2.335	3.166
locomotion	P31146	Coronin-1A OS=Homo sapiens OX=9606 GN=CORO1A PE=1 SV=4	CORO1A	0.3226	0.0180006	Down	33	17	67	17	51	0.938	1.507	0.797	3.445	3.255
locomotion	Q93008	Probable ubiquitin carboxyl-terminal hydrolase FAF-X OS=Homo sapiens OX=9606 GN=USP9X PE=1 SV=3	USP9X	20	0.001	Up	2	4	4	4	292.1	0.222	0.19	0.41
locomotion	Q9H254	Spectrin beta chain, non-erythrocytic 4 OS=Homo sapiens OX=9606 GN=SPTBN4 PE=1 SV=2	SPTBN4	0.2958	0.00448506	Down	1	2	17	2	288.8	1.268	1.218	0.882	3.509	4.081
locomotion	O15020	Spectrin beta chain, non-erythrocytic 2 OS=Homo sapiens OX=9606 GN=SPTBN2 PE=1 SV=3	SPTBN2	1.9554	0.0495236	Up	1	3	18	3	271.2	2.732	1.604	2.193	1.169	1.057
locomotion	P01031	Complement C5 OS=Homo sapiens OX=9606 GN=C5 PE=1 SV=4	C5	0.3083	0.0245272	Down	21	29	120	29	188.2	1.079	1.181	1.083	2.391	4.839
locomotion	P35542	Serum amyloid A-4 protein OS=Homo sapiens OX=9606 GN=SAA4 PE=1 SV=2	SAA4	0.31	0.0261073	Down	52	6	242	6	14.7	1.669	1.253	0.784	3.565	4.405
locomotion	P35443	Thrombospondin-4 OS=Homo sapiens OX=9606 GN=THBS4 PE=1 SV=2	THBS4	0.4305	0.0162059	Down	12	10	58	8	105.8	1.376	1.347	1.364	2.469	3.86
locomotion	P08123	Collagen alpha-2(I) chain OS=Homo sapiens OX=9606 GN=COL1A2 PE=1 SV=7	COL1A2	0.367	0.0269295	Down	8	10	42	10	129.2	0.847	1.187	1.647	3.074	3.612
locomotion	P63000	Ras-related C3 botulinum toxin substrate 1 OS=Homo sapiens OX=9606 GN=RAC1 PE=1 SV=1	RAC1	1.7947	0.0171881	Up	44	9	60	2	21.4	1.242	0.959	0.981	0.636	0.546
locomotion	Q92835	Phosphatidylinositol 3,4,5-trisphosphate 5-phosphatase 1 OS=Homo sapiens OX=9606 GN=INPP5D PE=1 SV=2	INPP5D	0.1897	0.0286678	Down	7	8	12	8	133.2	0.305	0.573	0.885	2.389	3.806
locomotion	P27361	Mitogen-activated protein kinase 3 OS=Homo sapiens OX=9606 GN=MAPK3 PE=1 SV=4	MAPK3	0.6144	0.00928025	Down	4	2	6	1	43.1	0.821	0.834	0.98	1.499	1.36
locomotion	P27487	Dipeptidyl peptidase 4 OS=Homo sapiens OX=9606 GN=DPP4 PE=1 SV=2	DPP4	0.2258	0.0365631	Down	19	15	43	15	88.2	0.661	1.448	0.732	2.767	5.62
macromolecular complex	P62244	40S ribosomal protein S15a OS=Homo sapiens OX=9606 GN=RPS15A PE=1 SV=2	RPS15A	20	0.001	Up	15	2	9	2	14.8	0.492	0.754	1.108
macromolecular complex	P53618	Coatomer subunit beta OS=Homo sapiens OX=9606 GN=COPB1 PE=1 SV=3	COPB1	7.3242	0.00462395	Up	6	3	7	3	107.1	1.923	1.851	1.049	0.209	0.23
macromolecular complex	P55884	Eukaryotic translation initiation factor 3 subunit B OS=Homo sapiens OX=9606 GN=EIF3B PE=1 SV=3	EIF3B	7.9606	0.0395142	Up	8	7	12	7	92.4	0.901	1.228	0.904	0.219	0.035
macromolecular complex	P62258	14-3-3 protein epsilon OS=Homo sapiens OX=9606 GN=YWHAE PE=1 SV=1	YWHAE	0.3474	0.042349	Down	73	17	125	14	29.2	0.636	1.483	0.823	3.046	2.6
macromolecular complex	O60506	Heterogeneous nuclear ribonucleoprotein Q OS=Homo sapiens OX=9606 GN=SYNCRIP PE=1 SV=2	SYNCRIP	3.438	0.012375	Up	5	3	9	2	69.6	1.471	2.271	1.415	0.575	0.425
macromolecular complex	P14625	Endoplasmin OS=Homo sapiens OX=9606 GN=HSP90B1 PE=1 SV=1	HSP90B1	2.4682	0.00295497	Up	22	15	36	14	92.4	1.488	1.564	1.787	0.717	0.59
macromolecular complex	P06727	Apolipoprotein A-IV OS=Homo sapiens OX=9606 GN=APOA4 PE=1 SV=3	APOA4	0.3825	0.0291057	Down	60	31	308	31	45.4	1.355	1.565	1.152	2.589	4.508
macromolecular complex	P62314	Small nuclear ribonucleoprotein Sm D1 OS=Homo sapiens OX=9606 GN=SNRPD1 PE=1 SV=1	SNRPD1	3.074	0.00548704	Up	9	1	4	1	13.3	1.897	1.526	1.331	0.461	0.57
macromolecular complex	P40306	Proteasome subunit beta type-10 OS=Homo sapiens OX=9606 GN=PSMB10 PE=1 SV=1	PSMB10	4.8043	0.0438949	Up	4	1	4	1	28.9	1.764	0.781	1.296	0.392	0.141
macromolecular complex	P61247	40S ribosomal protein S3a OS=Homo sapiens OX=9606 GN=RPS3A PE=1 SV=2	RPS3A	0.5878	0.0368734	Down	21	5	19	5	29.9	1.211	1.514	1.717	2.282	2.756
macromolecular complex	P0DP23	Calmodulin-1 OS=Homo sapiens OX=9606 GN=CALM1 PE=1 SV=1	CALM1	0.3823	0.0175712	Down	42	9	61	7	16.8	1.041	0.837	1.454	2.897	2.913
macromolecular complex	P12111	Collagen alpha-3(VI) chain OS=Homo sapiens OX=9606 GN=COL6A3 PE=1 SV=5	COL6A3	0.4177	0.0015557	Down	15	49	206	49	343.5	1.403	1.357	1.224	2.934	3.425
macromolecular complex	P62277	40S ribosomal protein S13 OS=Homo sapiens OX=9606 GN=RPS13 PE=1 SV=2	RPS13	4.9188	0.00130396	Up	15	2	7	2	17.2	1.739	2.185	1.676	0.338	0.421
macromolecular complex	P55160	Nck-associated protein 1-like OS=Homo sapiens OX=9606 GN=NCKAP1L PE=1 SV=3	NCKAP1L	0.4656	0.0267382	Down	15	18	54	18	128.1	0.846	0.82	0.68	2.036	1.323
macromolecular complex	Q9BZI7	Regulator of nonsense transcripts 3B OS=Homo sapiens OX=9606 GN=UPF3B PE=1 SV=1	UPF3B	20	0.001	Up	2	1	3	1	57.7	0.729	0.776	0.865
macromolecular complex	P02753	Retinol-binding protein 4 OS=Homo sapiens OX=9606 GN=RBP4 PE=1 SV=3	RBP4	0.1808	0.0192519	Down	15	3	14	3	23	0.563	0.719	1.146	3.017	5.936
macromolecular complex	Q15599	Na(+)/H(+) exchange regulatory cofactor NHE-RF2 OS=Homo sapiens OX=9606 GN=SLC9A3R2 PE=1 SV=2	SLC9A3R2	0.3864	0.0387845	Down	22	6	21	6	37.4	0.715	1.468	0.859	2.452	2.796
macromolecular complex	P04114	Apolipoprotein B-100 OS=Homo sapiens OX=9606 GN=APOB PE=1 SV=2	APOB	0.3906	0.00373673	Down	58	297	6765	297	515.3	1.354	1.249	1.062	2.846	3.409
macromolecular complex	P60866	40S ribosomal protein S20 OS=Homo sapiens OX=9606 GN=RPS20 PE=1 SV=1	RPS20	2.9298	0.0152239	Up	10	1	4	1	13.4	1.612	1.103	1.249	0.355	0.547
macromolecular complex	P61353	60S ribosomal protein L27 OS=Homo sapiens OX=9606 GN=RPL27 PE=1 SV=2	RPL27	6.3836	0.0103183	Up	22	3	9	3	15.8	1.808	1.402	0.917	0.161	0.27
macromolecular complex	P12109	Collagen alpha-1(VI) chain OS=Homo sapiens OX=9606 GN=COL6A1 PE=1 SV=3	COL6A1	0.2149	0.000935281	Down	11	10	34	10	108.5	0.94	1.053	0.904	3.897	5.091
macromolecular complex	P19388	DNA-directed RNA polymerases I, II, and III subunit RPABC1 OS=Homo sapiens OX=9606 GN=POLR2E PE=1 SV=4	POLR2E	4.6003	0.0285536	Up	4	1	1	1	24.5		1.541	1.348	0.234	0.394
macromolecular complex	P56385	ATP synthase subunit e, mitochondrial OS=Homo sapiens OX=9606 GN=ATP5ME PE=1 SV=2	ATP5ME	20	0.001	Up	14	1	1	1	7.9	1.12	1.636	0.997
macromolecular complex	Q96QK1	Vacuolar protein sorting-associated protein 35 OS=Homo sapiens OX=9606 GN=VPS35 PE=1 SV=2	VPS35	5.1034	0.00785501	Up	10	7	14	7	91.6	1.193	1.004	0.666	0.217	0.157
macromolecular complex	P02765	Alpha-2-HS-glycoprotein OS=Homo sapiens OX=9606 GN=AHSG PE=1 SV=2	AHSG	0.3814	0.02935	Down	35	14	128	14	39.3	1.081	0.848	1.57	2.656	3.46
macromolecular complex	O00571	ATP-dependent RNA helicase DDX3X OS=Homo sapiens OX=9606 GN=DDX3X PE=1 SV=3	DDX3X	20	0.001	Up	4	3	3	3	73.2	1.051	1.596	0.395
macromolecular complex	P02656	Apolipoprotein C-III OS=Homo sapiens OX=9606 GN=APOC3 PE=1 SV=1	APOC3	0.2151	0.0085893	Down	55	10	403	10	10.8	1.187	0.651	1.029	3.872	5.013
macromolecular complex	P23284	Peptidyl-prolyl cis-trans isomerase B OS=Homo sapiens OX=9606 GN=PPIB PE=1 SV=2	PPIB	3.7826	0.0475439	Up	38	8	25	8	23.7	1.175	1.11	2.657	0.357	0.514
macromolecular complex	Q9UNZ2	NSFL1 cofactor p47 OS=Homo sapiens OX=9606 GN=NSFL1C PE=1 SV=2	NSFL1C	5.0869	0.0199516	Up	32	9	18	9	40.5	1.489	0.819	1.82	0.33	0.211
macromolecular complex	P27824	Calnexin OS=Homo sapiens OX=9606 GN=CANX PE=1 SV=2	CANX	2.7133	0.00361015	Up	11	7	13	7	67.5	1.956	2.293	1.864	0.84	0.662
macromolecular complex	P30876	DNA-directed RNA polymerase II subunit RPB2 OS=Homo sapiens OX=9606 GN=POLR2B PE=1 SV=1	POLR2B	0.2662	0.0215721	Down	1	2	8	2	133.8	1.632	0.918	0.738	4.468	3.766
macromolecular complex	O95445	Apolipoprotein M OS=Homo sapiens OX=9606 GN=APOM PE=1 SV=2	APOM	0.2642	0.00471527	Down	32	8	65	8	21.2	1.308	1.093	0.847	3.724	4.473
macromolecular complex	Q9Y3E7	Charged multivesicular body protein 3 OS=Homo sapiens OX=9606 GN=CHMP3 PE=1 SV=3	CHMP3	4.7099	0.00383321	Up	8	2	5	2	25.1		1.311	1.27	0.248	0.3
macromolecular complex	P30405	Peptidyl-prolyl cis-trans isomerase F, mitochondrial OS=Homo sapiens OX=9606 GN=PPIF PE=1 SV=1	PPIF	20	0.001	Up	4	1	2	1	22	1.181	0.928	1.623
macromolecular complex	Q16186	Proteasomal ubiquitin receptor ADRM1 OS=Homo sapiens OX=9606 GN=ADRM1 PE=1 SV=2	ADRM1	20	0.001	Up	2	1	1	1	42.1	0.582	1.108	1.287
macromolecular complex	P02652	Apolipoprotein A-II OS=Homo sapiens OX=9606 GN=APOA2 PE=1 SV=1	APOA2	0.2944	0.00648812	Down	47	12	166	12	11.2	1.197	1.395	0.89	4.275	3.609
macromolecular complex	P23396	40S ribosomal protein S3 OS=Homo sapiens OX=9606 GN=RPS3 PE=1 SV=2	RPS3	2.0602	0.0109038	Up	36	10	23	10	26.7	1.198	1.376	1.635	0.727	0.635
macromolecular complex	Q9Y237	Peptidyl-prolyl cis-trans isomerase NIMA-interacting 4 OS=Homo sapiens OX=9606 GN=PIN4 PE=1 SV=1	PIN4	0.2574	0.0208082	Down	15	2	2	2	13.8	0.728	1.499	0.753	3.429	4.288
macromolecular complex	O95793	Double-stranded RNA-binding protein Staufen homolog 1 OS=Homo sapiens OX=9606 GN=STAU1 PE=1 SV=2	STAU1	20	0.001	Up	1	1	2	1	63.1	0.914	0.053	3.439
macromolecular complex	P02649	Apolipoprotein E OS=Homo sapiens OX=9606 GN=APOE PE=1 SV=1	APOE	0.2006	0.0123165	Down	73	45	1364	45	36.1	1.253	1.065	0.592	4.33	5.341
macromolecular complex	P02787	Serotransferrin OS=Homo sapiens OX=9606 GN=TF PE=1 SV=3	TF	0.2516	0.026382	Down	66	70	553	70	77	0.853	0.685	1.269	2.57	4.868
macromolecular complex	Q99623	Prohibitin-2 OS=Homo sapiens OX=9606 GN=PHB2 PE=1 SV=2	PHB2	20	0.001	Up	6	1	2	1	33.3	0.878	2.056	0.735
macromolecular complex	P23921	Ribonucleoside-diphosphate reductase large subunit OS=Homo sapiens OX=9606 GN=RRM1 PE=1 SV=1	RRM1	20	0.001	Up	3	2	2	2	90	1.415	2.184	0.636
macromolecular complex	P27169	Serum paraoxonase/arylesterase 1 OS=Homo sapiens OX=9606 GN=PON1 PE=1 SV=3	PON1	0.3566	0.000407511	Down	30	11	118	11	39.7	1.295	1.25	1.117	3.484	3.362
macromolecular complex	P27361	Mitogen-activated protein kinase 3 OS=Homo sapiens OX=9606 GN=MAPK3 PE=1 SV=4	MAPK3	0.6144	0.00928025	Down	4	2	6	1	43.1	0.821	0.834	0.98	1.499	1.36
macromolecular complex	Q9UNM6	26S proteasome non-ATPase regulatory subunit 13 OS=Homo sapiens OX=9606 GN=PSMD13 PE=1 SV=2	PSMD13	0.1461	0.0428517	Down	7	3	4	3	42.9	0.601	1.209	0.332	2.885	6.891
macromolecular complex	Q8IYI6	Exocyst complex component 8 OS=Homo sapiens OX=9606 GN=EXOC8 PE=1 SV=2	EXOC8	20	0.001	Up	3	3	4	3	81.7	1.302	0.538	0.243
macromolecular complex	P26373	60S ribosomal protein L13 OS=Homo sapiens OX=9606 GN=RPL13 PE=1 SV=4	RPL13	20	0.001	Up	9	2	4	2	24.2	1.375	0.914	0.799
macromolecular complex	P25789	Proteasome subunit alpha type-4 OS=Homo sapiens OX=9606 GN=PSMA4 PE=1 SV=1	PSMA4	3.9108	0.0346113	Up	16	5	16	5	29.5	2.031	0.835	1.035	0.358	0.307
macromolecular complex	O96019	Actin-like protein 6A OS=Homo sapiens OX=9606 GN=ACTL6A PE=1 SV=1	ACTL6A	20	0.001	Up	4	1	3	1	47.4	1.824	1.46	0.688
macromolecular complex	P31948	Stress-induced-phosphoprotein 1 OS=Homo sapiens OX=9606 GN=STIP1 PE=1 SV=1	STIP1	1.9493	0.0165322	Up	32	18	57	17	62.6	1.222	1.181	1.325	0.525	0.75
macromolecular complex	P25398	40S ribosomal protein S12 OS=Homo sapiens OX=9606 GN=RPS12 PE=1 SV=3	RPS12	2.9379	0.0175202	Up	17	2	7	2	14.5	1.51	1.818	1.026	0.47	0.518
macromolecular complex	P48643	T-complex protein 1 subunit epsilon OS=Homo sapiens OX=9606 GN=CCT5 PE=1 SV=1	CCT5	4.7082	0.0493511	Up	28	16	51	16	59.6	0.663	1.655	1.877	0.222	0.372
macromolecular complex	Q9P2E9	Ribosome-binding protein 1 OS=Homo sapiens OX=9606 GN=RRBP1 PE=1 SV=5	RRBP1	20	0.001	Up	2	2	2	2	152.4	0.25	3.346	0.462
macromolecular complex	P20963	T-cell surface glycoprotein CD3 zeta chain OS=Homo sapiens OX=9606 GN=CD247 PE=1 SV=2	CD247	0.3277	0.00304948	Down	50	6	15	6	18.7	0.582	0.796	0.687	2.24	1.961
macromolecular complex	Q9UNN5	FAS-associated factor 1 OS=Homo sapiens OX=9606 GN=FAF1 PE=1 SV=2	FAF1	0.2467	0.0186279	Down	3	2	2	2	73.9	1.616	0.937	0.728	4.023	4.845
macromolecular complex	P09497	Clathrin light chain B OS=Homo sapiens OX=9606 GN=CLTB PE=1 SV=1	CLTB	0.2194	0.0274937	Down	18	5	13	5	25.2	1.095	0.93	0.745	2.476	5.94
macromolecular complex	P08069	Insulin-like growth factor 1 receptor OS=Homo sapiens OX=9606 GN=IGF1R PE=1 SV=1	IGF1R	20	0.001	Up	2	2	2	2	154.7	0.346	0.446	0.7
macromolecular complex	P21796	Voltage-dependent anion-selective channel protein 1 OS=Homo sapiens OX=9606 GN=VDAC1 PE=1 SV=2	VDAC1	4.787	0.0442309	Up	7	1	4	1	30.8	2.286	3.487	1.35	0.3	0.692
macromolecular complex	Q9UBQ5	Eukaryotic translation initiation factor 3 subunit K OS=Homo sapiens OX=9606 GN=EIF3K PE=1 SV=1	EIF3K	20	0.001	Up	5	1	2	1	25	0.715	0.945	1.232
macromolecular complex	P54136	Arginine--tRNA ligase, cytoplasmic OS=Homo sapiens OX=9606 GN=RARS1 PE=1 SV=2	RARS1	5.9662	0.00859553	Up	9	6	11	6	75.3	1.134	1.592	0.8	0.164	0.23
macromolecular complex	Q9UHG3	Prenylcysteine oxidase 1 OS=Homo sapiens OX=9606 GN=PCYOX1 PE=1 SV=3	PCYOX1	0.3249	0.0184803	Down	23	12	130	12	56.6	1.593	0.825	1.133	3.468	3.818
macromolecular complex	P52597	Heterogeneous nuclear ribonucleoprotein F OS=Homo sapiens OX=9606 GN=HNRNPF PE=1 SV=3	HNRNPF	0.2302	0.0178649	Down	18	6	17	5	45.6	1.022	0.883	0.952	2.604	5.669
macromolecular complex	Q00535	Cyclin-dependent-like kinase 5 OS=Homo sapiens OX=9606 GN=CDK5 PE=1 SV=3	CDK5	0.4391	0.0190639	Down	4	1	1	1	33.3	0.778	1.222	0.88	2.034	2.339
macromolecular complex	P09104	Gamma-enolase OS=Homo sapiens OX=9606 GN=ENO2 PE=1 SV=3	ENO2	14.4915	0.020071	Up	17	6	15	4	47.2	2.626	0.756	1.748	0.067	0.169
macromolecular complex	P50914	60S ribosomal protein L14 OS=Homo sapiens OX=9606 GN=RPL14 PE=1 SV=4	RPL14	20	0.001	Up	5	1	3	1	23.4	0.416	0.663	1.73
macromolecular complex	O94885	SAM and SH3 domain-containing protein 1 OS=Homo sapiens OX=9606 GN=SASH1 PE=1 SV=3	SASH1	20	0.001	Up	1	1	2	1	136.6	2.857	0.601	0.506
macromolecular complex	P02655	Apolipoprotein C-II OS=Homo sapiens OX=9606 GN=APOC2 PE=1 SV=1	APOC2	0.2358	0.00385757	Down	49	8	638	8	11.3	1.305	0.909	0.859	4.003	4.685
macromolecular complex	Q14980	Nuclear mitotic apparatus protein 1 OS=Homo sapiens OX=9606 GN=NUMA1 PE=1 SV=2	NUMA1	24.4389	0.0335253	Up	1	2	6	2	238.1	0.332	1.835	2.232	0.06	0.06
macromolecular complex	P13612	Integrin alpha-4 OS=Homo sapiens OX=9606 GN=ITGA4 PE=1 SV=3	ITGA4	1.5651	0.0464	Up	16	14	43	14	114.8	1.663	1.311	1.172	0.888	0.878
macromolecular complex	Q9UK41	Vacuolar protein sorting-associated protein 28 homolog OS=Homo sapiens OX=9606 GN=VPS28 PE=1 SV=1	VPS28	3.8489	0.0426752	Up	22	4	7	4	25.4		2.408	1.514	0.426	0.593
macromolecular complex	P46781	40S ribosomal protein S9 OS=Homo sapiens OX=9606 GN=RPS9 PE=1 SV=3	RPS9	3.8893	0.0154108	Up	16	4	12	4	22.6	1.213	0.759	1.505	0.315	0.281
macromolecular complex	P29466	Caspase-1 OS=Homo sapiens OX=9606 GN=CASP1 PE=1 SV=1	CASP1	20	0.001	Up	2	1	1	1	45.1	0.57	1.237	0.601
macromolecular complex	Q9UM47	Neurogenic locus notch homolog protein 3 OS=Homo sapiens OX=9606 GN=NOTCH3 PE=1 SV=2	NOTCH3	0.4849	0.0421948	Down	2	4	9	3	243.5	0.852	1.481	1.289	2.333	2.647
macromolecular complex	P40763	Signal transducer and activator of transcription 3 OS=Homo sapiens OX=9606 GN=STAT3 PE=1 SV=2	STAT3	20	0.001	Up	5	3	4	3	88	0.078	0.643	0.769
macromolecular complex	P38117	Electron transfer flavoprotein subunit beta OS=Homo sapiens OX=9606 GN=ETFB PE=1 SV=3	ETFB	2.8175	0.0287719	Up	13	3	7	3	27.8	3.097	1.788	1.691	0.817	0.739
macromolecular complex	P02654	Apolipoprotein C-I OS=Homo sapiens OX=9606 GN=APOC1 PE=1 SV=1	APOC1	0.2248	0.00872484	Down	53	10	274	10	9.3	1.035	0.719	1.266	3.757	5.198
macromolecular complex	P28065	Proteasome subunit beta type-9 OS=Homo sapiens OX=9606 GN=PSMB9 PE=1 SV=2	PSMB9	1.7449	0.0263491	Up	9	2	10	2	23.3	1.442	1.204	1.047	0.647	0.764
macromolecular complex	Q9UMR2	ATP-dependent RNA helicase DDX19B OS=Homo sapiens OX=9606 GN=DDX19B PE=1 SV=1	DDX19B	20	0.001	Up	5	2	2	2	53.9	0.671	0.813	0.89
macromolecular complex	P35268	60S ribosomal protein L22 OS=Homo sapiens OX=9606 GN=RPL22 PE=1 SV=2	RPL22	7.0262	0.0368942	Up	39	3	5	3	14.8	0.679	1.461	0.674	0.059	0.208
macromolecular complex	P01031	Complement C5 OS=Homo sapiens OX=9606 GN=C5 PE=1 SV=4	C5	0.3083	0.0245272	Down	21	29	120	29	188.2	1.079	1.181	1.083	2.391	4.839
macromolecular complex	O00505	Importin subunit alpha-4 OS=Homo sapiens OX=9606 GN=KPNA3 PE=1 SV=2	KPNA3	2.614	0.00829765	Up	3	2	6	1	57.8	1.251	1.878	1.533	0.603	0.586
macromolecular complex	P62857	40S ribosomal protein S28 OS=Homo sapiens OX=9606 GN=RPS28 PE=1 SV=1	RPS28	3.9133	0.0347239	Up	17	1	4	1	7.8	2.384	2.594	1.432	0.338	0.754
macromolecular complex	Q86VP6	Cullin-associated NEDD8-dissociated protein 1 OS=Homo sapiens OX=9606 GN=CAND1 PE=1 SV=2	CAND1	0.3891	0.047542	Down	10	13	30	13	136.3	1.468	0.846	1.117	2.166	3.713
macromolecular complex	Q96KP1	Exocyst complex component 2 OS=Homo sapiens OX=9606 GN=EXOC2 PE=1 SV=1	EXOC2	0.1234	0.0277721	Down	5	6	13	6	104	0.862	1.065	0.268	5.345	6.51
macromolecular complex	P07919	Cytochrome b-c1 complex subunit 6, mitochondrial OS=Homo sapiens OX=9606 GN=UQCRH PE=1 SV=2	UQCRH	7.0072	0.0282477	Up	20	1	3	1	10.7	2.487	2.907	0.944	0.265	0.338
macromolecular complex	O14920	Inhibitor of nuclear factor kappa-B kinase subunit beta OS=Homo sapiens OX=9606 GN=IKBKB PE=1 SV=1	IKBKB	20	0.001	Up	2	2	2	2	86.5	2.184	0.817	0.878
macromolecular complex	Q13561	Dynactin subunit 2 OS=Homo sapiens OX=9606 GN=DCTN2 PE=1 SV=4	DCTN2	9.0129	0.0263713	Up	18	7	22	7	44.2	1.171	0.639	2.043	0.198	0.087
macromolecular complex	O14791	Apolipoprotein L1 OS=Homo sapiens OX=9606 GN=APOL1 PE=1 SV=5	APOL1	0.5022	0.0479568	Down	25	12	95	12	43.9	1.564	1.407	0.957	2.263	2.951
macromolecular complex	O00232	26S proteasome non-ATPase regulatory subunit 12 OS=Homo sapiens OX=9606 GN=PSMD12 PE=1 SV=3	PSMD12	0.2737	0.0117624	Down	4	2	3	2	52.9	1.435	0.764	1.141	4.275	3.861
macromolecular complex	P98082	Disabled homolog 2 OS=Homo sapiens OX=9606 GN=DAB2 PE=1 SV=3	DAB2	3.6334	0.00259042	Up	3	2	4	2	82.4	1.309	1.582	1.867	0.416	0.457
macromolecular complex	P84098	60S ribosomal protein L19 OS=Homo sapiens OX=9606 GN=RPL19 PE=1 SV=1	RPL19	3.9624	0.0279715	Up	5	1	3	1	23.5	1.23	1.075	2.432	0.413	0.384
macromolecular complex	Q06323	Proteasome activator complex subunit 1 OS=Homo sapiens OX=9606 GN=PSME1 PE=1 SV=1	PSME1	3.5975	0.00479558	Up	42	11	28	11	28.7	0.671	0.643	0.947	0.194	0.225
macromolecular complex	P08123	Collagen alpha-2(I) chain OS=Homo sapiens OX=9606 GN=COL1A2 PE=1 SV=7	COL1A2	0.367	0.0269295	Down	8	10	42	10	129.2	0.847	1.187	1.647	3.074	3.612
macromolecular complex	Q03113	Guanine nucleotide-binding protein subunit alpha-12 OS=Homo sapiens OX=9606 GN=GNA12 PE=1 SV=4	GNA12	12.4292	0.0369856	Up	13	6	15	3	44.3		0.772	1.95	0.123	0.096
macromolecular complex	O75822	Eukaryotic translation initiation factor 3 subunit J OS=Homo sapiens OX=9606 GN=EIF3J PE=1 SV=2	EIF3J	20	0.001	Up	7	2	4	2	29	0.903	2.294	1.32
macromolecular complex	Q04206	Transcription factor p65 OS=Homo sapiens OX=9606 GN=RELA PE=1 SV=2	RELA	20	0.001	Up	5	2	2	2	60.2	0.074	0.058	0.066
macromolecular complex	P27816	Microtubule-associated protein 4 OS=Homo sapiens OX=9606 GN=MAP4 PE=1 SV=3	MAP4	20	0.001	Up	5	4	6	4	120.9	0.457	0.502	1.177
macromolecular complex	P05387	60S acidic ribosomal protein P2 OS=Homo sapiens OX=9606 GN=RPLP2 PE=1 SV=1	RPLP2	15.9491	0.00409297	Up	29	3	11	3	11.7	0.803	1.555	1.087	0.049	0.095
macromolecular complex	P35240	Merlin OS=Homo sapiens OX=9606 GN=NF2 PE=1 SV=1	NF2	20	0.001	Up	4	2	2	2	69.6	0.843	0.479	0.273
macromolecular complex	Q6Q788	Apolipoprotein A-V OS=Homo sapiens OX=9606 GN=APOA5 PE=1 SV=1	APOA5	0.1334	0.0289973	Down	23	7	20	7	41.2	0.45	1.177	0.445	3.153	7.198
macromolecular complex	P02768	Serum albumin OS=Homo sapiens OX=9606 GN=ALB PE=1 SV=2	ALB	0.2242	0.0368292	Down	83	159	2168	159	69.3	1.01	0.862	0.921	2.213	6.092
macromolecular complex	Q92905	COP9 signalosome complex subunit 5 OS=Homo sapiens OX=9606 GN=COPS5 PE=1 SV=4	COPS5	0.2319	0.0473869	Down	6	2	6	2	37.6	0.986	1.482	0.689	2.658	6.418
macromolecular complex	P05090	Apolipoprotein D OS=Homo sapiens OX=9606 GN=APOD PE=1 SV=1	APOD	0.4058	0.03883	Down	31	12	192	12	21.3	1.903	1.205	0.945	3.153	3.506
macromolecular complex	Q02543	60S ribosomal protein L18a OS=Homo sapiens OX=9606 GN=RPL18A PE=1 SV=2	RPL18A	20	0.001	Up	15	2	3	2	20.7	0.554	0.296	1.3
macromolecular complex	P62888	60S ribosomal protein L30 OS=Homo sapiens OX=9606 GN=RPL30 PE=1 SV=2	RPL30	0.4327	0.0259468	Down	7	1	1	1	12.8	1.573	0.97	1.266	2.546	3.323
macromolecular complex	P31146	Coronin-1A OS=Homo sapiens OX=9606 GN=CORO1A PE=1 SV=4	CORO1A	0.3226	0.0180006	Down	33	17	67	17	51	0.938	1.507	0.797	3.445	3.255
macromolecular complex	Q00722	1-phosphatidylinositol 4,5-bisphosphate phosphodiesterase beta-2 OS=Homo sapiens OX=9606 GN=PLCB2 PE=1 SV=2	PLCB2	20	0.001	Up	1	2	2	2	133.9	0.058	0.08	1.662
macromolecular complex	Q01105	Protein SET OS=Homo sapiens OX=9606 GN=SET PE=1 SV=3	SET	3.0752	0.0475227	Up	10	2	6	2	33.5	2.605	2.536	1.317	0.532	0.868
macromolecular complex	O14818	Proteasome subunit alpha type-7 OS=Homo sapiens OX=9606 GN=PSMA7 PE=1 SV=1	PSMA7	2.1161	0.0270406	Up	22	5	18	5	27.9	1.392	0.913	1.25	0.621	0.499
macromolecular complex	Q00796	Sorbitol dehydrogenase OS=Homo sapiens OX=9606 GN=SORD PE=1 SV=4	SORD	3.2796	0.0458237	Up	10	3	12	3	38.3	0.859	1.139	2.09	0.417	0.414
macromolecular complex	P15311	Ezrin OS=Homo sapiens OX=9606 GN=EZR PE=1 SV=4	EZR	0.4072	0.0362982	Down	32	22	105	13	69.4	1.073	1.481	0.806	2.335	3.166
macromolecular complex	Q13093	Platelet-activating factor acetylhydrolase OS=Homo sapiens OX=9606 GN=PLA2G7 PE=1 SV=1	PLA2G7	0.3285	0.015702	Down	10	5	31	5	50	1.104	1.243	0.925	2.495	4.146
macromolecular complex	Q15459	Splicing factor 3A subunit 1 OS=Homo sapiens OX=9606 GN=SF3A1 PE=1 SV=1	SF3A1	3.0051	0.00545271	Up	4	3	8	3	88.8	2.304	2.139	1.701	0.594	0.769
macromolecular complex	Q93088	Betaine--homocysteine S-methyltransferase 1 OS=Homo sapiens OX=9606 GN=BHMT PE=1 SV=2	BHMT	0.3256	0.0366416	Down	6	2	7	2	45	1.381	0.892		3.3	3.682
macromolecular complex	Q13620	Cullin-4B OS=Homo sapiens OX=9606 GN=CUL4B PE=1 SV=4	CUL4B	20	0.001	Up	1	1	3	1	103.9	0.758	0.758	0.916
macromolecular complex	P62906	60S ribosomal protein L10a OS=Homo sapiens OX=9606 GN=RPL10A PE=1 SV=2	RPL10A	9.5081	0.0412845	Up	19	3	6	3	24.8	2.077	1.571	0.759	0.051	0.258
macromolecular complex	P08519	Apolipoprotein(a) OS=Homo sapiens OX=9606 GN=LPA PE=1 SV=1	LPA	0.4071	0.0299891	Down	41	30	327	29	501	1.438	1.386	0.975	2.441	3.78
macromolecular complex	P14317	Hematopoietic lineage cell-specific protein OS=Homo sapiens OX=9606 GN=HCLS1 PE=1 SV=3	HCLS1	0.5439	0.0437219	Down	20	8	20	8	54	0.69	0.702	1.066	1.58	1.433
macromolecular complex	P50991	T-complex protein 1 subunit delta OS=Homo sapiens OX=9606 GN=CCT4 PE=1 SV=4	CCT4	5.0282	0.0409222	Up	19	11	19	9	57.9	1.164	1.781	1.422	0.12	0.459
macromolecular complex	Q14697	Neutral alpha-glucosidase AB OS=Homo sapiens OX=9606 GN=GANAB PE=1 SV=3	GANAB	0.3701	0.0112863	Down	11	10	26	10	106.8	0.807	1.293	1.044	2.989	2.675
macromolecular complex	Q96GG9	DCN1-like protein 1 OS=Homo sapiens OX=9606 GN=DCUN1D1 PE=1 SV=1	DCUN1D1	20	0.001	Up	7	1	2	1	30.1	1.673	1.337	0.978
macromolecular complex	P63000	Ras-related C3 botulinum toxin substrate 1 OS=Homo sapiens OX=9606 GN=RAC1 PE=1 SV=1	RAC1	1.7947	0.0171881	Up	44	9	60	2	21.4	1.242	0.959	0.981	0.636	0.546
macromolecular complex	P68032	Actin, alpha cardiac muscle 1 OS=Homo sapiens OX=9606 GN=ACTC1 PE=1 SV=1	ACTC1	4.7103	0.0321726	Up	43	29	207	5	42	0.733	1.002	1.183	0.105	0.308
macromolecular complex	Q96JB2	Conserved oligomeric Golgi complex subunit 3 OS=Homo sapiens OX=9606 GN=COG3 PE=1 SV=3	COG3	0.3029	0.00339715	Down	1	1	8	1	94	0.974	1.063	1.267	3.161	4.112
membrane	P07339	Cathepsin D OS=Homo sapiens OX=9606 GN=CTSD PE=1 SV=1	CTSD	0.1998	0.0243845	Down	8	4	15	4	44.5	1.32	1.047	0.507	5.659	3.932
membrane	P13612	Integrin alpha-4 OS=Homo sapiens OX=9606 GN=ITGA4 PE=1 SV=3	ITGA4	1.5651	0.0464	Up	16	14	43	14	114.8	1.663	1.311	1.172	0.888	0.878
membrane	Q9Y639	Neuroplastin OS=Homo sapiens OX=9606 GN=NPTN PE=1 SV=2	NPTN	0.32	0.0187254	Down	17	6	17	6	44.4	0.709	1.31	1.089	2.863	3.612
membrane	Q9UK41	Vacuolar protein sorting-associated protein 28 homolog OS=Homo sapiens OX=9606 GN=VPS28 PE=1 SV=1	VPS28	3.8489	0.0426752	Up	22	4	7	4	25.4		2.408	1.514	0.426	0.593
membrane	P04049	RAF proto-oncogene serine/threonine-protein kinase OS=Homo sapiens OX=9606 GN=RAF1 PE=1 SV=1	RAF1	2.9607	0.0146376	Up	2	1	1	1	73		0.887	0.694	0.254	0.28
membrane	Q02818	Nucleobindin-1 OS=Homo sapiens OX=9606 GN=NUCB1 PE=1 SV=4	NUCB1	0.3108	0.0410308	Down	24	10	43	10	53.8	0.884	1.181	1.452	2.469	5.074
membrane	P25311	Zinc-alpha-2-glycoprotein OS=Homo sapiens OX=9606 GN=AZGP1 PE=1 SV=2	AZGP1	0.3095	0.0242274	Down	29	12	76	12	34.2	1.176	0.877	1.191	2.427	4.561
membrane	O43681	ATPase GET3 OS=Homo sapiens OX=9606 GN=GET3 PE=1 SV=2	GET3	1.8581	0.00388506	Up	3	1	6	1	38.8	1.165	1.206	1.007	0.585	0.627
membrane	P00751	Complement factor B OS=Homo sapiens OX=9606 GN=CFB PE=1 SV=2	CFB	0.3972	0.0452928	Down	26	22	92	22	85.5	1.591	1.023	0.973	2.261	3.759
membrane	P40763	Signal transducer and activator of transcription 3 OS=Homo sapiens OX=9606 GN=STAT3 PE=1 SV=2	STAT3	20	0.001	Up	5	3	4	3	88	0.078	0.643	0.769
membrane	Q9UM47	Neurogenic locus notch homolog protein 3 OS=Homo sapiens OX=9606 GN=NOTCH3 PE=1 SV=2	NOTCH3	0.4849	0.0421948	Down	2	4	9	3	243.5	0.852	1.481	1.289	2.333	2.647
membrane	Q16563	Synaptophysin-like protein 1 OS=Homo sapiens OX=9606 GN=SYPL1 PE=1 SV=1	SYPL1	20	0.001	Up	6	1	2	1	28.5	0.412	0.346	0.778
membrane	P13798	Acylamino-acid-releasing enzyme OS=Homo sapiens OX=9606 GN=APEH PE=1 SV=4	APEH	13.0809	0.0170809	Up	6	5	18	5	81.2	2.769	1.174	0.825	0.157	0.086
membrane	Q9Y6I3	Epsin-1 OS=Homo sapiens OX=9606 GN=EPN1 PE=1 SV=2	EPN1	0.1957	0.0266201	Down	1	1	3	1	60.3	0.416	1.034	1.158	4.115	4.769
membrane	P29401	Transketolase OS=Homo sapiens OX=9606 GN=TKT PE=1 SV=3	TKT	0.4974	0.0314139	Down	31	17	61	17	67.8	1.155	1.067	0.919	1.672	2.538
membrane	P02750	Leucine-rich alpha-2-glycoprotein OS=Homo sapiens OX=9606 GN=LRG1 PE=1 SV=2	LRG1	0.4548	0.0291376	Down	10	4	14	4	38.2	1.023	1.501	0.905	2.316	2.71
membrane	P10301	Ras-related protein R-Ras OS=Homo sapiens OX=9606 GN=RRAS PE=1 SV=1	RRAS	0.2432	0.0281307	Down	19	5	10	4	23.5	0.527	1.362	1.089	4.315	3.85
membrane	Q00535	Cyclin-dependent-like kinase 5 OS=Homo sapiens OX=9606 GN=CDK5 PE=1 SV=3	CDK5	0.4391	0.0190639	Down	4	1	1	1	33.3	0.778	1.222	0.88	2.034	2.339
membrane	Q01469	Fatty acid-binding protein 5 OS=Homo sapiens OX=9606 GN=FABP5 PE=1 SV=3	FABP5	0.3649	0.042217	Down	69	10	55	10	15.2	0.827	1.449	0.718	2.265	3.205
membrane	P21796	Voltage-dependent anion-selective channel protein 1 OS=Homo sapiens OX=9606 GN=VDAC1 PE=1 SV=2	VDAC1	4.787	0.0442309	Up	7	1	4	1	30.8	2.286	3.487	1.35	0.3	0.692
membrane	P26038	Moesin OS=Homo sapiens OX=9606 GN=MSN PE=1 SV=3	MSN	0.449	0.0466975	Down	45	32	180	20	67.8	0.814	0.808	0.727	2.258	1.23
membrane	Q9UHG3	Prenylcysteine oxidase 1 OS=Homo sapiens OX=9606 GN=PCYOX1 PE=1 SV=3	PCYOX1	0.3249	0.0184803	Down	23	12	130	12	56.6	1.593	0.825	1.133	3.468	3.818
membrane	O75882	Attractin OS=Homo sapiens OX=9606 GN=ATRN PE=1 SV=2	ATRN	0.6629	0.0353204	Down	2	3	13	3	158.4	1.438	1.339	1.46	1.834	2.427
membrane	P30519	Heme oxygenase 2 OS=Homo sapiens OX=9606 GN=HMOX2 PE=1 SV=2	HMOX2	20	0.001	Up	3	1	1	1	36	1.989	1.502	0.709
membrane	O60610	Protein diaphanous homolog 1 OS=Homo sapiens OX=9606 GN=DIAPH1 PE=1 SV=2	DIAPH1	0.3577	0.0392107	Down	9	11	17	11	141.3	0.843	1.819	0.975	3.624	3.154
membrane	P52597	Heterogeneous nuclear ribonucleoprotein F OS=Homo sapiens OX=9606 GN=HNRNPF PE=1 SV=3	HNRNPF	0.2302	0.0178649	Down	18	6	17	5	45.6	1.022	0.883	0.952	2.604	5.669
membrane	Q15785	Mitochondrial import receptor subunit TOM34 OS=Homo sapiens OX=9606 GN=TOMM34 PE=1 SV=2	TOMM34	20	0.001	Up	3	1	3	1	34.5	0.611	0.934	1.004
membrane	P31146	Coronin-1A OS=Homo sapiens OX=9606 GN=CORO1A PE=1 SV=4	CORO1A	0.3226	0.0180006	Down	33	17	67	17	51	0.938	1.507	0.797	3.445	3.255
membrane	P09104	Gamma-enolase OS=Homo sapiens OX=9606 GN=ENO2 PE=1 SV=3	ENO2	14.4915	0.020071	Up	17	6	15	4	47.2	2.626	0.756	1.748	0.067	0.169
membrane	P50914	60S ribosomal protein L14 OS=Homo sapiens OX=9606 GN=RPL14 PE=1 SV=4	RPL14	20	0.001	Up	5	1	3	1	23.4	0.416	0.663	1.73
membrane	P07108	Acyl-CoA-binding protein OS=Homo sapiens OX=9606 GN=DBI PE=1 SV=2	DBI	3.4374	0.00268726	Up	48	5	25	5	10	0.937	0.89	1.179	0.32	0.263
membrane	Q9NZM1	Myoferlin OS=Homo sapiens OX=9606 GN=MYOF PE=1 SV=1	MYOF	7.0081	0.00322665	Up	2	3	5	3	234.6	2.452	2.769		0.338	0.407
membrane	O75348	V-type proton ATPase subunit G 1 OS=Homo sapiens OX=9606 GN=ATP6V1G1 PE=1 SV=3	ATP6V1G1	20	0.001	Up	9	1	1	1	13.7	0.735	0.754	0.253
membrane	Q8WWI5	Choline transporter-like protein 1 OS=Homo sapiens OX=9606 GN=SLC44A1 PE=1 SV=1	SLC44A1	3.5936	0.0316252	Up	11	6	19	6	73.3	1.221	1.08	0.971	0.437	0.17
membrane	Q9UJ68	Mitochondrial peptide methionine sulfoxide reductase OS=Homo sapiens OX=9606 GN=MSRA PE=1 SV=1	MSRA	0.2541	0.0375964	Down	34	7	13	7	26.1	0.923	0.734	1.018	2.025	4.994
membrane	O15031	Plexin-B2 OS=Homo sapiens OX=9606 GN=PLXNB2 PE=1 SV=3	PLXNB2	2.3566	0.023285	Up	10	17	33	17	205	1.598	1.772	1.091	0.594	0.668
membrane	O96019	Actin-like protein 6A OS=Homo sapiens OX=9606 GN=ACTL6A PE=1 SV=1	ACTL6A	20	0.001	Up	4	1	3	1	47.4	1.824	1.46	0.688
membrane	P30405	Peptidyl-prolyl cis-trans isomerase F, mitochondrial OS=Homo sapiens OX=9606 GN=PPIF PE=1 SV=1	PPIF	20	0.001	Up	4	1	2	1	22	1.181	0.928	1.623
membrane	Q8TDQ1	CMRF35-like molecule 1 OS=Homo sapiens OX=9606 GN=CD300LF PE=1 SV=3	CD300LF	3.0442	0.0284005	Up	11	3	3	3	32.3	0.509	0.459	0.306	0.176	0.103
membrane	P27361	Mitogen-activated protein kinase 3 OS=Homo sapiens OX=9606 GN=MAPK3 PE=1 SV=4	MAPK3	0.6144	0.00928025	Down	4	2	6	1	43.1	0.821	0.834	0.98	1.499	1.36
membrane	O14920	Inhibitor of nuclear factor kappa-B kinase subunit beta OS=Homo sapiens OX=9606 GN=IKBKB PE=1 SV=1	IKBKB	20	0.001	Up	2	2	2	2	86.5	2.184	0.817	0.878
membrane	Q16186	Proteasomal ubiquitin receptor ADRM1 OS=Homo sapiens OX=9606 GN=ADRM1 PE=1 SV=2	ADRM1	20	0.001	Up	2	1	1	1	42.1	0.582	1.108	1.287
membrane	Q99623	Prohibitin-2 OS=Homo sapiens OX=9606 GN=PHB2 PE=1 SV=2	PHB2	20	0.001	Up	6	1	2	1	33.3	0.878	2.056	0.735
membrane	Q15582	Transforming growth factor-beta-induced protein ig-h3 OS=Homo sapiens OX=9606 GN=TGFBI PE=1 SV=1	TGFBI	0.5089	0.0149533	Down	8	5	29	5	74.6	1.538	1.527	1.186	3.068	2.501
membrane	P23396	40S ribosomal protein S3 OS=Homo sapiens OX=9606 GN=RPS3 PE=1 SV=2	RPS3	2.0602	0.0109038	Up	36	10	23	10	26.7	1.198	1.376	1.635	0.727	0.635
membrane	Q9Y5S1	Transient receptor potential cation channel subfamily V member 2 OS=Homo sapiens OX=9606 GN=TRPV2 PE=1 SV=1	TRPV2	3.7096	0.0271586	Up	4	3	4	3	85.9	1.016	0.535	0.697	0.26	0.144
membrane	O95793	Double-stranded RNA-binding protein Staufen homolog 1 OS=Homo sapiens OX=9606 GN=STAU1 PE=1 SV=2	STAU1	20	0.001	Up	1	1	2	1	63.1	0.914	0.053	3.439
membrane	P27487	Dipeptidyl peptidase 4 OS=Homo sapiens OX=9606 GN=DPP4 PE=1 SV=2	DPP4	0.2258	0.0365631	Down	19	15	43	15	88.2	0.661	1.448	0.732	2.767	5.62
membrane	P29972	Aquaporin-1 OS=Homo sapiens OX=9606 GN=AQP1 PE=1 SV=3	AQP1	0.4843	0.0228456	Down	6	1	5	1	28.5	1.328	1.429		2.55	3.143
membrane	Q6ZNJ1	Neurobeachin-like protein 2 OS=Homo sapiens OX=9606 GN=NBEAL2 PE=1 SV=2	NBEAL2	0.4941	0.00496613	Down	3	7	13	7	302.3	1.265	1.402	1.089	2.563	2.505
membrane	P07919	Cytochrome b-c1 complex subunit 6, mitochondrial OS=Homo sapiens OX=9606 GN=UQCRH PE=1 SV=2	UQCRH	7.0072	0.0282477	Up	20	1	3	1	10.7	2.487	2.907	0.944	0.265	0.338
membrane	P02787	Serotransferrin OS=Homo sapiens OX=9606 GN=TF PE=1 SV=3	TF	0.2516	0.026382	Down	66	70	553	70	77	0.853	0.685	1.269	2.57	4.868
membrane	P01111	GTPase NRas OS=Homo sapiens OX=9606 GN=NRAS PE=1 SV=1	NRAS	4.0287	0.0206932	Up	30	7	29	3	21.2	0.6	0.552	1.096	0.215	0.157
membrane	P02649	Apolipoprotein E OS=Homo sapiens OX=9606 GN=APOE PE=1 SV=1	APOE	0.2006	0.0123165	Down	73	45	1364	45	36.1	1.253	1.065	0.592	4.33	5.341
membrane	Q9Y3E7	Charged multivesicular body protein 3 OS=Homo sapiens OX=9606 GN=CHMP3 PE=1 SV=3	CHMP3	4.7099	0.00383321	Up	8	2	5	2	25.1		1.311	1.27	0.248	0.3
membrane	Q9BSJ8	Extended synaptotagmin-1 OS=Homo sapiens OX=9606 GN=ESYT1 PE=1 SV=1	ESYT1	20	0.001	Up	2	2	3	2	122.8	0.187	0.845	0.579
membrane	P20963	T-cell surface glycoprotein CD3 zeta chain OS=Homo sapiens OX=9606 GN=CD247 PE=1 SV=2	CD247	0.3277	0.00304948	Down	50	6	15	6	18.7	0.582	0.796	0.687	2.24	1.961
membrane	Q9HDC9	Adipocyte plasma membrane-associated protein OS=Homo sapiens OX=9606 GN=APMAP PE=1 SV=2	APMAP	0.4193	0.00174242	Down	23	9	42	9	46.5	1.229	1.172	1.375	3.216	2.787
membrane	Q9UMR2	ATP-dependent RNA helicase DDX19B OS=Homo sapiens OX=9606 GN=DDX19B PE=1 SV=1	DDX19B	20	0.001	Up	5	2	2	2	53.9	0.671	0.813	0.89
membrane	P35240	Merlin OS=Homo sapiens OX=9606 GN=NF2 PE=1 SV=1	NF2	20	0.001	Up	4	2	2	2	69.6	0.843	0.479	0.273
membrane	P01031	Complement C5 OS=Homo sapiens OX=9606 GN=C5 PE=1 SV=4	C5	0.3083	0.0245272	Down	21	29	120	29	188.2	1.079	1.181	1.083	2.391	4.839
membrane	Q9UNN5	FAS-associated factor 1 OS=Homo sapiens OX=9606 GN=FAF1 PE=1 SV=2	FAF1	0.2467	0.0186279	Down	3	2	2	2	73.9	1.616	0.937	0.728	4.023	4.845
membrane	P33908	Mannosyl-oligosaccharide 1,2-alpha-mannosidase IA OS=Homo sapiens OX=9606 GN=MAN1A1 PE=1 SV=3	MAN1A1	0.2649	0.0247226	Down	1	1	4	1	72.9	0.686	1.3	1.282	3.195	5.03
membrane	O00592	Podocalyxin OS=Homo sapiens OX=9606 GN=PODXL PE=1 SV=2	PODXL	0.4493	0.0225835	Down	6	3	18	3	58.6	1.111	1.141	1.515	2.309	3.281
membrane	Q03113	Guanine nucleotide-binding protein subunit alpha-12 OS=Homo sapiens OX=9606 GN=GNA12 PE=1 SV=4	GNA12	12.4292	0.0369856	Up	13	6	15	3	44.3		0.772	1.95	0.123	0.096
membrane	P11168	Solute carrier family 2, facilitated glucose transporter member 2 OS=Homo sapiens OX=9606 GN=SLC2A2 PE=1 SV=1	SLC2A2	0.2893	0.0374922	Down	2	1	3	1	57.5	0.991	1.488		3.671	4.898
membrane	P10646	Tissue factor pathway inhibitor OS=Homo sapiens OX=9606 GN=TFPI PE=1 SV=1	TFPI	0.3231	0.0278787	Down	3	2	7	2	35	0.911	1.408	1.108	4.557	2.513
membrane	P01042	Kininogen-1 OS=Homo sapiens OX=9606 GN=KNG1 PE=1 SV=2	KNG1	0.2766	0.0300732	Down	30	19	101	19	71.9	1.293	0.923	1.026	2.474	5.34
membrane	P27824	Calnexin OS=Homo sapiens OX=9606 GN=CANX PE=1 SV=2	CANX	2.7133	0.00361015	Up	11	7	13	7	67.5	1.956	2.293	1.864	0.84	0.662
membrane	Q0VD83	Apolipoprotein B receptor OS=Homo sapiens OX=9606 GN=APOBR PE=1 SV=3	APOBR	0.2761	0.0249013	Down	7	6	10	6	115.6	0.989	1.372	0.626	3.039	4.174
membrane	Q8IYI6	Exocyst complex component 8 OS=Homo sapiens OX=9606 GN=EXOC8 PE=1 SV=2	EXOC8	20	0.001	Up	3	3	4	3	81.7	1.302	0.538	0.243
membrane	Q9UNZ2	NSFL1 cofactor p47 OS=Homo sapiens OX=9606 GN=NSFL1C PE=1 SV=2	NSFL1C	5.0869	0.0199516	Up	32	9	18	9	40.5	1.489	0.819	1.82	0.33	0.211
membrane	Q6DD88	Atlastin-3 OS=Homo sapiens OX=9606 GN=ATL3 PE=1 SV=1	ATL3	20	0.001	Up	6	2	2	2	60.5	0.423	1.109	0.846
membrane	Q96RF0	Sorting nexin-18 OS=Homo sapiens OX=9606 GN=SNX18 PE=1 SV=2	SNX18	15.5079	0.0350425	Up	6	3	8	3	68.9	0.294	1.079	1.558	0.041	0.085
membrane	P06276	Cholinesterase OS=Homo sapiens OX=9606 GN=BCHE PE=1 SV=1	BCHE	0.0785	0.0406232	Down	3	2	3	2	68.4		0.565	0.23	3.588	6.534
membrane	Q08495	Dematin OS=Homo sapiens OX=9606 GN=DMTN PE=1 SV=3	DMTN	0.3197	0.0146017	Down	14	5	6	5	45.5	1.486	1.041	1.107	2.941	4.637
membrane	P08069	Insulin-like growth factor 1 receptor OS=Homo sapiens OX=9606 GN=IGF1R PE=1 SV=1	IGF1R	20	0.001	Up	2	2	2	2	154.7	0.346	0.446	0.7
membrane	O94885	SAM and SH3 domain-containing protein 1 OS=Homo sapiens OX=9606 GN=SASH1 PE=1 SV=3	SASH1	20	0.001	Up	1	1	2	1	136.6	2.857	0.601	0.506
membrane	O60331	Phosphatidylinositol 4-phosphate 5-kinase type-1 gamma OS=Homo sapiens OX=9606 GN=PIP5K1C PE=1 SV=2	PIP5K1C	20	0.001	Up	5	4	6	2	73.2	0.308	1.09	0.614
membrane	P55160	Nck-associated protein 1-like OS=Homo sapiens OX=9606 GN=NCKAP1L PE=1 SV=3	NCKAP1L	0.4656	0.0267382	Down	15	18	54	18	128.1	0.846	0.82	0.68	2.036	1.323
membrane	O14791	Apolipoprotein L1 OS=Homo sapiens OX=9606 GN=APOL1 PE=1 SV=5	APOL1	0.5022	0.0479568	Down	25	12	95	12	43.9	1.564	1.407	0.957	2.263	2.951
membrane	P15531	Nucleoside diphosphate kinase A OS=Homo sapiens OX=9606 GN=NME1 PE=1 SV=1	NME1	5.0999	0.00759609	Up	41	8	31	2	17.1	0.771	1.386	1.316	0.21	0.244
membrane	P63000	Ras-related C3 botulinum toxin substrate 1 OS=Homo sapiens OX=9606 GN=RAC1 PE=1 SV=1	RAC1	1.7947	0.0171881	Up	44	9	60	2	21.4	1.242	0.959	0.981	0.636	0.546
membrane	P12109	Collagen alpha-1(VI) chain OS=Homo sapiens OX=9606 GN=COL6A1 PE=1 SV=3	COL6A1	0.2149	0.000935281	Down	11	10	34	10	108.5	0.94	1.053	0.904	3.897	5.091
membrane	O15020	Spectrin beta chain, non-erythrocytic 2 OS=Homo sapiens OX=9606 GN=SPTBN2 PE=1 SV=3	SPTBN2	1.9554	0.0495236	Up	1	3	18	3	271.2	2.732	1.604	2.193	1.169	1.057
membrane	P56385	ATP synthase subunit e, mitochondrial OS=Homo sapiens OX=9606 GN=ATP5ME PE=1 SV=2	ATP5ME	20	0.001	Up	14	1	1	1	7.9	1.12	1.636	0.997
membrane	Q15599	Na(+)/H(+) exchange regulatory cofactor NHE-RF2 OS=Homo sapiens OX=9606 GN=SLC9A3R2 PE=1 SV=2	SLC9A3R2	0.3864	0.0387845	Down	22	6	21	6	37.4	0.715	1.468	0.859	2.452	2.796
membrane	P17661	Desmin OS=Homo sapiens OX=9606 GN=DES PE=1 SV=3	DES	0.05	0.001	Down	12	6	15	2	53.5				3.125	1.865
membrane	P18031	Tyrosine-protein phosphatase non-receptor type 1 OS=Homo sapiens OX=9606 GN=PTPN1 PE=1 SV=1	PTPN1	0.3592	0.0339816	Down	5	2	6	2	49.9	1.533	1.455	0.846	2.917	4.199
membrane	P04114	Apolipoprotein B-100 OS=Homo sapiens OX=9606 GN=APOB PE=1 SV=2	APOB	0.3906	0.00373673	Down	58	297	6765	297	515.3	1.354	1.249	1.062	2.846	3.409
membrane	P14625	Endoplasmin OS=Homo sapiens OX=9606 GN=HSP90B1 PE=1 SV=1	HSP90B1	2.4682	0.00295497	Up	22	15	36	14	92.4	1.488	1.564	1.787	0.717	0.59
membrane	O14617	AP-3 complex subunit delta-1 OS=Homo sapiens OX=9606 GN=AP3D1 PE=1 SV=1	AP3D1	20	0.001	Up	1	1	3	1	130.1	0.816	1.116	0.927
membrane	Q9H4A4	Aminopeptidase B OS=Homo sapiens OX=9606 GN=RNPEP PE=1 SV=2	RNPEP	0.3007	0.0183437	Down	22	11	12	11	72.5	0.177	0.247		0.712	0.698
membrane	Q14980	Nuclear mitotic apparatus protein 1 OS=Homo sapiens OX=9606 GN=NUMA1 PE=1 SV=2	NUMA1	24.4389	0.0335253	Up	1	2	6	2	238.1	0.332	1.835	2.232	0.06	0.06
membrane	Q96KP1	Exocyst complex component 2 OS=Homo sapiens OX=9606 GN=EXOC2 PE=1 SV=1	EXOC2	0.1234	0.0277721	Down	5	6	13	6	104	0.862	1.065	0.268	5.345	6.51
membrane	Q92673	Sortilin-related receptor OS=Homo sapiens OX=9606 GN=SORL1 PE=1 SV=2	SORL1	0.2462	0.0466689	Down	2	3	5	3	248.3	0.509	0.928	1.636	3.398	4.922
membrane	P60866	40S ribosomal protein S20 OS=Homo sapiens OX=9606 GN=RPS20 PE=1 SV=1	RPS20	2.9298	0.0152239	Up	10	1	4	1	13.4	1.612	1.103	1.249	0.355	0.547
membrane	P61019	Ras-related protein Rab-2A OS=Homo sapiens OX=9606 GN=RAB2A PE=1 SV=1	RAB2A	2.3804	0.0268788	Up	39	7	16	2	23.5	0.7	0.787	1.016	0.275	0.426
membrane	Q99685	Monoglyceride lipase OS=Homo sapiens OX=9606 GN=MGLL PE=1 SV=2	MGLL	20	0.001	Up	7	2	6	2	33.2	1.171	1.05	1.079
membrane	P02765	Alpha-2-HS-glycoprotein OS=Homo sapiens OX=9606 GN=AHSG PE=1 SV=2	AHSG	0.3814	0.02935	Down	35	14	128	14	39.3	1.081	0.848	1.57	2.656	3.46
membrane	P53618	Coatomer subunit beta OS=Homo sapiens OX=9606 GN=COPB1 PE=1 SV=3	COPB1	7.3242	0.00462395	Up	6	3	7	3	107.1	1.923	1.851	1.049	0.209	0.23
membrane	P03951	Coagulation factor XI OS=Homo sapiens OX=9606 GN=F11 PE=1 SV=1	F11	0.3041	0.0347124	Down	20	13	50	10	70.1	1.994	1.048	0.83	4.532	3.956
membrane	Q96QK1	Vacuolar protein sorting-associated protein 35 OS=Homo sapiens OX=9606 GN=VPS35 PE=1 SV=2	VPS35	5.1034	0.00785501	Up	10	7	14	7	91.6	1.193	1.004	0.666	0.217	0.157
membrane	O75844	CAAX prenyl protease 1 homolog OS=Homo sapiens OX=9606 GN=ZMPSTE24 PE=1 SV=2	ZMPSTE24	2.5948	0.0297249	Up	8	2	2	2	54.8	2.036	2.389	1.355	0.645	0.84
membrane	P27816	Microtubule-associated protein 4 OS=Homo sapiens OX=9606 GN=MAP4 PE=1 SV=3	MAP4	20	0.001	Up	5	4	6	4	120.9	0.457	0.502	1.177
membrane	Q00722	1-phosphatidylinositol 4,5-bisphosphate phosphodiesterase beta-2 OS=Homo sapiens OX=9606 GN=PLCB2 PE=1 SV=2	PLCB2	20	0.001	Up	1	2	2	2	133.9	0.058	0.08	1.662
membrane	P61353	60S ribosomal protein L27 OS=Homo sapiens OX=9606 GN=RPL27 PE=1 SV=2	RPL27	6.3836	0.0103183	Up	22	3	9	3	15.8	1.808	1.402	0.917	0.161	0.27
membrane	Q96JB2	Conserved oligomeric Golgi complex subunit 3 OS=Homo sapiens OX=9606 GN=COG3 PE=1 SV=3	COG3	0.3029	0.00339715	Down	1	1	8	1	94	0.974	1.063	1.267	3.161	4.112
membrane	P62857	40S ribosomal protein S28 OS=Homo sapiens OX=9606 GN=RPS28 PE=1 SV=1	RPS28	3.9133	0.0347239	Up	17	1	4	1	7.8	2.384	2.594	1.432	0.338	0.754
membrane	Q00796	Sorbitol dehydrogenase OS=Homo sapiens OX=9606 GN=SORD PE=1 SV=4	SORD	3.2796	0.0458237	Up	10	3	12	3	38.3	0.859	1.139	2.09	0.417	0.414
membrane	Q9P2E9	Ribosome-binding protein 1 OS=Homo sapiens OX=9606 GN=RRBP1 PE=1 SV=5	RRBP1	20	0.001	Up	2	2	2	2	152.4	0.25	3.346	0.462
membrane	P15311	Ezrin OS=Homo sapiens OX=9606 GN=EZR PE=1 SV=4	EZR	0.4072	0.0362982	Down	32	22	105	13	69.4	1.073	1.481	0.806	2.335	3.166
membrane	P32004	Neural cell adhesion molecule L1 OS=Homo sapiens OX=9606 GN=L1CAM PE=1 SV=2	L1CAM	6.3366	0.0295878	Up	1	1	2	1	139.9	2.442	2.754		0.28	0.54
membrane	P98082	Disabled homolog 2 OS=Homo sapiens OX=9606 GN=DAB2 PE=1 SV=3	DAB2	3.6334	0.00259042	Up	3	2	4	2	82.4	1.309	1.582	1.867	0.416	0.457
membrane	P09497	Clathrin light chain B OS=Homo sapiens OX=9606 GN=CLTB PE=1 SV=1	CLTB	0.2194	0.0274937	Down	18	5	13	5	25.2	1.095	0.93	0.745	2.476	5.94
membrane	Q12931	Heat shock protein 75 kDa, mitochondrial OS=Homo sapiens OX=9606 GN=TRAP1 PE=1 SV=3	TRAP1	9.9058	0.0307395	Up	7	3	7	3	80.1	3.78	2.279	0.88	0.239	0.228
membrane	P48426	Phosphatidylinositol 5-phosphate 4-kinase type-2 alpha OS=Homo sapiens OX=9606 GN=PIP4K2A PE=1 SV=2	PIP4K2A	9.5639	0.00307501	Up	22	8	10	7	46.2	0.7	1.024	0.557	0.068	0.091
membrane	P14317	Hematopoietic lineage cell-specific protein OS=Homo sapiens OX=9606 GN=HCLS1 PE=1 SV=3	HCLS1	0.5439	0.0437219	Down	20	8	20	8	54	0.69	0.702	1.066	1.58	1.433
membrane	Q96SJ8	Tetraspanin-18 OS=Homo sapiens OX=9606 GN=TSPAN18 PE=2 SV=1	TSPAN18	0.3945	0.0134947	Down	3	1	2	1	27.7		0.79	0.98	2.196	2.291
membrane	P03952	Plasma kallikrein OS=Homo sapiens OX=9606 GN=KLKB1 PE=1 SV=1	KLKB1	0.5005	0.0496922	Down	14	10	37	8	71.3	1.871	1.52	1.111	2.587	3.41
membrane	Q9H254	Spectrin beta chain, non-erythrocytic 4 OS=Homo sapiens OX=9606 GN=SPTBN4 PE=1 SV=2	SPTBN4	0.2958	0.00448506	Down	1	2	17	2	288.8	1.268	1.218	0.882	3.509	4.081
membrane-enclosed lumen	Q9UPU5	Ubiquitin carboxyl-terminal hydrolase 24 OS=Homo sapiens OX=9606 GN=USP24 PE=1 SV=3	USP24	0.3546	0.034514	Down	1	2	2	2	294.2	0.62	1.039	0.511	2.312	1.768
membrane-enclosed lumen	Q99685	Monoglyceride lipase OS=Homo sapiens OX=9606 GN=MGLL PE=1 SV=2	MGLL	20	0.001	Up	7	2	6	2	33.2	1.171	1.05	1.079
membrane-enclosed lumen	P01042	Kininogen-1 OS=Homo sapiens OX=9606 GN=KNG1 PE=1 SV=2	KNG1	0.2766	0.0300732	Down	30	19	101	19	71.9	1.293	0.923	1.026	2.474	5.34
membrane-enclosed lumen	P02652	Apolipoprotein A-II OS=Homo sapiens OX=9606 GN=APOA2 PE=1 SV=1	APOA2	0.2944	0.00648812	Down	47	12	166	12	11.2	1.197	1.395	0.89	4.275	3.609
membrane-enclosed lumen	Q9Y237	Peptidyl-prolyl cis-trans isomerase NIMA-interacting 4 OS=Homo sapiens OX=9606 GN=PIN4 PE=1 SV=1	PIN4	0.2574	0.0208082	Down	15	2	2	2	13.8	0.728	1.499	0.753	3.429	4.288
membrane-enclosed lumen	P30876	DNA-directed RNA polymerase II subunit RPB2 OS=Homo sapiens OX=9606 GN=POLR2B PE=1 SV=1	POLR2B	0.2662	0.0215721	Down	1	2	8	2	133.8	1.632	0.918	0.738	4.468	3.766
membrane-enclosed lumen	P23396	40S ribosomal protein S3 OS=Homo sapiens OX=9606 GN=RPS3 PE=1 SV=2	RPS3	2.0602	0.0109038	Up	36	10	23	10	26.7	1.198	1.376	1.635	0.727	0.635
membrane-enclosed lumen	O14791	Apolipoprotein L1 OS=Homo sapiens OX=9606 GN=APOL1 PE=1 SV=5	APOL1	0.5022	0.0479568	Down	25	12	95	12	43.9	1.564	1.407	0.957	2.263	2.951
membrane-enclosed lumen	Q14161	ARF GTPase-activating protein GIT2 OS=Homo sapiens OX=9606 GN=GIT2 PE=1 SV=2	GIT2	15.4848	0.0255896	Up	7	6	9	3	84.5	3.184	0.785	1.141	0.158	0.062
membrane-enclosed lumen	P10768	S-formylglutathione hydrolase OS=Homo sapiens OX=9606 GN=ESD PE=1 SV=2	ESD	0.0353	0.00213161	Down	19	4	8	4	31.4	0.189	0.217	0.093	4.932	4.487
membrane-enclosed lumen	O00232	26S proteasome non-ATPase regulatory subunit 12 OS=Homo sapiens OX=9606 GN=PSMD12 PE=1 SV=3	PSMD12	0.2737	0.0117624	Down	4	2	3	2	52.9	1.435	0.764	1.141	4.275	3.861
membrane-enclosed lumen	Q13085	Acetyl-CoA carboxylase 1 OS=Homo sapiens OX=9606 GN=ACACA PE=1 SV=2	ACACA	3.4677	0.00361413	Up	0	1	1	1	265.4	0.771	0.949	1.068	0.298	0.238
membrane-enclosed lumen	P62244	40S ribosomal protein S15a OS=Homo sapiens OX=9606 GN=RPS15A PE=1 SV=2	RPS15A	20	0.001	Up	15	2	9	2	14.8	0.492	0.754	1.108
membrane-enclosed lumen	O60331	Phosphatidylinositol 4-phosphate 5-kinase type-1 gamma OS=Homo sapiens OX=9606 GN=PIP5K1C PE=1 SV=2	PIP5K1C	20	0.001	Up	5	4	6	2	73.2	0.308	1.09	0.614
membrane-enclosed lumen	P12109	Collagen alpha-1(VI) chain OS=Homo sapiens OX=9606 GN=COL6A1 PE=1 SV=3	COL6A1	0.2149	0.000935281	Down	11	10	34	10	108.5	0.94	1.053	0.904	3.897	5.091
membrane-enclosed lumen	Q16186	Proteasomal ubiquitin receptor ADRM1 OS=Homo sapiens OX=9606 GN=ADRM1 PE=1 SV=2	ADRM1	20	0.001	Up	2	1	1	1	42.1	0.582	1.108	1.287
membrane-enclosed lumen	P14625	Endoplasmin OS=Homo sapiens OX=9606 GN=HSP90B1 PE=1 SV=1	HSP90B1	2.4682	0.00295497	Up	22	15	36	14	92.4	1.488	1.564	1.787	0.717	0.59
membrane-enclosed lumen	P04070	Vitamin K-dependent protein C OS=Homo sapiens OX=9606 GN=PROC PE=1 SV=1	PROC	0.3806	0.0210484	Down	3	1	5	1	52	1.036	1.374	1.12	2.352	3.831
membrane-enclosed lumen	P30405	Peptidyl-prolyl cis-trans isomerase F, mitochondrial OS=Homo sapiens OX=9606 GN=PPIF PE=1 SV=1	PPIF	20	0.001	Up	4	1	2	1	22	1.181	0.928	1.623
membrane-enclosed lumen	Q92673	Sortilin-related receptor OS=Homo sapiens OX=9606 GN=SORL1 PE=1 SV=2	SORL1	0.2462	0.0466689	Down	2	3	5	3	248.3	0.509	0.928	1.636	3.398	4.922
membrane-enclosed lumen	Q96FW1	Ubiquitin thioesterase OTUB1 OS=Homo sapiens OX=9606 GN=OTUB1 PE=1 SV=2	OTUB1	0.3731	0.0137226	Down	12	3	4	3	31.3	1.058	1.164	1.472	3.907	2.694
membrane-enclosed lumen	Q9BRK5	45 kDa calcium-binding protein OS=Homo sapiens OX=9606 GN=SDF4 PE=1 SV=1	SDF4	0.05	0.001	Down	5	2	3	2	41.8				0.184	6.246
membrane-enclosed lumen	P26373	60S ribosomal protein L13 OS=Homo sapiens OX=9606 GN=RPL13 PE=1 SV=4	RPL13	20	0.001	Up	9	2	4	2	24.2	1.375	0.914	0.799
membrane-enclosed lumen	P62314	Small nuclear ribonucleoprotein Sm D1 OS=Homo sapiens OX=9606 GN=SNRPD1 PE=1 SV=1	SNRPD1	3.074	0.00548704	Up	9	1	4	1	13.3	1.897	1.526	1.331	0.461	0.57
membrane-enclosed lumen	Q14980	Nuclear mitotic apparatus protein 1 OS=Homo sapiens OX=9606 GN=NUMA1 PE=1 SV=2	NUMA1	24.4389	0.0335253	Up	1	2	6	2	238.1	0.332	1.835	2.232	0.06	0.06
membrane-enclosed lumen	P02750	Leucine-rich alpha-2-glycoprotein OS=Homo sapiens OX=9606 GN=LRG1 PE=1 SV=2	LRG1	0.4548	0.0291376	Down	10	4	14	4	38.2	1.023	1.501	0.905	2.316	2.71
membrane-enclosed lumen	O96019	Actin-like protein 6A OS=Homo sapiens OX=9606 GN=ACTL6A PE=1 SV=1	ACTL6A	20	0.001	Up	4	1	3	1	47.4	1.824	1.46	0.688
membrane-enclosed lumen	P12111	Collagen alpha-3(VI) chain OS=Homo sapiens OX=9606 GN=COL6A3 PE=1 SV=5	COL6A3	0.4177	0.0015557	Down	15	49	206	49	343.5	1.403	1.357	1.224	2.934	3.425
membrane-enclosed lumen	P25789	Proteasome subunit alpha type-4 OS=Homo sapiens OX=9606 GN=PSMA4 PE=1 SV=1	PSMA4	3.9108	0.0346113	Up	16	5	16	5	29.5	2.031	0.835	1.035	0.358	0.307
membrane-enclosed lumen	Q14697	Neutral alpha-glucosidase AB OS=Homo sapiens OX=9606 GN=GANAB PE=1 SV=3	GANAB	0.3701	0.0112863	Down	11	10	26	10	106.8	0.807	1.293	1.044	2.989	2.675
membrane-enclosed lumen	P07339	Cathepsin D OS=Homo sapiens OX=9606 GN=CTSD PE=1 SV=1	CTSD	0.1998	0.0243845	Down	8	4	15	4	44.5	1.32	1.047	0.507	5.659	3.932
membrane-enclosed lumen	Q9H254	Spectrin beta chain, non-erythrocytic 4 OS=Homo sapiens OX=9606 GN=SPTBN4 PE=1 SV=2	SPTBN4	0.2958	0.00448506	Down	1	2	17	2	288.8	1.268	1.218	0.882	3.509	4.081
membrane-enclosed lumen	P62857	40S ribosomal protein S28 OS=Homo sapiens OX=9606 GN=RPS28 PE=1 SV=1	RPS28	3.9133	0.0347239	Up	17	1	4	1	7.8	2.384	2.594	1.432	0.338	0.754
membrane-enclosed lumen	P25398	40S ribosomal protein S12 OS=Homo sapiens OX=9606 GN=RPS12 PE=1 SV=3	RPS12	2.9379	0.0175202	Up	17	2	7	2	14.5	1.51	1.818	1.026	0.47	0.518
membrane-enclosed lumen	Q86VP6	Cullin-associated NEDD8-dissociated protein 1 OS=Homo sapiens OX=9606 GN=CAND1 PE=1 SV=2	CAND1	0.3891	0.047542	Down	10	13	30	13	136.3	1.468	0.846	1.117	2.166	3.713
membrane-enclosed lumen	Q13620	Cullin-4B OS=Homo sapiens OX=9606 GN=CUL4B PE=1 SV=4	CUL4B	20	0.001	Up	1	1	3	1	103.9	0.758	0.758	0.916
membrane-enclosed lumen	P02765	Alpha-2-HS-glycoprotein OS=Homo sapiens OX=9606 GN=AHSG PE=1 SV=2	AHSG	0.3814	0.02935	Down	35	14	128	14	39.3	1.081	0.848	1.57	2.656	3.46
membrane-enclosed lumen	O00592	Podocalyxin OS=Homo sapiens OX=9606 GN=PODXL PE=1 SV=2	PODXL	0.4493	0.0225835	Down	6	3	18	3	58.6	1.111	1.141	1.515	2.309	3.281
membrane-enclosed lumen	P62277	40S ribosomal protein S13 OS=Homo sapiens OX=9606 GN=RPS13 PE=1 SV=2	RPS13	4.9188	0.00130396	Up	15	2	7	2	17.2	1.739	2.185	1.676	0.338	0.421
membrane-enclosed lumen	P02649	Apolipoprotein E OS=Homo sapiens OX=9606 GN=APOE PE=1 SV=1	APOE	0.2006	0.0123165	Down	73	45	1364	45	36.1	1.253	1.065	0.592	4.33	5.341
membrane-enclosed lumen	P78356	Phosphatidylinositol 5-phosphate 4-kinase type-2 beta OS=Homo sapiens OX=9606 GN=PIP4K2B PE=1 SV=1	PIP4K2B	20	0.001	Up	6	2	4	1	47.3	1.356	1.027	1.091
membrane-enclosed lumen	Q15459	Splicing factor 3A subunit 1 OS=Homo sapiens OX=9606 GN=SF3A1 PE=1 SV=1	SF3A1	3.0051	0.00545271	Up	4	3	8	3	88.8	2.304	2.139	1.701	0.594	0.769
membrane-enclosed lumen	P29401	Transketolase OS=Homo sapiens OX=9606 GN=TKT PE=1 SV=3	TKT	0.4974	0.0314139	Down	31	17	61	17	67.8	1.155	1.067	0.919	1.672	2.538
membrane-enclosed lumen	Q71UI9	Histone H2A.V OS=Homo sapiens OX=9606 GN=H2AZ2 PE=1 SV=3	H2AZ2	3.3189	0.028294	Up	29	4	26	3	13.5	0.752	1.368	1.091	0.408	0.237
membrane-enclosed lumen	Q16719	Kynureninase OS=Homo sapiens OX=9606 GN=KYNU PE=1 SV=1	KYNU	4.2544	0.0420187	Up	2	1	4	1	52.3	2.128	2.527	1.382	0.246	0.7
membrane-enclosed lumen	P06276	Cholinesterase OS=Homo sapiens OX=9606 GN=BCHE PE=1 SV=1	BCHE	0.0785	0.0406232	Down	3	2	3	2	68.4		0.565	0.23	3.588	6.534
membrane-enclosed lumen	P02787	Serotransferrin OS=Homo sapiens OX=9606 GN=TF PE=1 SV=3	TF	0.2516	0.026382	Down	66	70	553	70	77	0.853	0.685	1.269	2.57	4.868
membrane-enclosed lumen	O43852	Calumenin OS=Homo sapiens OX=9606 GN=CALU PE=1 SV=2	CALU	9.5169	0.0484173	Up	28	6	14	6	37.1	1.645	2.319	2.931	0.048	0.435
membrane-enclosed lumen	P17174	Aspartate aminotransferase, cytoplasmic OS=Homo sapiens OX=9606 GN=GOT1 PE=1 SV=3	GOT1	0.2391	0.0230679	Down	10	5	10	5	46.2	0.926	1.4	0.627	3.247	4.988
membrane-enclosed lumen	Q99623	Prohibitin-2 OS=Homo sapiens OX=9606 GN=PHB2 PE=1 SV=2	PHB2	20	0.001	Up	6	1	2	1	33.3	0.878	2.056	0.735
membrane-enclosed lumen	Q13610	Periodic tryptophan protein 1 homolog OS=Homo sapiens OX=9606 GN=PWP1 PE=1 SV=1	PWP1	20	0.001	Up	3	1	2	1	55.8	1.853	1.567	0.667
membrane-enclosed lumen	P50991	T-complex protein 1 subunit delta OS=Homo sapiens OX=9606 GN=CCT4 PE=1 SV=4	CCT4	5.0282	0.0409222	Up	19	11	19	9	57.9	1.164	1.781	1.422	0.12	0.459
membrane-enclosed lumen	P27361	Mitogen-activated protein kinase 3 OS=Homo sapiens OX=9606 GN=MAPK3 PE=1 SV=4	MAPK3	0.6144	0.00928025	Down	4	2	6	1	43.1	0.821	0.834	0.98	1.499	1.36
membrane-enclosed lumen	P16112	Aggrecan core protein OS=Homo sapiens OX=9606 GN=ACAN PE=1 SV=3	ACAN	0.2078	0.030314	Down	3	7	20	7	261.2	1.636	0.599	0.757	5.824	3.775
membrane-enclosed lumen	P29144	Tripeptidyl-peptidase 2 OS=Homo sapiens OX=9606 GN=TPP2 PE=1 SV=4	TPP2	0.1733	0.00224896	Down	15	20	40	20	138.3	0.913	0.971	0.73	5.946	4.107
membrane-enclosed lumen	P27824	Calnexin OS=Homo sapiens OX=9606 GN=CANX PE=1 SV=2	CANX	2.7133	0.00361015	Up	11	7	13	7	67.5	1.956	2.293	1.864	0.84	0.662
membrane-enclosed lumen	P23284	Peptidyl-prolyl cis-trans isomerase B OS=Homo sapiens OX=9606 GN=PPIB PE=1 SV=2	PPIB	3.7826	0.0475439	Up	38	8	25	8	23.7	1.175	1.11	2.657	0.357	0.514
membrane-enclosed lumen	Q6Q788	Apolipoprotein A-V OS=Homo sapiens OX=9606 GN=APOA5 PE=1 SV=1	APOA5	0.1334	0.0289973	Down	23	7	20	7	41.2	0.45	1.177	0.445	3.153	7.198
membrane-enclosed lumen	P02768	Serum albumin OS=Homo sapiens OX=9606 GN=ALB PE=1 SV=2	ALB	0.2242	0.0368292	Down	83	159	2168	159	69.3	1.01	0.862	0.921	2.213	6.092
membrane-enclosed lumen	P04049	RAF proto-oncogene serine/threonine-protein kinase OS=Homo sapiens OX=9606 GN=RAF1 PE=1 SV=1	RAF1	2.9607	0.0146376	Up	2	1	1	1	73		0.887	0.694	0.254	0.28
membrane-enclosed lumen	Q02818	Nucleobindin-1 OS=Homo sapiens OX=9606 GN=NUCB1 PE=1 SV=4	NUCB1	0.3108	0.0410308	Down	24	10	43	10	53.8	0.884	1.181	1.452	2.469	5.074
membrane-enclosed lumen	Q9UNZ2	NSFL1 cofactor p47 OS=Homo sapiens OX=9606 GN=NSFL1C PE=1 SV=2	NSFL1C	5.0869	0.0199516	Up	32	9	18	9	40.5	1.489	0.819	1.82	0.33	0.211
membrane-enclosed lumen	O43681	ATPase GET3 OS=Homo sapiens OX=9606 GN=GET3 PE=1 SV=2	GET3	1.8581	0.00388506	Up	3	1	6	1	38.8	1.165	1.206	1.007	0.585	0.627
membrane-enclosed lumen	P19388	DNA-directed RNA polymerases I, II, and III subunit RPABC1 OS=Homo sapiens OX=9606 GN=POLR2E PE=1 SV=4	POLR2E	4.6003	0.0285536	Up	4	1	1	1	24.5		1.541	1.348	0.234	0.394
membrane-enclosed lumen	P14324	Farnesyl pyrophosphate synthase OS=Homo sapiens OX=9606 GN=FDPS PE=1 SV=4	FDPS	20	0.001	Up	5	2	5	2	48.2	0.415	1.104	0.753
membrane-enclosed lumen	P04114	Apolipoprotein B-100 OS=Homo sapiens OX=9606 GN=APOB PE=1 SV=2	APOB	0.3906	0.00373673	Down	58	297	6765	297	515.3	1.354	1.249	1.062	2.846	3.409
membrane-enclosed lumen	Q8WWI5	Choline transporter-like protein 1 OS=Homo sapiens OX=9606 GN=SLC44A1 PE=1 SV=1	SLC44A1	3.5936	0.0316252	Up	11	6	19	6	73.3	1.221	1.08	0.971	0.437	0.17
membrane-enclosed lumen	P22891	Vitamin K-dependent protein Z OS=Homo sapiens OX=9606 GN=PROZ PE=1 SV=2	PROZ	0.3716	0.000651151	Down	2	1	3	1	44.7	1.125	1.298	1.245	3.126	3.455
membrane-enclosed lumen	O14818	Proteasome subunit alpha type-7 OS=Homo sapiens OX=9606 GN=PSMA7 PE=1 SV=1	PSMA7	2.1161	0.0270406	Up	22	5	18	5	27.9	1.392	0.913	1.25	0.621	0.499
membrane-enclosed lumen	P08123	Collagen alpha-2(I) chain OS=Homo sapiens OX=9606 GN=COL1A2 PE=1 SV=7	COL1A2	0.367	0.0269295	Down	8	10	42	10	129.2	0.847	1.187	1.647	3.074	3.612
membrane-enclosed lumen	O00571	ATP-dependent RNA helicase DDX3X OS=Homo sapiens OX=9606 GN=DDX3X PE=1 SV=3	DDX3X	20	0.001	Up	4	3	3	3	73.2	1.051	1.596	0.395
membrane-enclosed lumen	Q92905	COP9 signalosome complex subunit 5 OS=Homo sapiens OX=9606 GN=COPS5 PE=1 SV=4	COPS5	0.2319	0.0473869	Down	6	2	6	2	37.6	0.986	1.482	0.689	2.658	6.418
membrane-enclosed lumen	Q9NP79	Vacuolar protein sorting-associated protein VTA1 homolog OS=Homo sapiens OX=9606 GN=VTA1 PE=1 SV=1	VTA1	20	0.001	Up	3	1	1	1	33.9	1.669	0.777	0.839
membrane-enclosed lumen	P06727	Apolipoprotein A-IV OS=Homo sapiens OX=9606 GN=APOA4 PE=1 SV=3	APOA4	0.3825	0.0291057	Down	60	31	308	31	45.4	1.355	1.565	1.152	2.589	4.508
membrane-enclosed lumen	P19823	Inter-alpha-trypsin inhibitor heavy chain H2 OS=Homo sapiens OX=9606 GN=ITIH2 PE=1 SV=2	ITIH2	0.2373	0.0117172	Down	28	23	143	23	106.4	1.25	1.177	0.664	3.998	4.687
membrane-enclosed lumen	Q12931	Heat shock protein 75 kDa, mitochondrial OS=Homo sapiens OX=9606 GN=TRAP1 PE=1 SV=3	TRAP1	9.9058	0.0307395	Up	7	3	7	3	80.1	3.78	2.279	0.88	0.239	0.228
membrane-enclosed lumen	Q01105	Protein SET OS=Homo sapiens OX=9606 GN=SET PE=1 SV=3	SET	3.0752	0.0475227	Up	10	2	6	2	33.5	2.605	2.536	1.317	0.532	0.868
membrane-enclosed lumen	Q00535	Cyclin-dependent-like kinase 5 OS=Homo sapiens OX=9606 GN=CDK5 PE=1 SV=3	CDK5	0.4391	0.0190639	Down	4	1	1	1	33.3	0.778	1.222	0.88	2.034	2.339
membrane-enclosed lumen	Q15785	Mitochondrial import receptor subunit TOM34 OS=Homo sapiens OX=9606 GN=TOMM34 PE=1 SV=2	TOMM34	20	0.001	Up	3	1	3	1	34.5	0.611	0.934	1.004
membrane-enclosed lumen	P19652	Alpha-1-acid glycoprotein 2 OS=Homo sapiens OX=9606 GN=ORM2 PE=1 SV=2	ORM2	0.4809	0.0196968	Down	8	2	69	1	23.6	1.066	1.276	1.191	1.989	2.909
membrane-enclosed lumen	O15020	Spectrin beta chain, non-erythrocytic 2 OS=Homo sapiens OX=9606 GN=SPTBN2 PE=1 SV=3	SPTBN2	1.9554	0.0495236	Up	1	3	18	3	271.2	2.732	1.604	2.193	1.169	1.057
membrane-enclosed lumen	P52597	Heterogeneous nuclear ribonucleoprotein F OS=Homo sapiens OX=9606 GN=HNRNPF PE=1 SV=3	HNRNPF	0.2302	0.0178649	Down	18	6	17	5	45.6	1.022	0.883	0.952	2.604	5.669
membrane-enclosed lumen	Q01469	Fatty acid-binding protein 5 OS=Homo sapiens OX=9606 GN=FABP5 PE=1 SV=3	FABP5	0.3649	0.042217	Down	69	10	55	10	15.2	0.827	1.449	0.718	2.265	3.205
membrane-enclosed lumen	P21796	Voltage-dependent anion-selective channel protein 1 OS=Homo sapiens OX=9606 GN=VDAC1 PE=1 SV=2	VDAC1	4.787	0.0442309	Up	7	1	4	1	30.8	2.286	3.487	1.35	0.3	0.692
membrane-enclosed lumen	P29622	Kallistatin OS=Homo sapiens OX=9606 GN=SERPINA4 PE=1 SV=3	SERPINA4	0.3266	0.0308754	Down	14	6	21	6	48.5	1.496	0.791	0.934	2.589	3.986
membrane-enclosed lumen	P54136	Arginine--tRNA ligase, cytoplasmic OS=Homo sapiens OX=9606 GN=RARS1 PE=1 SV=2	RARS1	5.9662	0.00859553	Up	9	6	11	6	75.3	1.134	1.592	0.8	0.164	0.23
membrane-enclosed lumen	P15311	Ezrin OS=Homo sapiens OX=9606 GN=EZR PE=1 SV=4	EZR	0.4072	0.0362982	Down	32	22	105	13	69.4	1.073	1.481	0.806	2.335	3.166
membrane-enclosed lumen	Q9UJ68	Mitochondrial peptide methionine sulfoxide reductase OS=Homo sapiens OX=9606 GN=MSRA PE=1 SV=1	MSRA	0.2541	0.0375964	Down	34	7	13	7	26.1	0.923	0.734	1.018	2.025	4.994
membrane-enclosed lumen	Q9UM47	Neurogenic locus notch homolog protein 3 OS=Homo sapiens OX=9606 GN=NOTCH3 PE=1 SV=2	NOTCH3	0.4849	0.0421948	Down	2	4	9	3	243.5	0.852	1.481	1.289	2.333	2.647
membrane-enclosed lumen	P46781	40S ribosomal protein S9 OS=Homo sapiens OX=9606 GN=RPS9 PE=1 SV=3	RPS9	3.8893	0.0154108	Up	16	4	12	4	22.6	1.213	0.759	1.505	0.315	0.281
membrane-enclosed lumen	O60234	Glia maturation factor gamma OS=Homo sapiens OX=9606 GN=GMFG PE=1 SV=1	GMFG	0.5145	0.00186475	Down	28	5	18	4	16.8	1.323	1.144	1.291	2.349	2.52
membrane-enclosed lumen	P40763	Signal transducer and activator of transcription 3 OS=Homo sapiens OX=9606 GN=STAT3 PE=1 SV=2	STAT3	20	0.001	Up	5	3	4	3	88	0.078	0.643	0.769
membrane-enclosed lumen	Q04206	Transcription factor p65 OS=Homo sapiens OX=9606 GN=RELA PE=1 SV=2	RELA	20	0.001	Up	5	2	2	2	60.2	0.074	0.058	0.066
membrane-enclosed lumen	Q9UMR2	ATP-dependent RNA helicase DDX19B OS=Homo sapiens OX=9606 GN=DDX19B PE=1 SV=1	DDX19B	20	0.001	Up	5	2	2	2	53.9	0.671	0.813	0.89
membrane-enclosed lumen	P40306	Proteasome subunit beta type-10 OS=Homo sapiens OX=9606 GN=PSMB10 PE=1 SV=1	PSMB10	4.8043	0.0438949	Up	4	1	4	1	28.9	1.764	0.781	1.296	0.392	0.141
membrane-enclosed lumen	P48426	Phosphatidylinositol 5-phosphate 4-kinase type-2 alpha OS=Homo sapiens OX=9606 GN=PIP4K2A PE=1 SV=2	PIP4K2A	9.5639	0.00307501	Up	22	8	10	7	46.2	0.7	1.024	0.557	0.068	0.091
membrane-enclosed lumen	P61247	40S ribosomal protein S3a OS=Homo sapiens OX=9606 GN=RPS3A PE=1 SV=2	RPS3A	0.5878	0.0368734	Down	21	5	19	5	29.9	1.211	1.514	1.717	2.282	2.756
membrane-enclosed lumen	P02774	Vitamin D-binding protein OS=Homo sapiens OX=9606 GN=GC PE=1 SV=2	GC	0.2815	0.0297858	Down	34	15	88	15	52.9	0.821	0.999	1.096	2.184	4.723
membrane-enclosed lumen	O00505	Importin subunit alpha-4 OS=Homo sapiens OX=9606 GN=KPNA3 PE=1 SV=2	KPNA3	2.614	0.00829765	Up	3	2	6	1	57.8	1.251	1.878	1.533	0.603	0.586
membrane-enclosed lumen	Q13201	Multimerin-1 OS=Homo sapiens OX=9606 GN=MMRN1 PE=1 SV=3	MMRN1	0.2602	0.0159816	Down	21	21	74	21	138	0.443	0.628	0.911	2.266	2.812
membrane-enclosed lumen	P02790	Hemopexin OS=Homo sapiens OX=9606 GN=HPX PE=1 SV=2	HPX	0.2804	0.0335153	Down	47	22	156	22	51.6	1.081	0.852	1.06	2.179	4.938
membrane-enclosed lumen	Q9BZI7	Regulator of nonsense transcripts 3B OS=Homo sapiens OX=9606 GN=UPF3B PE=1 SV=1	UPF3B	20	0.001	Up	2	1	3	1	57.7	0.729	0.776	0.865
membrane-enclosed lumen	P98082	Disabled homolog 2 OS=Homo sapiens OX=9606 GN=DAB2 PE=1 SV=3	DAB2	3.6334	0.00259042	Up	3	2	4	2	82.4	1.309	1.582	1.867	0.416	0.457
membrane-enclosed lumen	P28065	Proteasome subunit beta type-9 OS=Homo sapiens OX=9606 GN=PSMB9 PE=1 SV=2	PSMB9	1.7449	0.0263491	Up	9	2	10	2	23.3	1.442	1.204	1.047	0.647	0.764
membrane-enclosed lumen	P35240	Merlin OS=Homo sapiens OX=9606 GN=NF2 PE=1 SV=1	NF2	20	0.001	Up	4	2	2	2	69.6	0.843	0.479	0.273
membrane-enclosed lumen	P48643	T-complex protein 1 subunit epsilon OS=Homo sapiens OX=9606 GN=CCT5 PE=1 SV=1	CCT5	4.7082	0.0493511	Up	28	16	51	16	59.6	0.663	1.655	1.877	0.222	0.372
membrane-enclosed lumen	P23141	Liver carboxylesterase 1 OS=Homo sapiens OX=9606 GN=CES1 PE=1 SV=2	CES1	0.251	0.000975031	Down	8	6	15	6	62.5	1.235	0.956	1.143	4.181	4.675
membrane-enclosed lumen	P13798	Acylamino-acid-releasing enzyme OS=Homo sapiens OX=9606 GN=APEH PE=1 SV=4	APEH	13.0809	0.0170809	Up	6	5	18	5	81.2	2.769	1.174	0.825	0.157	0.086
membrane-enclosed lumen	P38117	Electron transfer flavoprotein subunit beta OS=Homo sapiens OX=9606 GN=ETFB PE=1 SV=3	ETFB	2.8175	0.0287719	Up	13	3	7	3	27.8	3.097	1.788	1.691	0.817	0.739
metabolic process	P21796	Voltage-dependent anion-selective channel protein 1 OS=Homo sapiens OX=9606 GN=VDAC1 PE=1 SV=2	VDAC1	4.787	0.0442309	Up	7	1	4	1	30.8	2.286	3.487	1.35	0.3	0.692
metabolic process	P16112	Aggrecan core protein OS=Homo sapiens OX=9606 GN=ACAN PE=1 SV=3	ACAN	0.2078	0.030314	Down	3	7	20	7	261.2	1.636	0.599	0.757	5.824	3.775
metabolic process	P18031	Tyrosine-protein phosphatase non-receptor type 1 OS=Homo sapiens OX=9606 GN=PTPN1 PE=1 SV=1	PTPN1	0.3592	0.0339816	Down	5	2	6	2	49.9	1.533	1.455	0.846	2.917	4.199
metabolic process	P02655	Apolipoprotein C-II OS=Homo sapiens OX=9606 GN=APOC2 PE=1 SV=1	APOC2	0.2358	0.00385757	Down	49	8	638	8	11.3	1.305	0.909	0.859	4.003	4.685
metabolic process	O95445	Apolipoprotein M OS=Homo sapiens OX=9606 GN=APOM PE=1 SV=2	APOM	0.2642	0.00471527	Down	32	8	65	8	21.2	1.308	1.093	0.847	3.724	4.473
metabolic process	P10768	S-formylglutathione hydrolase OS=Homo sapiens OX=9606 GN=ESD PE=1 SV=2	ESD	0.0353	0.00213161	Down	19	4	8	4	31.4	0.189	0.217	0.093	4.932	4.487
metabolic process	P14324	Farnesyl pyrophosphate synthase OS=Homo sapiens OX=9606 GN=FDPS PE=1 SV=4	FDPS	20	0.001	Up	5	2	5	2	48.2	0.415	1.104	0.753
metabolic process	P19823	Inter-alpha-trypsin inhibitor heavy chain H2 OS=Homo sapiens OX=9606 GN=ITIH2 PE=1 SV=2	ITIH2	0.2373	0.0117172	Down	28	23	143	23	106.4	1.25	1.177	0.664	3.998	4.687
metabolic process	O43175	D-3-phosphoglycerate dehydrogenase OS=Homo sapiens OX=9606 GN=PHGDH PE=1 SV=4	PHGDH	7.3816	0.00959274	Up	7	3	9	3	56.6	2.719	1.944	1.15	0.281	0.244
metabolic process	P02790	Hemopexin OS=Homo sapiens OX=9606 GN=HPX PE=1 SV=2	HPX	0.2804	0.0335153	Down	47	22	156	22	51.6	1.081	0.852	1.06	2.179	4.938
metabolic process	O14617	AP-3 complex subunit delta-1 OS=Homo sapiens OX=9606 GN=AP3D1 PE=1 SV=1	AP3D1	20	0.001	Up	1	1	3	1	130.1	0.816	1.116	0.927
metabolic process	P23141	Liver carboxylesterase 1 OS=Homo sapiens OX=9606 GN=CES1 PE=1 SV=2	CES1	0.251	0.000975031	Down	8	6	15	6	62.5	1.235	0.956	1.143	4.181	4.675
metabolic process	P23921	Ribonucleoside-diphosphate reductase large subunit OS=Homo sapiens OX=9606 GN=RRM1 PE=1 SV=1	RRM1	20	0.001	Up	3	2	2	2	90	1.415	2.184	0.636
metabolic process	O00571	ATP-dependent RNA helicase DDX3X OS=Homo sapiens OX=9606 GN=DDX3X PE=1 SV=3	DDX3X	20	0.001	Up	4	3	3	3	73.2	1.051	1.596	0.395
metabolic process	P08519	Apolipoprotein(a) OS=Homo sapiens OX=9606 GN=LPA PE=1 SV=1	LPA	0.4071	0.0299891	Down	41	30	327	29	501	1.438	1.386	0.975	2.441	3.78
metabolic process	P05387	60S acidic ribosomal protein P2 OS=Homo sapiens OX=9606 GN=RPLP2 PE=1 SV=1	RPLP2	15.9491	0.00409297	Up	29	3	11	3	11.7	0.803	1.555	1.087	0.049	0.095
metabolic process	P11168	Solute carrier family 2, facilitated glucose transporter member 2 OS=Homo sapiens OX=9606 GN=SLC2A2 PE=1 SV=1	SLC2A2	0.2893	0.0374922	Down	2	1	3	1	57.5	0.991	1.488		3.671	4.898
metabolic process	P23284	Peptidyl-prolyl cis-trans isomerase B OS=Homo sapiens OX=9606 GN=PPIB PE=1 SV=2	PPIB	3.7826	0.0475439	Up	38	8	25	8	23.7	1.175	1.11	2.657	0.357	0.514
metabolic process	P10646	Tissue factor pathway inhibitor OS=Homo sapiens OX=9606 GN=TFPI PE=1 SV=1	TFPI	0.3231	0.0278787	Down	3	2	7	2	35	0.911	1.408	1.108	4.557	2.513
metabolic process	P00966	Argininosuccinate synthase OS=Homo sapiens OX=9606 GN=ASS1 PE=1 SV=2	ASS1	5.3398	0.0341905	Up	16	4	10	4	46.5	2.98	3.282	1.203	0.545	0.387
metabolic process	P22891	Vitamin K-dependent protein Z OS=Homo sapiens OX=9606 GN=PROZ PE=1 SV=2	PROZ	0.3716	0.000651151	Down	2	1	3	1	44.7	1.125	1.298	1.245	3.126	3.455
metabolic process	P15531	Nucleoside diphosphate kinase A OS=Homo sapiens OX=9606 GN=NME1 PE=1 SV=1	NME1	5.0999	0.00759609	Up	41	8	31	2	17.1	0.771	1.386	1.316	0.21	0.244
metabolic process	P15311	Ezrin OS=Homo sapiens OX=9606 GN=EZR PE=1 SV=4	EZR	0.4072	0.0362982	Down	32	22	105	13	69.4	1.073	1.481	0.806	2.335	3.166
metabolic process	O75844	CAAX prenyl protease 1 homolog OS=Homo sapiens OX=9606 GN=ZMPSTE24 PE=1 SV=2	ZMPSTE24	2.5948	0.0297249	Up	8	2	2	2	54.8	2.036	2.389	1.355	0.645	0.84
metabolic process	P18621	60S ribosomal protein L17 OS=Homo sapiens OX=9606 GN=RPL17 PE=1 SV=3	RPL17	6.4851	0.0305982	Up	35	5	15	5	21.4	1.475	2.491	0.927	0.352	0.151
metabolic process	P23396	40S ribosomal protein S3 OS=Homo sapiens OX=9606 GN=RPS3 PE=1 SV=2	RPS3	2.0602	0.0109038	Up	36	10	23	10	26.7	1.198	1.376	1.635	0.727	0.635
metabolic process	P03951	Coagulation factor XI OS=Homo sapiens OX=9606 GN=F11 PE=1 SV=1	F11	0.3041	0.0347124	Down	20	13	50	10	70.1	1.994	1.048	0.83	4.532	3.956
metabolic process	O75822	Eukaryotic translation initiation factor 3 subunit J OS=Homo sapiens OX=9606 GN=EIF3J PE=1 SV=2	EIF3J	20	0.001	Up	7	2	4	2	29	0.903	2.294	1.32
metabolic process	P19388	DNA-directed RNA polymerases I, II, and III subunit RPABC1 OS=Homo sapiens OX=9606 GN=POLR2E PE=1 SV=4	POLR2E	4.6003	0.0285536	Up	4	1	1	1	24.5		1.541	1.348	0.234	0.394
metabolic process	P17174	Aspartate aminotransferase, cytoplasmic OS=Homo sapiens OX=9606 GN=GOT1 PE=1 SV=3	GOT1	0.2391	0.0230679	Down	10	5	10	5	46.2	0.926	1.4	0.627	3.247	4.988
metabolic process	P04070	Vitamin K-dependent protein C OS=Homo sapiens OX=9606 GN=PROC PE=1 SV=1	PROC	0.3806	0.0210484	Down	3	1	5	1	52	1.036	1.374	1.12	2.352	3.831
metabolic process	P07919	Cytochrome b-c1 complex subunit 6, mitochondrial OS=Homo sapiens OX=9606 GN=UQCRH PE=1 SV=2	UQCRH	7.0072	0.0282477	Up	20	1	3	1	10.7	2.487	2.907	0.944	0.265	0.338
metabolic process	O00743	Serine/threonine-protein phosphatase 6 catalytic subunit OS=Homo sapiens OX=9606 GN=PPP6C PE=1 SV=1	PPP6C	20	0.001	Up	9	3	3	3	35.1	0.036	1.002	2.127
metabolic process	P05090	Apolipoprotein D OS=Homo sapiens OX=9606 GN=APOD PE=1 SV=1	APOD	0.4058	0.03883	Down	31	12	192	12	21.3	1.903	1.205	0.945	3.153	3.506
metabolic process	P02656	Apolipoprotein C-III OS=Homo sapiens OX=9606 GN=APOC3 PE=1 SV=1	APOC3	0.2151	0.0085893	Down	55	10	403	10	10.8	1.187	0.651	1.029	3.872	5.013
metabolic process	O76003	Glutaredoxin-3 OS=Homo sapiens OX=9606 GN=GLRX3 PE=1 SV=2	GLRX3	23.358	0.0147499	Up	11	3	8	3	37.4	0.393	0.666	1.779	0.047	0.034
metabolic process	O96019	Actin-like protein 6A OS=Homo sapiens OX=9606 GN=ACTL6A PE=1 SV=1	ACTL6A	20	0.001	Up	4	1	3	1	47.4	1.824	1.46	0.688
metabolic process	P02654	Apolipoprotein C-I OS=Homo sapiens OX=9606 GN=APOC1 PE=1 SV=1	APOC1	0.2248	0.00872484	Down	53	10	274	10	9.3	1.035	0.719	1.266	3.757	5.198
metabolic process	P03952	Plasma kallikrein OS=Homo sapiens OX=9606 GN=KLKB1 PE=1 SV=1	KLKB1	0.5005	0.0496922	Down	14	10	37	8	71.3	1.871	1.52	1.111	2.587	3.41
metabolic process	P02652	Apolipoprotein A-II OS=Homo sapiens OX=9606 GN=APOA2 PE=1 SV=1	APOA2	0.2944	0.00648812	Down	47	12	166	12	11.2	1.197	1.395	0.89	4.275	3.609
metabolic process	O14818	Proteasome subunit alpha type-7 OS=Homo sapiens OX=9606 GN=PSMA7 PE=1 SV=1	PSMA7	2.1161	0.0270406	Up	22	5	18	5	27.9	1.392	0.913	1.25	0.621	0.499
metabolic process	O94885	SAM and SH3 domain-containing protein 1 OS=Homo sapiens OX=9606 GN=SASH1 PE=1 SV=3	SASH1	20	0.001	Up	1	1	2	1	136.6	2.857	0.601	0.506
metabolic process	Q53FA7	Quinone oxidoreductase PIG3 OS=Homo sapiens OX=9606 GN=TP53I3 PE=1 SV=2	TP53I3	0.3445	0.0281249	Down	2	1	2	1	35.5	1.216	1.436	0.954	2.529	4.45
metabolic process	O60234	Glia maturation factor gamma OS=Homo sapiens OX=9606 GN=GMFG PE=1 SV=1	GMFG	0.5145	0.00186475	Down	28	5	18	4	16.8	1.323	1.144	1.291	2.349	2.52
metabolic process	P62244	40S ribosomal protein S15a OS=Homo sapiens OX=9606 GN=RPS15A PE=1 SV=2	RPS15A	20	0.001	Up	15	2	9	2	14.8	0.492	0.754	1.108
metabolic process	Q9UK41	Vacuolar protein sorting-associated protein 28 homolog OS=Homo sapiens OX=9606 GN=VPS28 PE=1 SV=1	VPS28	3.8489	0.0426752	Up	22	4	7	4	25.4		2.408	1.514	0.426	0.593
metabolic process	Q9UJ68	Mitochondrial peptide methionine sulfoxide reductase OS=Homo sapiens OX=9606 GN=MSRA PE=1 SV=1	MSRA	0.2541	0.0375964	Down	34	7	13	7	26.1	0.923	0.734	1.018	2.025	4.994
metabolic process	Q9UI42	Carboxypeptidase A4 OS=Homo sapiens OX=9606 GN=CPA4 PE=1 SV=2	CPA4	0.1091	0.0375213	Down	9	4	12	4	47.3	1.125	0.201	0.5	4.078	7.081
metabolic process	P62258	14-3-3 protein epsilon OS=Homo sapiens OX=9606 GN=YWHAE PE=1 SV=1	YWHAE	0.3474	0.042349	Down	73	17	125	14	29.2	0.636	1.483	0.823	3.046	2.6
metabolic process	Q9UHG3	Prenylcysteine oxidase 1 OS=Homo sapiens OX=9606 GN=PCYOX1 PE=1 SV=3	PCYOX1	0.3249	0.0184803	Down	23	12	130	12	56.6	1.593	0.825	1.133	3.468	3.818
metabolic process	P40763	Signal transducer and activator of transcription 3 OS=Homo sapiens OX=9606 GN=STAT3 PE=1 SV=2	STAT3	20	0.001	Up	5	3	4	3	88	0.078	0.643	0.769
metabolic process	Q9UM47	Neurogenic locus notch homolog protein 3 OS=Homo sapiens OX=9606 GN=NOTCH3 PE=1 SV=2	NOTCH3	0.4849	0.0421948	Down	2	4	9	3	243.5	0.852	1.481	1.289	2.333	2.647
metabolic process	Q9UBQ5	Eukaryotic translation initiation factor 3 subunit K OS=Homo sapiens OX=9606 GN=EIF3K PE=1 SV=1	EIF3K	20	0.001	Up	5	1	2	1	25	0.715	0.945	1.232
metabolic process	P62277	40S ribosomal protein S13 OS=Homo sapiens OX=9606 GN=RPS13 PE=1 SV=2	RPS13	4.9188	0.00130396	Up	15	2	7	2	17.2	1.739	2.185	1.676	0.338	0.421
metabolic process	P62314	Small nuclear ribonucleoprotein Sm D1 OS=Homo sapiens OX=9606 GN=SNRPD1 PE=1 SV=1	SNRPD1	3.074	0.00548704	Up	9	1	4	1	13.3	1.897	1.526	1.331	0.461	0.57
metabolic process	Q9NP79	Vacuolar protein sorting-associated protein VTA1 homolog OS=Homo sapiens OX=9606 GN=VTA1 PE=1 SV=1	VTA1	20	0.001	Up	3	1	1	1	33.9	1.669	0.777	0.839
metabolic process	P62857	40S ribosomal protein S28 OS=Homo sapiens OX=9606 GN=RPS28 PE=1 SV=1	RPS28	3.9133	0.0347239	Up	17	1	4	1	7.8	2.384	2.594	1.432	0.338	0.754
metabolic process	P62888	60S ribosomal protein L30 OS=Homo sapiens OX=9606 GN=RPL30 PE=1 SV=2	RPL30	0.4327	0.0259468	Down	7	1	1	1	12.8	1.573	0.97	1.266	2.546	3.323
metabolic process	Q9H773	dCTP pyrophosphatase 1 OS=Homo sapiens OX=9606 GN=DCTPP1 PE=1 SV=1	DCTPP1	20	0.001	Up	14	2	4	2	18.7	0.06	0.816	0.117
metabolic process	Q9H4A4	Aminopeptidase B OS=Homo sapiens OX=9606 GN=RNPEP PE=1 SV=2	RNPEP	0.3007	0.0183437	Down	22	11	12	11	72.5	0.177	0.247		0.712	0.698
metabolic process	Q9P2E9	Ribosome-binding protein 1 OS=Homo sapiens OX=9606 GN=RRBP1 PE=1 SV=5	RRBP1	20	0.001	Up	2	2	2	2	152.4	0.25	3.346	0.462
metabolic process	P62906	60S ribosomal protein L10a OS=Homo sapiens OX=9606 GN=RPL10A PE=1 SV=2	RPL10A	9.5081	0.0412845	Up	19	3	6	3	24.8	2.077	1.571	0.759	0.051	0.258
metabolic process	Q9UMR2	ATP-dependent RNA helicase DDX19B OS=Homo sapiens OX=9606 GN=DDX19B PE=1 SV=1	DDX19B	20	0.001	Up	5	2	2	2	53.9	0.671	0.813	0.89
metabolic process	P61353	60S ribosomal protein L27 OS=Homo sapiens OX=9606 GN=RPL27 PE=1 SV=2	RPL27	6.3836	0.0103183	Up	22	3	9	3	15.8	1.808	1.402	0.917	0.161	0.27
metabolic process	Q92835	Phosphatidylinositol 3,4,5-trisphosphate 5-phosphatase 1 OS=Homo sapiens OX=9606 GN=INPP5D PE=1 SV=2	INPP5D	0.1897	0.0286678	Down	7	8	12	8	133.2	0.305	0.573	0.885	2.389	3.806
metabolic process	P55209	Nucleosome assembly protein 1-like 1 OS=Homo sapiens OX=9606 GN=NAP1L1 PE=1 SV=1	NAP1L1	6.4682	0.020513	Up	14	4	18	4	45.3	0.986	1.047	1.78	0.109	0.284
metabolic process	P55786	Puromycin-sensitive aminopeptidase OS=Homo sapiens OX=9606 GN=NPEPPS PE=1 SV=2	NPEPPS	0.5519	0.0337649	Down	12	11	21	11	103.2	0.997	1.532	1.148	2.27	2.172
metabolic process	P06276	Cholinesterase OS=Homo sapiens OX=9606 GN=BCHE PE=1 SV=1	BCHE	0.0785	0.0406232	Down	3	2	3	2	68.4		0.565	0.23	3.588	6.534
metabolic process	P02649	Apolipoprotein E OS=Homo sapiens OX=9606 GN=APOE PE=1 SV=1	APOE	0.2006	0.0123165	Down	73	45	1364	45	36.1	1.253	1.065	0.592	4.33	5.341
metabolic process	P55884	Eukaryotic translation initiation factor 3 subunit B OS=Homo sapiens OX=9606 GN=EIF3B PE=1 SV=3	EIF3B	7.9606	0.0395142	Up	8	7	12	7	92.4	0.901	1.228	0.904	0.219	0.035
metabolic process	P01042	Kininogen-1 OS=Homo sapiens OX=9606 GN=KNG1 PE=1 SV=2	KNG1	0.2766	0.0300732	Down	30	19	101	19	71.9	1.293	0.923	1.026	2.474	5.34
metabolic process	Q9UNN5	FAS-associated factor 1 OS=Homo sapiens OX=9606 GN=FAF1 PE=1 SV=2	FAF1	0.2467	0.0186279	Down	3	2	2	2	73.9	1.616	0.937	0.728	4.023	4.845
metabolic process	P56385	ATP synthase subunit e, mitochondrial OS=Homo sapiens OX=9606 GN=ATP5ME PE=1 SV=2	ATP5ME	20	0.001	Up	14	1	1	1	7.9	1.12	1.636	0.997
metabolic process	P02774	Vitamin D-binding protein OS=Homo sapiens OX=9606 GN=GC PE=1 SV=2	GC	0.2815	0.0297858	Down	34	15	88	15	52.9	0.821	0.999	1.096	2.184	4.723
metabolic process	P61019	Ras-related protein Rab-2A OS=Homo sapiens OX=9606 GN=RAB2A PE=1 SV=1	RAB2A	2.3804	0.0268788	Up	39	7	16	2	23.5	0.7	0.787	1.016	0.275	0.426
metabolic process	Q9Y237	Peptidyl-prolyl cis-trans isomerase NIMA-interacting 4 OS=Homo sapiens OX=9606 GN=PIN4 PE=1 SV=1	PIN4	0.2574	0.0208082	Down	15	2	2	2	13.8	0.728	1.499	0.753	3.429	4.288
metabolic process	P61247	40S ribosomal protein S3a OS=Homo sapiens OX=9606 GN=RPS3A PE=1 SV=2	RPS3A	0.5878	0.0368734	Down	21	5	19	5	29.9	1.211	1.514	1.717	2.282	2.756
metabolic process	P02768	Serum albumin OS=Homo sapiens OX=9606 GN=ALB PE=1 SV=2	ALB	0.2242	0.0368292	Down	83	159	2168	159	69.3	1.01	0.862	0.921	2.213	6.092
metabolic process	Q9UPU5	Ubiquitin carboxyl-terminal hydrolase 24 OS=Homo sapiens OX=9606 GN=USP24 PE=1 SV=3	USP24	0.3546	0.034514	Down	1	2	2	2	294.2	0.62	1.039	0.511	2.312	1.768
metabolic process	Q9UNZ2	NSFL1 cofactor p47 OS=Homo sapiens OX=9606 GN=NSFL1C PE=1 SV=2	NSFL1C	5.0869	0.0199516	Up	32	9	18	9	40.5	1.489	0.819	1.82	0.33	0.211
metabolic process	Q15645	Pachytene checkpoint protein 2 homolog OS=Homo sapiens OX=9606 GN=TRIP13 PE=1 SV=2	TRIP13	0.2613	0.044604	Down	2	1	1	1	48.5	0.369	0.982	0.945	2.516	3.341
metabolic process	P07108	Acyl-CoA-binding protein OS=Homo sapiens OX=9606 GN=DBI PE=1 SV=2	DBI	3.4374	0.00268726	Up	48	5	25	5	10	0.937	0.89	1.179	0.32	0.263
metabolic process	Q9BZI7	Regulator of nonsense transcripts 3B OS=Homo sapiens OX=9606 GN=UPF3B PE=1 SV=1	UPF3B	20	0.001	Up	2	1	3	1	57.7	0.729	0.776	0.865
metabolic process	Q96QK1	Vacuolar protein sorting-associated protein 35 OS=Homo sapiens OX=9606 GN=VPS35 PE=1 SV=2	VPS35	5.1034	0.00785501	Up	10	7	14	7	91.6	1.193	1.004	0.666	0.217	0.157
metabolic process	P02765	Alpha-2-HS-glycoprotein OS=Homo sapiens OX=9606 GN=AHSG PE=1 SV=2	AHSG	0.3814	0.02935	Down	35	14	128	14	39.3	1.081	0.848	1.57	2.656	3.46
metabolic process	Q01105	Protein SET OS=Homo sapiens OX=9606 GN=SET PE=1 SV=3	SET	3.0752	0.0475227	Up	10	2	6	2	33.5	2.605	2.536	1.317	0.532	0.868
metabolic process	Q15582	Transforming growth factor-beta-induced protein ig-h3 OS=Homo sapiens OX=9606 GN=TGFBI PE=1 SV=1	TGFBI	0.5089	0.0149533	Down	8	5	29	5	74.6	1.538	1.527	1.186	3.068	2.501
metabolic process	Q02543	60S ribosomal protein L18a OS=Homo sapiens OX=9606 GN=RPL18A PE=1 SV=2	RPL18A	20	0.001	Up	15	2	3	2	20.7	0.554	0.296	1.3
metabolic process	Q15459	Splicing factor 3A subunit 1 OS=Homo sapiens OX=9606 GN=SF3A1 PE=1 SV=1	SF3A1	3.0051	0.00545271	Up	4	3	8	3	88.8	2.304	2.139	1.701	0.594	0.769
metabolic process	Q15052	Rho guanine nucleotide exchange factor 6 OS=Homo sapiens OX=9606 GN=ARHGEF6 PE=1 SV=2	ARHGEF6	0.1101	0.0497975	Down	8	6	7	6	87.4	0.965	0.711	0.184	3.358	7.907
metabolic process	Q02818	Nucleobindin-1 OS=Homo sapiens OX=9606 GN=NUCB1 PE=1 SV=4	NUCB1	0.3108	0.0410308	Down	24	10	43	10	53.8	0.884	1.181	1.452	2.469	5.074
metabolic process	Q5TCX8	Mitogen-activated protein kinase kinase kinase 21 OS=Homo sapiens OX=9606 GN=MAP3K21 PE=1 SV=3	MAP3K21	3.5756	0.00645422	Up	1	1	4	1	113.9	2.727	2.008	1.701	0.563	0.637
metabolic process	Q14697	Neutral alpha-glucosidase AB OS=Homo sapiens OX=9606 GN=GANAB PE=1 SV=3	GANAB	0.3701	0.0112863	Down	11	10	26	10	106.8	0.807	1.293	1.044	2.989	2.675
metabolic process	Q04756	Hepatocyte growth factor activator OS=Homo sapiens OX=9606 GN=HGFAC PE=1 SV=1	HGFAC	0.3906	0.0476657	Down	10	6	16	6	70.6	1.156	1.221	1.215	2.004	4.126
metabolic process	P04114	Apolipoprotein B-100 OS=Homo sapiens OX=9606 GN=APOB PE=1 SV=2	APOB	0.3906	0.00373673	Down	58	297	6765	297	515.3	1.354	1.249	1.062	2.846	3.409
metabolic process	Q13620	Cullin-4B OS=Homo sapiens OX=9606 GN=CUL4B PE=1 SV=4	CUL4B	20	0.001	Up	1	1	3	1	103.9	0.758	0.758	0.916
metabolic process	Q13610	Periodic tryptophan protein 1 homolog OS=Homo sapiens OX=9606 GN=PWP1 PE=1 SV=1	PWP1	20	0.001	Up	3	1	2	1	55.8	1.853	1.567	0.667
metabolic process	Q13093	Platelet-activating factor acetylhydrolase OS=Homo sapiens OX=9606 GN=PLA2G7 PE=1 SV=1	PLA2G7	0.3285	0.015702	Down	10	5	31	5	50	1.104	1.243	0.925	2.495	4.146
metabolic process	Q06210	Glutamine--fructose-6-phosphate aminotransferase [isomerizing] 1 OS=Homo sapiens OX=9606 GN=GFPT1 PE=1 SV=3	GFPT1	7.424	0.0018997	Up	1	1	3	1	78.8	1.245	1.381	1.305	0.132	0.221
metabolic process	Q0VD83	Apolipoprotein B receptor OS=Homo sapiens OX=9606 GN=APOBR PE=1 SV=3	APOBR	0.2761	0.0249013	Down	7	6	10	6	115.6	0.989	1.372	0.626	3.039	4.174
metabolic process	Q13790	Apolipoprotein F OS=Homo sapiens OX=9606 GN=APOF PE=1 SV=2	APOF	0.4235	0.0021179	Down	15	4	20	4	35.4	1.352	1.397	1.157	3.247	2.902
metabolic process	Q99685	Monoglyceride lipase OS=Homo sapiens OX=9606 GN=MGLL PE=1 SV=2	MGLL	20	0.001	Up	7	2	6	2	33.2	1.171	1.05	1.079
metabolic process	Q6PCE3	Glucose 1,6-bisphosphate synthase OS=Homo sapiens OX=9606 GN=PGM2L1 PE=1 SV=3	PGM2L1	20	0.001	Up	1	1	1	1	70.4	1.816	0.885	0.6
metabolic process	Q6Q788	Apolipoprotein A-V OS=Homo sapiens OX=9606 GN=APOA5 PE=1 SV=1	APOA5	0.1334	0.0289973	Down	23	7	20	7	41.2	0.45	1.177	0.445	3.153	7.198
metabolic process	O14791	Apolipoprotein L1 OS=Homo sapiens OX=9606 GN=APOL1 PE=1 SV=5	APOL1	0.5022	0.0479568	Down	25	12	95	12	43.9	1.564	1.407	0.957	2.263	2.951
metabolic process	Q96JB2	Conserved oligomeric Golgi complex subunit 3 OS=Homo sapiens OX=9606 GN=COG3 PE=1 SV=3	COG3	0.3029	0.00339715	Down	1	1	8	1	94	0.974	1.063	1.267	3.161	4.112
[truncated: 825 more rows]

## Sheet: Up Classification
GO Terms Level 1	GO Terms Level 2	Number of proteins
Biological Process	cellular process	128
Biological Process	biological regulation	107
Biological Process	metabolic process	94
Biological Process	response to stimulus	65
Biological Process	localization	65
Biological Process	cellular component organization or biogenesis	61
Biological Process	multicellular organismal process	46
Biological Process	developmental process	42
Biological Process	signaling	35
Biological Process	immune system process	29
Biological Process	multi-organism process	18
Biological Process	other	21
Cellular Component	cell	137
Cellular Component	organelle	111
Cellular Component	macromolecular complex	76
Cellular Component	membrane	64
Cellular Component	membrane-enclosed lumen	57
Cellular Component	synapse	11
Cellular Component	other	20
Molecular Function	binding	104
Molecular Function	catalytic activity	48
Molecular Function	structural molecule activity	22
Molecular Function	molecular function regulator	11
Molecular Function	transporter activity	8
Molecular Function	molecular transducer activity	4
Molecular Function	other	4

## Sheet: Up list
Category	Protein accession	Protein description	Gene name	R/S Ratio	R/S P value	Regulated Type	Coverage [%]	Peptides	PSM	Unique Peptides	MW [kDa]	CML_AP	CML_BP	CML_CP	CML_S2	CML_S3
behavior	Q14161	ARF GTPase-activating protein GIT2 OS=Homo sapiens OX=9606 GN=GIT2 PE=1 SV=2	GIT2	15.4848	0.0255896	Up	7	6	9	3	84.5	3.184	0.785	1.141	0.158	0.062
behavior	P07108	Acyl-CoA-binding protein OS=Homo sapiens OX=9606 GN=DBI PE=1 SV=2	DBI	3.4374	0.00268726	Up	48	5	25	5	10	0.937	0.89	1.179	0.32	0.263
behavior	P29466	Caspase-1 OS=Homo sapiens OX=9606 GN=CASP1 PE=1 SV=1	CASP1	20	0.001	Up	2	1	1	1	45.1	0.57	1.237	0.601
behavior	P40763	Signal transducer and activator of transcription 3 OS=Homo sapiens OX=9606 GN=STAT3 PE=1 SV=2	STAT3	20	0.001	Up	5	3	4	3	88	0.078	0.643	0.769
behavior	P60983	Glia maturation factor beta OS=Homo sapiens OX=9606 GN=GMFB PE=1 SV=2	GMFB	20	0.001	Up	13	2	7	1	16.7	2.148	0.175	1.348
behavior	P00492	Hypoxanthine-guanine phosphoribosyltransferase OS=Homo sapiens OX=9606 GN=HPRT1 PE=1 SV=2	HPRT1	2.5115	0.0146216	Up	33	6	11	6	24.6	0.703	0.84	1.015	0.393	0.286
binding	Q00796	Sorbitol dehydrogenase OS=Homo sapiens OX=9606 GN=SORD PE=1 SV=4	SORD	3.2796	0.0458237	Up	10	3	12	3	38.3	0.859	1.139	2.09	0.417	0.414
binding	Q00722	1-phosphatidylinositol 4,5-bisphosphate phosphodiesterase beta-2 OS=Homo sapiens OX=9606 GN=PLCB2 PE=1 SV=2	PLCB2	20	0.001	Up	1	2	2	2	133.9	0.058	0.08	1.662
binding	P84098	60S ribosomal protein L19 OS=Homo sapiens OX=9606 GN=RPL19 PE=1 SV=1	RPL19	3.9624	0.0279715	Up	5	1	3	1	23.5	1.23	1.075	2.432	0.413	0.384
binding	P55884	Eukaryotic translation initiation factor 3 subunit B OS=Homo sapiens OX=9606 GN=EIF3B PE=1 SV=3	EIF3B	7.9606	0.0395142	Up	8	7	12	7	92.4	0.901	1.228	0.904	0.219	0.035
binding	P62906	60S ribosomal protein L10a OS=Homo sapiens OX=9606 GN=RPL10A PE=1 SV=2	RPL10A	9.5081	0.0412845	Up	19	3	6	3	24.8	2.077	1.571	0.759	0.051	0.258
binding	P09104	Gamma-enolase OS=Homo sapiens OX=9606 GN=ENO2 PE=1 SV=3	ENO2	14.4915	0.020071	Up	17	6	15	4	47.2	2.626	0.756	1.748	0.067	0.169
binding	P62857	40S ribosomal protein S28 OS=Homo sapiens OX=9606 GN=RPS28 PE=1 SV=1	RPS28	3.9133	0.0347239	Up	17	1	4	1	7.8	2.384	2.594	1.432	0.338	0.754
binding	P62314	Small nuclear ribonucleoprotein Sm D1 OS=Homo sapiens OX=9606 GN=SNRPD1 PE=1 SV=1	SNRPD1	3.074	0.00548704	Up	9	1	4	1	13.3	1.897	1.526	1.331	0.461	0.57
binding	P62277	40S ribosomal protein S13 OS=Homo sapiens OX=9606 GN=RPS13 PE=1 SV=2	RPS13	4.9188	0.00130396	Up	15	2	7	2	17.2	1.739	2.185	1.676	0.338	0.421
binding	P61019	Ras-related protein Rab-2A OS=Homo sapiens OX=9606 GN=RAB2A PE=1 SV=1	RAB2A	2.3804	0.0268788	Up	39	7	16	2	23.5	0.7	0.787	1.016	0.275	0.426
binding	Q02543	60S ribosomal protein L18a OS=Homo sapiens OX=9606 GN=RPL18A PE=1 SV=2	RPL18A	20	0.001	Up	15	2	3	2	20.7	0.554	0.296	1.3
binding	Q01105	Protein SET OS=Homo sapiens OX=9606 GN=SET PE=1 SV=3	SET	3.0752	0.0475227	Up	10	2	6	2	33.5	2.605	2.536	1.317	0.532	0.868
binding	P78356	Phosphatidylinositol 5-phosphate 4-kinase type-2 beta OS=Homo sapiens OX=9606 GN=PIP4K2B PE=1 SV=1	PIP4K2B	20	0.001	Up	6	2	4	1	47.3	1.356	1.027	1.091
binding	O60812	Heterogeneous nuclear ribonucleoprotein C-like 1 OS=Homo sapiens OX=9606 GN=HNRNPCL1 PE=1 SV=1	HNRNPCL1	12.5857	0.0243706	Up	7	3	8	3	32.1	2.554	3.675	1.228	0.306	0.089
binding	Q13085	Acetyl-CoA carboxylase 1 OS=Homo sapiens OX=9606 GN=ACACA PE=1 SV=2	ACACA	3.4677	0.00361413	Up	0	1	1	1	265.4	0.771	0.949	1.068	0.298	0.238
binding	P21796	Voltage-dependent anion-selective channel protein 1 OS=Homo sapiens OX=9606 GN=VDAC1 PE=1 SV=2	VDAC1	4.787	0.0442309	Up	7	1	4	1	30.8	2.286	3.487	1.35	0.3	0.692
binding	P23284	Peptidyl-prolyl cis-trans isomerase B OS=Homo sapiens OX=9606 GN=PPIB PE=1 SV=2	PPIB	3.7826	0.0475439	Up	38	8	25	8	23.7	1.175	1.11	2.657	0.357	0.514
binding	P40763	Signal transducer and activator of transcription 3 OS=Homo sapiens OX=9606 GN=STAT3 PE=1 SV=2	STAT3	20	0.001	Up	5	3	4	3	88	0.078	0.643	0.769
binding	P23396	40S ribosomal protein S3 OS=Homo sapiens OX=9606 GN=RPS3 PE=1 SV=2	RPS3	2.0602	0.0109038	Up	36	10	23	10	26.7	1.198	1.376	1.635	0.727	0.635
binding	P23921	Ribonucleoside-diphosphate reductase large subunit OS=Homo sapiens OX=9606 GN=RRM1 PE=1 SV=1	RRM1	20	0.001	Up	3	2	2	2	90	1.415	2.184	0.636
binding	P26373	60S ribosomal protein L13 OS=Homo sapiens OX=9606 GN=RPL13 PE=1 SV=4	RPL13	20	0.001	Up	9	2	4	2	24.2	1.375	0.914	0.799
binding	P30405	Peptidyl-prolyl cis-trans isomerase F, mitochondrial OS=Homo sapiens OX=9606 GN=PPIF PE=1 SV=1	PPIF	20	0.001	Up	4	1	2	1	22	1.181	0.928	1.623
binding	P35268	60S ribosomal protein L22 OS=Homo sapiens OX=9606 GN=RPL22 PE=1 SV=2	RPL22	7.0262	0.0368942	Up	39	3	5	3	14.8	0.679	1.461	0.674	0.059	0.208
binding	P45974	Ubiquitin carboxyl-terminal hydrolase 5 OS=Homo sapiens OX=9606 GN=USP5 PE=1 SV=2	USP5	6.4049	0.00955452	Up	12	9	19	9	95.7	1.746	0.921	1.003	0.234	0.148
binding	P46781	40S ribosomal protein S9 OS=Homo sapiens OX=9606 GN=RPS9 PE=1 SV=3	RPS9	3.8893	0.0154108	Up	16	4	12	4	22.6	1.213	0.759	1.505	0.315	0.281
binding	P49189	4-trimethylaminobutyraldehyde dehydrogenase OS=Homo sapiens OX=9606 GN=ALDH9A1 PE=1 SV=3	ALDH9A1	20	0.001	Up	6	3	10	2	53.8	0.703	0.719	0.677
binding	P49591	Serine--tRNA ligase, cytoplasmic OS=Homo sapiens OX=9606 GN=SARS1 PE=1 SV=3	SARS1	10.0136	0.0142575	Up	3	2	6	2	58.7	0.455	0.77	0.983	0.041	0.106
binding	P98082	Disabled homolog 2 OS=Homo sapiens OX=9606 GN=DAB2 PE=1 SV=3	DAB2	3.6334	0.00259042	Up	3	2	4	2	82.4	1.309	1.582	1.867	0.416	0.457
binding	P50914	60S ribosomal protein L14 OS=Homo sapiens OX=9606 GN=RPL14 PE=1 SV=4	RPL14	20	0.001	Up	5	1	3	1	23.4	0.416	0.663	1.73
binding	P54136	Arginine--tRNA ligase, cytoplasmic OS=Homo sapiens OX=9606 GN=RARS1 PE=1 SV=2	RARS1	5.9662	0.00859553	Up	9	6	11	6	75.3	1.134	1.592	0.8	0.164	0.23
binding	P55209	Nucleosome assembly protein 1-like 1 OS=Homo sapiens OX=9606 GN=NAP1L1 PE=1 SV=1	NAP1L1	6.4682	0.020513	Up	14	4	18	4	45.3	0.986	1.047	1.78	0.109	0.284
binding	Q13610	Periodic tryptophan protein 1 homolog OS=Homo sapiens OX=9606 GN=PWP1 PE=1 SV=1	PWP1	20	0.001	Up	3	1	2	1	55.8	1.853	1.567	0.667
binding	Q15459	Splicing factor 3A subunit 1 OS=Homo sapiens OX=9606 GN=SF3A1 PE=1 SV=1	SF3A1	3.0051	0.00545271	Up	4	3	8	3	88.8	2.304	2.139	1.701	0.594	0.769
binding	Q13620	Cullin-4B OS=Homo sapiens OX=9606 GN=CUL4B PE=1 SV=4	CUL4B	20	0.001	Up	1	1	3	1	103.9	0.758	0.758	0.916
binding	Q04206	Transcription factor p65 OS=Homo sapiens OX=9606 GN=RELA PE=1 SV=2	RELA	20	0.001	Up	5	2	2	2	60.2	0.074	0.058	0.066
binding	P63000	Ras-related C3 botulinum toxin substrate 1 OS=Homo sapiens OX=9606 GN=RAC1 PE=1 SV=1	RAC1	1.7947	0.0171881	Up	44	9	60	2	21.4	1.242	0.959	0.981	0.636	0.546
binding	P32004	Neural cell adhesion molecule L1 OS=Homo sapiens OX=9606 GN=L1CAM PE=1 SV=2	L1CAM	6.3366	0.0295878	Up	1	1	2	1	139.9	2.442	2.754		0.28	0.54
binding	P30519	Heme oxygenase 2 OS=Homo sapiens OX=9606 GN=HMOX2 PE=1 SV=2	HMOX2	20	0.001	Up	3	1	1	1	36	1.989	1.502	0.709
binding	P29466	Caspase-1 OS=Homo sapiens OX=9606 GN=CASP1 PE=1 SV=1	CASP1	20	0.001	Up	2	1	1	1	45.1	0.57	1.237	0.601
binding	P28065	Proteasome subunit beta type-9 OS=Homo sapiens OX=9606 GN=PSMB9 PE=1 SV=2	PSMB9	1.7449	0.0263491	Up	9	2	10	2	23.3	1.442	1.204	1.047	0.647	0.764
binding	P27824	Calnexin OS=Homo sapiens OX=9606 GN=CANX PE=1 SV=2	CANX	2.7133	0.00361015	Up	11	7	13	7	67.5	1.956	2.293	1.864	0.84	0.662
binding	P14625	Endoplasmin OS=Homo sapiens OX=9606 GN=HSP90B1 PE=1 SV=1	HSP90B1	2.4682	0.00295497	Up	22	15	36	14	92.4	1.488	1.564	1.787	0.717	0.59
binding	P13798	Acylamino-acid-releasing enzyme OS=Homo sapiens OX=9606 GN=APEH PE=1 SV=4	APEH	13.0809	0.0170809	Up	6	5	18	5	81.2	2.769	1.174	0.825	0.157	0.086
binding	Q13561	Dynactin subunit 2 OS=Homo sapiens OX=9606 GN=DCTN2 PE=1 SV=4	DCTN2	9.0129	0.0263713	Up	18	7	22	7	44.2	1.171	0.639	2.043	0.198	0.087
binding	P04049	RAF proto-oncogene serine/threonine-protein kinase OS=Homo sapiens OX=9606 GN=RAF1 PE=1 SV=1	RAF1	2.9607	0.0146376	Up	2	1	1	1	73		0.887	0.694	0.254	0.28
binding	P01111	GTPase NRas OS=Homo sapiens OX=9606 GN=NRAS PE=1 SV=1	NRAS	4.0287	0.0206932	Up	30	7	29	3	21.2	0.6	0.552	1.096	0.215	0.157
binding	O60331	Phosphatidylinositol 4-phosphate 5-kinase type-1 gamma OS=Homo sapiens OX=9606 GN=PIP5K1C PE=1 SV=2	PIP5K1C	20	0.001	Up	5	4	6	2	73.2	0.308	1.09	0.614
binding	Q16719	Kynureninase OS=Homo sapiens OX=9606 GN=KYNU PE=1 SV=1	KYNU	4.2544	0.0420187	Up	2	1	4	1	52.3	2.128	2.527	1.382	0.246	0.7
binding	P08069	Insulin-like growth factor 1 receptor OS=Homo sapiens OX=9606 GN=IGF1R PE=1 SV=1	IGF1R	20	0.001	Up	2	2	2	2	154.7	0.346	0.446	0.7
binding	O15020	Spectrin beta chain, non-erythrocytic 2 OS=Homo sapiens OX=9606 GN=SPTBN2 PE=1 SV=3	SPTBN2	1.9554	0.0495236	Up	1	3	18	3	271.2	2.732	1.604	2.193	1.169	1.057
binding	Q14161	ARF GTPase-activating protein GIT2 OS=Homo sapiens OX=9606 GN=GIT2 PE=1 SV=2	GIT2	15.4848	0.0255896	Up	7	6	9	3	84.5	3.184	0.785	1.141	0.158	0.062
binding	Q8TDQ1	CMRF35-like molecule 1 OS=Homo sapiens OX=9606 GN=CD300LF PE=1 SV=3	CD300LF	3.0442	0.0284005	Up	11	3	3	3	32.3	0.509	0.459	0.306	0.176	0.103
binding	P07108	Acyl-CoA-binding protein OS=Homo sapiens OX=9606 GN=DBI PE=1 SV=2	DBI	3.4374	0.00268726	Up	48	5	25	5	10	0.937	0.89	1.179	0.32	0.263
binding	Q9UNZ2	NSFL1 cofactor p47 OS=Homo sapiens OX=9606 GN=NSFL1C PE=1 SV=2	NSFL1C	5.0869	0.0199516	Up	32	9	18	9	40.5	1.489	0.819	1.82	0.33	0.211
binding	Q9UMR2	ATP-dependent RNA helicase DDX19B OS=Homo sapiens OX=9606 GN=DDX19B PE=1 SV=1	DDX19B	20	0.001	Up	5	2	2	2	53.9	0.671	0.813	0.89
binding	Q9NP79	Vacuolar protein sorting-associated protein VTA1 homolog OS=Homo sapiens OX=9606 GN=VTA1 PE=1 SV=1	VTA1	20	0.001	Up	3	1	1	1	33.9	1.669	0.777	0.839
binding	Q9H773	dCTP pyrophosphatase 1 OS=Homo sapiens OX=9606 GN=DCTPP1 PE=1 SV=1	DCTPP1	20	0.001	Up	14	2	4	2	18.7	0.06	0.816	0.117
binding	P00492	Hypoxanthine-guanine phosphoribosyltransferase OS=Homo sapiens OX=9606 GN=HPRT1 PE=1 SV=2	HPRT1	2.5115	0.0146216	Up	33	6	11	6	24.6	0.703	0.84	1.015	0.393	0.286
binding	Q9BZI7	Regulator of nonsense transcripts 3B OS=Homo sapiens OX=9606 GN=UPF3B PE=1 SV=1	UPF3B	20	0.001	Up	2	1	3	1	57.7	0.729	0.776	0.865
binding	Q99685	Monoglyceride lipase OS=Homo sapiens OX=9606 GN=MGLL PE=1 SV=2	MGLL	20	0.001	Up	7	2	6	2	33.2	1.171	1.05	1.079
binding	Q96QK1	Vacuolar protein sorting-associated protein 35 OS=Homo sapiens OX=9606 GN=VPS35 PE=1 SV=2	VPS35	5.1034	0.00785501	Up	10	7	14	7	91.6	1.193	1.004	0.666	0.217	0.157
binding	Q96GG9	DCN1-like protein 1 OS=Homo sapiens OX=9606 GN=DCUN1D1 PE=1 SV=1	DCUN1D1	20	0.001	Up	7	1	2	1	30.1	1.673	1.337	0.978
binding	Q5TCX8	Mitogen-activated protein kinase kinase kinase 21 OS=Homo sapiens OX=9606 GN=MAP3K21 PE=1 SV=3	MAP3K21	3.5756	0.00645422	Up	1	1	4	1	113.9	2.727	2.008	1.701	0.563	0.637
binding	P15531	Nucleoside diphosphate kinase A OS=Homo sapiens OX=9606 GN=NME1 PE=1 SV=1	NME1	5.0999	0.00759609	Up	41	8	31	2	17.1	0.771	1.386	1.316	0.21	0.244
binding	O14920	Inhibitor of nuclear factor kappa-B kinase subunit beta OS=Homo sapiens OX=9606 GN=IKBKB PE=1 SV=1	IKBKB	20	0.001	Up	2	2	2	2	86.5	2.184	0.817	0.878
binding	P07919	Cytochrome b-c1 complex subunit 6, mitochondrial OS=Homo sapiens OX=9606 GN=UQCRH PE=1 SV=2	UQCRH	7.0072	0.0282477	Up	20	1	3	1	10.7	2.487	2.907	0.944	0.265	0.338
binding	P13612	Integrin alpha-4 OS=Homo sapiens OX=9606 GN=ITGA4 PE=1 SV=3	ITGA4	1.5651	0.0464	Up	16	14	43	14	114.8	1.663	1.311	1.172	0.888	0.878
binding	Q93008	Probable ubiquitin carboxyl-terminal hydrolase FAF-X OS=Homo sapiens OX=9606 GN=USP9X PE=1 SV=3	USP9X	20	0.001	Up	2	4	4	4	292.1	0.222	0.19	0.41
binding	Q71UI9	Histone H2A.V OS=Homo sapiens OX=9606 GN=H2AZ2 PE=1 SV=3	H2AZ2	3.3189	0.028294	Up	29	4	26	3	13.5	0.752	1.368	1.091	0.408	0.237
binding	P12829	Myosin light chain 4 OS=Homo sapiens OX=9606 GN=MYL4 PE=1 SV=3	MYL4	2.9804	0.0146324	Up	22	4	13	4	21.6	1.686	1.548	2.001	0.737	0.434
binding	Q8NC51	Plasminogen activator inhibitor 1 RNA-binding protein OS=Homo sapiens OX=9606 GN=SERBP1 PE=1 SV=2	SERBP1	11.3197	0.0282065	Up	11	3	6	3	44.9	1.134	1.147	3.526	0.097	0.245
binding	O14818	Proteasome subunit alpha type-7 OS=Homo sapiens OX=9606 GN=PSMA7 PE=1 SV=1	PSMA7	2.1161	0.0270406	Up	22	5	18	5	27.9	1.392	0.913	1.25	0.621	0.499
binding	Q8IYI6	Exocyst complex component 8 OS=Homo sapiens OX=9606 GN=EXOC8 PE=1 SV=2	EXOC8	20	0.001	Up	3	3	4	3	81.7	1.302	0.538	0.243
binding	O75348	V-type proton ATPase subunit G 1 OS=Homo sapiens OX=9606 GN=ATP6V1G1 PE=1 SV=3	ATP6V1G1	20	0.001	Up	9	1	1	1	13.7	0.735	0.754	0.253
binding	Q8WVJ2	NudC domain-containing protein 2 OS=Homo sapiens OX=9606 GN=NUDCD2 PE=1 SV=1	NUDCD2	20	0.001	Up	13	2	2	2	17.7	0.398	0.499	1.272
binding	O95793	Double-stranded RNA-binding protein Staufen homolog 1 OS=Homo sapiens OX=9606 GN=STAU1 PE=1 SV=2	STAU1	20	0.001	Up	1	1	2	1	63.1	0.914	0.053	3.439
binding	Q96RF0	Sorting nexin-18 OS=Homo sapiens OX=9606 GN=SNX18 PE=1 SV=2	SNX18	15.5079	0.0350425	Up	6	3	8	3	68.9	0.294	1.079	1.558	0.041	0.085
binding	Q9Y5S1	Transient receptor potential cation channel subfamily V member 2 OS=Homo sapiens OX=9606 GN=TRPV2 PE=1 SV=1	TRPV2	3.7096	0.0271586	Up	4	3	4	3	85.9	1.016	0.535	0.697	0.26	0.144
binding	Q16186	Proteasomal ubiquitin receptor ADRM1 OS=Homo sapiens OX=9606 GN=ADRM1 PE=1 SV=2	ADRM1	20	0.001	Up	2	1	1	1	42.1	0.582	1.108	1.287
binding	O00505	Importin subunit alpha-4 OS=Homo sapiens OX=9606 GN=KPNA3 PE=1 SV=2	KPNA3	2.614	0.00829765	Up	3	2	6	1	57.8	1.251	1.878	1.533	0.603	0.586
binding	Q9HC35	Echinoderm microtubule-associated protein-like 4 OS=Homo sapiens OX=9606 GN=EML4 PE=1 SV=3	EML4	20	0.001	Up	2	2	2	2	108.8	0.044	0.064	0.353
binding	Q9Y3E7	Charged multivesicular body protein 3 OS=Homo sapiens OX=9606 GN=CHMP3 PE=1 SV=3	CHMP3	4.7099	0.00383321	Up	8	2	5	2	25.1		1.311	1.27	0.248	0.3
binding	Q99623	Prohibitin-2 OS=Homo sapiens OX=9606 GN=PHB2 PE=1 SV=2	PHB2	20	0.001	Up	6	1	2	1	33.3	0.878	2.056	0.735
binding	O75822	Eukaryotic translation initiation factor 3 subunit J OS=Homo sapiens OX=9606 GN=EIF3J PE=1 SV=2	EIF3J	20	0.001	Up	7	2	4	2	29	0.903	2.294	1.32
binding	P78318	Immunoglobulin-binding protein 1 OS=Homo sapiens OX=9606 GN=IGBP1 PE=1 SV=1	IGBP1	6.4433	0.00144782	Up	3	1	4	1	39.2	1.504	1.032	1.185	0.172	0.213
binding	Q6DD88	Atlastin-3 OS=Homo sapiens OX=9606 GN=ATL3 PE=1 SV=1	ATL3	20	0.001	Up	6	2	2	2	60.5	0.423	1.109	0.846
binding	P30046	D-dopachrome decarboxylase OS=Homo sapiens OX=9606 GN=DDT PE=1 SV=3	DDT	20	0.001	Up	32	4	7	4	12.7	4.534	0.216	0.304
binding	P00966	Argininosuccinate synthase OS=Homo sapiens OX=9606 GN=ASS1 PE=1 SV=2	ASS1	5.3398	0.0341905	Up	16	4	10	4	46.5	2.98	3.282	1.203	0.545	0.387
binding	Q03113	Guanine nucleotide-binding protein subunit alpha-12 OS=Homo sapiens OX=9606 GN=GNA12 PE=1 SV=4	GNA12	12.4292	0.0369856	Up	13	6	15	3	44.3		0.772	1.95	0.123	0.096
binding	P68032	Actin, alpha cardiac muscle 1 OS=Homo sapiens OX=9606 GN=ACTC1 PE=1 SV=1	ACTC1	4.7103	0.0321726	Up	43	29	207	5	42	0.733	1.002	1.183	0.105	0.308
binding	P31948	Stress-induced-phosphoprotein 1 OS=Homo sapiens OX=9606 GN=STIP1 PE=1 SV=1	STIP1	1.9493	0.0165322	Up	32	18	57	17	62.6	1.222	1.181	1.325	0.525	0.75
binding	Q9BSJ8	Extended synaptotagmin-1 OS=Homo sapiens OX=9606 GN=ESYT1 PE=1 SV=1	ESYT1	20	0.001	Up	2	2	3	2	122.8	0.187	0.845	0.579
binding	Q12931	Heat shock protein 75 kDa, mitochondrial OS=Homo sapiens OX=9606 GN=TRAP1 PE=1 SV=3	TRAP1	9.9058	0.0307395	Up	7	3	7	3	80.1	3.78	2.279	0.88	0.239	0.228
binding	P48643	T-complex protein 1 subunit epsilon OS=Homo sapiens OX=9606 GN=CCT5 PE=1 SV=1	CCT5	4.7082	0.0493511	Up	28	16	51	16	59.6	0.663	1.655	1.877	0.222	0.372
binding	O96019	Actin-like protein 6A OS=Homo sapiens OX=9606 GN=ACTL6A PE=1 SV=1	ACTL6A	20	0.001	Up	4	1	3	1	47.4	1.824	1.46	0.688
binding	Q14980	Nuclear mitotic apparatus protein 1 OS=Homo sapiens OX=9606 GN=NUMA1 PE=1 SV=2	NUMA1	24.4389	0.0335253	Up	1	2	6	2	238.1	0.332	1.835	2.232	0.06	0.06
binding	O94885	SAM and SH3 domain-containing protein 1 OS=Homo sapiens OX=9606 GN=SASH1 PE=1 SV=3	SASH1	20	0.001	Up	1	1	2	1	136.6	2.857	0.601	0.506
binding	O43852	Calumenin OS=Homo sapiens OX=9606 GN=CALU PE=1 SV=2	CALU	9.5169	0.0484173	Up	28	6	14	6	37.1	1.645	2.319	2.931	0.048	0.435
binding	Q15785	Mitochondrial import receptor subunit TOM34 OS=Homo sapiens OX=9606 GN=TOMM34 PE=1 SV=2	TOMM34	20	0.001	Up	3	1	3	1	34.5	0.611	0.934	1.004
binding	P35240	Merlin OS=Homo sapiens OX=9606 GN=NF2 PE=1 SV=1	NF2	20	0.001	Up	4	2	2	2	69.6	0.843	0.479	0.273
binding	O76003	Glutaredoxin-3 OS=Homo sapiens OX=9606 GN=GLRX3 PE=1 SV=2	GLRX3	23.358	0.0147499	Up	11	3	8	3	37.4	0.393	0.666	1.779	0.047	0.034
binding	P27816	Microtubule-associated protein 4 OS=Homo sapiens OX=9606 GN=MAP4 PE=1 SV=3	MAP4	20	0.001	Up	5	4	6	4	120.9	0.457	0.502	1.177
binding	P50991	T-complex protein 1 subunit delta OS=Homo sapiens OX=9606 GN=CCT4 PE=1 SV=4	CCT4	5.0282	0.0409222	Up	19	11	19	9	57.9	1.164	1.781	1.422	0.12	0.459
binding	Q9NZM1	Myoferlin OS=Homo sapiens OX=9606 GN=MYOF PE=1 SV=1	MYOF	7.0081	0.00322665	Up	2	3	5	3	234.6	2.452	2.769		0.338	0.407
biological adhesion	O15031	Plexin-B2 OS=Homo sapiens OX=9606 GN=PLXNB2 PE=1 SV=3	PLXNB2	2.3566	0.023285	Up	10	17	33	17	205	1.598	1.772	1.091	0.594	0.668
biological adhesion	O60331	Phosphatidylinositol 4-phosphate 5-kinase type-1 gamma OS=Homo sapiens OX=9606 GN=PIP5K1C PE=1 SV=2	PIP5K1C	20	0.001	Up	5	4	6	2	73.2	0.308	1.09	0.614
biological adhesion	P13612	Integrin alpha-4 OS=Homo sapiens OX=9606 GN=ITGA4 PE=1 SV=3	ITGA4	1.5651	0.0464	Up	16	14	43	14	114.8	1.663	1.311	1.172	0.888	0.878
biological adhesion	P63000	Ras-related C3 botulinum toxin substrate 1 OS=Homo sapiens OX=9606 GN=RAC1 PE=1 SV=1	RAC1	1.7947	0.0171881	Up	44	9	60	2	21.4	1.242	0.959	0.981	0.636	0.546
biological adhesion	P32004	Neural cell adhesion molecule L1 OS=Homo sapiens OX=9606 GN=L1CAM PE=1 SV=2	L1CAM	6.3366	0.0295878	Up	1	1	2	1	139.9	2.442	2.754		0.28	0.54
biological regulation	P68032	Actin, alpha cardiac muscle 1 OS=Homo sapiens OX=9606 GN=ACTC1 PE=1 SV=1	ACTC1	4.7103	0.0321726	Up	43	29	207	5	42	0.733	1.002	1.183	0.105	0.308
biological regulation	P63000	Ras-related C3 botulinum toxin substrate 1 OS=Homo sapiens OX=9606 GN=RAC1 PE=1 SV=1	RAC1	1.7947	0.0171881	Up	44	9	60	2	21.4	1.242	0.959	0.981	0.636	0.546
biological regulation	P50991	T-complex protein 1 subunit delta OS=Homo sapiens OX=9606 GN=CCT4 PE=1 SV=4	CCT4	5.0282	0.0409222	Up	19	11	19	9	57.9	1.164	1.781	1.422	0.12	0.459
biological regulation	Q9P2E9	Ribosome-binding protein 1 OS=Homo sapiens OX=9606 GN=RRBP1 PE=1 SV=5	RRBP1	20	0.001	Up	2	2	2	2	152.4	0.25	3.346	0.462
biological regulation	Q9UK41	Vacuolar protein sorting-associated protein 28 homolog OS=Homo sapiens OX=9606 GN=VPS28 PE=1 SV=1	VPS28	3.8489	0.0426752	Up	22	4	7	4	25.4		2.408	1.514	0.426	0.593
biological regulation	P48426	Phosphatidylinositol 5-phosphate 4-kinase type-2 alpha OS=Homo sapiens OX=9606 GN=PIP4K2A PE=1 SV=2	PIP4K2A	9.5639	0.00307501	Up	22	8	10	7	46.2	0.7	1.024	0.557	0.068	0.091
biological regulation	P27816	Microtubule-associated protein 4 OS=Homo sapiens OX=9606 GN=MAP4 PE=1 SV=3	MAP4	20	0.001	Up	5	4	6	4	120.9	0.457	0.502	1.177
biological regulation	Q9UMR2	ATP-dependent RNA helicase DDX19B OS=Homo sapiens OX=9606 GN=DDX19B PE=1 SV=1	DDX19B	20	0.001	Up	5	2	2	2	53.9	0.671	0.813	0.89
biological regulation	P32004	Neural cell adhesion molecule L1 OS=Homo sapiens OX=9606 GN=L1CAM PE=1 SV=2	L1CAM	6.3366	0.0295878	Up	1	1	2	1	139.9	2.442	2.754		0.28	0.54
biological regulation	P35240	Merlin OS=Homo sapiens OX=9606 GN=NF2 PE=1 SV=1	NF2	20	0.001	Up	4	2	2	2	69.6	0.843	0.479	0.273
biological regulation	Q9UNZ2	NSFL1 cofactor p47 OS=Homo sapiens OX=9606 GN=NSFL1C PE=1 SV=2	NSFL1C	5.0869	0.0199516	Up	32	9	18	9	40.5	1.489	0.819	1.82	0.33	0.211
biological regulation	P30519	Heme oxygenase 2 OS=Homo sapiens OX=9606 GN=HMOX2 PE=1 SV=2	HMOX2	20	0.001	Up	3	1	1	1	36	1.989	1.502	0.709
biological regulation	O43852	Calumenin OS=Homo sapiens OX=9606 GN=CALU PE=1 SV=2	CALU	9.5169	0.0484173	Up	28	6	14	6	37.1	1.645	2.319	2.931	0.048	0.435
biological regulation	P07108	Acyl-CoA-binding protein OS=Homo sapiens OX=9606 GN=DBI PE=1 SV=2	DBI	3.4374	0.00268726	Up	48	5	25	5	10	0.937	0.89	1.179	0.32	0.263
biological regulation	Q9BZI7	Regulator of nonsense transcripts 3B OS=Homo sapiens OX=9606 GN=UPF3B PE=1 SV=1	UPF3B	20	0.001	Up	2	1	3	1	57.7	0.729	0.776	0.865
biological regulation	O60506	Heterogeneous nuclear ribonucleoprotein Q OS=Homo sapiens OX=9606 GN=SYNCRIP PE=1 SV=2	SYNCRIP	3.438	0.012375	Up	5	3	9	2	69.6	1.471	2.271	1.415	0.575	0.425
biological regulation	O60331	Phosphatidylinositol 4-phosphate 5-kinase type-1 gamma OS=Homo sapiens OX=9606 GN=PIP5K1C PE=1 SV=2	PIP5K1C	20	0.001	Up	5	4	6	2	73.2	0.308	1.09	0.614
biological regulation	P60983	Glia maturation factor beta OS=Homo sapiens OX=9606 GN=GMFB PE=1 SV=2	GMFB	20	0.001	Up	13	2	7	1	16.7	2.148	0.175	1.348
biological regulation	O15031	Plexin-B2 OS=Homo sapiens OX=9606 GN=PLXNB2 PE=1 SV=3	PLXNB2	2.3566	0.023285	Up	10	17	33	17	205	1.598	1.772	1.091	0.594	0.668
biological regulation	P01111	GTPase NRas OS=Homo sapiens OX=9606 GN=NRAS PE=1 SV=1	NRAS	4.0287	0.0206932	Up	30	7	29	3	21.2	0.6	0.552	1.096	0.215	0.157
biological regulation	O15020	Spectrin beta chain, non-erythrocytic 2 OS=Homo sapiens OX=9606 GN=SPTBN2 PE=1 SV=3	SPTBN2	1.9554	0.0495236	Up	1	3	18	3	271.2	2.732	1.604	2.193	1.169	1.057
biological regulation	Q9BS40	Latexin OS=Homo sapiens OX=9606 GN=LXN PE=1 SV=2	LXN	20	0.001	Up	5	1	5	1	25.7	4.075	0.506	0.325
biological regulation	P04049	RAF proto-oncogene serine/threonine-protein kinase OS=Homo sapiens OX=9606 GN=RAF1 PE=1 SV=1	RAF1	2.9607	0.0146376	Up	2	1	1	1	73		0.887	0.694	0.254	0.28
biological regulation	O95793	Double-stranded RNA-binding protein Staufen homolog 1 OS=Homo sapiens OX=9606 GN=STAU1 PE=1 SV=2	STAU1	20	0.001	Up	1	1	2	1	63.1	0.914	0.053	3.439
biological regulation	O43681	ATPase GET3 OS=Homo sapiens OX=9606 GN=GET3 PE=1 SV=2	GET3	1.8581	0.00388506	Up	3	1	6	1	38.8	1.165	1.206	1.007	0.585	0.627
biological regulation	P29466	Caspase-1 OS=Homo sapiens OX=9606 GN=CASP1 PE=1 SV=1	CASP1	20	0.001	Up	2	1	1	1	45.1	0.57	1.237	0.601
biological regulation	P14625	Endoplasmin OS=Homo sapiens OX=9606 GN=HSP90B1 PE=1 SV=1	HSP90B1	2.4682	0.00295497	Up	22	15	36	14	92.4	1.488	1.564	1.787	0.717	0.59
biological regulation	Q8NC51	Plasminogen activator inhibitor 1 RNA-binding protein OS=Homo sapiens OX=9606 GN=SERBP1 PE=1 SV=2	SERBP1	11.3197	0.0282065	Up	11	3	6	3	44.9	1.134	1.147	3.526	0.097	0.245
biological regulation	O75348	V-type proton ATPase subunit G 1 OS=Homo sapiens OX=9606 GN=ATP6V1G1 PE=1 SV=3	ATP6V1G1	20	0.001	Up	9	1	1	1	13.7	0.735	0.754	0.253
biological regulation	P27824	Calnexin OS=Homo sapiens OX=9606 GN=CANX PE=1 SV=2	CANX	2.7133	0.00361015	Up	11	7	13	7	67.5	1.956	2.293	1.864	0.84	0.662
biological regulation	Q14161	ARF GTPase-activating protein GIT2 OS=Homo sapiens OX=9606 GN=GIT2 PE=1 SV=2	GIT2	15.4848	0.0255896	Up	7	6	9	3	84.5	3.184	0.785	1.141	0.158	0.062
biological regulation	P28065	Proteasome subunit beta type-9 OS=Homo sapiens OX=9606 GN=PSMB9 PE=1 SV=2	PSMB9	1.7449	0.0263491	Up	9	2	10	2	23.3	1.442	1.204	1.047	0.647	0.764
biological regulation	P30046	D-dopachrome decarboxylase OS=Homo sapiens OX=9606 GN=DDT PE=1 SV=3	DDT	20	0.001	Up	32	4	7	4	12.7	4.534	0.216	0.304
biological regulation	P12829	Myosin light chain 4 OS=Homo sapiens OX=9606 GN=MYL4 PE=1 SV=3	MYL4	2.9804	0.0146324	Up	22	4	13	4	21.6	1.686	1.548	2.001	0.737	0.434
biological regulation	O14920	Inhibitor of nuclear factor kappa-B kinase subunit beta OS=Homo sapiens OX=9606 GN=IKBKB PE=1 SV=1	IKBKB	20	0.001	Up	2	2	2	2	86.5	2.184	0.817	0.878
biological regulation	P05387	60S acidic ribosomal protein P2 OS=Homo sapiens OX=9606 GN=RPLP2 PE=1 SV=1	RPLP2	15.9491	0.00409297	Up	29	3	11	3	11.7	0.803	1.555	1.087	0.049	0.095
biological regulation	Q12931	Heat shock protein 75 kDa, mitochondrial OS=Homo sapiens OX=9606 GN=TRAP1 PE=1 SV=3	TRAP1	9.9058	0.0307395	Up	7	3	7	3	80.1	3.78	2.279	0.88	0.239	0.228
biological regulation	Q96QK1	Vacuolar protein sorting-associated protein 35 OS=Homo sapiens OX=9606 GN=VPS35 PE=1 SV=2	VPS35	5.1034	0.00785501	Up	10	7	14	7	91.6	1.193	1.004	0.666	0.217	0.157
biological regulation	P50914	60S ribosomal protein L14 OS=Homo sapiens OX=9606 GN=RPL14 PE=1 SV=4	RPL14	20	0.001	Up	5	1	3	1	23.4	0.416	0.663	1.73
biological regulation	Q9Y3E7	Charged multivesicular body protein 3 OS=Homo sapiens OX=9606 GN=CHMP3 PE=1 SV=3	CHMP3	4.7099	0.00383321	Up	8	2	5	2	25.1		1.311	1.27	0.248	0.3
biological regulation	P49591	Serine--tRNA ligase, cytoplasmic OS=Homo sapiens OX=9606 GN=SARS1 PE=1 SV=3	SARS1	10.0136	0.0142575	Up	3	2	6	2	58.7	0.455	0.77	0.983	0.041	0.106
biological regulation	Q9Y5S1	Transient receptor potential cation channel subfamily V member 2 OS=Homo sapiens OX=9606 GN=TRPV2 PE=1 SV=1	TRPV2	3.7096	0.0271586	Up	4	3	4	3	85.9	1.016	0.535	0.697	0.26	0.144
biological regulation	P49189	4-trimethylaminobutyraldehyde dehydrogenase OS=Homo sapiens OX=9606 GN=ALDH9A1 PE=1 SV=3	ALDH9A1	20	0.001	Up	6	3	10	2	53.8	0.703	0.719	0.677
biological regulation	O00571	ATP-dependent RNA helicase DDX3X OS=Homo sapiens OX=9606 GN=DDX3X PE=1 SV=3	DDX3X	20	0.001	Up	4	3	3	3	73.2	1.051	1.596	0.395
biological regulation	P46781	40S ribosomal protein S9 OS=Homo sapiens OX=9606 GN=RPS9 PE=1 SV=3	RPS9	3.8893	0.0154108	Up	16	4	12	4	22.6	1.213	0.759	1.505	0.315	0.281
biological regulation	O14617	AP-3 complex subunit delta-1 OS=Homo sapiens OX=9606 GN=AP3D1 PE=1 SV=1	AP3D1	20	0.001	Up	1	1	3	1	130.1	0.816	1.116	0.927
biological regulation	P45974	Ubiquitin carboxyl-terminal hydrolase 5 OS=Homo sapiens OX=9606 GN=USP5 PE=1 SV=2	USP5	6.4049	0.00955452	Up	12	9	19	9	95.7	1.746	0.921	1.003	0.234	0.148
biological regulation	P35268	60S ribosomal protein L22 OS=Homo sapiens OX=9606 GN=RPL22 PE=1 SV=2	RPL22	7.0262	0.0368942	Up	39	3	5	3	14.8	0.679	1.461	0.674	0.059	0.208
biological regulation	O43175	D-3-phosphoglycerate dehydrogenase OS=Homo sapiens OX=9606 GN=PHGDH PE=1 SV=4	PHGDH	7.3816	0.00959274	Up	7	3	9	3	56.6	2.719	1.944	1.15	0.281	0.244
biological regulation	Q9NZM1	Myoferlin OS=Homo sapiens OX=9606 GN=MYOF PE=1 SV=1	MYOF	7.0081	0.00322665	Up	2	3	5	3	234.6	2.452	2.769		0.338	0.407
biological regulation	P30405	Peptidyl-prolyl cis-trans isomerase F, mitochondrial OS=Homo sapiens OX=9606 GN=PPIF PE=1 SV=1	PPIF	20	0.001	Up	4	1	2	1	22	1.181	0.928	1.623
biological regulation	P25398	40S ribosomal protein S12 OS=Homo sapiens OX=9606 GN=RPS12 PE=1 SV=3	RPS12	2.9379	0.0175202	Up	17	2	7	2	14.5	1.51	1.818	1.026	0.47	0.518
biological regulation	P23396	40S ribosomal protein S3 OS=Homo sapiens OX=9606 GN=RPS3 PE=1 SV=2	RPS3	2.0602	0.0109038	Up	36	10	23	10	26.7	1.198	1.376	1.635	0.727	0.635
biological regulation	O76003	Glutaredoxin-3 OS=Homo sapiens OX=9606 GN=GLRX3 PE=1 SV=2	GLRX3	23.358	0.0147499	Up	11	3	8	3	37.4	0.393	0.666	1.779	0.047	0.034
biological regulation	P23284	Peptidyl-prolyl cis-trans isomerase B OS=Homo sapiens OX=9606 GN=PPIB PE=1 SV=2	PPIB	3.7826	0.0475439	Up	38	8	25	8	23.7	1.175	1.11	2.657	0.357	0.514
biological regulation	O94885	SAM and SH3 domain-containing protein 1 OS=Homo sapiens OX=9606 GN=SASH1 PE=1 SV=3	SASH1	20	0.001	Up	1	1	2	1	136.6	2.857	0.601	0.506
biological regulation	P21796	Voltage-dependent anion-selective channel protein 1 OS=Homo sapiens OX=9606 GN=VDAC1 PE=1 SV=2	VDAC1	4.787	0.0442309	Up	7	1	4	1	30.8	2.286	3.487	1.35	0.3	0.692
biological regulation	P19388	DNA-directed RNA polymerases I, II, and III subunit RPABC1 OS=Homo sapiens OX=9606 GN=POLR2E PE=1 SV=4	POLR2E	4.6003	0.0285536	Up	4	1	1	1	24.5		1.541	1.348	0.234	0.394
biological regulation	P18621	60S ribosomal protein L17 OS=Homo sapiens OX=9606 GN=RPL17 PE=1 SV=3	RPL17	6.4851	0.0305982	Up	35	5	15	5	21.4	1.475	2.491	0.927	0.352	0.151
biological regulation	P15531	Nucleoside diphosphate kinase A OS=Homo sapiens OX=9606 GN=NME1 PE=1 SV=1	NME1	5.0999	0.00759609	Up	41	8	31	2	17.1	0.771	1.386	1.316	0.21	0.244
biological regulation	O96019	Actin-like protein 6A OS=Homo sapiens OX=9606 GN=ACTL6A PE=1 SV=1	ACTL6A	20	0.001	Up	4	1	3	1	47.4	1.824	1.46	0.688
biological regulation	P14324	Farnesyl pyrophosphate synthase OS=Homo sapiens OX=9606 GN=FDPS PE=1 SV=4	FDPS	20	0.001	Up	5	2	5	2	48.2	0.415	1.104	0.753
biological regulation	P26373	60S ribosomal protein L13 OS=Homo sapiens OX=9606 GN=RPL13 PE=1 SV=4	RPL13	20	0.001	Up	9	2	4	2	24.2	1.375	0.914	0.799
biological regulation	P55209	Nucleosome assembly protein 1-like 1 OS=Homo sapiens OX=9606 GN=NAP1L1 PE=1 SV=1	NAP1L1	6.4682	0.020513	Up	14	4	18	4	45.3	0.986	1.047	1.78	0.109	0.284
biological regulation	P55884	Eukaryotic translation initiation factor 3 subunit B OS=Homo sapiens OX=9606 GN=EIF3B PE=1 SV=3	EIF3B	7.9606	0.0395142	Up	8	7	12	7	92.4	0.901	1.228	0.904	0.219	0.035
biological regulation	Q9HC35	Echinoderm microtubule-associated protein-like 4 OS=Homo sapiens OX=9606 GN=EML4 PE=1 SV=3	EML4	20	0.001	Up	2	2	2	2	108.8	0.044	0.064	0.353
biological regulation	P78318	Immunoglobulin-binding protein 1 OS=Homo sapiens OX=9606 GN=IGBP1 PE=1 SV=1	IGBP1	6.4433	0.00144782	Up	3	1	4	1	39.2	1.504	1.032	1.185	0.172	0.213
biological regulation	Q96GG9	DCN1-like protein 1 OS=Homo sapiens OX=9606 GN=DCUN1D1 PE=1 SV=1	DCUN1D1	20	0.001	Up	7	1	2	1	30.1	1.673	1.337	0.978
biological regulation	Q8WWI5	Choline transporter-like protein 1 OS=Homo sapiens OX=9606 GN=SLC44A1 PE=1 SV=1	SLC44A1	3.5936	0.0316252	Up	11	6	19	6	73.3	1.221	1.08	0.971	0.437	0.17
biological regulation	Q5TCX8	Mitogen-activated protein kinase kinase kinase 21 OS=Homo sapiens OX=9606 GN=MAP3K21 PE=1 SV=3	MAP3K21	3.5756	0.00645422	Up	1	1	4	1	113.9	2.727	2.008	1.701	0.563	0.637
biological regulation	Q03113	Guanine nucleotide-binding protein subunit alpha-12 OS=Homo sapiens OX=9606 GN=GNA12 PE=1 SV=4	GNA12	12.4292	0.0369856	Up	13	6	15	3	44.3		0.772	1.95	0.123	0.096
biological regulation	Q15459	Splicing factor 3A subunit 1 OS=Homo sapiens OX=9606 GN=SF3A1 PE=1 SV=1	SF3A1	3.0051	0.00545271	Up	4	3	8	3	88.8	2.304	2.139	1.701	0.594	0.769
biological regulation	P00966	Argininosuccinate synthase OS=Homo sapiens OX=9606 GN=ASS1 PE=1 SV=2	ASS1	5.3398	0.0341905	Up	16	4	10	4	46.5	2.98	3.282	1.203	0.545	0.387
biological regulation	Q13620	Cullin-4B OS=Homo sapiens OX=9606 GN=CUL4B PE=1 SV=4	CUL4B	20	0.001	Up	1	1	3	1	103.9	0.758	0.758	0.916
biological regulation	Q13610	Periodic tryptophan protein 1 homolog OS=Homo sapiens OX=9606 GN=PWP1 PE=1 SV=1	PWP1	20	0.001	Up	3	1	2	1	55.8	1.853	1.567	0.667
biological regulation	Q14980	Nuclear mitotic apparatus protein 1 OS=Homo sapiens OX=9606 GN=NUMA1 PE=1 SV=2	NUMA1	24.4389	0.0335253	Up	1	2	6	2	238.1	0.332	1.835	2.232	0.06	0.06
biological regulation	Q13085	Acetyl-CoA carboxylase 1 OS=Homo sapiens OX=9606 GN=ACACA PE=1 SV=2	ACACA	3.4677	0.00361413	Up	0	1	1	1	265.4	0.771	0.949	1.068	0.298	0.238
biological regulation	Q53EL6	Programmed cell death protein 4 OS=Homo sapiens OX=9606 GN=PDCD4 PE=1 SV=2	PDCD4	6.1629	0.0324405	Up	10	3	5	3	51.7	0.758	1.808	1.141	0.107	0.294
biological regulation	Q06210	Glutamine--fructose-6-phosphate aminotransferase [isomerizing] 1 OS=Homo sapiens OX=9606 GN=GFPT1 PE=1 SV=3	GFPT1	7.424	0.0018997	Up	1	1	3	1	78.8	1.245	1.381	1.305	0.132	0.221
biological regulation	Q02543	60S ribosomal protein L18a OS=Homo sapiens OX=9606 GN=RPL18A PE=1 SV=2	RPL18A	20	0.001	Up	15	2	3	2	20.7	0.554	0.296	1.3
biological regulation	Q01105	Protein SET OS=Homo sapiens OX=9606 GN=SET PE=1 SV=3	SET	3.0752	0.0475227	Up	10	2	6	2	33.5	2.605	2.536	1.317	0.532	0.868
biological regulation	Q6DD88	Atlastin-3 OS=Homo sapiens OX=9606 GN=ATL3 PE=1 SV=1	ATL3	20	0.001	Up	6	2	2	2	60.5	0.423	1.109	0.846
biological regulation	Q71UI9	Histone H2A.V OS=Homo sapiens OX=9606 GN=H2AZ2 PE=1 SV=3	H2AZ2	3.3189	0.028294	Up	29	4	26	3	13.5	0.752	1.368	1.091	0.408	0.237
biological regulation	P84098	60S ribosomal protein L19 OS=Homo sapiens OX=9606 GN=RPL19 PE=1 SV=1	RPL19	3.9624	0.0279715	Up	5	1	3	1	23.5	1.23	1.075	2.432	0.413	0.384
biological regulation	P78356	Phosphatidylinositol 5-phosphate 4-kinase type-2 beta OS=Homo sapiens OX=9606 GN=PIP4K2B PE=1 SV=1	PIP4K2B	20	0.001	Up	6	2	4	1	47.3	1.356	1.027	1.091
biological regulation	Q8IYI6	Exocyst complex component 8 OS=Homo sapiens OX=9606 GN=EXOC8 PE=1 SV=2	EXOC8	20	0.001	Up	3	3	4	3	81.7	1.302	0.538	0.243
biological regulation	P62906	60S ribosomal protein L10a OS=Homo sapiens OX=9606 GN=RPL10A PE=1 SV=2	RPL10A	9.5081	0.0412845	Up	19	3	6	3	24.8	2.077	1.571	0.759	0.051	0.258
biological regulation	P62857	40S ribosomal protein S28 OS=Homo sapiens OX=9606 GN=RPS28 PE=1 SV=1	RPS28	3.9133	0.0347239	Up	17	1	4	1	7.8	2.384	2.594	1.432	0.338	0.754
biological regulation	Q96RF0	Sorting nexin-18 OS=Homo sapiens OX=9606 GN=SNX18 PE=1 SV=2	SNX18	15.5079	0.0350425	Up	6	3	8	3	68.9	0.294	1.079	1.558	0.041	0.085
biological regulation	P62277	40S ribosomal protein S13 OS=Homo sapiens OX=9606 GN=RPS13 PE=1 SV=2	RPS13	4.9188	0.00130396	Up	15	2	7	2	17.2	1.739	2.185	1.676	0.338	0.421
biological regulation	P62244	40S ribosomal protein S15a OS=Homo sapiens OX=9606 GN=RPS15A PE=1 SV=2	RPS15A	20	0.001	Up	15	2	9	2	14.8	0.492	0.754	1.108
biological regulation	Q99685	Monoglyceride lipase OS=Homo sapiens OX=9606 GN=MGLL PE=1 SV=2	MGLL	20	0.001	Up	7	2	6	2	33.2	1.171	1.05	1.079
biological regulation	P98082	Disabled homolog 2 OS=Homo sapiens OX=9606 GN=DAB2 PE=1 SV=3	DAB2	3.6334	0.00259042	Up	3	2	4	2	82.4	1.309	1.582	1.867	0.416	0.457
biological regulation	Q00722	1-phosphatidylinositol 4,5-bisphosphate phosphodiesterase beta-2 OS=Homo sapiens OX=9606 GN=PLCB2 PE=1 SV=2	PLCB2	20	0.001	Up	1	2	2	2	133.9	0.058	0.08	1.662
biological regulation	Q93008	Probable ubiquitin carboxyl-terminal hydrolase FAF-X OS=Homo sapiens OX=9606 GN=USP9X PE=1 SV=3	USP9X	20	0.001	Up	2	4	4	4	292.1	0.222	0.19	0.41
biological regulation	P40763	Signal transducer and activator of transcription 3 OS=Homo sapiens OX=9606 GN=STAT3 PE=1 SV=2	STAT3	20	0.001	Up	5	3	4	3	88	0.078	0.643	0.769
biological regulation	Q16186	Proteasomal ubiquitin receptor ADRM1 OS=Homo sapiens OX=9606 GN=ADRM1 PE=1 SV=2	ADRM1	20	0.001	Up	2	1	1	1	42.1	0.582	1.108	1.287
biological regulation	Q13561	Dynactin subunit 2 OS=Homo sapiens OX=9606 GN=DCTN2 PE=1 SV=4	DCTN2	9.0129	0.0263713	Up	18	7	22	7	44.2	1.171	0.639	2.043	0.198	0.087
biological regulation	P48643	T-complex protein 1 subunit epsilon OS=Homo sapiens OX=9606 GN=CCT5 PE=1 SV=1	CCT5	4.7082	0.0493511	Up	28	16	51	16	59.6	0.663	1.655	1.877	0.222	0.372
biological regulation	Q06323	Proteasome activator complex subunit 1 OS=Homo sapiens OX=9606 GN=PSME1 PE=1 SV=1	PSME1	3.5975	0.00479558	Up	42	11	28	11	28.7	0.671	0.643	0.947	0.194	0.225
biological regulation	Q04206	Transcription factor p65 OS=Homo sapiens OX=9606 GN=RELA PE=1 SV=2	RELA	20	0.001	Up	5	2	2	2	60.2	0.074	0.058	0.066
biological regulation	Q99623	Prohibitin-2 OS=Homo sapiens OX=9606 GN=PHB2 PE=1 SV=2	PHB2	20	0.001	Up	6	1	2	1	33.3	0.878	2.056	0.735
biological regulation	P00492	Hypoxanthine-guanine phosphoribosyltransferase OS=Homo sapiens OX=9606 GN=HPRT1 PE=1 SV=2	HPRT1	2.5115	0.0146216	Up	33	6	11	6	24.6	0.703	0.84	1.015	0.393	0.286
biological regulation	P09104	Gamma-enolase OS=Homo sapiens OX=9606 GN=ENO2 PE=1 SV=3	ENO2	14.4915	0.020071	Up	17	6	15	4	47.2	2.626	0.756	1.748	0.067	0.169
biological regulation	Q8TDQ1	CMRF35-like molecule 1 OS=Homo sapiens OX=9606 GN=CD300LF PE=1 SV=3	CD300LF	3.0442	0.0284005	Up	11	3	3	3	32.3	0.509	0.459	0.306	0.176	0.103
biological regulation	P08069	Insulin-like growth factor 1 receptor OS=Homo sapiens OX=9606 GN=IGF1R PE=1 SV=1	IGF1R	20	0.001	Up	2	2	2	2	154.7	0.346	0.446	0.7
biological regulation	P13612	Integrin alpha-4 OS=Homo sapiens OX=9606 GN=ITGA4 PE=1 SV=3	ITGA4	1.5651	0.0464	Up	16	14	43	14	114.8	1.663	1.311	1.172	0.888	0.878
catalytic activity	P19388	DNA-directed RNA polymerases I, II, and III subunit RPABC1 OS=Homo sapiens OX=9606 GN=POLR2E PE=1 SV=4	POLR2E	4.6003	0.0285536	Up	4	1	1	1	24.5		1.541	1.348	0.234	0.394
catalytic activity	P38117	Electron transfer flavoprotein subunit beta OS=Homo sapiens OX=9606 GN=ETFB PE=1 SV=3	ETFB	2.8175	0.0287719	Up	13	3	7	3	27.8	3.097	1.788	1.691	0.817	0.739
catalytic activity	O14920	Inhibitor of nuclear factor kappa-B kinase subunit beta OS=Homo sapiens OX=9606 GN=IKBKB PE=1 SV=1	IKBKB	20	0.001	Up	2	2	2	2	86.5	2.184	0.817	0.878
catalytic activity	P13798	Acylamino-acid-releasing enzyme OS=Homo sapiens OX=9606 GN=APEH PE=1 SV=4	APEH	13.0809	0.0170809	Up	6	5	18	5	81.2	2.769	1.174	0.825	0.157	0.086
catalytic activity	P04049	RAF proto-oncogene serine/threonine-protein kinase OS=Homo sapiens OX=9606 GN=RAF1 PE=1 SV=1	RAF1	2.9607	0.0146376	Up	2	1	1	1	73		0.887	0.694	0.254	0.28
catalytic activity	P54136	Arginine--tRNA ligase, cytoplasmic OS=Homo sapiens OX=9606 GN=RARS1 PE=1 SV=2	RARS1	5.9662	0.00859553	Up	9	6	11	6	75.3	1.134	1.592	0.8	0.164	0.23
catalytic activity	P00492	Hypoxanthine-guanine phosphoribosyltransferase OS=Homo sapiens OX=9606 GN=HPRT1 PE=1 SV=2	HPRT1	2.5115	0.0146216	Up	33	6	11	6	24.6	0.703	0.84	1.015	0.393	0.286
catalytic activity	P45974	Ubiquitin carboxyl-terminal hydrolase 5 OS=Homo sapiens OX=9606 GN=USP5 PE=1 SV=2	USP5	6.4049	0.00955452	Up	12	9	19	9	95.7	1.746	0.921	1.003	0.234	0.148
catalytic activity	Q00722	1-phosphatidylinositol 4,5-bisphosphate phosphodiesterase beta-2 OS=Homo sapiens OX=9606 GN=PLCB2 PE=1 SV=2	PLCB2	20	0.001	Up	1	2	2	2	133.9	0.058	0.08	1.662
catalytic activity	O00571	ATP-dependent RNA helicase DDX3X OS=Homo sapiens OX=9606 GN=DDX3X PE=1 SV=3	DDX3X	20	0.001	Up	4	3	3	3	73.2	1.051	1.596	0.395
catalytic activity	P15531	Nucleoside diphosphate kinase A OS=Homo sapiens OX=9606 GN=NME1 PE=1 SV=1	NME1	5.0999	0.00759609	Up	41	8	31	2	17.1	0.771	1.386	1.316	0.21	0.244
catalytic activity	P48426	Phosphatidylinositol 5-phosphate 4-kinase type-2 alpha OS=Homo sapiens OX=9606 GN=PIP4K2A PE=1 SV=2	PIP4K2A	9.5639	0.00307501	Up	22	8	10	7	46.2	0.7	1.024	0.557	0.068	0.091
catalytic activity	Q03113	Guanine nucleotide-binding protein subunit alpha-12 OS=Homo sapiens OX=9606 GN=GNA12 PE=1 SV=4	GNA12	12.4292	0.0369856	Up	13	6	15	3	44.3		0.772	1.95	0.123	0.096
catalytic activity	P49189	4-trimethylaminobutyraldehyde dehydrogenase OS=Homo sapiens OX=9606 GN=ALDH9A1 PE=1 SV=3	ALDH9A1	20	0.001	Up	6	3	10	2	53.8	0.703	0.719	0.677
catalytic activity	O75844	CAAX prenyl protease 1 homolog OS=Homo sapiens OX=9606 GN=ZMPSTE24 PE=1 SV=2	ZMPSTE24	2.5948	0.0297249	Up	8	2	2	2	54.8	2.036	2.389	1.355	0.645	0.84
catalytic activity	P00966	Argininosuccinate synthase OS=Homo sapiens OX=9606 GN=ASS1 PE=1 SV=2	ASS1	5.3398	0.0341905	Up	16	4	10	4	46.5	2.98	3.282	1.203	0.545	0.387
catalytic activity	P29466	Caspase-1 OS=Homo sapiens OX=9606 GN=CASP1 PE=1 SV=1	CASP1	20	0.001	Up	2	1	1	1	45.1	0.57	1.237	0.601
catalytic activity	P49591	Serine--tRNA ligase, cytoplasmic OS=Homo sapiens OX=9606 GN=SARS1 PE=1 SV=3	SARS1	10.0136	0.0142575	Up	3	2	6	2	58.7	0.455	0.77	0.983	0.041	0.106
catalytic activity	Q93008	Probable ubiquitin carboxyl-terminal hydrolase FAF-X OS=Homo sapiens OX=9606 GN=USP9X PE=1 SV=3	USP9X	20	0.001	Up	2	4	4	4	292.1	0.222	0.19	0.41
catalytic activity	Q13085	Acetyl-CoA carboxylase 1 OS=Homo sapiens OX=9606 GN=ACACA PE=1 SV=2	ACACA	3.4677	0.00361413	Up	0	1	1	1	265.4	0.771	0.949	1.068	0.298	0.238
catalytic activity	P30046	D-dopachrome decarboxylase OS=Homo sapiens OX=9606 GN=DDT PE=1 SV=3	DDT	20	0.001	Up	32	4	7	4	12.7	4.534	0.216	0.304
catalytic activity	Q06210	Glutamine--fructose-6-phosphate aminotransferase [isomerizing] 1 OS=Homo sapiens OX=9606 GN=GFPT1 PE=1 SV=3	GFPT1	7.424	0.0018997	Up	1	1	3	1	78.8	1.245	1.381	1.305	0.132	0.221
catalytic activity	P07919	Cytochrome b-c1 complex subunit 6, mitochondrial OS=Homo sapiens OX=9606 GN=UQCRH PE=1 SV=2	UQCRH	7.0072	0.0282477	Up	20	1	3	1	10.7	2.487	2.907	0.944	0.265	0.338
catalytic activity	P09104	Gamma-enolase OS=Homo sapiens OX=9606 GN=ENO2 PE=1 SV=3	ENO2	14.4915	0.020071	Up	17	6	15	4	47.2	2.626	0.756	1.748	0.067	0.169
catalytic activity	P14324	Farnesyl pyrophosphate synthase OS=Homo sapiens OX=9606 GN=FDPS PE=1 SV=4	FDPS	20	0.001	Up	5	2	5	2	48.2	0.415	1.104	0.753
catalytic activity	P30519	Heme oxygenase 2 OS=Homo sapiens OX=9606 GN=HMOX2 PE=1 SV=2	HMOX2	20	0.001	Up	3	1	1	1	36	1.989	1.502	0.709
catalytic activity	O00743	Serine/threonine-protein phosphatase 6 catalytic subunit OS=Homo sapiens OX=9606 GN=PPP6C PE=1 SV=1	PPP6C	20	0.001	Up	9	3	3	3	35.1	0.036	1.002	2.127
catalytic activity	Q00796	Sorbitol dehydrogenase OS=Homo sapiens OX=9606 GN=SORD PE=1 SV=4	SORD	3.2796	0.0458237	Up	10	3	12	3	38.3	0.859	1.139	2.09	0.417	0.414
catalytic activity	O43175	D-3-phosphoglycerate dehydrogenase OS=Homo sapiens OX=9606 GN=PHGDH PE=1 SV=4	PHGDH	7.3816	0.00959274	Up	7	3	9	3	56.6	2.719	1.944	1.15	0.281	0.244
catalytic activity	Q16719	Kynureninase OS=Homo sapiens OX=9606 GN=KYNU PE=1 SV=1	KYNU	4.2544	0.0420187	Up	2	1	4	1	52.3	2.128	2.527	1.382	0.246	0.7
catalytic activity	P08069	Insulin-like growth factor 1 receptor OS=Homo sapiens OX=9606 GN=IGF1R PE=1 SV=1	IGF1R	20	0.001	Up	2	2	2	2	154.7	0.346	0.446	0.7
catalytic activity	Q9H773	dCTP pyrophosphatase 1 OS=Homo sapiens OX=9606 GN=DCTPP1 PE=1 SV=1	DCTPP1	20	0.001	Up	14	2	4	2	18.7	0.06	0.816	0.117
catalytic activity	P26640	Valine--tRNA ligase OS=Homo sapiens OX=9606 GN=VARS1 PE=1 SV=4	VARS1	20	0.001	Up	4	3	4	3	140.4	0.115	0.184	1.002
catalytic activity	Q5TCX8	Mitogen-activated protein kinase kinase kinase 21 OS=Homo sapiens OX=9606 GN=MAP3K21 PE=1 SV=3	MAP3K21	3.5756	0.00645422	Up	1	1	4	1	113.9	2.727	2.008	1.701	0.563	0.637
catalytic activity	P61019	Ras-related protein Rab-2A OS=Homo sapiens OX=9606 GN=RAB2A PE=1 SV=1	RAB2A	2.3804	0.0268788	Up	39	7	16	2	23.5	0.7	0.787	1.016	0.275	0.426
catalytic activity	O60331	Phosphatidylinositol 4-phosphate 5-kinase type-1 gamma OS=Homo sapiens OX=9606 GN=PIP5K1C PE=1 SV=2	PIP5K1C	20	0.001	Up	5	4	6	2	73.2	0.308	1.09	0.614
catalytic activity	P30405	Peptidyl-prolyl cis-trans isomerase F, mitochondrial OS=Homo sapiens OX=9606 GN=PPIF PE=1 SV=1	PPIF	20	0.001	Up	4	1	2	1	22	1.181	0.928	1.623
catalytic activity	P23921	Ribonucleoside-diphosphate reductase large subunit OS=Homo sapiens OX=9606 GN=RRM1 PE=1 SV=1	RRM1	20	0.001	Up	3	2	2	2	90	1.415	2.184	0.636
catalytic activity	P78356	Phosphatidylinositol 5-phosphate 4-kinase type-2 beta OS=Homo sapiens OX=9606 GN=PIP4K2B PE=1 SV=1	PIP4K2B	20	0.001	Up	6	2	4	1	47.3	1.356	1.027	1.091
catalytic activity	Q6PCE3	Glucose 1,6-bisphosphate synthase OS=Homo sapiens OX=9606 GN=PGM2L1 PE=1 SV=3	PGM2L1	20	0.001	Up	1	1	1	1	70.4	1.816	0.885	0.6
catalytic activity	P68032	Actin, alpha cardiac muscle 1 OS=Homo sapiens OX=9606 GN=ACTC1 PE=1 SV=1	ACTC1	4.7103	0.0321726	Up	43	29	207	5	42	0.733	1.002	1.183	0.105	0.308
catalytic activity	P63000	Ras-related C3 botulinum toxin substrate 1 OS=Homo sapiens OX=9606 GN=RAC1 PE=1 SV=1	RAC1	1.7947	0.0171881	Up	44	9	60	2	21.4	1.242	0.959	0.981	0.636	0.546
catalytic activity	P01111	GTPase NRas OS=Homo sapiens OX=9606 GN=NRAS PE=1 SV=1	NRAS	4.0287	0.0206932	Up	30	7	29	3	21.2	0.6	0.552	1.096	0.215	0.157
catalytic activity	P23396	40S ribosomal protein S3 OS=Homo sapiens OX=9606 GN=RPS3 PE=1 SV=2	RPS3	2.0602	0.0109038	Up	36	10	23	10	26.7	1.198	1.376	1.635	0.727	0.635
catalytic activity	Q6DD88	Atlastin-3 OS=Homo sapiens OX=9606 GN=ATL3 PE=1 SV=1	ATL3	20	0.001	Up	6	2	2	2	60.5	0.423	1.109	0.846
catalytic activity	Q99685	Monoglyceride lipase OS=Homo sapiens OX=9606 GN=MGLL PE=1 SV=2	MGLL	20	0.001	Up	7	2	6	2	33.2	1.171	1.05	1.079
catalytic activity	P23284	Peptidyl-prolyl cis-trans isomerase B OS=Homo sapiens OX=9606 GN=PPIB PE=1 SV=2	PPIB	3.7826	0.0475439	Up	38	8	25	8	23.7	1.175	1.11	2.657	0.357	0.514
catalytic activity	Q9UMR2	ATP-dependent RNA helicase DDX19B OS=Homo sapiens OX=9606 GN=DDX19B PE=1 SV=1	DDX19B	20	0.001	Up	5	2	2	2	53.9	0.671	0.813	0.89
cell	P21796	Voltage-dependent anion-selective channel protein 1 OS=Homo sapiens OX=9606 GN=VDAC1 PE=1 SV=2	VDAC1	4.787	0.0442309	Up	7	1	4	1	30.8	2.286	3.487	1.35	0.3	0.692
cell	P14625	Endoplasmin OS=Homo sapiens OX=9606 GN=HSP90B1 PE=1 SV=1	HSP90B1	2.4682	0.00295497	Up	22	15	36	14	92.4	1.488	1.564	1.787	0.717	0.59
cell	P30405	Peptidyl-prolyl cis-trans isomerase F, mitochondrial OS=Homo sapiens OX=9606 GN=PPIF PE=1 SV=1	PPIF	20	0.001	Up	4	1	2	1	22	1.181	0.928	1.623
cell	P13612	Integrin alpha-4 OS=Homo sapiens OX=9606 GN=ITGA4 PE=1 SV=3	ITGA4	1.5651	0.0464	Up	16	14	43	14	114.8	1.663	1.311	1.172	0.888	0.878
cell	O15020	Spectrin beta chain, non-erythrocytic 2 OS=Homo sapiens OX=9606 GN=SPTBN2 PE=1 SV=3	SPTBN2	1.9554	0.0495236	Up	1	3	18	3	271.2	2.732	1.604	2.193	1.169	1.057
cell	P12829	Myosin light chain 4 OS=Homo sapiens OX=9606 GN=MYL4 PE=1 SV=3	MYL4	2.9804	0.0146324	Up	22	4	13	4	21.6	1.686	1.548	2.001	0.737	0.434
cell	P05387	60S acidic ribosomal protein P2 OS=Homo sapiens OX=9606 GN=RPLP2 PE=1 SV=1	RPLP2	15.9491	0.00409297	Up	29	3	11	3	11.7	0.803	1.555	1.087	0.049	0.095
cell	P25398	40S ribosomal protein S12 OS=Homo sapiens OX=9606 GN=RPS12 PE=1 SV=3	RPS12	2.9379	0.0175202	Up	17	2	7	2	14.5	1.51	1.818	1.026	0.47	0.518
cell	P23284	Peptidyl-prolyl cis-trans isomerase B OS=Homo sapiens OX=9606 GN=PPIB PE=1 SV=2	PPIB	3.7826	0.0475439	Up	38	8	25	8	23.7	1.175	1.11	2.657	0.357	0.514
cell	O60331	Phosphatidylinositol 4-phosphate 5-kinase type-1 gamma OS=Homo sapiens OX=9606 GN=PIP5K1C PE=1 SV=2	PIP5K1C	20	0.001	Up	5	4	6	2	73.2	0.308	1.09	0.614
cell	Q9NP79	Vacuolar protein sorting-associated protein VTA1 homolog OS=Homo sapiens OX=9606 GN=VTA1 PE=1 SV=1	VTA1	20	0.001	Up	3	1	1	1	33.9	1.669	0.777	0.839
cell	P00492	Hypoxanthine-guanine phosphoribosyltransferase OS=Homo sapiens OX=9606 GN=HPRT1 PE=1 SV=2	HPRT1	2.5115	0.0146216	Up	33	6	11	6	24.6	0.703	0.84	1.015	0.393	0.286
cell	P50991	T-complex protein 1 subunit delta OS=Homo sapiens OX=9606 GN=CCT4 PE=1 SV=4	CCT4	5.0282	0.0409222	Up	19	11	19	9	57.9	1.164	1.781	1.422	0.12	0.459
cell	P25789	Proteasome subunit alpha type-4 OS=Homo sapiens OX=9606 GN=PSMA4 PE=1 SV=1	PSMA4	3.9108	0.0346113	Up	16	5	16	5	29.5	2.031	0.835	1.035	0.358	0.307
cell	P07919	Cytochrome b-c1 complex subunit 6, mitochondrial OS=Homo sapiens OX=9606 GN=UQCRH PE=1 SV=2	UQCRH	7.0072	0.0282477	Up	20	1	3	1	10.7	2.487	2.907	0.944	0.265	0.338
cell	Q99685	Monoglyceride lipase OS=Homo sapiens OX=9606 GN=MGLL PE=1 SV=2	MGLL	20	0.001	Up	7	2	6	2	33.2	1.171	1.05	1.079
cell	P00966	Argininosuccinate synthase OS=Homo sapiens OX=9606 GN=ASS1 PE=1 SV=2	ASS1	5.3398	0.0341905	Up	16	4	10	4	46.5	2.98	3.282	1.203	0.545	0.387
cell	O43852	Calumenin OS=Homo sapiens OX=9606 GN=CALU PE=1 SV=2	CALU	9.5169	0.0484173	Up	28	6	14	6	37.1	1.645	2.319	2.931	0.048	0.435
cell	Q8NC51	Plasminogen activator inhibitor 1 RNA-binding protein OS=Homo sapiens OX=9606 GN=SERBP1 PE=1 SV=2	SERBP1	11.3197	0.0282065	Up	11	3	6	3	44.9	1.134	1.147	3.526	0.097	0.245
cell	O14920	Inhibitor of nuclear factor kappa-B kinase subunit beta OS=Homo sapiens OX=9606 GN=IKBKB PE=1 SV=1	IKBKB	20	0.001	Up	2	2	2	2	86.5	2.184	0.817	0.878
cell	Q01105	Protein SET OS=Homo sapiens OX=9606 GN=SET PE=1 SV=3	SET	3.0752	0.0475227	Up	10	2	6	2	33.5	2.605	2.536	1.317	0.532	0.868
cell	P46781	40S ribosomal protein S9 OS=Homo sapiens OX=9606 GN=RPS9 PE=1 SV=3	RPS9	3.8893	0.0154108	Up	16	4	12	4	22.6	1.213	0.759	1.505	0.315	0.281
cell	P68032	Actin, alpha cardiac muscle 1 OS=Homo sapiens OX=9606 GN=ACTC1 PE=1 SV=1	ACTC1	4.7103	0.0321726	Up	43	29	207	5	42	0.733	1.002	1.183	0.105	0.308
cell	P27824	Calnexin OS=Homo sapiens OX=9606 GN=CANX PE=1 SV=2	CANX	2.7133	0.00361015	Up	11	7	13	7	67.5	1.956	2.293	1.864	0.84	0.662
cell	O96019	Actin-like protein 6A OS=Homo sapiens OX=9606 GN=ACTL6A PE=1 SV=1	ACTL6A	20	0.001	Up	4	1	3	1	47.4	1.824	1.46	0.688
cell	P26640	Valine--tRNA ligase OS=Homo sapiens OX=9606 GN=VARS1 PE=1 SV=4	VARS1	20	0.001	Up	4	3	4	3	140.4	0.115	0.184	1.002
cell	P78318	Immunoglobulin-binding protein 1 OS=Homo sapiens OX=9606 GN=IGBP1 PE=1 SV=1	IGBP1	6.4433	0.00144782	Up	3	1	4	1	39.2	1.504	1.032	1.185	0.172	0.213
cell	Q9H773	dCTP pyrophosphatase 1 OS=Homo sapiens OX=9606 GN=DCTPP1 PE=1 SV=1	DCTPP1	20	0.001	Up	14	2	4	2	18.7	0.06	0.816	0.117
cell	P84098	60S ribosomal protein L19 OS=Homo sapiens OX=9606 GN=RPL19 PE=1 SV=1	RPL19	3.9624	0.0279715	Up	5	1	3	1	23.5	1.23	1.075	2.432	0.413	0.384
cell	P40763	Signal transducer and activator of transcription 3 OS=Homo sapiens OX=9606 GN=STAT3 PE=1 SV=2	STAT3	20	0.001	Up	5	3	4	3	88	0.078	0.643	0.769
cell	P18621	60S ribosomal protein L17 OS=Homo sapiens OX=9606 GN=RPL17 PE=1 SV=3	RPL17	6.4851	0.0305982	Up	35	5	15	5	21.4	1.475	2.491	0.927	0.352	0.151
cell	Q9BZI7	Regulator of nonsense transcripts 3B OS=Homo sapiens OX=9606 GN=UPF3B PE=1 SV=1	UPF3B	20	0.001	Up	2	1	3	1	57.7	0.729	0.776	0.865
cell	Q00722	1-phosphatidylinositol 4,5-bisphosphate phosphodiesterase beta-2 OS=Homo sapiens OX=9606 GN=PLCB2 PE=1 SV=2	PLCB2	20	0.001	Up	1	2	2	2	133.9	0.058	0.08	1.662
cell	P38117	Electron transfer flavoprotein subunit beta OS=Homo sapiens OX=9606 GN=ETFB PE=1 SV=3	ETFB	2.8175	0.0287719	Up	13	3	7	3	27.8	3.097	1.788	1.691	0.817	0.739
cell	P01111	GTPase NRas OS=Homo sapiens OX=9606 GN=NRAS PE=1 SV=1	NRAS	4.0287	0.0206932	Up	30	7	29	3	21.2	0.6	0.552	1.096	0.215	0.157
cell	Q13561	Dynactin subunit 2 OS=Homo sapiens OX=9606 GN=DCTN2 PE=1 SV=4	DCTN2	9.0129	0.0263713	Up	18	7	22	7	44.2	1.171	0.639	2.043	0.198	0.087
cell	P23396	40S ribosomal protein S3 OS=Homo sapiens OX=9606 GN=RPS3 PE=1 SV=2	RPS3	2.0602	0.0109038	Up	36	10	23	10	26.7	1.198	1.376	1.635	0.727	0.635
cell	O15031	Plexin-B2 OS=Homo sapiens OX=9606 GN=PLXNB2 PE=1 SV=3	PLXNB2	2.3566	0.023285	Up	10	17	33	17	205	1.598	1.772	1.091	0.594	0.668
cell	O95793	Double-stranded RNA-binding protein Staufen homolog 1 OS=Homo sapiens OX=9606 GN=STAU1 PE=1 SV=2	STAU1	20	0.001	Up	1	1	2	1	63.1	0.914	0.053	3.439
cell	Q9P2E9	Ribosome-binding protein 1 OS=Homo sapiens OX=9606 GN=RRBP1 PE=1 SV=5	RRBP1	20	0.001	Up	2	2	2	2	152.4	0.25	3.346	0.462
cell	P27816	Microtubule-associated protein 4 OS=Homo sapiens OX=9606 GN=MAP4 PE=1 SV=3	MAP4	20	0.001	Up	5	4	6	4	120.9	0.457	0.502	1.177
cell	Q00796	Sorbitol dehydrogenase OS=Homo sapiens OX=9606 GN=SORD PE=1 SV=4	SORD	3.2796	0.0458237	Up	10	3	12	3	38.3	0.859	1.139	2.09	0.417	0.414
cell	P13798	Acylamino-acid-releasing enzyme OS=Homo sapiens OX=9606 GN=APEH PE=1 SV=4	APEH	13.0809	0.0170809	Up	6	5	18	5	81.2	2.769	1.174	0.825	0.157	0.086
cell	Q99623	Prohibitin-2 OS=Homo sapiens OX=9606 GN=PHB2 PE=1 SV=2	PHB2	20	0.001	Up	6	1	2	1	33.3	0.878	2.056	0.735
cell	Q9UMR2	ATP-dependent RNA helicase DDX19B OS=Homo sapiens OX=9606 GN=DDX19B PE=1 SV=1	DDX19B	20	0.001	Up	5	2	2	2	53.9	0.671	0.813	0.89
cell	P62857	40S ribosomal protein S28 OS=Homo sapiens OX=9606 GN=RPS28 PE=1 SV=1	RPS28	3.9133	0.0347239	Up	17	1	4	1	7.8	2.384	2.594	1.432	0.338	0.754
cell	O60506	Heterogeneous nuclear ribonucleoprotein Q OS=Homo sapiens OX=9606 GN=SYNCRIP PE=1 SV=2	SYNCRIP	3.438	0.012375	Up	5	3	9	2	69.6	1.471	2.271	1.415	0.575	0.425
cell	P04049	RAF proto-oncogene serine/threonine-protein kinase OS=Homo sapiens OX=9606 GN=RAF1 PE=1 SV=1	RAF1	2.9607	0.0146376	Up	2	1	1	1	73		0.887	0.694	0.254	0.28
cell	P78356	Phosphatidylinositol 5-phosphate 4-kinase type-2 beta OS=Homo sapiens OX=9606 GN=PIP4K2B PE=1 SV=1	PIP4K2B	20	0.001	Up	6	2	4	1	47.3	1.356	1.027	1.091
cell	P45974	Ubiquitin carboxyl-terminal hydrolase 5 OS=Homo sapiens OX=9606 GN=USP5 PE=1 SV=2	USP5	6.4049	0.00955452	Up	12	9	19	9	95.7	1.746	0.921	1.003	0.234	0.148
cell	P35268	60S ribosomal protein L22 OS=Homo sapiens OX=9606 GN=RPL22 PE=1 SV=2	RPL22	7.0262	0.0368942	Up	39	3	5	3	14.8	0.679	1.461	0.674	0.059	0.208
cell	P19388	DNA-directed RNA polymerases I, II, and III subunit RPABC1 OS=Homo sapiens OX=9606 GN=POLR2E PE=1 SV=4	POLR2E	4.6003	0.0285536	Up	4	1	1	1	24.5		1.541	1.348	0.234	0.394
cell	P14324	Farnesyl pyrophosphate synthase OS=Homo sapiens OX=9606 GN=FDPS PE=1 SV=4	FDPS	20	0.001	Up	5	2	5	2	48.2	0.415	1.104	0.753
cell	Q93008	Probable ubiquitin carboxyl-terminal hydrolase FAF-X OS=Homo sapiens OX=9606 GN=USP9X PE=1 SV=3	USP9X	20	0.001	Up	2	4	4	4	292.1	0.222	0.19	0.41
cell	Q06323	Proteasome activator complex subunit 1 OS=Homo sapiens OX=9606 GN=PSME1 PE=1 SV=1	PSME1	3.5975	0.00479558	Up	42	11	28	11	28.7	0.671	0.643	0.947	0.194	0.225
cell	P15531	Nucleoside diphosphate kinase A OS=Homo sapiens OX=9606 GN=NME1 PE=1 SV=1	NME1	5.0999	0.00759609	Up	41	8	31	2	17.1	0.771	1.386	1.316	0.21	0.244
cell	P23921	Ribonucleoside-diphosphate reductase large subunit OS=Homo sapiens OX=9606 GN=RRM1 PE=1 SV=1	RRM1	20	0.001	Up	3	2	2	2	90	1.415	2.184	0.636
cell	Q14161	ARF GTPase-activating protein GIT2 OS=Homo sapiens OX=9606 GN=GIT2 PE=1 SV=2	GIT2	15.4848	0.0255896	Up	7	6	9	3	84.5	3.184	0.785	1.141	0.158	0.062
cell	Q8TDQ1	CMRF35-like molecule 1 OS=Homo sapiens OX=9606 GN=CD300LF PE=1 SV=3	CD300LF	3.0442	0.0284005	Up	11	3	3	3	32.3	0.509	0.459	0.306	0.176	0.103
cell	Q8IYI6	Exocyst complex component 8 OS=Homo sapiens OX=9606 GN=EXOC8 PE=1 SV=2	EXOC8	20	0.001	Up	3	3	4	3	81.7	1.302	0.538	0.243
cell	Q8WVJ2	NudC domain-containing protein 2 OS=Homo sapiens OX=9606 GN=NUDCD2 PE=1 SV=1	NUDCD2	20	0.001	Up	13	2	2	2	17.7	0.398	0.499	1.272
cell	Q13620	Cullin-4B OS=Homo sapiens OX=9606 GN=CUL4B PE=1 SV=4	CUL4B	20	0.001	Up	1	1	3	1	103.9	0.758	0.758	0.916
cell	O00505	Importin subunit alpha-4 OS=Homo sapiens OX=9606 GN=KPNA3 PE=1 SV=2	KPNA3	2.614	0.00829765	Up	3	2	6	1	57.8	1.251	1.878	1.533	0.603	0.586
cell	P48426	Phosphatidylinositol 5-phosphate 4-kinase type-2 alpha OS=Homo sapiens OX=9606 GN=PIP4K2A PE=1 SV=2	PIP4K2A	9.5639	0.00307501	Up	22	8	10	7	46.2	0.7	1.024	0.557	0.068	0.091
cell	Q96RF0	Sorting nexin-18 OS=Homo sapiens OX=9606 GN=SNX18 PE=1 SV=2	SNX18	15.5079	0.0350425	Up	6	3	8	3	68.9	0.294	1.079	1.558	0.041	0.085
cell	P55884	Eukaryotic translation initiation factor 3 subunit B OS=Homo sapiens OX=9606 GN=EIF3B PE=1 SV=3	EIF3B	7.9606	0.0395142	Up	8	7	12	7	92.4	0.901	1.228	0.904	0.219	0.035
cell	Q8WWI5	Choline transporter-like protein 1 OS=Homo sapiens OX=9606 GN=SLC44A1 PE=1 SV=1	SLC44A1	3.5936	0.0316252	Up	11	6	19	6	73.3	1.221	1.08	0.971	0.437	0.17
cell	Q9HC35	Echinoderm microtubule-associated protein-like 4 OS=Homo sapiens OX=9606 GN=EML4 PE=1 SV=3	EML4	20	0.001	Up	2	2	2	2	108.8	0.044	0.064	0.353
cell	P35240	Merlin OS=Homo sapiens OX=9606 GN=NF2 PE=1 SV=1	NF2	20	0.001	Up	4	2	2	2	69.6	0.843	0.479	0.273
cell	P62244	40S ribosomal protein S15a OS=Homo sapiens OX=9606 GN=RPS15A PE=1 SV=2	RPS15A	20	0.001	Up	15	2	9	2	14.8	0.492	0.754	1.108
cell	P07108	Acyl-CoA-binding protein OS=Homo sapiens OX=9606 GN=DBI PE=1 SV=2	DBI	3.4374	0.00268726	Up	48	5	25	5	10	0.937	0.89	1.179	0.32	0.263
cell	Q13610	Periodic tryptophan protein 1 homolog OS=Homo sapiens OX=9606 GN=PWP1 PE=1 SV=1	PWP1	20	0.001	Up	3	1	2	1	55.8	1.853	1.567	0.667
cell	Q16719	Kynureninase OS=Homo sapiens OX=9606 GN=KYNU PE=1 SV=1	KYNU	4.2544	0.0420187	Up	2	1	4	1	52.3	2.128	2.527	1.382	0.246	0.7
cell	P40306	Proteasome subunit beta type-10 OS=Homo sapiens OX=9606 GN=PSMB10 PE=1 SV=1	PSMB10	4.8043	0.0438949	Up	4	1	4	1	28.9	1.764	0.781	1.296	0.392	0.141
cell	Q9NZM1	Myoferlin OS=Homo sapiens OX=9606 GN=MYOF PE=1 SV=1	MYOF	7.0081	0.00322665	Up	2	3	5	3	234.6	2.452	2.769		0.338	0.407
cell	Q12931	Heat shock protein 75 kDa, mitochondrial OS=Homo sapiens OX=9606 GN=TRAP1 PE=1 SV=3	TRAP1	9.9058	0.0307395	Up	7	3	7	3	80.1	3.78	2.279	0.88	0.239	0.228
cell	Q16186	Proteasomal ubiquitin receptor ADRM1 OS=Homo sapiens OX=9606 GN=ADRM1 PE=1 SV=2	ADRM1	20	0.001	Up	2	1	1	1	42.1	0.582	1.108	1.287
cell	P53618	Coatomer subunit beta OS=Homo sapiens OX=9606 GN=COPB1 PE=1 SV=3	COPB1	7.3242	0.00462395	Up	6	3	7	3	107.1	1.923	1.851	1.049	0.209	0.23
cell	Q96MW1	Coiled-coil domain-containing protein 43 OS=Homo sapiens OX=9606 GN=CCDC43 PE=1 SV=2	CCDC43	20	0.001	Up	4	1	1	1	25.2	1.779	0.821	0.657
cell	Q9UNZ2	NSFL1 cofactor p47 OS=Homo sapiens OX=9606 GN=NSFL1C PE=1 SV=2	NSFL1C	5.0869	0.0199516	Up	32	9	18	9	40.5	1.489	0.819	1.82	0.33	0.211
cell	O60812	Heterogeneous nuclear ribonucleoprotein C-like 1 OS=Homo sapiens OX=9606 GN=HNRNPCL1 PE=1 SV=1	HNRNPCL1	12.5857	0.0243706	Up	7	3	8	3	32.1	2.554	3.675	1.228	0.306	0.089
cell	P61019	Ras-related protein Rab-2A OS=Homo sapiens OX=9606 GN=RAB2A PE=1 SV=1	RAB2A	2.3804	0.0268788	Up	39	7	16	2	23.5	0.7	0.787	1.016	0.275	0.426
cell	P98082	Disabled homolog 2 OS=Homo sapiens OX=9606 GN=DAB2 PE=1 SV=3	DAB2	3.6334	0.00259042	Up	3	2	4	2	82.4	1.309	1.582	1.867	0.416	0.457
cell	Q5TCX8	Mitogen-activated protein kinase kinase kinase 21 OS=Homo sapiens OX=9606 GN=MAP3K21 PE=1 SV=3	MAP3K21	3.5756	0.00645422	Up	1	1	4	1	113.9	2.727	2.008	1.701	0.563	0.637
cell	Q15785	Mitochondrial import receptor subunit TOM34 OS=Homo sapiens OX=9606 GN=TOMM34 PE=1 SV=2	TOMM34	20	0.001	Up	3	1	3	1	34.5	0.611	0.934	1.004
cell	P61353	60S ribosomal protein L27 OS=Homo sapiens OX=9606 GN=RPL27 PE=1 SV=2	RPL27	6.3836	0.0103183	Up	22	3	9	3	15.8	1.808	1.402	0.917	0.161	0.27
cell	P60866	40S ribosomal protein S20 OS=Homo sapiens OX=9606 GN=RPS20 PE=1 SV=1	RPS20	2.9298	0.0152239	Up	10	1	4	1	13.4	1.612	1.103	1.249	0.355	0.547
cell	O43681	ATPase GET3 OS=Homo sapiens OX=9606 GN=GET3 PE=1 SV=2	GET3	1.8581	0.00388506	Up	3	1	6	1	38.8	1.165	1.206	1.007	0.585	0.627
cell	Q9Y3E7	Charged multivesicular body protein 3 OS=Homo sapiens OX=9606 GN=CHMP3 PE=1 SV=3	CHMP3	4.7099	0.00383321	Up	8	2	5	2	25.1		1.311	1.27	0.248	0.3
cell	Q16563	Synaptophysin-like protein 1 OS=Homo sapiens OX=9606 GN=SYPL1 PE=1 SV=1	SYPL1	20	0.001	Up	6	1	2	1	28.5	0.412	0.346	0.778
cell	Q53EL6	Programmed cell death protein 4 OS=Homo sapiens OX=9606 GN=PDCD4 PE=1 SV=2	PDCD4	6.1629	0.0324405	Up	10	3	5	3	51.7	0.758	1.808	1.141	0.107	0.294
cell	Q15459	Splicing factor 3A subunit 1 OS=Homo sapiens OX=9606 GN=SF3A1 PE=1 SV=1	SF3A1	3.0051	0.00545271	Up	4	3	8	3	88.8	2.304	2.139	1.701	0.594	0.769
cell	Q6DD88	Atlastin-3 OS=Homo sapiens OX=9606 GN=ATL3 PE=1 SV=1	ATL3	20	0.001	Up	6	2	2	2	60.5	0.423	1.109	0.846
cell	P63000	Ras-related C3 botulinum toxin substrate 1 OS=Homo sapiens OX=9606 GN=RAC1 PE=1 SV=1	RAC1	1.7947	0.0171881	Up	44	9	60	2	21.4	1.242	0.959	0.981	0.636	0.546
cell	P56385	ATP synthase subunit e, mitochondrial OS=Homo sapiens OX=9606 GN=ATP5ME PE=1 SV=2	ATP5ME	20	0.001	Up	14	1	1	1	7.9	1.12	1.636	0.997
cell	Q6PCE3	Glucose 1,6-bisphosphate synthase OS=Homo sapiens OX=9606 GN=PGM2L1 PE=1 SV=3	PGM2L1	20	0.001	Up	1	1	1	1	70.4	1.816	0.885	0.6
cell	P31948	Stress-induced-phosphoprotein 1 OS=Homo sapiens OX=9606 GN=STIP1 PE=1 SV=1	STIP1	1.9493	0.0165322	Up	32	18	57	17	62.6	1.222	1.181	1.325	0.525	0.75
cell	Q71UI9	Histone H2A.V OS=Homo sapiens OX=9606 GN=H2AZ2 PE=1 SV=3	H2AZ2	3.3189	0.028294	Up	29	4	26	3	13.5	0.752	1.368	1.091	0.408	0.237
cell	Q14980	Nuclear mitotic apparatus protein 1 OS=Homo sapiens OX=9606 GN=NUMA1 PE=1 SV=2	NUMA1	24.4389	0.0335253	Up	1	2	6	2	238.1	0.332	1.835	2.232	0.06	0.06
cell	P55209	Nucleosome assembly protein 1-like 1 OS=Homo sapiens OX=9606 GN=NAP1L1 PE=1 SV=1	NAP1L1	6.4682	0.020513	Up	14	4	18	4	45.3	0.986	1.047	1.78	0.109	0.284
cell	P62906	60S ribosomal protein L10a OS=Homo sapiens OX=9606 GN=RPL10A PE=1 SV=2	RPL10A	9.5081	0.0412845	Up	19	3	6	3	24.8	2.077	1.571	0.759	0.051	0.258
cell	Q9Y5S1	Transient receptor potential cation channel subfamily V member 2 OS=Homo sapiens OX=9606 GN=TRPV2 PE=1 SV=1	TRPV2	3.7096	0.0271586	Up	4	3	4	3	85.9	1.016	0.535	0.697	0.26	0.144
cell	O14617	AP-3 complex subunit delta-1 OS=Homo sapiens OX=9606 GN=AP3D1 PE=1 SV=1	AP3D1	20	0.001	Up	1	1	3	1	130.1	0.816	1.116	0.927
cell	P49591	Serine--tRNA ligase, cytoplasmic OS=Homo sapiens OX=9606 GN=SARS1 PE=1 SV=3	SARS1	10.0136	0.0142575	Up	3	2	6	2	58.7	0.455	0.77	0.983	0.041	0.106
cell	P09104	Gamma-enolase OS=Homo sapiens OX=9606 GN=ENO2 PE=1 SV=3	ENO2	14.4915	0.020071	Up	17	6	15	4	47.2	2.626	0.756	1.748	0.067	0.169
cell	O14818	Proteasome subunit alpha type-7 OS=Homo sapiens OX=9606 GN=PSMA7 PE=1 SV=1	PSMA7	2.1161	0.0270406	Up	22	5	18	5	27.9	1.392	0.913	1.25	0.621	0.499
cell	Q96QK1	Vacuolar protein sorting-associated protein 35 OS=Homo sapiens OX=9606 GN=VPS35 PE=1 SV=2	VPS35	5.1034	0.00785501	Up	10	7	14	7	91.6	1.193	1.004	0.666	0.217	0.157
cell	O43175	D-3-phosphoglycerate dehydrogenase OS=Homo sapiens OX=9606 GN=PHGDH PE=1 SV=4	PHGDH	7.3816	0.00959274	Up	7	3	9	3	56.6	2.719	1.944	1.15	0.281	0.244
cell	P29466	Caspase-1 OS=Homo sapiens OX=9606 GN=CASP1 PE=1 SV=1	CASP1	20	0.001	Up	2	1	1	1	45.1	0.57	1.237	0.601
cell	Q9UBQ5	Eukaryotic translation initiation factor 3 subunit K OS=Homo sapiens OX=9606 GN=EIF3K PE=1 SV=1	EIF3K	20	0.001	Up	5	1	2	1	25	0.715	0.945	1.232
cell	O75822	Eukaryotic translation initiation factor 3 subunit J OS=Homo sapiens OX=9606 GN=EIF3J PE=1 SV=2	EIF3J	20	0.001	Up	7	2	4	2	29	0.903	2.294	1.32
cell	P08069	Insulin-like growth factor 1 receptor OS=Homo sapiens OX=9606 GN=IGF1R PE=1 SV=1	IGF1R	20	0.001	Up	2	2	2	2	154.7	0.346	0.446	0.7
cell	Q02543	60S ribosomal protein L18a OS=Homo sapiens OX=9606 GN=RPL18A PE=1 SV=2	RPL18A	20	0.001	Up	15	2	3	2	20.7	0.554	0.296	1.3
cell	O75844	CAAX prenyl protease 1 homolog OS=Homo sapiens OX=9606 GN=ZMPSTE24 PE=1 SV=2	ZMPSTE24	2.5948	0.0297249	Up	8	2	2	2	54.8	2.036	2.389	1.355	0.645	0.84
cell	P26373	60S ribosomal protein L13 OS=Homo sapiens OX=9606 GN=RPL13 PE=1 SV=4	RPL13	20	0.001	Up	9	2	4	2	24.2	1.375	0.914	0.799
cell	P49189	4-trimethylaminobutyraldehyde dehydrogenase OS=Homo sapiens OX=9606 GN=ALDH9A1 PE=1 SV=3	ALDH9A1	20	0.001	Up	6	3	10	2	53.8	0.703	0.719	0.677
cell	P28065	Proteasome subunit beta type-9 OS=Homo sapiens OX=9606 GN=PSMB9 PE=1 SV=2	PSMB9	1.7449	0.0263491	Up	9	2	10	2	23.3	1.442	1.204	1.047	0.647	0.764
cell	Q03113	Guanine nucleotide-binding protein subunit alpha-12 OS=Homo sapiens OX=9606 GN=GNA12 PE=1 SV=4	GNA12	12.4292	0.0369856	Up	13	6	15	3	44.3		0.772	1.95	0.123	0.096
cell	O76003	Glutaredoxin-3 OS=Homo sapiens OX=9606 GN=GLRX3 PE=1 SV=2	GLRX3	23.358	0.0147499	Up	11	3	8	3	37.4	0.393	0.666	1.779	0.047	0.034
cell	P62314	Small nuclear ribonucleoprotein Sm D1 OS=Homo sapiens OX=9606 GN=SNRPD1 PE=1 SV=1	SNRPD1	3.074	0.00548704	Up	9	1	4	1	13.3	1.897	1.526	1.331	0.461	0.57
cell	P62277	40S ribosomal protein S13 OS=Homo sapiens OX=9606 GN=RPS13 PE=1 SV=2	RPS13	4.9188	0.00130396	Up	15	2	7	2	17.2	1.739	2.185	1.676	0.338	0.421
cell	Q06210	Glutamine--fructose-6-phosphate aminotransferase [isomerizing] 1 OS=Homo sapiens OX=9606 GN=GFPT1 PE=1 SV=3	GFPT1	7.424	0.0018997	Up	1	1	3	1	78.8	1.245	1.381	1.305	0.132	0.221
cell	O00571	ATP-dependent RNA helicase DDX3X OS=Homo sapiens OX=9606 GN=DDX3X PE=1 SV=3	DDX3X	20	0.001	Up	4	3	3	3	73.2	1.051	1.596	0.395
cell	Q96GG9	DCN1-like protein 1 OS=Homo sapiens OX=9606 GN=DCUN1D1 PE=1 SV=1	DCUN1D1	20	0.001	Up	7	1	2	1	30.1	1.673	1.337	0.978
cell	P32004	Neural cell adhesion molecule L1 OS=Homo sapiens OX=9606 GN=L1CAM PE=1 SV=2	L1CAM	6.3366	0.0295878	Up	1	1	2	1	139.9	2.442	2.754		0.28	0.54
cell	Q9H0X4	Protein FAM234A OS=Homo sapiens OX=9606 GN=FAM234A PE=1 SV=1	FAM234A	20	0.001	Up	3	2	2	2	59.6	0.07	0.075	0.467
cell	Q04206	Transcription factor p65 OS=Homo sapiens OX=9606 GN=RELA PE=1 SV=2	RELA	20	0.001	Up	5	2	2	2	60.2	0.074	0.058	0.066
cell	Q9BSJ8	Extended synaptotagmin-1 OS=Homo sapiens OX=9606 GN=ESYT1 PE=1 SV=1	ESYT1	20	0.001	Up	2	2	3	2	122.8	0.187	0.845	0.579
cell	Q9UK41	Vacuolar protein sorting-associated protein 28 homolog OS=Homo sapiens OX=9606 GN=VPS28 PE=1 SV=1	VPS28	3.8489	0.0426752	Up	22	4	7	4	25.4		2.408	1.514	0.426	0.593
cell	O75348	V-type proton ATPase subunit G 1 OS=Homo sapiens OX=9606 GN=ATP6V1G1 PE=1 SV=3	ATP6V1G1	20	0.001	Up	9	1	1	1	13.7	0.735	0.754	0.253
cell	Q13085	Acetyl-CoA carboxylase 1 OS=Homo sapiens OX=9606 GN=ACACA PE=1 SV=2	ACACA	3.4677	0.00361413	Up	0	1	1	1	265.4	0.771	0.949	1.068	0.298	0.238
cell	P30519	Heme oxygenase 2 OS=Homo sapiens OX=9606 GN=HMOX2 PE=1 SV=2	HMOX2	20	0.001	Up	3	1	1	1	36	1.989	1.502	0.709
cell	O00743	Serine/threonine-protein phosphatase 6 catalytic subunit OS=Homo sapiens OX=9606 GN=PPP6C PE=1 SV=1	PPP6C	20	0.001	Up	9	3	3	3	35.1	0.036	1.002	2.127
cell	P54136	Arginine--tRNA ligase, cytoplasmic OS=Homo sapiens OX=9606 GN=RARS1 PE=1 SV=2	RARS1	5.9662	0.00859553	Up	9	6	11	6	75.3	1.134	1.592	0.8	0.164	0.23
cell	Q9H5N1	Rab GTPase-binding effector protein 2 OS=Homo sapiens OX=9606 GN=RABEP2 PE=1 SV=2	RABEP2	7.2641	0.0298346	Up	3	2	2	2	63.5		0.564	1.114	0.115	0.116
cell	P50914	60S ribosomal protein L14 OS=Homo sapiens OX=9606 GN=RPL14 PE=1 SV=4	RPL14	20	0.001	Up	5	1	3	1	23.4	0.416	0.663	1.73
cell	P48643	T-complex protein 1 subunit epsilon OS=Homo sapiens OX=9606 GN=CCT5 PE=1 SV=1	CCT5	4.7082	0.0493511	Up	28	16	51	16	59.6	0.663	1.655	1.877	0.222	0.372
cell junction	O60331	Phosphatidylinositol 4-phosphate 5-kinase type-1 gamma OS=Homo sapiens OX=9606 GN=PIP5K1C PE=1 SV=2	PIP5K1C	20	0.001	Up	5	4	6	2	73.2	0.308	1.09	0.614
cell junction	O15020	Spectrin beta chain, non-erythrocytic 2 OS=Homo sapiens OX=9606 GN=SPTBN2 PE=1 SV=3	SPTBN2	1.9554	0.0495236	Up	1	3	18	3	271.2	2.732	1.604	2.193	1.169	1.057
cell junction	P35240	Merlin OS=Homo sapiens OX=9606 GN=NF2 PE=1 SV=1	NF2	20	0.001	Up	4	2	2	2	69.6	0.843	0.479	0.273
cell junction	P13612	Integrin alpha-4 OS=Homo sapiens OX=9606 GN=ITGA4 PE=1 SV=3	ITGA4	1.5651	0.0464	Up	16	14	43	14	114.8	1.663	1.311	1.172	0.888	0.878
cell killing	P00492	Hypoxanthine-guanine phosphoribosyltransferase OS=Homo sapiens OX=9606 GN=HPRT1 PE=1 SV=2	HPRT1	2.5115	0.0146216	Up	33	6	11	6	24.6	0.703	0.84	1.015	0.393	0.286
cellular component organization or biogenesis	O14920	Inhibitor of nuclear factor kappa-B kinase subunit beta OS=Homo sapiens OX=9606 GN=IKBKB PE=1 SV=1	IKBKB	20	0.001	Up	2	2	2	2	86.5	2.184	0.817	0.878
cellular component organization or biogenesis	O15020	Spectrin beta chain, non-erythrocytic 2 OS=Homo sapiens OX=9606 GN=SPTBN2 PE=1 SV=3	SPTBN2	1.9554	0.0495236	Up	1	3	18	3	271.2	2.732	1.604	2.193	1.169	1.057
cellular component organization or biogenesis	P56385	ATP synthase subunit e, mitochondrial OS=Homo sapiens OX=9606 GN=ATP5ME PE=1 SV=2	ATP5ME	20	0.001	Up	14	1	1	1	7.9	1.12	1.636	0.997
cellular component organization or biogenesis	O00505	Importin subunit alpha-4 OS=Homo sapiens OX=9606 GN=KPNA3 PE=1 SV=2	KPNA3	2.614	0.00829765	Up	3	2	6	1	57.8	1.251	1.878	1.533	0.603	0.586
cellular component organization or biogenesis	P62857	40S ribosomal protein S28 OS=Homo sapiens OX=9606 GN=RPS28 PE=1 SV=1	RPS28	3.9133	0.0347239	Up	17	1	4	1	7.8	2.384	2.594	1.432	0.338	0.754
cellular component organization or biogenesis	P30405	Peptidyl-prolyl cis-trans isomerase F, mitochondrial OS=Homo sapiens OX=9606 GN=PPIF PE=1 SV=1	PPIF	20	0.001	Up	4	1	2	1	22	1.181	0.928	1.623
cellular component organization or biogenesis	P09104	Gamma-enolase OS=Homo sapiens OX=9606 GN=ENO2 PE=1 SV=3	ENO2	14.4915	0.020071	Up	17	6	15	4	47.2	2.626	0.756	1.748	0.067	0.169
cellular component organization or biogenesis	P50914	60S ribosomal protein L14 OS=Homo sapiens OX=9606 GN=RPL14 PE=1 SV=4	RPL14	20	0.001	Up	5	1	3	1	23.4	0.416	0.663	1.73
cellular component organization or biogenesis	Q9UNZ2	NSFL1 cofactor p47 OS=Homo sapiens OX=9606 GN=NSFL1C PE=1 SV=2	NSFL1C	5.0869	0.0199516	Up	32	9	18	9	40.5	1.489	0.819	1.82	0.33	0.211
[truncated: 990 more rows]

## Sheet: Down Classification
GO Terms Level 1	GO Terms Level 2	Number of proteins
[truncated: 31 more rows]

[truncated: 1 more sheets: Down list]
