# Supplementary material for: Quantitative Proteomic Analysis of Plasma Exosomes to Identify the Candidate Biomarker of Imatinib Resistance in Chronic Myeloid Leukemia Patients
Source: Front Oncol. 2021 Dec 21;11:779567. doi: 10.3389/fonc.2021.779567 (PMC8724304; doi:10.3389/fonc.2021.779567)
Supplement: Supplementary file 6 [file Table_6.xlsx]

## Sheet: Up
KEGG pathway	Mapping	Background	All Mapping	All Background	Fold Enrichment	Fisher's exact test p value	-log10(p value)	Related proteins
map03010 Ribosome	16	64	100	1675	4.19	3.61666e-07	6.44	Q02543 P84098 P62906 P62857 P62277 P62244 P61353 P60866 P50914 P46781 P35268 P26373 P25398 P23396 P18621 P05387
map05215 Prostate cancer	6	23	100	1675	4.37	0.00171403	2.77	Q04206 P14625 P08069 P04049 P01111 O14920
map04623 Cytosolic DNA-sensing pathway	4	10	100	1675	6.7	0.0019021	2.72	Q04206 P29466 P19388 O14920
map05221 Acute myeloid leukemia	5	23	100	1675	3.64	0.00975176	2.01	Q04206 P40763 P04049 P01111 O14920
map04550 Signaling pathways regulating pluripotency of stem cells	4	16	100	1675	4.19	0.0124798	1.9	P40763 P08069 P04049 P01111
map04730 Long-term depression	5	26	100	1675	3.22	0.0165295	1.78	Q03113 Q00722 P08069 P04049 P01111
map05235 PD-L1 expression and PD-1 checkpoint pathway in cancer	6	37	100	1675	2.72	0.0199748	1.7	Q9HC35 Q04206 P40763 P04049 P01111 O14920
map03050 Proteasome	6	37	100	1675	2.72	0.0199748	1.7	Q16186 Q06323 P40306 P28065 P25789 O14818
map05231 Choline metabolism in cancer	5	29	100	1675	2.89	0.0258894	1.59	Q8WWI5 P63000 P04049 P01111 O60331
map05212 Pancreatic cancer	5	29	100	1675	2.89	0.0258894	1.59	Q04206 P63000 P40763 P04049 O14920
map05223 Non-small cell lung cancer	4	20	100	1675	3.35	0.0276432	1.56	Q9HC35 P40763 P04049 P01111
map00562 Inositol phosphate metabolism	4	20	100	1675	3.35	0.0276432	1.56	Q00722 P78356 P48426 O60331
map05016 Huntington disease	6	40	100	1675	2.51	0.0285344	1.54	Q13561 Q00722 P30405 P21796 P19388 P07919
map04071 Sphingolipid signaling pathway	6	40	100	1675	2.51	0.0285344	1.54	Q04206 Q03113 Q00722 P63000 P04049 P01111
map04068 FoxO signaling pathway	5	30	100	1675	2.79	0.0296345	1.53	P40763 P08069 P04049 P01111 O14920
map04917 Prolactin signaling pathway	4	21	100	1675	3.19	0.032621	1.49	Q04206 P40763 P04049 P01111
map04622 RIG-I-like receptor signaling pathway	3	13	100	1675	3.87	0.0381176	1.42	Q04206 O14920 O00571
map05135 Yersinia infection	7	54	100	1675	2.17	0.0381896	1.42	Q14161 Q04206 P63000 P29466 P13612 O60331 O14920
map01521 EGFR tyrosine kinase inhibitor resistance	4	23	100	1675	2.91	0.0440576	1.36	P40763 P08069 P04049 P01111
map05218 Melanoma	3	14	100	1675	3.59	0.04646	1.33	P08069 P04049 P01111

## Sheet: Up Pathway2Protein
KEGG pathway	Fisher's exact test p value	Fold Enrichment	Protein accession	Protein description	Gene name	R/S Ratio	R/S P value	Regulated Type	Coverage [%]	Peptides	KEGG KO No.	PSM	Unique Peptides	MW [kDa]	CML_AP	CML_BP	CML_CP	CML_S2	CML_S3
map00190 Oxidative phosphorylation	0.184116	2.01	P56385	ATP synthase subunit e, mitochondrial OS=Homo sapiens OX=9606 GN=ATP5ME PE=1 SV=2	ATP5ME	20	0.001	Up	14	1	K02129	1	1	7.9	1.12	1.636	0.997
map00190 Oxidative phosphorylation	0.184116	2.01	P07919	Cytochrome b-c1 complex subunit 6, mitochondrial OS=Homo sapiens OX=9606 GN=UQCRH PE=1 SV=2	UQCRH	7.0072	0.0282477	Up	20	1	K00416	3	1	10.7	2.487	2.907	0.944	0.265	0.338
map00190 Oxidative phosphorylation	0.184116	2.01	O75348	V-type proton ATPase subunit G 1 OS=Homo sapiens OX=9606 GN=ATP6V1G1 PE=1 SV=3	ATP6V1G1	20	0.001	Up	9	1	K02152	1	1	13.7	0.735	0.754	0.253
map00240 Pyrimidine metabolism	0.0998339	2.64	Q9H773	dCTP pyrophosphatase 1 OS=Homo sapiens OX=9606 GN=DCTPP1 PE=1 SV=1	DCTPP1	20	0.001	Up	14	2	K16904	4	2	18.7	0.06	0.816	0.117
map00240 Pyrimidine metabolism	0.0998339	2.64	P23921	Ribonucleoside-diphosphate reductase large subunit OS=Homo sapiens OX=9606 GN=RRM1 PE=1 SV=1	RRM1	20	0.001	Up	3	2	K10807	2	2	90	1.415	2.184	0.636
map00240 Pyrimidine metabolism	0.0998339	2.64	P15531	Nucleoside diphosphate kinase A OS=Homo sapiens OX=9606 GN=NME1 PE=1 SV=1	NME1	5.0999	0.00759609	Up	41	8	K00940	31	2	17.1	0.771	1.386	1.316	0.21	0.244
map00250 Alanine, aspartate and glutamate metabolism	0.179599	2.58	Q06210	Glutamine--fructose-6-phosphate aminotransferase [isomerizing] 1 OS=Homo sapiens OX=9606 GN=GFPT1 PE=1 SV=3	GFPT1	7.424	0.0018997	Up	1	1	K00820	3	1	78.8	1.245	1.381	1.305	0.132	0.221
map00250 Alanine, aspartate and glutamate metabolism	0.179599	2.58	P00966	Argininosuccinate synthase OS=Homo sapiens OX=9606 GN=ASS1 PE=1 SV=2	ASS1	5.3398	0.0341905	Up	16	4	K01940	10	4	46.5	2.98	3.282	1.203	0.545	0.387
map00380 Tryptophan metabolism	0.0608712	4.79	Q16719	Kynureninase OS=Homo sapiens OX=9606 GN=KYNU PE=1 SV=1	KYNU	4.2544	0.0420187	Up	2	1	K01556	4	1	52.3	2.128	2.527	1.382	0.246	0.7
map00380 Tryptophan metabolism	0.0608712	4.79	P49189	4-trimethylaminobutyraldehyde dehydrogenase OS=Homo sapiens OX=9606 GN=ALDH9A1 PE=1 SV=3	ALDH9A1	20	0.001	Up	6	3	K00149	10	2	53.8	0.703	0.719	0.677
map00561 Glycerolipid metabolism	0.0965645	3.72	Q99685	Monoglyceride lipase OS=Homo sapiens OX=9606 GN=MGLL PE=1 SV=2	MGLL	20	0.001	Up	7	2	K01054	6	2	33.2	1.171	1.05	1.079
map00561 Glycerolipid metabolism	0.0965645	3.72	P49189	4-trimethylaminobutyraldehyde dehydrogenase OS=Homo sapiens OX=9606 GN=ALDH9A1 PE=1 SV=3	ALDH9A1	20	0.001	Up	6	3	K00149	10	2	53.8	0.703	0.719	0.677
map04623 Cytosolic DNA-sensing pathway	0.0019021	6.7	Q04206	Transcription factor p65 OS=Homo sapiens OX=9606 GN=RELA PE=1 SV=2	RELA	20	0.001	Up	5	2	K04735	2	2	60.2	0.074	0.058	0.066
map04623 Cytosolic DNA-sensing pathway	0.0019021	6.7	P29466	Caspase-1 OS=Homo sapiens OX=9606 GN=CASP1 PE=1 SV=1	CASP1	20	0.001	Up	2	1	K01370	1	1	45.1	0.57	1.237	0.601
map04623 Cytosolic DNA-sensing pathway	0.0019021	6.7	P19388	DNA-directed RNA polymerases I, II, and III subunit RPABC1 OS=Homo sapiens OX=9606 GN=POLR2E PE=1 SV=4	POLR2E	4.6003	0.0285536	Up	4	1	K03013	1	1	24.5		1.541	1.348	0.234	0.394
map04623 Cytosolic DNA-sensing pathway	0.0019021	6.7	O14920	Inhibitor of nuclear factor kappa-B kinase subunit beta OS=Homo sapiens OX=9606 GN=IKBKB PE=1 SV=1	IKBKB	20	0.001	Up	2	2	K07209	2	2	86.5	2.184	0.817	0.878
map00620 Pyruvate metabolism	0.269699	1.97	Q13085	Acetyl-CoA carboxylase 1 OS=Homo sapiens OX=9606 GN=ACACA PE=1 SV=2	ACACA	3.4677	0.00361413	Up	0	1	K11262	1	1	265.4	0.771	0.949	1.068	0.298	0.238
map00620 Pyruvate metabolism	0.269699	1.97	P49189	4-trimethylaminobutyraldehyde dehydrogenase OS=Homo sapiens OX=9606 GN=ALDH9A1 PE=1 SV=3	ALDH9A1	20	0.001	Up	6	3	K00149	10	2	53.8	0.703	0.719	0.677
map00900 Terpenoid backbone biosynthesis	0.0608712	4.79	P14324	Farnesyl pyrophosphate synthase OS=Homo sapiens OX=9606 GN=FDPS PE=1 SV=4	FDPS	20	0.001	Up	5	2	K00787	5	2	48.2	0.415	1.104	0.753
map00900 Terpenoid backbone biosynthesis	0.0608712	4.79	O75844	CAAX prenyl protease 1 homolog OS=Homo sapiens OX=9606 GN=ZMPSTE24 PE=1 SV=2	ZMPSTE24	2.5948	0.0297249	Up	8	2	K06013	2	2	54.8	2.036	2.389	1.355	0.645	0.84
map00970 Aminoacyl-tRNA biosynthesis	0.112573	2.51	P54136	Arginine--tRNA ligase, cytoplasmic OS=Homo sapiens OX=9606 GN=RARS1 PE=1 SV=2	RARS1	5.9662	0.00859553	Up	9	6	K01887	11	6	75.3	1.134	1.592	0.8	0.164	0.23
map00970 Aminoacyl-tRNA biosynthesis	0.112573	2.51	P49591	Serine--tRNA ligase, cytoplasmic OS=Homo sapiens OX=9606 GN=SARS1 PE=1 SV=3	SARS1	10.0136	0.0142575	Up	3	2	K01875	6	2	58.7	0.455	0.77	0.983	0.041	0.106
map00970 Aminoacyl-tRNA biosynthesis	0.112573	2.51	P26640	Valine--tRNA ligase OS=Homo sapiens OX=9606 GN=VARS1 PE=1 SV=4	VARS1	20	0.001	Up	4	3	K01873	4	3	140.4	0.115	0.184	1.002
map00983 Drug metabolism - other enzymes	0.139763	2.28	P23921	Ribonucleoside-diphosphate reductase large subunit OS=Homo sapiens OX=9606 GN=RRM1 PE=1 SV=1	RRM1	20	0.001	Up	3	2	K10807	2	2	90	1.415	2.184	0.636
map00983 Drug metabolism - other enzymes	0.139763	2.28	P15531	Nucleoside diphosphate kinase A OS=Homo sapiens OX=9606 GN=NME1 PE=1 SV=1	NME1	5.0999	0.00759609	Up	41	8	K00940	31	2	17.1	0.771	1.386	1.316	0.21	0.244
map00983 Drug metabolism - other enzymes	0.139763	2.28	P00492	Hypoxanthine-guanine phosphoribosyltransferase OS=Homo sapiens OX=9606 GN=HPRT1 PE=1 SV=2	HPRT1	2.5115	0.0146216	Up	33	6	K00760	11	6	24.6	0.703	0.84	1.015	0.393	0.286
map01230 Biosynthesis of amino acids	0.492277	1.32	P09104	Gamma-enolase OS=Homo sapiens OX=9606 GN=ENO2 PE=1 SV=3	ENO2	14.4915	0.020071	Up	17	6	K01689	15	4	47.2	2.626	0.756	1.748	0.067	0.169
map01230 Biosynthesis of amino acids	0.492277	1.32	P00966	Argininosuccinate synthase OS=Homo sapiens OX=9606 GN=ASS1 PE=1 SV=2	ASS1	5.3398	0.0341905	Up	16	4	K01940	10	4	46.5	2.98	3.282	1.203	0.545	0.387
map01230 Biosynthesis of amino acids	0.492277	1.32	O43175	D-3-phosphoglycerate dehydrogenase OS=Homo sapiens OX=9606 GN=PHGDH PE=1 SV=4	PHGDH	7.3816	0.00959274	Up	7	3	K00058	9	3	56.6	2.719	1.944	1.15	0.281	0.244
map05215 Prostate cancer	0.00171403	4.37	Q04206	Transcription factor p65 OS=Homo sapiens OX=9606 GN=RELA PE=1 SV=2	RELA	20	0.001	Up	5	2	K04735	2	2	60.2	0.074	0.058	0.066
map05215 Prostate cancer	0.00171403	4.37	P14625	Endoplasmin OS=Homo sapiens OX=9606 GN=HSP90B1 PE=1 SV=1	HSP90B1	2.4682	0.00295497	Up	22	15	K09487	36	14	92.4	1.488	1.564	1.787	0.717	0.59
map05215 Prostate cancer	0.00171403	4.37	P08069	Insulin-like growth factor 1 receptor OS=Homo sapiens OX=9606 GN=IGF1R PE=1 SV=1	IGF1R	20	0.001	Up	2	2	K05087	2	2	154.7	0.346	0.446	0.7
map05215 Prostate cancer	0.00171403	4.37	P04049	RAF proto-oncogene serine/threonine-protein kinase OS=Homo sapiens OX=9606 GN=RAF1 PE=1 SV=1	RAF1	2.9607	0.0146376	Up	2	1	K04366	1	1	73		0.887	0.694	0.254	0.28
map01522 Endocrine resistance	0.215515	1.86	P08069	Insulin-like growth factor 1 receptor OS=Homo sapiens OX=9606 GN=IGF1R PE=1 SV=1	IGF1R	20	0.001	Up	2	2	K05087	2	2	154.7	0.346	0.446	0.7
map01522 Endocrine resistance	0.215515	1.86	P04049	RAF proto-oncogene serine/threonine-protein kinase OS=Homo sapiens OX=9606 GN=RAF1 PE=1 SV=1	RAF1	2.9607	0.0146376	Up	2	1	K04366	1	1	73		0.887	0.694	0.254	0.28
map01522 Endocrine resistance	0.215515	1.86	P01111	GTPase NRas OS=Homo sapiens OX=9606 GN=NRAS PE=1 SV=1	NRAS	4.0287	0.0206932	Up	30	7	K07828	29	3	21.2	0.6	0.552	1.096	0.215	0.157
map01523 Antifolate resistance	0.246946	2.09	Q04206	Transcription factor p65 OS=Homo sapiens OX=9606 GN=RELA PE=1 SV=2	RELA	20	0.001	Up	5	2	K04735	2	2	60.2	0.074	0.058	0.066
map01523 Antifolate resistance	0.246946	2.09	O14920	Inhibitor of nuclear factor kappa-B kinase subunit beta OS=Homo sapiens OX=9606 GN=IKBKB PE=1 SV=1	IKBKB	20	0.001	Up	2	2	K07209	2	2	86.5	2.184	0.817	0.878
map05215 Prostate cancer	0.00171403	4.37	P01111	GTPase NRas OS=Homo sapiens OX=9606 GN=NRAS PE=1 SV=1	NRAS	4.0287	0.0206932	Up	30	7	K07828	29	3	21.2	0.6	0.552	1.096	0.215	0.157
map05215 Prostate cancer	0.00171403	4.37	O14920	Inhibitor of nuclear factor kappa-B kinase subunit beta OS=Homo sapiens OX=9606 GN=IKBKB PE=1 SV=1	IKBKB	20	0.001	Up	2	2	K07209	2	2	86.5	2.184	0.817	0.878
map03010 Ribosome	3.61666e-07	4.19	Q02543	60S ribosomal protein L18a OS=Homo sapiens OX=9606 GN=RPL18A PE=1 SV=2	RPL18A	20	0.001	Up	15	2	K02882	3	2	20.7	0.554	0.296	1.3
map03010 Ribosome	3.61666e-07	4.19	P84098	60S ribosomal protein L19 OS=Homo sapiens OX=9606 GN=RPL19 PE=1 SV=1	RPL19	3.9624	0.0279715	Up	5	1	K02885	3	1	23.5	1.23	1.075	2.432	0.413	0.384
map03010 Ribosome	3.61666e-07	4.19	P62906	60S ribosomal protein L10a OS=Homo sapiens OX=9606 GN=RPL10A PE=1 SV=2	RPL10A	9.5081	0.0412845	Up	19	3	K02865	6	3	24.8	2.077	1.571	0.759	0.051	0.258
map03010 Ribosome	3.61666e-07	4.19	P62857	40S ribosomal protein S28 OS=Homo sapiens OX=9606 GN=RPS28 PE=1 SV=1	RPS28	3.9133	0.0347239	Up	17	1	K02979	4	1	7.8	2.384	2.594	1.432	0.338	0.754
map03010 Ribosome	3.61666e-07	4.19	P62277	40S ribosomal protein S13 OS=Homo sapiens OX=9606 GN=RPS13 PE=1 SV=2	RPS13	4.9188	0.00130396	Up	15	2	K02953	7	2	17.2	1.739	2.185	1.676	0.338	0.421
map03010 Ribosome	3.61666e-07	4.19	P62244	40S ribosomal protein S15a OS=Homo sapiens OX=9606 GN=RPS15A PE=1 SV=2	RPS15A	20	0.001	Up	15	2	K02957	9	2	14.8	0.492	0.754	1.108
map03010 Ribosome	3.61666e-07	4.19	P61353	60S ribosomal protein L27 OS=Homo sapiens OX=9606 GN=RPL27 PE=1 SV=2	RPL27	6.3836	0.0103183	Up	22	3	K02901	9	3	15.8	1.808	1.402	0.917	0.161	0.27
map03010 Ribosome	3.61666e-07	4.19	P60866	40S ribosomal protein S20 OS=Homo sapiens OX=9606 GN=RPS20 PE=1 SV=1	RPS20	2.9298	0.0152239	Up	10	1	K02969	4	1	13.4	1.612	1.103	1.249	0.355	0.547
map03010 Ribosome	3.61666e-07	4.19	P50914	60S ribosomal protein L14 OS=Homo sapiens OX=9606 GN=RPL14 PE=1 SV=4	RPL14	20	0.001	Up	5	1	K02875	3	1	23.4	0.416	0.663	1.73
map03010 Ribosome	3.61666e-07	4.19	P46781	40S ribosomal protein S9 OS=Homo sapiens OX=9606 GN=RPS9 PE=1 SV=3	RPS9	3.8893	0.0154108	Up	16	4	K02997	12	4	22.6	1.213	0.759	1.505	0.315	0.281
map03010 Ribosome	3.61666e-07	4.19	P35268	60S ribosomal protein L22 OS=Homo sapiens OX=9606 GN=RPL22 PE=1 SV=2	RPL22	7.0262	0.0368942	Up	39	3	K02891	5	3	14.8	0.679	1.461	0.674	0.059	0.208
map03010 Ribosome	3.61666e-07	4.19	P26373	60S ribosomal protein L13 OS=Homo sapiens OX=9606 GN=RPL13 PE=1 SV=4	RPL13	20	0.001	Up	9	2	K02873	4	2	24.2	1.375	0.914	0.799
map03010 Ribosome	3.61666e-07	4.19	P25398	40S ribosomal protein S12 OS=Homo sapiens OX=9606 GN=RPS12 PE=1 SV=3	RPS12	2.9379	0.0175202	Up	17	2	K02951	7	2	14.5	1.51	1.818	1.026	0.47	0.518
map03010 Ribosome	3.61666e-07	4.19	P23396	40S ribosomal protein S3 OS=Homo sapiens OX=9606 GN=RPS3 PE=1 SV=2	RPS3	2.0602	0.0109038	Up	36	10	K02985	23	10	26.7	1.198	1.376	1.635	0.727	0.635
map03040 Spliceosome	0.281595	1.76	Q15459	Splicing factor 3A subunit 1 OS=Homo sapiens OX=9606 GN=SF3A1 PE=1 SV=1	SF3A1	3.0051	0.00545271	Up	4	3	K12825	8	3	88.8	2.304	2.139	1.701	0.594	0.769
map03040 Spliceosome	0.281595	1.76	P62314	Small nuclear ribonucleoprotein Sm D1 OS=Homo sapiens OX=9606 GN=SNRPD1 PE=1 SV=1	SNRPD1	3.074	0.00548704	Up	9	1	K11087	4	1	13.3	1.897	1.526	1.331	0.461	0.57
map03040 Spliceosome	0.281595	1.76	P38159	RNA-binding motif protein, X chromosome OS=Homo sapiens OX=9606 GN=RBMX PE=1 SV=3	RBMX	21.7427	0.0140569	Up	5	2	K12885	3	2	42.3	4.926	1.698	1.236	0.094	0.147
map03040 Spliceosome	0.281595	1.76	O60812	Heterogeneous nuclear ribonucleoprotein C-like 1 OS=Homo sapiens OX=9606 GN=HNRNPCL1 PE=1 SV=1	HNRNPCL1	12.5857	0.0243706	Up	7	3	K12884	8	3	32.1	2.554	3.675	1.228	0.306	0.089
map03010 Ribosome	3.61666e-07	4.19	P18621	60S ribosomal protein L17 OS=Homo sapiens OX=9606 GN=RPL17 PE=1 SV=3	RPL17	6.4851	0.0305982	Up	35	5	K02880	15	5	21.4	1.475	2.491	0.927	0.352	0.151
map03010 Ribosome	3.61666e-07	4.19	P05387	60S acidic ribosomal protein P2 OS=Homo sapiens OX=9606 GN=RPLP2 PE=1 SV=1	RPLP2	15.9491	0.00409297	Up	29	3	K02943	11	3	11.7	0.803	1.555	1.087	0.049	0.095
map04550 Signaling pathways regulating pluripotency of stem cells	0.0124798	4.19	P40763	Signal transducer and activator of transcription 3 OS=Homo sapiens OX=9606 GN=STAT3 PE=1 SV=2	STAT3	20	0.001	Up	5	3	K04692	4	3	88	0.078	0.643	0.769
map04550 Signaling pathways regulating pluripotency of stem cells	0.0124798	4.19	P08069	Insulin-like growth factor 1 receptor OS=Homo sapiens OX=9606 GN=IGF1R PE=1 SV=1	IGF1R	20	0.001	Up	2	2	K05087	2	2	154.7	0.346	0.446	0.7
map04550 Signaling pathways regulating pluripotency of stem cells	0.0124798	4.19	P04049	RAF proto-oncogene serine/threonine-protein kinase OS=Homo sapiens OX=9606 GN=RAF1 PE=1 SV=1	RAF1	2.9607	0.0146376	Up	2	1	K04366	1	1	73		0.887	0.694	0.254	0.28
map04550 Signaling pathways regulating pluripotency of stem cells	0.0124798	4.19	P01111	GTPase NRas OS=Homo sapiens OX=9606 GN=NRAS PE=1 SV=1	NRAS	4.0287	0.0206932	Up	30	7	K07828	29	3	21.2	0.6	0.552	1.096	0.215	0.157
map04010 MAPK signaling pathway	0.199395	1.61	Q04206	Transcription factor p65 OS=Homo sapiens OX=9606 GN=RELA PE=1 SV=2	RELA	20	0.001	Up	5	2	K04735	2	2	60.2	0.074	0.058	0.066
map04010 MAPK signaling pathway	0.199395	1.61	Q03113	Guanine nucleotide-binding protein subunit alpha-12 OS=Homo sapiens OX=9606 GN=GNA12 PE=1 SV=4	GNA12	12.4292	0.0369856	Up	13	6	K04346	15	3	44.3		0.772	1.95	0.123	0.096
map04010 MAPK signaling pathway	0.199395	1.61	P63000	Ras-related C3 botulinum toxin substrate 1 OS=Homo sapiens OX=9606 GN=RAC1 PE=1 SV=1	RAC1	1.7947	0.0171881	Up	44	9	K04392	60	2	21.4	1.242	0.959	0.981	0.636	0.546
map04010 MAPK signaling pathway	0.199395	1.61	P08069	Insulin-like growth factor 1 receptor OS=Homo sapiens OX=9606 GN=IGF1R PE=1 SV=1	IGF1R	20	0.001	Up	2	2	K05087	2	2	154.7	0.346	0.446	0.7
map04010 MAPK signaling pathway	0.199395	1.61	P04049	RAF proto-oncogene serine/threonine-protein kinase OS=Homo sapiens OX=9606 GN=RAF1 PE=1 SV=1	RAF1	2.9607	0.0146376	Up	2	1	K04366	1	1	73		0.887	0.694	0.254	0.28
map04010 MAPK signaling pathway	0.199395	1.61	P01111	GTPase NRas OS=Homo sapiens OX=9606 GN=NRAS PE=1 SV=1	NRAS	4.0287	0.0206932	Up	30	7	K07828	29	3	21.2	0.6	0.552	1.096	0.215	0.157
map04010 MAPK signaling pathway	0.199395	1.61	O14920	Inhibitor of nuclear factor kappa-B kinase subunit beta OS=Homo sapiens OX=9606 GN=IKBKB PE=1 SV=1	IKBKB	20	0.001	Up	2	2	K07209	2	2	86.5	2.184	0.817	0.878
map04014 Ras signaling pathway	0.272472	1.57	Q04206	Transcription factor p65 OS=Homo sapiens OX=9606 GN=RELA PE=1 SV=2	RELA	20	0.001	Up	5	2	K04735	2	2	60.2	0.074	0.058	0.066
map04014 Ras signaling pathway	0.272472	1.57	P63000	Ras-related C3 botulinum toxin substrate 1 OS=Homo sapiens OX=9606 GN=RAC1 PE=1 SV=1	RAC1	1.7947	0.0171881	Up	44	9	K04392	60	2	21.4	1.242	0.959	0.981	0.636	0.546
map04014 Ras signaling pathway	0.272472	1.57	P08069	Insulin-like growth factor 1 receptor OS=Homo sapiens OX=9606 GN=IGF1R PE=1 SV=1	IGF1R	20	0.001	Up	2	2	K05087	2	2	154.7	0.346	0.446	0.7
map04014 Ras signaling pathway	0.272472	1.57	P04049	RAF proto-oncogene serine/threonine-protein kinase OS=Homo sapiens OX=9606 GN=RAF1 PE=1 SV=1	RAF1	2.9607	0.0146376	Up	2	1	K04366	1	1	73		0.887	0.694	0.254	0.28
map04014 Ras signaling pathway	0.272472	1.57	P01111	GTPase NRas OS=Homo sapiens OX=9606 GN=NRAS PE=1 SV=1	NRAS	4.0287	0.0206932	Up	30	7	K07828	29	3	21.2	0.6	0.552	1.096	0.215	0.157
map04014 Ras signaling pathway	0.272472	1.57	O14920	Inhibitor of nuclear factor kappa-B kinase subunit beta OS=Homo sapiens OX=9606 GN=IKBKB PE=1 SV=1	IKBKB	20	0.001	Up	2	2	K07209	2	2	86.5	2.184	0.817	0.878
map04022 cGMP-PKG signaling pathway	0.225656	1.64	Q03113	Guanine nucleotide-binding protein subunit alpha-12 OS=Homo sapiens OX=9606 GN=GNA12 PE=1 SV=4	GNA12	12.4292	0.0369856	Up	13	6	K04346	15	3	44.3		0.772	1.95	0.123	0.096
map04022 cGMP-PKG signaling pathway	0.225656	1.64	Q00722	1-phosphatidylinositol 4,5-bisphosphate phosphodiesterase beta-2 OS=Homo sapiens OX=9606 GN=PLCB2 PE=1 SV=2	PLCB2	20	0.001	Up	1	2	K05858	2	2	133.9	0.058	0.08	1.662
map04022 cGMP-PKG signaling pathway	0.225656	1.64	P30405	Peptidyl-prolyl cis-trans isomerase F, mitochondrial OS=Homo sapiens OX=9606 GN=PPIF PE=1 SV=1	PPIF	20	0.001	Up	4	1	K09565	2	1	22	1.181	0.928	1.623
map04022 cGMP-PKG signaling pathway	0.225656	1.64	P21796	Voltage-dependent anion-selective channel protein 1 OS=Homo sapiens OX=9606 GN=VDAC1 PE=1 SV=2	VDAC1	4.787	0.0442309	Up	7	1	K05862	4	1	30.8	2.286	3.487	1.35	0.3	0.692
map04022 cGMP-PKG signaling pathway	0.225656	1.64	P04049	RAF proto-oncogene serine/threonine-protein kinase OS=Homo sapiens OX=9606 GN=RAF1 PE=1 SV=1	RAF1	2.9607	0.0146376	Up	2	1	K04366	1	1	73		0.887	0.694	0.254	0.28
map04062 Chemokine signaling pathway	0.109675	1.78	Q04206	Transcription factor p65 OS=Homo sapiens OX=9606 GN=RELA PE=1 SV=2	RELA	20	0.001	Up	5	2	K04735	2	2	60.2	0.074	0.058	0.066
map04062 Chemokine signaling pathway	0.109675	1.78	Q00722	1-phosphatidylinositol 4,5-bisphosphate phosphodiesterase beta-2 OS=Homo sapiens OX=9606 GN=PLCB2 PE=1 SV=2	PLCB2	20	0.001	Up	1	2	K05858	2	2	133.9	0.058	0.08	1.662
map04062 Chemokine signaling pathway	0.109675	1.78	P63000	Ras-related C3 botulinum toxin substrate 1 OS=Homo sapiens OX=9606 GN=RAC1 PE=1 SV=1	RAC1	1.7947	0.0171881	Up	44	9	K04392	60	2	21.4	1.242	0.959	0.981	0.636	0.546
map04062 Chemokine signaling pathway	0.109675	1.78	P40763	Signal transducer and activator of transcription 3 OS=Homo sapiens OX=9606 GN=STAT3 PE=1 SV=2	STAT3	20	0.001	Up	5	3	K04692	4	3	88	0.078	0.643	0.769
map04062 Chemokine signaling pathway	0.109675	1.78	P04049	RAF proto-oncogene serine/threonine-protein kinase OS=Homo sapiens OX=9606 GN=RAF1 PE=1 SV=1	RAF1	2.9607	0.0146376	Up	2	1	K04366	1	1	73		0.887	0.694	0.254	0.28
map04062 Chemokine signaling pathway	0.109675	1.78	P01111	GTPase NRas OS=Homo sapiens OX=9606 GN=NRAS PE=1 SV=1	NRAS	4.0287	0.0206932	Up	30	7	K07828	29	3	21.2	0.6	0.552	1.096	0.215	0.157
map04062 Chemokine signaling pathway	0.109675	1.78	O14920	Inhibitor of nuclear factor kappa-B kinase subunit beta OS=Homo sapiens OX=9606 GN=IKBKB PE=1 SV=1	IKBKB	20	0.001	Up	2	2	K07209	2	2	86.5	2.184	0.817	0.878
map04066 HIF-1 signaling pathway	0.349892	1.46	Q04206	Transcription factor p65 OS=Homo sapiens OX=9606 GN=RELA PE=1 SV=2	RELA	20	0.001	Up	5	2	K04735	2	2	60.2	0.074	0.058	0.066
map04066 HIF-1 signaling pathway	0.349892	1.46	P40763	Signal transducer and activator of transcription 3 OS=Homo sapiens OX=9606 GN=STAT3 PE=1 SV=2	STAT3	20	0.001	Up	5	3	K04692	4	3	88	0.078	0.643	0.769
map04066 HIF-1 signaling pathway	0.349892	1.46	P09104	Gamma-enolase OS=Homo sapiens OX=9606 GN=ENO2 PE=1 SV=3	ENO2	14.4915	0.020071	Up	17	6	K01689	15	4	47.2	2.626	0.756	1.748	0.067	0.169
map04066 HIF-1 signaling pathway	0.349892	1.46	P08069	Insulin-like growth factor 1 receptor OS=Homo sapiens OX=9606 GN=IGF1R PE=1 SV=1	IGF1R	20	0.001	Up	2	2	K05087	2	2	154.7	0.346	0.446	0.7
map04622 RIG-I-like receptor signaling pathway	0.0381176	3.87	Q04206	Transcription factor p65 OS=Homo sapiens OX=9606 GN=RELA PE=1 SV=2	RELA	20	0.001	Up	5	2	K04735	2	2	60.2	0.074	0.058	0.066
map04622 RIG-I-like receptor signaling pathway	0.0381176	3.87	O14920	Inhibitor of nuclear factor kappa-B kinase subunit beta OS=Homo sapiens OX=9606 GN=IKBKB PE=1 SV=1	IKBKB	20	0.001	Up	2	2	K07209	2	2	86.5	2.184	0.817	0.878
map04622 RIG-I-like receptor signaling pathway	0.0381176	3.87	O00571	ATP-dependent RNA helicase DDX3X OS=Homo sapiens OX=9606 GN=DDX3X PE=1 SV=3	DDX3X	20	0.001	Up	4	3	K11594	3	3	73.2	1.051	1.596	0.395
map05221 Acute myeloid leukemia	0.00975176	3.64	Q04206	Transcription factor p65 OS=Homo sapiens OX=9606 GN=RELA PE=1 SV=2	RELA	20	0.001	Up	5	2	K04735	2	2	60.2	0.074	0.058	0.066
map05221 Acute myeloid leukemia	0.00975176	3.64	P40763	Signal transducer and activator of transcription 3 OS=Homo sapiens OX=9606 GN=STAT3 PE=1 SV=2	STAT3	20	0.001	Up	5	3	K04692	4	3	88	0.078	0.643	0.769
map04070 Phosphatidylinositol signaling system	0.0812444	2.39	Q00722	1-phosphatidylinositol 4,5-bisphosphate phosphodiesterase beta-2 OS=Homo sapiens OX=9606 GN=PLCB2 PE=1 SV=2	PLCB2	20	0.001	Up	1	2	K05858	2	2	133.9	0.058	0.08	1.662
map04070 Phosphatidylinositol signaling system	0.0812444	2.39	P78356	Phosphatidylinositol 5-phosphate 4-kinase type-2 beta OS=Homo sapiens OX=9606 GN=PIP4K2B PE=1 SV=1	PIP4K2B	20	0.001	Up	6	2	K00920	4	1	47.3	1.356	1.027	1.091
map04070 Phosphatidylinositol signaling system	0.0812444	2.39	P48426	Phosphatidylinositol 5-phosphate 4-kinase type-2 alpha OS=Homo sapiens OX=9606 GN=PIP4K2A PE=1 SV=2	PIP4K2A	9.5639	0.00307501	Up	22	8	K00920	10	7	46.2	0.7	1.024	0.557	0.068	0.091
map04070 Phosphatidylinositol signaling system	0.0812444	2.39	O60331	Phosphatidylinositol 4-phosphate 5-kinase type-1 gamma OS=Homo sapiens OX=9606 GN=PIP5K1C PE=1 SV=2	PIP5K1C	20	0.001	Up	5	4	K00889	6	2	73.2	0.308	1.09	0.614
map05221 Acute myeloid leukemia	0.00975176	3.64	P04049	RAF proto-oncogene serine/threonine-protein kinase OS=Homo sapiens OX=9606 GN=RAF1 PE=1 SV=1	RAF1	2.9607	0.0146376	Up	2	1	K04366	1	1	73		0.887	0.694	0.254	0.28
map05221 Acute myeloid leukemia	0.00975176	3.64	P01111	GTPase NRas OS=Homo sapiens OX=9606 GN=NRAS PE=1 SV=1	NRAS	4.0287	0.0206932	Up	30	7	K07828	29	3	21.2	0.6	0.552	1.096	0.215	0.157
map05221 Acute myeloid leukemia	0.00975176	3.64	O14920	Inhibitor of nuclear factor kappa-B kinase subunit beta OS=Homo sapiens OX=9606 GN=IKBKB PE=1 SV=1	IKBKB	20	0.001	Up	2	2	K07209	2	2	86.5	2.184	0.817	0.878
map05218 Melanoma	0.04646	3.59	P08069	Insulin-like growth factor 1 receptor OS=Homo sapiens OX=9606 GN=IGF1R PE=1 SV=1	IGF1R	20	0.001	Up	2	2	K05087	2	2	154.7	0.346	0.446	0.7
map05218 Melanoma	0.04646	3.59	P04049	RAF proto-oncogene serine/threonine-protein kinase OS=Homo sapiens OX=9606 GN=RAF1 PE=1 SV=1	RAF1	2.9607	0.0146376	Up	2	1	K04366	1	1	73		0.887	0.694	0.254	0.28
map05218 Melanoma	0.04646	3.59	P01111	GTPase NRas OS=Homo sapiens OX=9606 GN=NRAS PE=1 SV=1	NRAS	4.0287	0.0206932	Up	30	7	K07828	29	3	21.2	0.6	0.552	1.096	0.215	0.157
map04137 Mitophagy - animal	0.224275	2.23	Q04206	Transcription factor p65 OS=Homo sapiens OX=9606 GN=RELA PE=1 SV=2	RELA	20	0.001	Up	5	2	K04735	2	2	60.2	0.074	0.058	0.066
map04137 Mitophagy - animal	0.224275	2.23	P01111	GTPase NRas OS=Homo sapiens OX=9606 GN=NRAS PE=1 SV=1	NRAS	4.0287	0.0206932	Up	30	7	K07828	29	3	21.2	0.6	0.552	1.096	0.215	0.157
map04140 Autophagy - animal	0.152018	1.91	P78318	Immunoglobulin-binding protein 1 OS=Homo sapiens OX=9606 GN=IGBP1 PE=1 SV=1	IGBP1	6.4433	0.00144782	Up	3	1	K17606	4	1	39.2	1.504	1.032	1.185	0.172	0.213
map04140 Autophagy - animal	0.152018	1.91	P08069	Insulin-like growth factor 1 receptor OS=Homo sapiens OX=9606 GN=IGF1R PE=1 SV=1	IGF1R	20	0.001	Up	2	2	K05087	2	2	154.7	0.346	0.446	0.7
map04140 Autophagy - animal	0.152018	1.91	P04049	RAF proto-oncogene serine/threonine-protein kinase OS=Homo sapiens OX=9606 GN=RAF1 PE=1 SV=1	RAF1	2.9607	0.0146376	Up	2	1	K04366	1	1	73		0.887	0.694	0.254	0.28
map04140 Autophagy - animal	0.152018	1.91	P01111	GTPase NRas OS=Homo sapiens OX=9606 GN=NRAS PE=1 SV=1	NRAS	4.0287	0.0206932	Up	30	7	K07828	29	3	21.2	0.6	0.552	1.096	0.215	0.157
map04150 mTOR signaling pathway	0.078531	2.15	P08069	Insulin-like growth factor 1 receptor OS=Homo sapiens OX=9606 GN=IGF1R PE=1 SV=1	IGF1R	20	0.001	Up	2	2	K05087	2	2	154.7	0.346	0.446	0.7
map04150 mTOR signaling pathway	0.078531	2.15	P04049	RAF proto-oncogene serine/threonine-protein kinase OS=Homo sapiens OX=9606 GN=RAF1 PE=1 SV=1	RAF1	2.9607	0.0146376	Up	2	1	K04366	1	1	73		0.887	0.694	0.254	0.28
map04150 mTOR signaling pathway	0.078531	2.15	P01111	GTPase NRas OS=Homo sapiens OX=9606 GN=NRAS PE=1 SV=1	NRAS	4.0287	0.0206932	Up	30	7	K07828	29	3	21.2	0.6	0.552	1.096	0.215	0.157
map04150 mTOR signaling pathway	0.078531	2.15	O75348	V-type proton ATPase subunit G 1 OS=Homo sapiens OX=9606 GN=ATP6V1G1 PE=1 SV=3	ATP6V1G1	20	0.001	Up	9	1	K02152	1	1	13.7	0.735	0.754	0.253
map04150 mTOR signaling pathway	0.078531	2.15	O14920	Inhibitor of nuclear factor kappa-B kinase subunit beta OS=Homo sapiens OX=9606 GN=IKBKB PE=1 SV=1	IKBKB	20	0.001	Up	2	2	K07209	2	2	86.5	2.184	0.817	0.878
map04152 AMPK signaling pathway	0.247957	1.73	Q13085	Acetyl-CoA carboxylase 1 OS=Homo sapiens OX=9606 GN=ACACA PE=1 SV=2	ACACA	3.4677	0.00361413	Up	0	1	K11262	1	1	265.4	0.771	0.949	1.068	0.298	0.238
map04152 AMPK signaling pathway	0.247957	1.73	P61019	Ras-related protein Rab-2A OS=Homo sapiens OX=9606 GN=RAB2A PE=1 SV=1	RAB2A	2.3804	0.0268788	Up	39	7	K07877	16	2	23.5	0.7	0.787	1.016	0.275	0.426
map04152 AMPK signaling pathway	0.247957	1.73	P08069	Insulin-like growth factor 1 receptor OS=Homo sapiens OX=9606 GN=IGF1R PE=1 SV=1	IGF1R	20	0.001	Up	2	2	K05087	2	2	154.7	0.346	0.446	0.7
map04210 Apoptosis	0.288347	1.72	Q04206	Transcription factor p65 OS=Homo sapiens OX=9606 GN=RELA PE=1 SV=2	RELA	20	0.001	Up	5	2	K04735	2	2	60.2	0.074	0.058	0.066
map04210 Apoptosis	0.288347	1.72	P04049	RAF proto-oncogene serine/threonine-protein kinase OS=Homo sapiens OX=9606 GN=RAF1 PE=1 SV=1	RAF1	2.9607	0.0146376	Up	2	1	K04366	1	1	73		0.887	0.694	0.254	0.28
map04210 Apoptosis	0.288347	1.72	P01111	GTPase NRas OS=Homo sapiens OX=9606 GN=NRAS PE=1 SV=1	NRAS	4.0287	0.0206932	Up	30	7	K07828	29	3	21.2	0.6	0.552	1.096	0.215	0.157
map04210 Apoptosis	0.288347	1.72	O14920	Inhibitor of nuclear factor kappa-B kinase subunit beta OS=Homo sapiens OX=9606 GN=IKBKB PE=1 SV=1	IKBKB	20	0.001	Up	2	2	K07209	2	2	86.5	2.184	0.817	0.878
map04211 Longevity regulating pathway	0.112573	2.51	Q04206	Transcription factor p65 OS=Homo sapiens OX=9606 GN=RELA PE=1 SV=2	RELA	20	0.001	Up	5	2	K04735	2	2	60.2	0.074	0.058	0.066
map04211 Longevity regulating pathway	0.112573	2.51	P08069	Insulin-like growth factor 1 receptor OS=Homo sapiens OX=9606 GN=IGF1R PE=1 SV=1	IGF1R	20	0.001	Up	2	2	K05087	2	2	154.7	0.346	0.446	0.7
map04211 Longevity regulating pathway	0.112573	2.51	P01111	GTPase NRas OS=Homo sapiens OX=9606 GN=NRAS PE=1 SV=1	NRAS	4.0287	0.0206932	Up	30	7	K07828	29	3	21.2	0.6	0.552	1.096	0.215	0.157
map04213 Longevity regulating pathway - multiple species	0.292446	1.86	P08069	Insulin-like growth factor 1 receptor OS=Homo sapiens OX=9606 GN=IGF1R PE=1 SV=1	IGF1R	20	0.001	Up	2	2	K05087	2	2	154.7	0.346	0.446	0.7
map04213 Longevity regulating pathway - multiple species	0.292446	1.86	P01111	GTPase NRas OS=Homo sapiens OX=9606 GN=NRAS PE=1 SV=1	NRAS	4.0287	0.0206932	Up	30	7	K07828	29	3	21.2	0.6	0.552	1.096	0.215	0.157
map04217 Necroptosis	0.210813	1.71	Q9Y3E7	Charged multivesicular body protein 3 OS=Homo sapiens OX=9606 GN=CHMP3 PE=1 SV=3	CHMP3	4.7099	0.00383321	Up	8	2	K12193	5	2	25.1		1.311	1.27	0.248	0.3
map04217 Necroptosis	0.210813	1.71	Q71UI9	Histone H2A.V OS=Homo sapiens OX=9606 GN=H2AZ2 PE=1 SV=3	H2AZ2	3.3189	0.028294	Up	29	4	K11251	26	3	13.5	0.752	1.368	1.091	0.408	0.237
map04217 Necroptosis	0.210813	1.71	P40763	Signal transducer and activator of transcription 3 OS=Homo sapiens OX=9606 GN=STAT3 PE=1 SV=2	STAT3	20	0.001	Up	5	3	K04692	4	3	88	0.078	0.643	0.769
map04217 Necroptosis	0.210813	1.71	P29466	Caspase-1 OS=Homo sapiens OX=9606 GN=CASP1 PE=1 SV=1	CASP1	20	0.001	Up	2	1	K01370	1	1	45.1	0.57	1.237	0.601
map04217 Necroptosis	0.210813	1.71	P21796	Voltage-dependent anion-selective channel protein 1 OS=Homo sapiens OX=9606 GN=VDAC1 PE=1 SV=2	VDAC1	4.787	0.0442309	Up	7	1	K05862	4	1	30.8	2.286	3.487	1.35	0.3	0.692
map04218 Cellular senescence	0.339851	1.49	Q04206	Transcription factor p65 OS=Homo sapiens OX=9606 GN=RELA PE=1 SV=2	RELA	20	0.001	Up	5	2	K04735	2	2	60.2	0.074	0.058	0.066
map04218 Cellular senescence	0.339851	1.49	P21796	Voltage-dependent anion-selective channel protein 1 OS=Homo sapiens OX=9606 GN=VDAC1 PE=1 SV=2	VDAC1	4.787	0.0442309	Up	7	1	K05862	4	1	30.8	2.286	3.487	1.35	0.3	0.692
map04218 Cellular senescence	0.339851	1.49	P04049	RAF proto-oncogene serine/threonine-protein kinase OS=Homo sapiens OX=9606 GN=RAF1 PE=1 SV=1	RAF1	2.9607	0.0146376	Up	2	1	K04366	1	1	73		0.887	0.694	0.254	0.28
map04218 Cellular senescence	0.339851	1.49	P01111	GTPase NRas OS=Homo sapiens OX=9606 GN=NRAS PE=1 SV=1	NRAS	4.0287	0.0206932	Up	30	7	K07828	29	3	21.2	0.6	0.552	1.096	0.215	0.157
map04260 Cardiac muscle contraction	0.184116	2.01	P68032	Actin, alpha cardiac muscle 1 OS=Homo sapiens OX=9606 GN=ACTC1 PE=1 SV=1	ACTC1	4.7103	0.0321726	Up	43	29	K12314	207	5	42	0.733	1.002	1.183	0.105	0.308
map04260 Cardiac muscle contraction	0.184116	2.01	P12829	Myosin light chain 4 OS=Homo sapiens OX=9606 GN=MYL4 PE=1 SV=3	MYL4	2.9804	0.0146324	Up	22	4	K12750	13	4	21.6	1.686	1.548	2.001	0.737	0.434
map04260 Cardiac muscle contraction	0.184116	2.01	P07919	Cytochrome b-c1 complex subunit 6, mitochondrial OS=Homo sapiens OX=9606 GN=UQCRH PE=1 SV=2	UQCRH	7.0072	0.0282477	Up	20	1	K00416	3	1	10.7	2.487	2.907	0.944	0.265	0.338
map04270 Vascular smooth muscle contraction	0.461636	1.44	Q03113	Guanine nucleotide-binding protein subunit alpha-12 OS=Homo sapiens OX=9606 GN=GNA12 PE=1 SV=4	GNA12	12.4292	0.0369856	Up	13	6	K04346	15	3	44.3		0.772	1.95	0.123	0.096
map04270 Vascular smooth muscle contraction	0.461636	1.44	Q00722	1-phosphatidylinositol 4,5-bisphosphate phosphodiesterase beta-2 OS=Homo sapiens OX=9606 GN=PLCB2 PE=1 SV=2	PLCB2	20	0.001	Up	1	2	K05858	2	2	133.9	0.058	0.08	1.662
map04270 Vascular smooth muscle contraction	0.461636	1.44	P04049	RAF proto-oncogene serine/threonine-protein kinase OS=Homo sapiens OX=9606 GN=RAF1 PE=1 SV=1	RAF1	2.9607	0.0146376	Up	2	1	K04366	1	1	73		0.887	0.694	0.254	0.28
map04360 Axon guidance	0.233672	1.61	P63000	Ras-related C3 botulinum toxin substrate 1 OS=Homo sapiens OX=9606 GN=RAC1 PE=1 SV=1	RAC1	1.7947	0.0171881	Up	44	9	K04392	60	2	21.4	1.242	0.959	0.981	0.636	0.546
map04360 Axon guidance	0.233672	1.61	P32004	Neural cell adhesion molecule L1 OS=Homo sapiens OX=9606 GN=L1CAM PE=1 SV=2	L1CAM	6.3366	0.0295878	Up	1	1	K06550	2	1	139.9	2.442	2.754		0.28	0.54
map04360 Axon guidance	0.233672	1.61	P04049	RAF proto-oncogene serine/threonine-protein kinase OS=Homo sapiens OX=9606 GN=RAF1 PE=1 SV=1	RAF1	2.9607	0.0146376	Up	2	1	K04366	1	1	73		0.887	0.694	0.254	0.28
map04360 Axon guidance	0.233672	1.61	P01111	GTPase NRas OS=Homo sapiens OX=9606 GN=NRAS PE=1 SV=1	NRAS	4.0287	0.0206932	Up	30	7	K07828	29	3	21.2	0.6	0.552	1.096	0.215	0.157
map04360 Axon guidance	0.233672	1.61	O15031	Plexin-B2 OS=Homo sapiens OX=9606 GN=PLXNB2 PE=1 SV=3	PLXNB2	2.3566	0.023285	Up	10	17	K06821	33	17	205	1.598	1.772	1.091	0.594	0.668
map04361 Axon regeneration	0.215515	1.86	Q03113	Guanine nucleotide-binding protein subunit alpha-12 OS=Homo sapiens OX=9606 GN=GNA12 PE=1 SV=4	GNA12	12.4292	0.0369856	Up	13	6	K04346	15	3	44.3		0.772	1.95	0.123	0.096
map04361 Axon regeneration	0.215515	1.86	Q00722	1-phosphatidylinositol 4,5-bisphosphate phosphodiesterase beta-2 OS=Homo sapiens OX=9606 GN=PLCB2 PE=1 SV=2	PLCB2	20	0.001	Up	1	2	K05858	2	2	133.9	0.058	0.08	1.662
map04361 Axon regeneration	0.215515	1.86	P63000	Ras-related C3 botulinum toxin substrate 1 OS=Homo sapiens OX=9606 GN=RAC1 PE=1 SV=1	RAC1	1.7947	0.0171881	Up	44	9	K04392	60	2	21.4	1.242	0.959	0.981	0.636	0.546
map04370 VEGF signaling pathway	0.139763	2.28	P63000	Ras-related C3 botulinum toxin substrate 1 OS=Homo sapiens OX=9606 GN=RAC1 PE=1 SV=1	RAC1	1.7947	0.0171881	Up	44	9	K04392	60	2	21.4	1.242	0.959	0.981	0.636	0.546
map04370 VEGF signaling pathway	0.139763	2.28	P04049	RAF proto-oncogene serine/threonine-protein kinase OS=Homo sapiens OX=9606 GN=RAF1 PE=1 SV=1	RAF1	2.9607	0.0146376	Up	2	1	K04366	1	1	73		0.887	0.694	0.254	0.28
map04370 VEGF signaling pathway	0.139763	2.28	P01111	GTPase NRas OS=Homo sapiens OX=9606 GN=NRAS PE=1 SV=1	NRAS	4.0287	0.0206932	Up	30	7	K07828	29	3	21.2	0.6	0.552	1.096	0.215	0.157
map04371 Apelin signaling pathway	0.330162	1.52	Q00722	1-phosphatidylinositol 4,5-bisphosphate phosphodiesterase beta-2 OS=Homo sapiens OX=9606 GN=PLCB2 PE=1 SV=2	PLCB2	20	0.001	Up	1	2	K05858	2	2	133.9	0.058	0.08	1.662
map04371 Apelin signaling pathway	0.330162	1.52	P12829	Myosin light chain 4 OS=Homo sapiens OX=9606 GN=MYL4 PE=1 SV=3	MYL4	2.9804	0.0146324	Up	22	4	K12750	13	4	21.6	1.686	1.548	2.001	0.737	0.434
map04371 Apelin signaling pathway	0.330162	1.52	P04049	RAF proto-oncogene serine/threonine-protein kinase OS=Homo sapiens OX=9606 GN=RAF1 PE=1 SV=1	RAF1	2.9607	0.0146376	Up	2	1	K04366	1	1	73		0.887	0.694	0.254	0.28
map04371 Apelin signaling pathway	0.330162	1.52	P01111	GTPase NRas OS=Homo sapiens OX=9606 GN=NRAS PE=1 SV=1	NRAS	4.0287	0.0206932	Up	30	7	K07828	29	3	21.2	0.6	0.552	1.096	0.215	0.157
map04540 Gap junction	0.419603	1.68	Q00722	1-phosphatidylinositol 4,5-bisphosphate phosphodiesterase beta-2 OS=Homo sapiens OX=9606 GN=PLCB2 PE=1 SV=2	PLCB2	20	0.001	Up	1	2	K05858	2	2	133.9	0.058	0.08	1.662
map04540 Gap junction	0.419603	1.68	P04049	RAF proto-oncogene serine/threonine-protein kinase OS=Homo sapiens OX=9606 GN=RAF1 PE=1 SV=1	RAF1	2.9607	0.0146376	Up	2	1	K04366	1	1	73		0.887	0.694	0.254	0.28
map04540 Gap junction	0.419603	1.68	P01111	GTPase NRas OS=Homo sapiens OX=9606 GN=NRAS PE=1 SV=1	NRAS	4.0287	0.0206932	Up	30	7	K07828	29	3	21.2	0.6	0.552	1.096	0.215	0.157
map00562 Inositol phosphate metabolism	0.0276432	3.35	Q00722	1-phosphatidylinositol 4,5-bisphosphate phosphodiesterase beta-2 OS=Homo sapiens OX=9606 GN=PLCB2 PE=1 SV=2	PLCB2	20	0.001	Up	1	2	K05858	2	2	133.9	0.058	0.08	1.662
map00562 Inositol phosphate metabolism	0.0276432	3.35	P78356	Phosphatidylinositol 5-phosphate 4-kinase type-2 beta OS=Homo sapiens OX=9606 GN=PIP4K2B PE=1 SV=1	PIP4K2B	20	0.001	Up	6	2	K00920	4	1	47.3	1.356	1.027	1.091
map00562 Inositol phosphate metabolism	0.0276432	3.35	P48426	Phosphatidylinositol 5-phosphate 4-kinase type-2 alpha OS=Homo sapiens OX=9606 GN=PIP4K2A PE=1 SV=2	PIP4K2A	9.5639	0.00307501	Up	22	8	K00920	10	7	46.2	0.7	1.024	0.557	0.068	0.091
map00562 Inositol phosphate metabolism	0.0276432	3.35	O60331	Phosphatidylinositol 4-phosphate 5-kinase type-1 gamma OS=Homo sapiens OX=9606 GN=PIP5K1C PE=1 SV=2	PIP5K1C	20	0.001	Up	5	4	K00889	6	2	73.2	0.308	1.09	0.614
map04620 Toll-like receptor signaling pathway	0.154119	2.18	Q04206	Transcription factor p65 OS=Homo sapiens OX=9606 GN=RELA PE=1 SV=2	RELA	20	0.001	Up	5	2	K04735	2	2	60.2	0.074	0.058	0.066
map04620 Toll-like receptor signaling pathway	0.154119	2.18	P63000	Ras-related C3 botulinum toxin substrate 1 OS=Homo sapiens OX=9606 GN=RAC1 PE=1 SV=1	RAC1	1.7947	0.0171881	Up	44	9	K04392	60	2	21.4	1.242	0.959	0.981	0.636	0.546
map04620 Toll-like receptor signaling pathway	0.154119	2.18	O14920	Inhibitor of nuclear factor kappa-B kinase subunit beta OS=Homo sapiens OX=9606 GN=IKBKB PE=1 SV=1	IKBKB	20	0.001	Up	2	2	K07209	2	2	86.5	2.184	0.817	0.878
map04621 NOD-like receptor signaling pathway	0.12391	1.93	Q9Y5S1	Transient receptor potential cation channel subfamily V member 2 OS=Homo sapiens OX=9606 GN=TRPV2 PE=1 SV=1	TRPV2	3.7096	0.0271586	Up	4	3	K04971	4	3	85.9	1.016	0.535	0.697	0.26	0.144
map04621 NOD-like receptor signaling pathway	0.12391	1.93	Q04206	Transcription factor p65 OS=Homo sapiens OX=9606 GN=RELA PE=1 SV=2	RELA	20	0.001	Up	5	2	K04735	2	2	60.2	0.074	0.058	0.066
map04621 NOD-like receptor signaling pathway	0.12391	1.93	Q00722	1-phosphatidylinositol 4,5-bisphosphate phosphodiesterase beta-2 OS=Homo sapiens OX=9606 GN=PLCB2 PE=1 SV=2	PLCB2	20	0.001	Up	1	2	K05858	2	2	133.9	0.058	0.08	1.662
map04621 NOD-like receptor signaling pathway	0.12391	1.93	P29466	Caspase-1 OS=Homo sapiens OX=9606 GN=CASP1 PE=1 SV=1	CASP1	20	0.001	Up	2	1	K01370	1	1	45.1	0.57	1.237	0.601
map04621 NOD-like receptor signaling pathway	0.12391	1.93	P21796	Voltage-dependent anion-selective channel protein 1 OS=Homo sapiens OX=9606 GN=VDAC1 PE=1 SV=2	VDAC1	4.787	0.0442309	Up	7	1	K05862	4	1	30.8	2.286	3.487	1.35	0.3	0.692
map04621 NOD-like receptor signaling pathway	0.12391	1.93	O14920	Inhibitor of nuclear factor kappa-B kinase subunit beta OS=Homo sapiens OX=9606 GN=IKBKB PE=1 SV=1	IKBKB	20	0.001	Up	2	2	K07209	2	2	86.5	2.184	0.817	0.878
map05223 Non-small cell lung cancer	0.0276432	3.35	Q9HC35	Echinoderm microtubule-associated protein-like 4 OS=Homo sapiens OX=9606 GN=EML4 PE=1 SV=3	EML4	20	0.001	Up	2	2	K15420	2	2	108.8	0.044	0.064	0.353
map05223 Non-small cell lung cancer	0.0276432	3.35	P40763	Signal transducer and activator of transcription 3 OS=Homo sapiens OX=9606 GN=STAT3 PE=1 SV=2	STAT3	20	0.001	Up	5	3	K04692	4	3	88	0.078	0.643	0.769
map05223 Non-small cell lung cancer	0.0276432	3.35	P04049	RAF proto-oncogene serine/threonine-protein kinase OS=Homo sapiens OX=9606 GN=RAF1 PE=1 SV=1	RAF1	2.9607	0.0146376	Up	2	1	K04366	1	1	73		0.887	0.694	0.254	0.28
map05223 Non-small cell lung cancer	0.0276432	3.35	P01111	GTPase NRas OS=Homo sapiens OX=9606 GN=NRAS PE=1 SV=1	NRAS	4.0287	0.0206932	Up	30	7	K07828	29	3	21.2	0.6	0.552	1.096	0.215	0.157
map04730 Long-term depression	0.0165295	3.22	Q03113	Guanine nucleotide-binding protein subunit alpha-12 OS=Homo sapiens OX=9606 GN=GNA12 PE=1 SV=4	GNA12	12.4292	0.0369856	Up	13	6	K04346	15	3	44.3		0.772	1.95	0.123	0.096
map04730 Long-term depression	0.0165295	3.22	Q00722	1-phosphatidylinositol 4,5-bisphosphate phosphodiesterase beta-2 OS=Homo sapiens OX=9606 GN=PLCB2 PE=1 SV=2	PLCB2	20	0.001	Up	1	2	K05858	2	2	133.9	0.058	0.08	1.662
map04730 Long-term depression	0.0165295	3.22	P08069	Insulin-like growth factor 1 receptor OS=Homo sapiens OX=9606 GN=IGF1R PE=1 SV=1	IGF1R	20	0.001	Up	2	2	K05087	2	2	154.7	0.346	0.446	0.7
map04625 C-type lectin receptor signaling pathway	0.0533677	2.39	Q04206	Transcription factor p65 OS=Homo sapiens OX=9606 GN=RELA PE=1 SV=2	RELA	20	0.001	Up	5	2	K04735	2	2	60.2	0.074	0.058	0.066
map04625 C-type lectin receptor signaling pathway	0.0533677	2.39	P29466	Caspase-1 OS=Homo sapiens OX=9606 GN=CASP1 PE=1 SV=1	CASP1	20	0.001	Up	2	1	K01370	1	1	45.1	0.57	1.237	0.601
map04625 C-type lectin receptor signaling pathway	0.0533677	2.39	P04049	RAF proto-oncogene serine/threonine-protein kinase OS=Homo sapiens OX=9606 GN=RAF1 PE=1 SV=1	RAF1	2.9607	0.0146376	Up	2	1	K04366	1	1	73		0.887	0.694	0.254	0.28
map04625 C-type lectin receptor signaling pathway	0.0533677	2.39	P01111	GTPase NRas OS=Homo sapiens OX=9606 GN=NRAS PE=1 SV=1	NRAS	4.0287	0.0206932	Up	30	7	K07828	29	3	21.2	0.6	0.552	1.096	0.215	0.157
map04625 C-type lectin receptor signaling pathway	0.0533677	2.39	O14920	Inhibitor of nuclear factor kappa-B kinase subunit beta OS=Homo sapiens OX=9606 GN=IKBKB PE=1 SV=1	IKBKB	20	0.001	Up	2	2	K07209	2	2	86.5	2.184	0.817	0.878
map04630 JAK-STAT signaling pathway	0.292446	1.86	P40763	Signal transducer and activator of transcription 3 OS=Homo sapiens OX=9606 GN=STAT3 PE=1 SV=2	STAT3	20	0.001	Up	5	3	K04692	4	3	88	0.078	0.643	0.769
map04630 JAK-STAT signaling pathway	0.292446	1.86	P04049	RAF proto-oncogene serine/threonine-protein kinase OS=Homo sapiens OX=9606 GN=RAF1 PE=1 SV=1	RAF1	2.9607	0.0146376	Up	2	1	K04366	1	1	73		0.887	0.694	0.254	0.28
map04657 IL-17 signaling pathway	0.154119	2.18	Q04206	Transcription factor p65 OS=Homo sapiens OX=9606 GN=RELA PE=1 SV=2	RELA	20	0.001	Up	5	2	K04735	2	2	60.2	0.074	0.058	0.066
map04657 IL-17 signaling pathway	0.154119	2.18	P14625	Endoplasmin OS=Homo sapiens OX=9606 GN=HSP90B1 PE=1 SV=1	HSP90B1	2.4682	0.00295497	Up	22	15	K09487	36	14	92.4	1.488	1.564	1.787	0.717	0.59
map04657 IL-17 signaling pathway	0.154119	2.18	O14920	Inhibitor of nuclear factor kappa-B kinase subunit beta OS=Homo sapiens OX=9606 GN=IKBKB PE=1 SV=1	IKBKB	20	0.001	Up	2	2	K07209	2	2	86.5	2.184	0.817	0.878
map04659 Th17 cell differentiation	0.492277	1.32	Q04206	Transcription factor p65 OS=Homo sapiens OX=9606 GN=RELA PE=1 SV=2	RELA	20	0.001	Up	5	2	K04735	2	2	60.2	0.074	0.058	0.066
map04659 Th17 cell differentiation	0.492277	1.32	P40763	Signal transducer and activator of transcription 3 OS=Homo sapiens OX=9606 GN=STAT3 PE=1 SV=2	STAT3	20	0.001	Up	5	3	K04692	4	3	88	0.078	0.643	0.769
map04659 Th17 cell differentiation	0.492277	1.32	O14920	Inhibitor of nuclear factor kappa-B kinase subunit beta OS=Homo sapiens OX=9606 GN=IKBKB PE=1 SV=1	IKBKB	20	0.001	Up	2	2	K07209	2	2	86.5	2.184	0.817	0.878
map04660 T cell receptor signaling pathway	0.295693	1.68	Q04206	Transcription factor p65 OS=Homo sapiens OX=9606 GN=RELA PE=1 SV=2	RELA	20	0.001	Up	5	2	K04735	2	2	60.2	0.074	0.058	0.066
map04660 T cell receptor signaling pathway	0.295693	1.68	P04049	RAF proto-oncogene serine/threonine-protein kinase OS=Homo sapiens OX=9606 GN=RAF1 PE=1 SV=1	RAF1	2.9607	0.0146376	Up	2	1	K04366	1	1	73		0.887	0.694	0.254	0.28
map04660 T cell receptor signaling pathway	0.295693	1.68	P01111	GTPase NRas OS=Homo sapiens OX=9606 GN=NRAS PE=1 SV=1	NRAS	4.0287	0.0206932	Up	30	7	K07828	29	3	21.2	0.6	0.552	1.096	0.215	0.157
map04660 T cell receptor signaling pathway	0.295693	1.68	O14920	Inhibitor of nuclear factor kappa-B kinase subunit beta OS=Homo sapiens OX=9606 GN=IKBKB PE=1 SV=1	IKBKB	20	0.001	Up	2	2	K07209	2	2	86.5	2.184	0.817	0.878
map04662 B cell receptor signaling pathway	0.442088	1.38	Q04206	Transcription factor p65 OS=Homo sapiens OX=9606 GN=RELA PE=1 SV=2	RELA	20	0.001	Up	5	2	K04735	2	2	60.2	0.074	0.058	0.066
map04662 B cell receptor signaling pathway	0.442088	1.38	P63000	Ras-related C3 botulinum toxin substrate 1 OS=Homo sapiens OX=9606 GN=RAC1 PE=1 SV=1	RAC1	1.7947	0.0171881	Up	44	9	K04392	60	2	21.4	1.242	0.959	0.981	0.636	0.546
map04662 B cell receptor signaling pathway	0.442088	1.38	P04049	RAF proto-oncogene serine/threonine-protein kinase OS=Homo sapiens OX=9606 GN=RAF1 PE=1 SV=1	RAF1	2.9607	0.0146376	Up	2	1	K04366	1	1	73		0.887	0.694	0.254	0.28
map04662 B cell receptor signaling pathway	0.442088	1.38	P01111	GTPase NRas OS=Homo sapiens OX=9606 GN=NRAS PE=1 SV=1	NRAS	4.0287	0.0206932	Up	30	7	K07828	29	3	21.2	0.6	0.552	1.096	0.215	0.157
map04662 B cell receptor signaling pathway	0.442088	1.38	O14920	Inhibitor of nuclear factor kappa-B kinase subunit beta OS=Homo sapiens OX=9606 GN=IKBKB PE=1 SV=1	IKBKB	20	0.001	Up	2	2	K07209	2	2	86.5	2.184	0.817	0.878
map04662 B cell receptor signaling pathway	0.442088	1.38	A0A0C4DH32	Immunoglobulin heavy variable 3-20 OS=Homo sapiens OX=9606 GN=IGHV3-20 PE=3 SV=2	IGHV3-20	9.1241	0.00835327	Up	35	4	K06856	17	3	12.7	2.257	0.901	1.509	0.177	0.164
map04668 TNF signaling pathway	0.381908	1.52	Q04206	Transcription factor p65 OS=Homo sapiens OX=9606 GN=RELA PE=1 SV=2	RELA	20	0.001	Up	5	2	K04735	2	2	60.2	0.074	0.058	0.066
map04668 TNF signaling pathway	0.381908	1.52	O14920	Inhibitor of nuclear factor kappa-B kinase subunit beta OS=Homo sapiens OX=9606 GN=IKBKB PE=1 SV=1	IKBKB	20	0.001	Up	2	2	K07209	2	2	86.5	2.184	0.817	0.878
map04714 Thermogenesis	0.0591423	2.33	Q99685	Monoglyceride lipase OS=Homo sapiens OX=9606 GN=MGLL PE=1 SV=2	MGLL	20	0.001	Up	7	2	K01054	6	2	33.2	1.171	1.05	1.079
map04714 Thermogenesis	0.0591423	2.33	P56385	ATP synthase subunit e, mitochondrial OS=Homo sapiens OX=9606 GN=ATP5ME PE=1 SV=2	ATP5ME	20	0.001	Up	14	1	K02129	1	1	7.9	1.12	1.636	0.997
map04714 Thermogenesis	0.0591423	2.33	P07919	Cytochrome b-c1 complex subunit 6, mitochondrial OS=Homo sapiens OX=9606 GN=UQCRH PE=1 SV=2	UQCRH	7.0072	0.0282477	Up	20	1	K00416	3	1	10.7	2.487	2.907	0.944	0.265	0.338
map04714 Thermogenesis	0.0591423	2.33	P01111	GTPase NRas OS=Homo sapiens OX=9606 GN=NRAS PE=1 SV=1	NRAS	4.0287	0.0206932	Up	30	7	K07828	29	3	21.2	0.6	0.552	1.096	0.215	0.157
map04714 Thermogenesis	0.0591423	2.33	O96019	Actin-like protein 6A OS=Homo sapiens OX=9606 GN=ACTL6A PE=1 SV=1	ACTL6A	20	0.001	Up	4	1	K11340	3	1	47.4	1.824	1.46	0.688
map04720 Long-term potentiation	0.215515	1.86	Q00722	1-phosphatidylinositol 4,5-bisphosphate phosphodiesterase beta-2 OS=Homo sapiens OX=9606 GN=PLCB2 PE=1 SV=2	PLCB2	20	0.001	Up	1	2	K05858	2	2	133.9	0.058	0.08	1.662
map04720 Long-term potentiation	0.215515	1.86	P04049	RAF proto-oncogene serine/threonine-protein kinase OS=Homo sapiens OX=9606 GN=RAF1 PE=1 SV=1	RAF1	2.9607	0.0146376	Up	2	1	K04366	1	1	73		0.887	0.694	0.254	0.28
map04720 Long-term potentiation	0.215515	1.86	P01111	GTPase NRas OS=Homo sapiens OX=9606 GN=NRAS PE=1 SV=1	NRAS	4.0287	0.0206932	Up	30	7	K07828	29	3	21.2	0.6	0.552	1.096	0.215	0.157
map04722 Neurotrophin signaling pathway	0.0856733	2.09	Q04206	Transcription factor p65 OS=Homo sapiens OX=9606 GN=RELA PE=1 SV=2	RELA	20	0.001	Up	5	2	K04735	2	2	60.2	0.074	0.058	0.066
map04722 Neurotrophin signaling pathway	0.0856733	2.09	P63000	Ras-related C3 botulinum toxin substrate 1 OS=Homo sapiens OX=9606 GN=RAC1 PE=1 SV=1	RAC1	1.7947	0.0171881	Up	44	9	K04392	60	2	21.4	1.242	0.959	0.981	0.636	0.546
map04722 Neurotrophin signaling pathway	0.0856733	2.09	P04049	RAF proto-oncogene serine/threonine-protein kinase OS=Homo sapiens OX=9606 GN=RAF1 PE=1 SV=1	RAF1	2.9607	0.0146376	Up	2	1	K04366	1	1	73		0.887	0.694	0.254	0.28
map04722 Neurotrophin signaling pathway	0.0856733	2.09	P01111	GTPase NRas OS=Homo sapiens OX=9606 GN=NRAS PE=1 SV=1	NRAS	4.0287	0.0206932	Up	30	7	K07828	29	3	21.2	0.6	0.552	1.096	0.215	0.157
map04722 Neurotrophin signaling pathway	0.0856733	2.09	O14920	Inhibitor of nuclear factor kappa-B kinase subunit beta OS=Homo sapiens OX=9606 GN=IKBKB PE=1 SV=1	IKBKB	20	0.001	Up	2	2	K07209	2	2	86.5	2.184	0.817	0.878
map04726 Serotonergic synapse	0.452167	1.48	Q00722	1-phosphatidylinositol 4,5-bisphosphate phosphodiesterase beta-2 OS=Homo sapiens OX=9606 GN=PLCB2 PE=1 SV=2	PLCB2	20	0.001	Up	1	2	K05858	2	2	133.9	0.058	0.08	1.662
map04726 Serotonergic synapse	0.452167	1.48	P04049	RAF proto-oncogene serine/threonine-protein kinase OS=Homo sapiens OX=9606 GN=RAF1 PE=1 SV=1	RAF1	2.9607	0.0146376	Up	2	1	K04366	1	1	73		0.887	0.694	0.254	0.28
map04726 Serotonergic synapse	0.452167	1.48	P01111	GTPase NRas OS=Homo sapiens OX=9606 GN=NRAS PE=1 SV=1	NRAS	4.0287	0.0206932	Up	30	7	K07828	29	3	21.2	0.6	0.552	1.096	0.215	0.157
map04730 Long-term depression	0.0165295	3.22	P04049	RAF proto-oncogene serine/threonine-protein kinase OS=Homo sapiens OX=9606 GN=RAF1 PE=1 SV=1	RAF1	2.9607	0.0146376	Up	2	1	K04366	1	1	73		0.887	0.694	0.254	0.28
map04730 Long-term depression	0.0165295	3.22	P01111	GTPase NRas OS=Homo sapiens OX=9606 GN=NRAS PE=1 SV=1	NRAS	4.0287	0.0206932	Up	30	7	K07828	29	3	21.2	0.6	0.552	1.096	0.215	0.157
map04917 Prolactin signaling pathway	0.032621	3.19	Q04206	Transcription factor p65 OS=Homo sapiens OX=9606 GN=RELA PE=1 SV=2	RELA	20	0.001	Up	5	2	K04735	2	2	60.2	0.074	0.058	0.066
map04917 Prolactin signaling pathway	0.032621	3.19	P40763	Signal transducer and activator of transcription 3 OS=Homo sapiens OX=9606 GN=STAT3 PE=1 SV=2	STAT3	20	0.001	Up	5	3	K04692	4	3	88	0.078	0.643	0.769
map04917 Prolactin signaling pathway	0.032621	3.19	P04049	RAF proto-oncogene serine/threonine-protein kinase OS=Homo sapiens OX=9606 GN=RAF1 PE=1 SV=1	RAF1	2.9607	0.0146376	Up	2	1	K04366	1	1	73		0.887	0.694	0.254	0.28
map04810 Regulation of actin cytoskeleton	0.250838	1.47	Q03113	Guanine nucleotide-binding protein subunit alpha-12 OS=Homo sapiens OX=9606 GN=GNA12 PE=1 SV=4	GNA12	12.4292	0.0369856	Up	13	6	K04346	15	3	44.3		0.772	1.95	0.123	0.096
map04810 Regulation of actin cytoskeleton	0.250838	1.47	P78356	Phosphatidylinositol 5-phosphate 4-kinase type-2 beta OS=Homo sapiens OX=9606 GN=PIP4K2B PE=1 SV=1	PIP4K2B	20	0.001	Up	6	2	K00920	4	1	47.3	1.356	1.027	1.091
map04810 Regulation of actin cytoskeleton	0.250838	1.47	P63000	Ras-related C3 botulinum toxin substrate 1 OS=Homo sapiens OX=9606 GN=RAC1 PE=1 SV=1	RAC1	1.7947	0.0171881	Up	44	9	K04392	60	2	21.4	1.242	0.959	0.981	0.636	0.546
map04810 Regulation of actin cytoskeleton	0.250838	1.47	P48426	Phosphatidylinositol 5-phosphate 4-kinase type-2 alpha OS=Homo sapiens OX=9606 GN=PIP4K2A PE=1 SV=2	PIP4K2A	9.5639	0.00307501	Up	22	8	K00920	10	7	46.2	0.7	1.024	0.557	0.068	0.091
map04810 Regulation of actin cytoskeleton	0.250838	1.47	P13612	Integrin alpha-4 OS=Homo sapiens OX=9606 GN=ITGA4 PE=1 SV=3	ITGA4	1.5651	0.0464	Up	16	14	K06483	43	14	114.8	1.663	1.311	1.172	0.888	0.878
map04810 Regulation of actin cytoskeleton	0.250838	1.47	P04049	RAF proto-oncogene serine/threonine-protein kinase OS=Homo sapiens OX=9606 GN=RAF1 PE=1 SV=1	RAF1	2.9607	0.0146376	Up	2	1	K04366	1	1	73		0.887	0.694	0.254	0.28
map04810 Regulation of actin cytoskeleton	0.250838	1.47	P01111	GTPase NRas OS=Homo sapiens OX=9606 GN=NRAS PE=1 SV=1	NRAS	4.0287	0.0206932	Up	30	7	K07828	29	3	21.2	0.6	0.552	1.096	0.215	0.157
map04810 Regulation of actin cytoskeleton	0.250838	1.47	O60331	Phosphatidylinositol 4-phosphate 5-kinase type-1 gamma OS=Homo sapiens OX=9606 GN=PIP5K1C PE=1 SV=2	PIP5K1C	20	0.001	Up	5	4	K00889	6	2	73.2	0.308	1.09	0.614
map04912 GnRH signaling pathway	0.231627	1.79	Q00722	1-phosphatidylinositol 4,5-bisphosphate phosphodiesterase beta-2 OS=Homo sapiens OX=9606 GN=PLCB2 PE=1 SV=2	PLCB2	20	0.001	Up	1	2	K05858	2	2	133.9	0.058	0.08	1.662
map04912 GnRH signaling pathway	0.231627	1.79	P04049	RAF proto-oncogene serine/threonine-protein kinase OS=Homo sapiens OX=9606 GN=RAF1 PE=1 SV=1	RAF1	2.9607	0.0146376	Up	2	1	K04366	1	1	73		0.887	0.694	0.254	0.28
map04912 GnRH signaling pathway	0.231627	1.79	P01111	GTPase NRas OS=Homo sapiens OX=9606 GN=NRAS PE=1 SV=1	NRAS	4.0287	0.0206932	Up	30	7	K07828	29	3	21.2	0.6	0.552	1.096	0.215	0.157
map04914 Progesterone-mediated oocyte maturation	0.381908	1.52	P08069	Insulin-like growth factor 1 receptor OS=Homo sapiens OX=9606 GN=IGF1R PE=1 SV=1	IGF1R	20	0.001	Up	2	2	K05087	2	2	154.7	0.346	0.446	0.7
map04914 Progesterone-mediated oocyte maturation	0.381908	1.52	P04049	RAF proto-oncogene serine/threonine-protein kinase OS=Homo sapiens OX=9606 GN=RAF1 PE=1 SV=1	RAF1	2.9607	0.0146376	Up	2	1	K04366	1	1	73		0.887	0.694	0.254	0.28
map04916 Melanogenesis	0.184116	2.01	Q00722	1-phosphatidylinositol 4,5-bisphosphate phosphodiesterase beta-2 OS=Homo sapiens OX=9606 GN=PLCB2 PE=1 SV=2	PLCB2	20	0.001	Up	1	2	K05858	2	2	133.9	0.058	0.08	1.662
map04916 Melanogenesis	0.184116	2.01	P04049	RAF proto-oncogene serine/threonine-protein kinase OS=Homo sapiens OX=9606 GN=RAF1 PE=1 SV=1	RAF1	2.9607	0.0146376	Up	2	1	K04366	1	1	73		0.887	0.694	0.254	0.28
map04916 Melanogenesis	0.184116	2.01	P01111	GTPase NRas OS=Homo sapiens OX=9606 GN=NRAS PE=1 SV=1	NRAS	4.0287	0.0206932	Up	30	7	K07828	29	3	21.2	0.6	0.552	1.096	0.215	0.157
map04917 Prolactin signaling pathway	0.032621	3.19	P01111	GTPase NRas OS=Homo sapiens OX=9606 GN=NRAS PE=1 SV=1	NRAS	4.0287	0.0206932	Up	30	7	K07828	29	3	21.2	0.6	0.552	1.096	0.215	0.157
map01521 EGFR tyrosine kinase inhibitor resistance	0.0440576	2.91	P40763	Signal transducer and activator of transcription 3 OS=Homo sapiens OX=9606 GN=STAT3 PE=1 SV=2	STAT3	20	0.001	Up	5	3	K04692	4	3	88	0.078	0.643	0.769
map01521 EGFR tyrosine kinase inhibitor resistance	0.0440576	2.91	P08069	Insulin-like growth factor 1 receptor OS=Homo sapiens OX=9606 GN=IGF1R PE=1 SV=1	IGF1R	20	0.001	Up	2	2	K05087	2	2	154.7	0.346	0.446	0.7
map01521 EGFR tyrosine kinase inhibitor resistance	0.0440576	2.91	P04049	RAF proto-oncogene serine/threonine-protein kinase OS=Homo sapiens OX=9606 GN=RAF1 PE=1 SV=1	RAF1	2.9607	0.0146376	Up	2	1	K04366	1	1	73		0.887	0.694	0.254	0.28
map04918 Thyroid hormone synthesis	0.168919	2.09	Q00722	1-phosphatidylinositol 4,5-bisphosphate phosphodiesterase beta-2 OS=Homo sapiens OX=9606 GN=PLCB2 PE=1 SV=2	PLCB2	20	0.001	Up	1	2	K05858	2	2	133.9	0.058	0.08	1.662
map04918 Thyroid hormone synthesis	0.168919	2.09	P27824	Calnexin OS=Homo sapiens OX=9606 GN=CANX PE=1 SV=2	CANX	2.7133	0.00361015	Up	11	7	K08054	13	7	67.5	1.956	2.293	1.864	0.84	0.662
map04918 Thyroid hormone synthesis	0.168919	2.09	P14625	Endoplasmin OS=Homo sapiens OX=9606 GN=HSP90B1 PE=1 SV=1	HSP90B1	2.4682	0.00295497	Up	22	15	K09487	36	14	92.4	1.488	1.564	1.787	0.717	0.59
map04919 Thyroid hormone signaling pathway	0.471514	1.4	Q00722	1-phosphatidylinositol 4,5-bisphosphate phosphodiesterase beta-2 OS=Homo sapiens OX=9606 GN=PLCB2 PE=1 SV=2	PLCB2	20	0.001	Up	1	2	K05858	2	2	133.9	0.058	0.08	1.662
map04919 Thyroid hormone signaling pathway	0.471514	1.4	P04049	RAF proto-oncogene serine/threonine-protein kinase OS=Homo sapiens OX=9606 GN=RAF1 PE=1 SV=1	RAF1	2.9607	0.0146376	Up	2	1	K04366	1	1	73		0.887	0.694	0.254	0.28
map04919 Thyroid hormone signaling pathway	0.471514	1.4	P01111	GTPase NRas OS=Homo sapiens OX=9606 GN=NRAS PE=1 SV=1	NRAS	4.0287	0.0206932	Up	30	7	K07828	29	3	21.2	0.6	0.552	1.096	0.215	0.157
map04920 Adipocytokine signaling pathway	0.065581	3.14	Q04206	Transcription factor p65 OS=Homo sapiens OX=9606 GN=RELA PE=1 SV=2	RELA	20	0.001	Up	5	2	K04735	2	2	60.2	0.074	0.058	0.066
map04920 Adipocytokine signaling pathway	0.065581	3.14	P40763	Signal transducer and activator of transcription 3 OS=Homo sapiens OX=9606 GN=STAT3 PE=1 SV=2	STAT3	20	0.001	Up	5	3	K04692	4	3	88	0.078	0.643	0.769
map04920 Adipocytokine signaling pathway	0.065581	3.14	O14920	Inhibitor of nuclear factor kappa-B kinase subunit beta OS=Homo sapiens OX=9606 GN=IKBKB PE=1 SV=1	IKBKB	20	0.001	Up	2	2	K07209	2	2	86.5	2.184	0.817	0.878
map04928 Parathyroid hormone synthesis, secretion and action	0.072847	2.48	Q13765	Nascent polypeptide-associated complex subunit alpha OS=Homo sapiens OX=9606 GN=NACA PE=1 SV=1	NACA	6.3004	0.00233491	Up	20	3	K03626	11	3	23.4	0.928	1.162	1.35	0.213	0.151
map04928 Parathyroid hormone synthesis, secretion and action	0.072847	2.48	Q03113	Guanine nucleotide-binding protein subunit alpha-12 OS=Homo sapiens OX=9606 GN=GNA12 PE=1 SV=4	GNA12	12.4292	0.0369856	Up	13	6	K04346	15	3	44.3		0.772	1.95	0.123	0.096
map04928 Parathyroid hormone synthesis, secretion and action	0.072847	2.48	Q00722	1-phosphatidylinositol 4,5-bisphosphate phosphodiesterase beta-2 OS=Homo sapiens OX=9606 GN=PLCB2 PE=1 SV=2	PLCB2	20	0.001	Up	1	2	K05858	2	2	133.9	0.058	0.08	1.662
map04928 Parathyroid hormone synthesis, secretion and action	0.072847	2.48	P04049	RAF proto-oncogene serine/threonine-protein kinase OS=Homo sapiens OX=9606 GN=RAF1 PE=1 SV=1	RAF1	2.9607	0.0146376	Up	2	1	K04366	1	1	73		0.887	0.694	0.254	0.28
map04929 GnRH secretion	0.0877262	2.79	Q00722	1-phosphatidylinositol 4,5-bisphosphate phosphodiesterase beta-2 OS=Homo sapiens OX=9606 GN=PLCB2 PE=1 SV=2	PLCB2	20	0.001	Up	1	2	K05858	2	2	133.9	0.058	0.08	1.662
map04929 GnRH secretion	0.0877262	2.79	P04049	RAF proto-oncogene serine/threonine-protein kinase OS=Homo sapiens OX=9606 GN=RAF1 PE=1 SV=1	RAF1	2.9607	0.0146376	Up	2	1	K04366	1	1	73		0.887	0.694	0.254	0.28
map04929 GnRH secretion	0.0877262	2.79	P01111	GTPase NRas OS=Homo sapiens OX=9606 GN=NRAS PE=1 SV=1	NRAS	4.0287	0.0206932	Up	30	7	K07828	29	3	21.2	0.6	0.552	1.096	0.215	0.157
map04931 Insulin resistance	0.0994037	2.23	Q06210	Glutamine--fructose-6-phosphate aminotransferase [isomerizing] 1 OS=Homo sapiens OX=9606 GN=GFPT1 PE=1 SV=3	GFPT1	7.424	0.0018997	Up	1	1	K00820	3	1	78.8	1.245	1.381	1.305	0.132	0.221
map04931 Insulin resistance	0.0994037	2.23	Q04206	Transcription factor p65 OS=Homo sapiens OX=9606 GN=RELA PE=1 SV=2	RELA	20	0.001	Up	5	2	K04735	2	2	60.2	0.074	0.058	0.066
map04931 Insulin resistance	0.0994037	2.23	P40763	Signal transducer and activator of transcription 3 OS=Homo sapiens OX=9606 GN=STAT3 PE=1 SV=2	STAT3	20	0.001	Up	5	3	K04692	4	3	88	0.078	0.643	0.769
map04931 Insulin resistance	0.0994037	2.23	O14920	Inhibitor of nuclear factor kappa-B kinase subunit beta OS=Homo sapiens OX=9606 GN=IKBKB PE=1 SV=1	IKBKB	20	0.001	Up	2	2	K07209	2	2	86.5	2.184	0.817	0.878
map04932 Non-alcoholic fatty liver disease (NAFLD)	0.0812444	2.39	Q04206	Transcription factor p65 OS=Homo sapiens OX=9606 GN=RELA PE=1 SV=2	RELA	20	0.001	Up	5	2	K04735	2	2	60.2	0.074	0.058	0.066
map04932 Non-alcoholic fatty liver disease (NAFLD)	0.0812444	2.39	P63000	Ras-related C3 botulinum toxin substrate 1 OS=Homo sapiens OX=9606 GN=RAC1 PE=1 SV=1	RAC1	1.7947	0.0171881	Up	44	9	K04392	60	2	21.4	1.242	0.959	0.981	0.636	0.546
map04932 Non-alcoholic fatty liver disease (NAFLD)	0.0812444	2.39	P07919	Cytochrome b-c1 complex subunit 6, mitochondrial OS=Homo sapiens OX=9606 GN=UQCRH PE=1 SV=2	UQCRH	7.0072	0.0282477	Up	20	1	K00416	3	1	10.7	2.487	2.907	0.944	0.265	0.338
map04932 Non-alcoholic fatty liver disease (NAFLD)	0.0812444	2.39	O14920	Inhibitor of nuclear factor kappa-B kinase subunit beta OS=Homo sapiens OX=9606 GN=IKBKB PE=1 SV=1	IKBKB	20	0.001	Up	2	2	K07209	2	2	86.5	2.184	0.817	0.878
map04933 AGE-RAGE signaling pathway in diabetic complications	0.078531	2.15	Q04206	Transcription factor p65 OS=Homo sapiens OX=9606 GN=RELA PE=1 SV=2	RELA	20	0.001	Up	5	2	K04735	2	2	60.2	0.074	0.058	0.066
map04933 AGE-RAGE signaling pathway in diabetic complications	0.078531	2.15	Q00722	1-phosphatidylinositol 4,5-bisphosphate phosphodiesterase beta-2 OS=Homo sapiens OX=9606 GN=PLCB2 PE=1 SV=2	PLCB2	20	0.001	Up	1	2	K05858	2	2	133.9	0.058	0.08	1.662
map04933 AGE-RAGE signaling pathway in diabetic complications	0.078531	2.15	P63000	Ras-related C3 botulinum toxin substrate 1 OS=Homo sapiens OX=9606 GN=RAC1 PE=1 SV=1	RAC1	1.7947	0.0171881	Up	44	9	K04392	60	2	21.4	1.242	0.959	0.981	0.636	0.546
map04933 AGE-RAGE signaling pathway in diabetic complications	0.078531	2.15	P40763	Signal transducer and activator of transcription 3 OS=Homo sapiens OX=9606 GN=STAT3 PE=1 SV=2	STAT3	20	0.001	Up	5	3	K04692	4	3	88	0.078	0.643	0.769
map04933 AGE-RAGE signaling pathway in diabetic complications	0.078531	2.15	P01111	GTPase NRas OS=Homo sapiens OX=9606 GN=NRAS PE=1 SV=1	NRAS	4.0287	0.0206932	Up	30	7	K07828	29	3	21.2	0.6	0.552	1.096	0.215	0.157
map04935 Growth hormone synthesis, secretion and action	0.140743	1.97	Q00722	1-phosphatidylinositol 4,5-bisphosphate phosphodiesterase beta-2 OS=Homo sapiens OX=9606 GN=PLCB2 PE=1 SV=2	PLCB2	20	0.001	Up	1	2	K05858	2	2	133.9	0.058	0.08	1.662
map04935 Growth hormone synthesis, secretion and action	0.140743	1.97	P40763	Signal transducer and activator of transcription 3 OS=Homo sapiens OX=9606 GN=STAT3 PE=1 SV=2	STAT3	20	0.001	Up	5	3	K04692	4	3	88	0.078	0.643	0.769
map04935 Growth hormone synthesis, secretion and action	0.140743	1.97	P04049	RAF proto-oncogene serine/threonine-protein kinase OS=Homo sapiens OX=9606 GN=RAF1 PE=1 SV=1	RAF1	2.9607	0.0146376	Up	2	1	K04366	1	1	73		0.887	0.694	0.254	0.28
map04935 Growth hormone synthesis, secretion and action	0.140743	1.97	P01111	GTPase NRas OS=Homo sapiens OX=9606 GN=NRAS PE=1 SV=1	NRAS	4.0287	0.0206932	Up	30	7	K07828	29	3	21.2	0.6	0.552	1.096	0.215	0.157
map05012 Parkinson disease	0.452167	1.48	P30405	Peptidyl-prolyl cis-trans isomerase F, mitochondrial OS=Homo sapiens OX=9606 GN=PPIF PE=1 SV=1	PPIF	20	0.001	Up	4	1	K09565	2	1	22	1.181	0.928	1.623
map05012 Parkinson disease	0.452167	1.48	P21796	Voltage-dependent anion-selective channel protein 1 OS=Homo sapiens OX=9606 GN=VDAC1 PE=1 SV=2	VDAC1	4.787	0.0442309	Up	7	1	K05862	4	1	30.8	2.286	3.487	1.35	0.3	0.692
map05012 Parkinson disease	0.452167	1.48	P07919	Cytochrome b-c1 complex subunit 6, mitochondrial OS=Homo sapiens OX=9606 GN=UQCRH PE=1 SV=2	UQCRH	7.0072	0.0282477	Up	20	1	K00416	3	1	10.7	2.487	2.907	0.944	0.265	0.338
map05014 Amyotrophic lateral sclerosis (ALS)	0.224275	2.23	P63000	Ras-related C3 botulinum toxin substrate 1 OS=Homo sapiens OX=9606 GN=RAC1 PE=1 SV=1	RAC1	1.7947	0.0171881	Up	44	9	K04392	60	2	21.4	1.242	0.959	0.981	0.636	0.546
map05014 Amyotrophic lateral sclerosis (ALS)	0.224275	2.23	P29466	Caspase-1 OS=Homo sapiens OX=9606 GN=CASP1 PE=1 SV=1	CASP1	20	0.001	Up	2	1	K01370	1	1	45.1	0.57	1.237	0.601
map01521 EGFR tyrosine kinase inhibitor resistance	0.0440576	2.91	P01111	GTPase NRas OS=Homo sapiens OX=9606 GN=NRAS PE=1 SV=1	NRAS	4.0287	0.0206932	Up	30	7	K07828	29	3	21.2	0.6	0.552	1.096	0.215	0.157
map05212 Pancreatic cancer	0.0258894	2.89	Q04206	Transcription factor p65 OS=Homo sapiens OX=9606 GN=RELA PE=1 SV=2	RELA	20	0.001	Up	5	2	K04735	2	2	60.2	0.074	0.058	0.066
map05212 Pancreatic cancer	0.0258894	2.89	P63000	Ras-related C3 botulinum toxin substrate 1 OS=Homo sapiens OX=9606 GN=RAC1 PE=1 SV=1	RAC1	1.7947	0.0171881	Up	44	9	K04392	60	2	21.4	1.242	0.959	0.981	0.636	0.546
map05212 Pancreatic cancer	0.0258894	2.89	P40763	Signal transducer and activator of transcription 3 OS=Homo sapiens OX=9606 GN=STAT3 PE=1 SV=2	STAT3	20	0.001	Up	5	3	K04692	4	3	88	0.078	0.643	0.769
map05212 Pancreatic cancer	0.0258894	2.89	P04049	RAF proto-oncogene serine/threonine-protein kinase OS=Homo sapiens OX=9606 GN=RAF1 PE=1 SV=1	RAF1	2.9607	0.0146376	Up	2	1	K04366	1	1	73		0.887	0.694	0.254	0.28
map05212 Pancreatic cancer	0.0258894	2.89	O14920	Inhibitor of nuclear factor kappa-B kinase subunit beta OS=Homo sapiens OX=9606 GN=IKBKB PE=1 SV=1	IKBKB	20	0.001	Up	2	2	K07209	2	2	86.5	2.184	0.817	0.878
map05034 Alcoholism	0.461636	1.44	Q71UI9	Histone H2A.V OS=Homo sapiens OX=9606 GN=H2AZ2 PE=1 SV=3	H2AZ2	3.3189	0.028294	Up	29	4	K11251	26	3	13.5	0.752	1.368	1.091	0.408	0.237
map05034 Alcoholism	0.461636	1.44	P04049	RAF proto-oncogene serine/threonine-protein kinase OS=Homo sapiens OX=9606 GN=RAF1 PE=1 SV=1	RAF1	2.9607	0.0146376	Up	2	1	K04366	1	1	73		0.887	0.694	0.254	0.28
map05034 Alcoholism	0.461636	1.44	P01111	GTPase NRas OS=Homo sapiens OX=9606 GN=NRAS PE=1 SV=1	NRAS	4.0287	0.0206932	Up	30	7	K07828	29	3	21.2	0.6	0.552	1.096	0.215	0.157
map05120 Epithelial cell signaling in Helicobacter pylori infection	0.129825	2.03	Q04206	Transcription factor p65 OS=Homo sapiens OX=9606 GN=RELA PE=1 SV=2	RELA	20	0.001	Up	5	2	K04735	2	2	60.2	0.074	0.058	0.066
map05120 Epithelial cell signaling in Helicobacter pylori infection	0.129825	2.03	P63000	Ras-related C3 botulinum toxin substrate 1 OS=Homo sapiens OX=9606 GN=RAC1 PE=1 SV=1	RAC1	1.7947	0.0171881	Up	44	9	K04392	60	2	21.4	1.242	0.959	0.981	0.636	0.546
map05120 Epithelial cell signaling in Helicobacter pylori infection	0.129825	2.03	O75348	V-type proton ATPase subunit G 1 OS=Homo sapiens OX=9606 GN=ATP6V1G1 PE=1 SV=3	ATP6V1G1	20	0.001	Up	9	1	K02152	1	1	13.7	0.735	0.754	0.253
map05120 Epithelial cell signaling in Helicobacter pylori infection	0.129825	2.03	O14920	Inhibitor of nuclear factor kappa-B kinase subunit beta OS=Homo sapiens OX=9606 GN=IKBKB PE=1 SV=1	IKBKB	20	0.001	Up	2	2	K07209	2	2	86.5	2.184	0.817	0.878
map05132 Salmonella infection	0.481745	1.36	Q04206	Transcription factor p65 OS=Homo sapiens OX=9606 GN=RELA PE=1 SV=2	RELA	20	0.001	Up	5	2	K04735	2	2	60.2	0.074	0.058	0.066
map05132 Salmonella infection	0.481745	1.36	P63000	Ras-related C3 botulinum toxin substrate 1 OS=Homo sapiens OX=9606 GN=RAC1 PE=1 SV=1	RAC1	1.7947	0.0171881	Up	44	9	K04392	60	2	21.4	1.242	0.959	0.981	0.636	0.546
map05132 Salmonella infection	0.481745	1.36	P29466	Caspase-1 OS=Homo sapiens OX=9606 GN=CASP1 PE=1 SV=1	CASP1	20	0.001	Up	2	1	K01370	1	1	45.1	0.57	1.237	0.601
map05231 Choline metabolism in cancer	0.0258894	2.89	Q8WWI5	Choline transporter-like protein 1 OS=Homo sapiens OX=9606 GN=SLC44A1 PE=1 SV=1	SLC44A1	3.5936	0.0316252	Up	11	6	K06515	19	6	73.3	1.221	1.08	0.971	0.437	0.17
map05231 Choline metabolism in cancer	0.0258894	2.89	P63000	Ras-related C3 botulinum toxin substrate 1 OS=Homo sapiens OX=9606 GN=RAC1 PE=1 SV=1	RAC1	1.7947	0.0171881	Up	44	9	K04392	60	2	21.4	1.242	0.959	0.981	0.636	0.546
map05231 Choline metabolism in cancer	0.0258894	2.89	P04049	RAF proto-oncogene serine/threonine-protein kinase OS=Homo sapiens OX=9606 GN=RAF1 PE=1 SV=1	RAF1	2.9607	0.0146376	Up	2	1	K04366	1	1	73		0.887	0.694	0.254	0.28
map05231 Choline metabolism in cancer	0.0258894	2.89	P01111	GTPase NRas OS=Homo sapiens OX=9606 GN=NRAS PE=1 SV=1	NRAS	4.0287	0.0206932	Up	30	7	K07828	29	3	21.2	0.6	0.552	1.096	0.215	0.157
map05231 Choline metabolism in cancer	0.0258894	2.89	O60331	Phosphatidylinositol 4-phosphate 5-kinase type-1 gamma OS=Homo sapiens OX=9606 GN=PIP5K1C PE=1 SV=2	PIP5K1C	20	0.001	Up	5	4	K00889	6	2	73.2	0.308	1.09	0.614
map04068 FoxO signaling pathway	0.0296345	2.79	P40763	Signal transducer and activator of transcription 3 OS=Homo sapiens OX=9606 GN=STAT3 PE=1 SV=2	STAT3	20	0.001	Up	5	3	K04692	4	3	88	0.078	0.643	0.769
map04068 FoxO signaling pathway	0.0296345	2.79	P08069	Insulin-like growth factor 1 receptor OS=Homo sapiens OX=9606 GN=IGF1R PE=1 SV=1	IGF1R	20	0.001	Up	2	2	K05087	2	2	154.7	0.346	0.446	0.7
map05145 Toxoplasmosis	0.320864	1.56	Q04206	Transcription factor p65 OS=Homo sapiens OX=9606 GN=RELA PE=1 SV=2	RELA	20	0.001	Up	5	2	K04735	2	2	60.2	0.074	0.058	0.066
map05145 Toxoplasmosis	0.320864	1.56	P40763	Signal transducer and activator of transcription 3 OS=Homo sapiens OX=9606 GN=STAT3 PE=1 SV=2	STAT3	20	0.001	Up	5	3	K04692	4	3	88	0.078	0.643	0.769
map05145 Toxoplasmosis	0.320864	1.56	P30405	Peptidyl-prolyl cis-trans isomerase F, mitochondrial OS=Homo sapiens OX=9606 GN=PPIF PE=1 SV=1	PPIF	20	0.001	Up	4	1	K09565	2	1	22	1.181	0.928	1.623
map05145 Toxoplasmosis	0.320864	1.56	O14920	Inhibitor of nuclear factor kappa-B kinase subunit beta OS=Homo sapiens OX=9606 GN=IKBKB PE=1 SV=1	IKBKB	20	0.001	Up	2	2	K07209	2	2	86.5	2.184	0.817	0.878
map05160 Hepatitis C	0.0931482	2.04	Q04206	Transcription factor p65 OS=Homo sapiens OX=9606 GN=RELA PE=1 SV=2	RELA	20	0.001	Up	5	2	K04735	2	2	60.2	0.074	0.058	0.066
map05160 Hepatitis C	0.0931482	2.04	P40763	Signal transducer and activator of transcription 3 OS=Homo sapiens OX=9606 GN=STAT3 PE=1 SV=2	STAT3	20	0.001	Up	5	3	K04692	4	3	88	0.078	0.643	0.769
map05160 Hepatitis C	0.0931482	2.04	P04049	RAF proto-oncogene serine/threonine-protein kinase OS=Homo sapiens OX=9606 GN=RAF1 PE=1 SV=1	RAF1	2.9607	0.0146376	Up	2	1	K04366	1	1	73		0.887	0.694	0.254	0.28
map05160 Hepatitis C	0.0931482	2.04	P01111	GTPase NRas OS=Homo sapiens OX=9606 GN=NRAS PE=1 SV=1	NRAS	4.0287	0.0206932	Up	30	7	K07828	29	3	21.2	0.6	0.552	1.096	0.215	0.157
map05160 Hepatitis C	0.0931482	2.04	O14920	Inhibitor of nuclear factor kappa-B kinase subunit beta OS=Homo sapiens OX=9606 GN=IKBKB PE=1 SV=1	IKBKB	20	0.001	Up	2	2	K07209	2	2	86.5	2.184	0.817	0.878
map05161 Hepatitis B	0.0522003	2.18	Q04206	Transcription factor p65 OS=Homo sapiens OX=9606 GN=RELA PE=1 SV=2	RELA	20	0.001	Up	5	2	K04735	2	2	60.2	0.074	0.058	0.066
map05161 Hepatitis B	0.0522003	2.18	P40763	Signal transducer and activator of transcription 3 OS=Homo sapiens OX=9606 GN=STAT3 PE=1 SV=2	STAT3	20	0.001	Up	5	3	K04692	4	3	88	0.078	0.643	0.769
map05161 Hepatitis B	0.0522003	2.18	P04049	RAF proto-oncogene serine/threonine-protein kinase OS=Homo sapiens OX=9606 GN=RAF1 PE=1 SV=1	RAF1	2.9607	0.0146376	Up	2	1	K04366	1	1	73		0.887	0.694	0.254	0.28
map05161 Hepatitis B	0.0522003	2.18	P01111	GTPase NRas OS=Homo sapiens OX=9606 GN=NRAS PE=1 SV=1	NRAS	4.0287	0.0206932	Up	30	7	K07828	29	3	21.2	0.6	0.552	1.096	0.215	0.157
map05161 Hepatitis B	0.0522003	2.18	O14920	Inhibitor of nuclear factor kappa-B kinase subunit beta OS=Homo sapiens OX=9606 GN=IKBKB PE=1 SV=1	IKBKB	20	0.001	Up	2	2	K07209	2	2	86.5	2.184	0.817	0.878
map05161 Hepatitis B	0.0522003	2.18	O00571	ATP-dependent RNA helicase DDX3X OS=Homo sapiens OX=9606 GN=DDX3X PE=1 SV=3	DDX3X	20	0.001	Up	4	3	K11594	3	3	73.2	1.051	1.596	0.395
map05162 Measles	0.492277	1.32	Q04206	Transcription factor p65 OS=Homo sapiens OX=9606 GN=RELA PE=1 SV=2	RELA	20	0.001	Up	5	2	K04735	2	2	60.2	0.074	0.058	0.066
map05162 Measles	0.492277	1.32	P40763	Signal transducer and activator of transcription 3 OS=Homo sapiens OX=9606 GN=STAT3 PE=1 SV=2	STAT3	20	0.001	Up	5	3	K04692	4	3	88	0.078	0.643	0.769
map05162 Measles	0.492277	1.32	O14920	Inhibitor of nuclear factor kappa-B kinase subunit beta OS=Homo sapiens OX=9606 GN=IKBKB PE=1 SV=1	IKBKB	20	0.001	Up	2	2	K07209	2	2	86.5	2.184	0.817	0.878
map05163 Human cytomegalovirus infection	0.13389	1.72	Q04206	Transcription factor p65 OS=Homo sapiens OX=9606 GN=RELA PE=1 SV=2	RELA	20	0.001	Up	5	2	K04735	2	2	60.2	0.074	0.058	0.066
map05163 Human cytomegalovirus infection	0.13389	1.72	Q03113	Guanine nucleotide-binding protein subunit alpha-12 OS=Homo sapiens OX=9606 GN=GNA12 PE=1 SV=4	GNA12	12.4292	0.0369856	Up	13	6	K04346	15	3	44.3		0.772	1.95	0.123	0.096
map05163 Human cytomegalovirus infection	0.13389	1.72	Q00722	1-phosphatidylinositol 4,5-bisphosphate phosphodiesterase beta-2 OS=Homo sapiens OX=9606 GN=PLCB2 PE=1 SV=2	PLCB2	20	0.001	Up	1	2	K05858	2	2	133.9	0.058	0.08	1.662
map05163 Human cytomegalovirus infection	0.13389	1.72	P63000	Ras-related C3 botulinum toxin substrate 1 OS=Homo sapiens OX=9606 GN=RAC1 PE=1 SV=1	RAC1	1.7947	0.0171881	Up	44	9	K04392	60	2	21.4	1.242	0.959	0.981	0.636	0.546
map05163 Human cytomegalovirus infection	0.13389	1.72	P40763	Signal transducer and activator of transcription 3 OS=Homo sapiens OX=9606 GN=STAT3 PE=1 SV=2	STAT3	20	0.001	Up	5	3	K04692	4	3	88	0.078	0.643	0.769
map05163 Human cytomegalovirus infection	0.13389	1.72	P04049	RAF proto-oncogene serine/threonine-protein kinase OS=Homo sapiens OX=9606 GN=RAF1 PE=1 SV=1	RAF1	2.9607	0.0146376	Up	2	1	K04366	1	1	73		0.887	0.694	0.254	0.28
map05163 Human cytomegalovirus infection	0.13389	1.72	P01111	GTPase NRas OS=Homo sapiens OX=9606 GN=NRAS PE=1 SV=1	NRAS	4.0287	0.0206932	Up	30	7	K07828	29	3	21.2	0.6	0.552	1.096	0.215	0.157
map05163 Human cytomegalovirus infection	0.13389	1.72	O14920	Inhibitor of nuclear factor kappa-B kinase subunit beta OS=Homo sapiens OX=9606 GN=IKBKB PE=1 SV=1	IKBKB	20	0.001	Up	2	2	K07209	2	2	86.5	2.184	0.817	0.878
map05164 Influenza A	0.120285	1.97	Q04206	Transcription factor p65 OS=Homo sapiens OX=9606 GN=RELA PE=1 SV=2	RELA	20	0.001	Up	5	2	K04735	2	2	60.2	0.074	0.058	0.066
map05164 Influenza A	0.120285	1.97	P29466	Caspase-1 OS=Homo sapiens OX=9606 GN=CASP1 PE=1 SV=1	CASP1	20	0.001	Up	2	1	K01370	1	1	45.1	0.57	1.237	0.601
map05164 Influenza A	0.120285	1.97	P21796	Voltage-dependent anion-selective channel protein 1 OS=Homo sapiens OX=9606 GN=VDAC1 PE=1 SV=2	VDAC1	4.787	0.0442309	Up	7	1	K05862	4	1	30.8	2.286	3.487	1.35	0.3	0.692
map05164 Influenza A	0.120285	1.97	P14324	Farnesyl pyrophosphate synthase OS=Homo sapiens OX=9606 GN=FDPS PE=1 SV=4	FDPS	20	0.001	Up	5	2	K00787	5	2	48.2	0.415	1.104	0.753
map05164 Influenza A	0.120285	1.97	P04049	RAF proto-oncogene serine/threonine-protein kinase OS=Homo sapiens OX=9606 GN=RAF1 PE=1 SV=1	RAF1	2.9607	0.0146376	Up	2	1	K04366	1	1	73		0.887	0.694	0.254	0.28
map05164 Influenza A	0.120285	1.97	O14920	Inhibitor of nuclear factor kappa-B kinase subunit beta OS=Homo sapiens OX=9606 GN=IKBKB PE=1 SV=1	IKBKB	20	0.001	Up	2	2	K07209	2	2	86.5	2.184	0.817	0.878
map05166 Human T-cell leukemia virus 1 infection	0.268384	1.6	Q04206	Transcription factor p65 OS=Homo sapiens OX=9606 GN=RELA PE=1 SV=2	RELA	20	0.001	Up	5	2	K04735	2	2	60.2	0.074	0.058	0.066
map05166 Human T-cell leukemia virus 1 infection	0.268384	1.6	P27824	Calnexin OS=Homo sapiens OX=9606 GN=CANX PE=1 SV=2	CANX	2.7133	0.00361015	Up	11	7	K08054	13	7	67.5	1.956	2.293	1.864	0.84	0.662
map05166 Human T-cell leukemia virus 1 infection	0.268384	1.6	P21796	Voltage-dependent anion-selective channel protein 1 OS=Homo sapiens OX=9606 GN=VDAC1 PE=1 SV=2	VDAC1	4.787	0.0442309	Up	7	1	K05862	4	1	30.8	2.286	3.487	1.35	0.3	0.692
map05166 Human T-cell leukemia virus 1 infection	0.268384	1.6	P14324	Farnesyl pyrophosphate synthase OS=Homo sapiens OX=9606 GN=FDPS PE=1 SV=4	FDPS	20	0.001	Up	5	2	K00787	5	2	48.2	0.415	1.104	0.753
map05166 Human T-cell leukemia virus 1 infection	0.268384	1.6	P01111	GTPase NRas OS=Homo sapiens OX=9606 GN=NRAS PE=1 SV=1	NRAS	4.0287	0.0206932	Up	30	7	K07828	29	3	21.2	0.6	0.552	1.096	0.215	0.157
map05166 Human T-cell leukemia virus 1 infection	0.268384	1.6	O14920	Inhibitor of nuclear factor kappa-B kinase subunit beta OS=Homo sapiens OX=9606 GN=IKBKB PE=1 SV=1	IKBKB	20	0.001	Up	2	2	K07209	2	2	86.5	2.184	0.817	0.878
map05167 Kaposi sarcoma-associated herpesvirus infection	0.148032	1.76	Q04206	Transcription factor p65 OS=Homo sapiens OX=9606 GN=RELA PE=1 SV=2	RELA	20	0.001	Up	5	2	K04735	2	2	60.2	0.074	0.058	0.066
map05167 Kaposi sarcoma-associated herpesvirus infection	0.148032	1.76	P63000	Ras-related C3 botulinum toxin substrate 1 OS=Homo sapiens OX=9606 GN=RAC1 PE=1 SV=1	RAC1	1.7947	0.0171881	Up	44	9	K04392	60	2	21.4	1.242	0.959	0.981	0.636	0.546
map05167 Kaposi sarcoma-associated herpesvirus infection	0.148032	1.76	P40763	Signal transducer and activator of transcription 3 OS=Homo sapiens OX=9606 GN=STAT3 PE=1 SV=2	STAT3	20	0.001	Up	5	3	K04692	4	3	88	0.078	0.643	0.769
map05167 Kaposi sarcoma-associated herpesvirus infection	0.148032	1.76	P04049	RAF proto-oncogene serine/threonine-protein kinase OS=Homo sapiens OX=9606 GN=RAF1 PE=1 SV=1	RAF1	2.9607	0.0146376	Up	2	1	K04366	1	1	73		0.887	0.694	0.254	0.28
map05167 Kaposi sarcoma-associated herpesvirus infection	0.148032	1.76	P01111	GTPase NRas OS=Homo sapiens OX=9606 GN=NRAS PE=1 SV=1	NRAS	4.0287	0.0206932	Up	30	7	K07828	29	3	21.2	0.6	0.552	1.096	0.215	0.157
map05167 Kaposi sarcoma-associated herpesvirus infection	0.148032	1.76	O14920	Inhibitor of nuclear factor kappa-B kinase subunit beta OS=Homo sapiens OX=9606 GN=IKBKB PE=1 SV=1	IKBKB	20	0.001	Up	2	2	K07209	2	2	86.5	2.184	0.817	0.878
map05170 Human immunodeficiency virus 1 infection	0.472664	1.26	Q13620	Cullin-4B OS=Homo sapiens OX=9606 GN=CUL4B PE=1 SV=4	CUL4B	20	0.001	Up	1	1	K10609	3	1	103.9	0.758	0.758	0.916
map05170 Human immunodeficiency virus 1 infection	0.472664	1.26	Q04206	Transcription factor p65 OS=Homo sapiens OX=9606 GN=RELA PE=1 SV=2	RELA	20	0.001	Up	5	2	K04735	2	2	60.2	0.074	0.058	0.066
map05170 Human immunodeficiency virus 1 infection	0.472664	1.26	P63000	Ras-related C3 botulinum toxin substrate 1 OS=Homo sapiens OX=9606 GN=RAC1 PE=1 SV=1	RAC1	1.7947	0.0171881	Up	44	9	K04392	60	2	21.4	1.242	0.959	0.981	0.636	0.546
map05170 Human immunodeficiency virus 1 infection	0.472664	1.26	P04049	RAF proto-oncogene serine/threonine-protein kinase OS=Homo sapiens OX=9606 GN=RAF1 PE=1 SV=1	RAF1	2.9607	0.0146376	Up	2	1	K04366	1	1	73		0.887	0.694	0.254	0.28
map05170 Human immunodeficiency virus 1 infection	0.472664	1.26	P01111	GTPase NRas OS=Homo sapiens OX=9606 GN=NRAS PE=1 SV=1	NRAS	4.0287	0.0206932	Up	30	7	K07828	29	3	21.2	0.6	0.552	1.096	0.215	0.157
map05170 Human immunodeficiency virus 1 infection	0.472664	1.26	O14920	Inhibitor of nuclear factor kappa-B kinase subunit beta OS=Homo sapiens OX=9606 GN=IKBKB PE=1 SV=1	IKBKB	20	0.001	Up	2	2	K07209	2	2	86.5	2.184	0.817	0.878
map05200 Pathways in cancer	0.165618	1.49	Q9HC35	Echinoderm microtubule-associated protein-like 4 OS=Homo sapiens OX=9606 GN=EML4 PE=1 SV=3	EML4	20	0.001	Up	2	2	K15420	2	2	108.8	0.044	0.064	0.353
map05200 Pathways in cancer	0.165618	1.49	Q04206	Transcription factor p65 OS=Homo sapiens OX=9606 GN=RELA PE=1 SV=2	RELA	20	0.001	Up	5	2	K04735	2	2	60.2	0.074	0.058	0.066
map05200 Pathways in cancer	0.165618	1.49	Q03113	Guanine nucleotide-binding protein subunit alpha-12 OS=Homo sapiens OX=9606 GN=GNA12 PE=1 SV=4	GNA12	12.4292	0.0369856	Up	13	6	K04346	15	3	44.3		0.772	1.95	0.123	0.096
map05200 Pathways in cancer	0.165618	1.49	Q00722	1-phosphatidylinositol 4,5-bisphosphate phosphodiesterase beta-2 OS=Homo sapiens OX=9606 GN=PLCB2 PE=1 SV=2	PLCB2	20	0.001	Up	1	2	K05858	2	2	133.9	0.058	0.08	1.662
map05200 Pathways in cancer	0.165618	1.49	P63000	Ras-related C3 botulinum toxin substrate 1 OS=Homo sapiens OX=9606 GN=RAC1 PE=1 SV=1	RAC1	1.7947	0.0171881	Up	44	9	K04392	60	2	21.4	1.242	0.959	0.981	0.636	0.546
map05200 Pathways in cancer	0.165618	1.49	P40763	Signal transducer and activator of transcription 3 OS=Homo sapiens OX=9606 GN=STAT3 PE=1 SV=2	STAT3	20	0.001	Up	5	3	K04692	4	3	88	0.078	0.643	0.769
map05200 Pathways in cancer	0.165618	1.49	P14625	Endoplasmin OS=Homo sapiens OX=9606 GN=HSP90B1 PE=1 SV=1	HSP90B1	2.4682	0.00295497	Up	22	15	K09487	36	14	92.4	1.488	1.564	1.787	0.717	0.59
map05200 Pathways in cancer	0.165618	1.49	P08069	Insulin-like growth factor 1 receptor OS=Homo sapiens OX=9606 GN=IGF1R PE=1 SV=1	IGF1R	20	0.001	Up	2	2	K05087	2	2	154.7	0.346	0.446	0.7
map05200 Pathways in cancer	0.165618	1.49	P04049	RAF proto-oncogene serine/threonine-protein kinase OS=Homo sapiens OX=9606 GN=RAF1 PE=1 SV=1	RAF1	2.9607	0.0146376	Up	2	1	K04366	1	1	73		0.887	0.694	0.254	0.28
map05200 Pathways in cancer	0.165618	1.49	P01111	GTPase NRas OS=Homo sapiens OX=9606 GN=NRAS PE=1 SV=1	NRAS	4.0287	0.0206932	Up	30	7	K07828	29	3	21.2	0.6	0.552	1.096	0.215	0.157
map05200 Pathways in cancer	0.165618	1.49	O14920	Inhibitor of nuclear factor kappa-B kinase subunit beta OS=Homo sapiens OX=9606 GN=IKBKB PE=1 SV=1	IKBKB	20	0.001	Up	2	2	K07209	2	2	86.5	2.184	0.817	0.878
map05203 Viral carcinogenesis	0.384351	1.47	Q04206	Transcription factor p65 OS=Homo sapiens OX=9606 GN=RELA PE=1 SV=2	RELA	20	0.001	Up	5	2	K04735	2	2	60.2	0.074	0.058	0.066
map05203 Viral carcinogenesis	0.384351	1.47	P63000	Ras-related C3 botulinum toxin substrate 1 OS=Homo sapiens OX=9606 GN=RAC1 PE=1 SV=1	RAC1	1.7947	0.0171881	Up	44	9	K04392	60	2	21.4	1.242	0.959	0.981	0.636	0.546
map05203 Viral carcinogenesis	0.384351	1.47	P40763	Signal transducer and activator of transcription 3 OS=Homo sapiens OX=9606 GN=STAT3 PE=1 SV=2	STAT3	20	0.001	Up	5	3	K04692	4	3	88	0.078	0.643	0.769
map05203 Viral carcinogenesis	0.384351	1.47	P01111	GTPase NRas OS=Homo sapiens OX=9606 GN=NRAS PE=1 SV=1	NRAS	4.0287	0.0206932	Up	30	7	K07828	29	3	21.2	0.6	0.552	1.096	0.215	0.157
map05203 Viral carcinogenesis	0.384351	1.47	O00571	ATP-dependent RNA helicase DDX3X OS=Homo sapiens OX=9606 GN=DDX3X PE=1 SV=3	DDX3X	20	0.001	Up	4	3	K11594	3	3	73.2	1.051	1.596	0.395
map05205 Proteoglycans in cancer	0.467417	1.27	Q53EL6	Programmed cell death protein 4 OS=Homo sapiens OX=9606 GN=PDCD4 PE=1 SV=2	PDCD4	6.1629	0.0324405	Up	10	3	K16865	5	3	51.7	0.758	1.808	1.141	0.107	0.294
map05205 Proteoglycans in cancer	0.467417	1.27	P63000	Ras-related C3 botulinum toxin substrate 1 OS=Homo sapiens OX=9606 GN=RAC1 PE=1 SV=1	RAC1	1.7947	0.0171881	Up	44	9	K04392	60	2	21.4	1.242	0.959	0.981	0.636	0.546
map05205 Proteoglycans in cancer	0.467417	1.27	P40763	Signal transducer and activator of transcription 3 OS=Homo sapiens OX=9606 GN=STAT3 PE=1 SV=2	STAT3	20	0.001	Up	5	3	K04692	4	3	88	0.078	0.643	0.769
map05205 Proteoglycans in cancer	0.467417	1.27	P08069	Insulin-like growth factor 1 receptor OS=Homo sapiens OX=9606 GN=IGF1R PE=1 SV=1	IGF1R	20	0.001	Up	2	2	K05087	2	2	154.7	0.346	0.446	0.7
map05205 Proteoglycans in cancer	0.467417	1.27	P04049	RAF proto-oncogene serine/threonine-protein kinase OS=Homo sapiens OX=9606 GN=RAF1 PE=1 SV=1	RAF1	2.9607	0.0146376	Up	2	1	K04366	1	1	73		0.887	0.694	0.254	0.28
map05205 Proteoglycans in cancer	0.467417	1.27	P01111	GTPase NRas OS=Homo sapiens OX=9606 GN=NRAS PE=1 SV=1	NRAS	4.0287	0.0206932	Up	30	7	K07828	29	3	21.2	0.6	0.552	1.096	0.215	0.157
map05206 MicroRNAs in cancer	0.204032	1.74	Q53EL6	Programmed cell death protein 4 OS=Homo sapiens OX=9606 GN=PDCD4 PE=1 SV=2	PDCD4	6.1629	0.0324405	Up	10	3	K16865	5	3	51.7	0.758	1.808	1.141	0.107	0.294
map05206 MicroRNAs in cancer	0.204032	1.74	P40763	Signal transducer and activator of transcription 3 OS=Homo sapiens OX=9606 GN=STAT3 PE=1 SV=2	STAT3	20	0.001	Up	5	3	K04692	4	3	88	0.078	0.643	0.769
map05206 MicroRNAs in cancer	0.204032	1.74	P04049	RAF proto-oncogene serine/threonine-protein kinase OS=Homo sapiens OX=9606 GN=RAF1 PE=1 SV=1	RAF1	2.9607	0.0146376	Up	2	1	K04366	1	1	73		0.887	0.694	0.254	0.28
map05206 MicroRNAs in cancer	0.204032	1.74	P01111	GTPase NRas OS=Homo sapiens OX=9606 GN=NRAS PE=1 SV=1	NRAS	4.0287	0.0206932	Up	30	7	K07828	29	3	21.2	0.6	0.552	1.096	0.215	0.157
map05206 MicroRNAs in cancer	0.204032	1.74	O14920	Inhibitor of nuclear factor kappa-B kinase subunit beta OS=Homo sapiens OX=9606 GN=IKBKB PE=1 SV=1	IKBKB	20	0.001	Up	2	2	K07209	2	2	86.5	2.184	0.817	0.878
map05210 Colorectal cancer	0.168919	2.09	P63000	Ras-related C3 botulinum toxin substrate 1 OS=Homo sapiens OX=9606 GN=RAC1 PE=1 SV=1	RAC1	1.7947	0.0171881	Up	44	9	K04392	60	2	21.4	1.242	0.959	0.981	0.636	0.546
map05210 Colorectal cancer	0.168919	2.09	P04049	RAF proto-oncogene serine/threonine-protein kinase OS=Homo sapiens OX=9606 GN=RAF1 PE=1 SV=1	RAF1	2.9607	0.0146376	Up	2	1	K04366	1	1	73		0.887	0.694	0.254	0.28
map05210 Colorectal cancer	0.168919	2.09	P01111	GTPase NRas OS=Homo sapiens OX=9606 GN=NRAS PE=1 SV=1	NRAS	4.0287	0.0206932	Up	30	7	K07828	29	3	21.2	0.6	0.552	1.096	0.215	0.157
map05211 Renal cell carcinoma	0.199663	1.93	P63000	Ras-related C3 botulinum toxin substrate 1 OS=Homo sapiens OX=9606 GN=RAC1 PE=1 SV=1	RAC1	1.7947	0.0171881	Up	44	9	K04392	60	2	21.4	1.242	0.959	0.981	0.636	0.546
map05211 Renal cell carcinoma	0.199663	1.93	P04049	RAF proto-oncogene serine/threonine-protein kinase OS=Homo sapiens OX=9606 GN=RAF1 PE=1 SV=1	RAF1	2.9607	0.0146376	Up	2	1	K04366	1	1	73		0.887	0.694	0.254	0.28
map05211 Renal cell carcinoma	0.199663	1.93	P01111	GTPase NRas OS=Homo sapiens OX=9606 GN=NRAS PE=1 SV=1	NRAS	4.0287	0.0206932	Up	30	7	K07828	29	3	21.2	0.6	0.552	1.096	0.215	0.157
map04068 FoxO signaling pathway	0.0296345	2.79	P04049	RAF proto-oncogene serine/threonine-protein kinase OS=Homo sapiens OX=9606 GN=RAF1 PE=1 SV=1	RAF1	2.9607	0.0146376	Up	2	1	K04366	1	1	73		0.887	0.694	0.254	0.28
map04068 FoxO signaling pathway	0.0296345	2.79	P01111	GTPase NRas OS=Homo sapiens OX=9606 GN=NRAS PE=1 SV=1	NRAS	4.0287	0.0206932	Up	30	7	K07828	29	3	21.2	0.6	0.552	1.096	0.215	0.157
map04068 FoxO signaling pathway	0.0296345	2.79	O14920	Inhibitor of nuclear factor kappa-B kinase subunit beta OS=Homo sapiens OX=9606 GN=IKBKB PE=1 SV=1	IKBKB	20	0.001	Up	2	2	K07209	2	2	86.5	2.184	0.817	0.878
map03050 Proteasome	0.0199748	2.72	Q16186	Proteasomal ubiquitin receptor ADRM1 OS=Homo sapiens OX=9606 GN=ADRM1 PE=1 SV=2	ADRM1	20	0.001	Up	2	1	K06691	1	1	42.1	0.582	1.108	1.287
map03050 Proteasome	0.0199748	2.72	Q06323	Proteasome activator complex subunit 1 OS=Homo sapiens OX=9606 GN=PSME1 PE=1 SV=1	PSME1	3.5975	0.00479558	Up	42	11	K06696	28	11	28.7	0.671	0.643	0.947	0.194	0.225
map05213 Endometrial cancer	0.224275	2.23	P04049	RAF proto-oncogene serine/threonine-protein kinase OS=Homo sapiens OX=9606 GN=RAF1 PE=1 SV=1	RAF1	2.9607	0.0146376	Up	2	1	K04366	1	1	73		0.887	0.694	0.254	0.28
map05213 Endometrial cancer	0.224275	2.23	P01111	GTPase NRas OS=Homo sapiens OX=9606 GN=NRAS PE=1 SV=1	NRAS	4.0287	0.0206932	Up	30	7	K07828	29	3	21.2	0.6	0.552	1.096	0.215	0.157
map05214 Glioma	0.139763	2.28	P08069	Insulin-like growth factor 1 receptor OS=Homo sapiens OX=9606 GN=IGF1R PE=1 SV=1	IGF1R	20	0.001	Up	2	2	K05087	2	2	154.7	0.346	0.446	0.7
map05214 Glioma	0.139763	2.28	P04049	RAF proto-oncogene serine/threonine-protein kinase OS=Homo sapiens OX=9606 GN=RAF1 PE=1 SV=1	RAF1	2.9607	0.0146376	Up	2	1	K04366	1	1	73		0.887	0.694	0.254	0.28
map05214 Glioma	0.139763	2.28	P01111	GTPase NRas OS=Homo sapiens OX=9606 GN=NRAS PE=1 SV=1	NRAS	4.0287	0.0206932	Up	30	7	K07828	29	3	21.2	0.6	0.552	1.096	0.215	0.157
map03050 Proteasome	0.0199748	2.72	P40306	Proteasome subunit beta type-10 OS=Homo sapiens OX=9606 GN=PSMB10 PE=1 SV=1	PSMB10	4.8043	0.0438949	Up	4	1	K02733	4	1	28.9	1.764	0.781	1.296	0.392	0.141
map03050 Proteasome	0.0199748	2.72	P28065	Proteasome subunit beta type-9 OS=Homo sapiens OX=9606 GN=PSMB9 PE=1 SV=2	PSMB9	1.7449	0.0263491	Up	9	2	K02741	10	2	23.3	1.442	1.204	1.047	0.647	0.764
map03050 Proteasome	0.0199748	2.72	P25789	Proteasome subunit alpha type-4 OS=Homo sapiens OX=9606 GN=PSMA4 PE=1 SV=1	PSMA4	3.9108	0.0346113	Up	16	5	K02728	16	5	29.5	2.031	0.835	1.035	0.358	0.307
map03050 Proteasome	0.0199748	2.72	O14818	Proteasome subunit alpha type-7 OS=Homo sapiens OX=9606 GN=PSMA7 PE=1 SV=1	PSMA7	2.1161	0.0270406	Up	22	5	K02731	18	5	27.9	1.392	0.913	1.25	0.621	0.499
map05235 PD-L1 expression and PD-1 checkpoint pathway in cancer	0.0199748	2.72	Q9HC35	Echinoderm microtubule-associated protein-like 4 OS=Homo sapiens OX=9606 GN=EML4 PE=1 SV=3	EML4	20	0.001	Up	2	2	K15420	2	2	108.8	0.044	0.064	0.353
map05235 PD-L1 expression and PD-1 checkpoint pathway in cancer	0.0199748	2.72	Q04206	Transcription factor p65 OS=Homo sapiens OX=9606 GN=RELA PE=1 SV=2	RELA	20	0.001	Up	5	2	K04735	2	2	60.2	0.074	0.058	0.066
map05235 PD-L1 expression and PD-1 checkpoint pathway in cancer	0.0199748	2.72	P40763	Signal transducer and activator of transcription 3 OS=Homo sapiens OX=9606 GN=STAT3 PE=1 SV=2	STAT3	20	0.001	Up	5	3	K04692	4	3	88	0.078	0.643	0.769
map05235 PD-L1 expression and PD-1 checkpoint pathway in cancer	0.0199748	2.72	P04049	RAF proto-oncogene serine/threonine-protein kinase OS=Homo sapiens OX=9606 GN=RAF1 PE=1 SV=1	RAF1	2.9607	0.0146376	Up	2	1	K04366	1	1	73		0.887	0.694	0.254	0.28
map05235 PD-L1 expression and PD-1 checkpoint pathway in cancer	0.0199748	2.72	P01111	GTPase NRas OS=Homo sapiens OX=9606 GN=NRAS PE=1 SV=1	NRAS	4.0287	0.0206932	Up	30	7	K07828	29	3	21.2	0.6	0.552	1.096	0.215	0.157
map05219 Bladder cancer	0.179599	2.58	P04049	RAF proto-oncogene serine/threonine-protein kinase OS=Homo sapiens OX=9606 GN=RAF1 PE=1 SV=1	RAF1	2.9607	0.0146376	Up	2	1	K04366	1	1	73		0.887	0.694	0.254	0.28
map05219 Bladder cancer	0.179599	2.58	P01111	GTPase NRas OS=Homo sapiens OX=9606 GN=NRAS PE=1 SV=1	NRAS	4.0287	0.0206932	Up	30	7	K07828	29	3	21.2	0.6	0.552	1.096	0.215	0.157
map05220 Chronic myeloid leukemia	0.0574762	2.68	Q04206	Transcription factor p65 OS=Homo sapiens OX=9606 GN=RELA PE=1 SV=2	RELA	20	0.001	Up	5	2	K04735	2	2	60.2	0.074	0.058	0.066
map05220 Chronic myeloid leukemia	0.0574762	2.68	P04049	RAF proto-oncogene serine/threonine-protein kinase OS=Homo sapiens OX=9606 GN=RAF1 PE=1 SV=1	RAF1	2.9607	0.0146376	Up	2	1	K04366	1	1	73		0.887	0.694	0.254	0.28
map05220 Chronic myeloid leukemia	0.0574762	2.68	P01111	GTPase NRas OS=Homo sapiens OX=9606 GN=NRAS PE=1 SV=1	NRAS	4.0287	0.0206932	Up	30	7	K07828	29	3	21.2	0.6	0.552	1.096	0.215	0.157
map05220 Chronic myeloid leukemia	0.0574762	2.68	O14920	Inhibitor of nuclear factor kappa-B kinase subunit beta OS=Homo sapiens OX=9606 GN=IKBKB PE=1 SV=1	IKBKB	20	0.001	Up	2	2	K07209	2	2	86.5	2.184	0.817	0.878
map05235 PD-L1 expression and PD-1 checkpoint pathway in cancer	0.0199748	2.72	O14920	Inhibitor of nuclear factor kappa-B kinase subunit beta OS=Homo sapiens OX=9606 GN=IKBKB PE=1 SV=1	IKBKB	20	0.001	Up	2	2	K07209	2	2	86.5	2.184	0.817	0.878
map04071 Sphingolipid signaling pathway	0.0285344	2.51	Q04206	Transcription factor p65 OS=Homo sapiens OX=9606 GN=RELA PE=1 SV=2	RELA	20	0.001	Up	5	2	K04735	2	2	60.2	0.074	0.058	0.066
map04071 Sphingolipid signaling pathway	0.0285344	2.51	Q03113	Guanine nucleotide-binding protein subunit alpha-12 OS=Homo sapiens OX=9606 GN=GNA12 PE=1 SV=4	GNA12	12.4292	0.0369856	Up	13	6	K04346	15	3	44.3		0.772	1.95	0.123	0.096
map04071 Sphingolipid signaling pathway	0.0285344	2.51	Q00722	1-phosphatidylinositol 4,5-bisphosphate phosphodiesterase beta-2 OS=Homo sapiens OX=9606 GN=PLCB2 PE=1 SV=2	PLCB2	20	0.001	Up	1	2	K05858	2	2	133.9	0.058	0.08	1.662
map04071 Sphingolipid signaling pathway	0.0285344	2.51	P63000	Ras-related C3 botulinum toxin substrate 1 OS=Homo sapiens OX=9606 GN=RAC1 PE=1 SV=1	RAC1	1.7947	0.0171881	Up	44	9	K04392	60	2	21.4	1.242	0.959	0.981	0.636	0.546
map04071 Sphingolipid signaling pathway	0.0285344	2.51	P04049	RAF proto-oncogene serine/threonine-protein kinase OS=Homo sapiens OX=9606 GN=RAF1 PE=1 SV=1	RAF1	2.9607	0.0146376	Up	2	1	K04366	1	1	73		0.887	0.694	0.254	0.28
map04071 Sphingolipid signaling pathway	0.0285344	2.51	P01111	GTPase NRas OS=Homo sapiens OX=9606 GN=NRAS PE=1 SV=1	NRAS	4.0287	0.0206932	Up	30	7	K07828	29	3	21.2	0.6	0.552	1.096	0.215	0.157
map05016 Huntington disease	0.0285344	2.51	Q13561	Dynactin subunit 2 OS=Homo sapiens OX=9606 GN=DCTN2 PE=1 SV=4	DCTN2	9.0129	0.0263713	Up	18	7	K10424	22	7	44.2	1.171	0.639	2.043	0.198	0.087
map05016 Huntington disease	0.0285344	2.51	Q00722	1-phosphatidylinositol 4,5-bisphosphate phosphodiesterase beta-2 OS=Homo sapiens OX=9606 GN=PLCB2 PE=1 SV=2	PLCB2	20	0.001	Up	1	2	K05858	2	2	133.9	0.058	0.08	1.662
map05224 Breast cancer	0.0998339	2.64	P08069	Insulin-like growth factor 1 receptor OS=Homo sapiens OX=9606 GN=IGF1R PE=1 SV=1	IGF1R	20	0.001	Up	2	2	K05087	2	2	154.7	0.346	0.446	0.7
map05224 Breast cancer	0.0998339	2.64	P04049	RAF proto-oncogene serine/threonine-protein kinase OS=Homo sapiens OX=9606 GN=RAF1 PE=1 SV=1	RAF1	2.9607	0.0146376	Up	2	1	K04366	1	1	73		0.887	0.694	0.254	0.28
map05224 Breast cancer	0.0998339	2.64	P01111	GTPase NRas OS=Homo sapiens OX=9606 GN=NRAS PE=1 SV=1	NRAS	4.0287	0.0206932	Up	30	7	K07828	29	3	21.2	0.6	0.552	1.096	0.215	0.157
map05225 Hepatocellular carcinoma	0.0994037	2.23	P08069	Insulin-like growth factor 1 receptor OS=Homo sapiens OX=9606 GN=IGF1R PE=1 SV=1	IGF1R	20	0.001	Up	2	2	K05087	2	2	154.7	0.346	0.446	0.7
map05225 Hepatocellular carcinoma	0.0994037	2.23	P04049	RAF proto-oncogene serine/threonine-protein kinase OS=Homo sapiens OX=9606 GN=RAF1 PE=1 SV=1	RAF1	2.9607	0.0146376	Up	2	1	K04366	1	1	73		0.887	0.694	0.254	0.28
map05225 Hepatocellular carcinoma	0.0994037	2.23	P01111	GTPase NRas OS=Homo sapiens OX=9606 GN=NRAS PE=1 SV=1	NRAS	4.0287	0.0206932	Up	30	7	K07828	29	3	21.2	0.6	0.552	1.096	0.215	0.157
map05225 Hepatocellular carcinoma	0.0994037	2.23	O96019	Actin-like protein 6A OS=Homo sapiens OX=9606 GN=ACTL6A PE=1 SV=1	ACTL6A	20	0.001	Up	4	1	K11340	3	1	47.4	1.824	1.46	0.688
map05226 Gastric cancer	0.33761	1.68	P04049	RAF proto-oncogene serine/threonine-protein kinase OS=Homo sapiens OX=9606 GN=RAF1 PE=1 SV=1	RAF1	2.9607	0.0146376	Up	2	1	K04366	1	1	73		0.887	0.694	0.254	0.28
map05226 Gastric cancer	0.33761	1.68	P01111	GTPase NRas OS=Homo sapiens OX=9606 GN=NRAS PE=1 SV=1	NRAS	4.0287	0.0206932	Up	30	7	K07828	29	3	21.2	0.6	0.552	1.096	0.215	0.157
map05016 Huntington disease	0.0285344	2.51	P30405	Peptidyl-prolyl cis-trans isomerase F, mitochondrial OS=Homo sapiens OX=9606 GN=PPIF PE=1 SV=1	PPIF	20	0.001	Up	4	1	K09565	2	1	22	1.181	0.928	1.623
map05016 Huntington disease	0.0285344	2.51	P21796	Voltage-dependent anion-selective channel protein 1 OS=Homo sapiens OX=9606 GN=VDAC1 PE=1 SV=2	VDAC1	4.787	0.0442309	Up	7	1	K05862	4	1	30.8	2.286	3.487	1.35	0.3	0.692
map05016 Huntington disease	0.0285344	2.51	P19388	DNA-directed RNA polymerases I, II, and III subunit RPABC1 OS=Homo sapiens OX=9606 GN=POLR2E PE=1 SV=4	POLR2E	4.6003	0.0285536	Up	4	1	K03013	1	1	24.5		1.541	1.348	0.234	0.394
map05016 Huntington disease	0.0285344	2.51	P07919	Cytochrome b-c1 complex subunit 6, mitochondrial OS=Homo sapiens OX=9606 GN=UQCRH PE=1 SV=2	UQCRH	7.0072	0.0282477	Up	20	1	K00416	3	1	10.7	2.487	2.907	0.944	0.265	0.338
map05135 Yersinia infection	0.0381896	2.17	Q14161	ARF GTPase-activating protein GIT2 OS=Homo sapiens OX=9606 GN=GIT2 PE=1 SV=2	GIT2	15.4848	0.0255896	Up	7	6	K12487	9	3	84.5	3.184	0.785	1.141	0.158	0.062
map05135 Yersinia infection	0.0381896	2.17	Q04206	Transcription factor p65 OS=Homo sapiens OX=9606 GN=RELA PE=1 SV=2	RELA	20	0.001	Up	5	2	K04735	2	2	60.2	0.074	0.058	0.066
map05135 Yersinia infection	0.0381896	2.17	P63000	Ras-related C3 botulinum toxin substrate 1 OS=Homo sapiens OX=9606 GN=RAC1 PE=1 SV=1	RAC1	1.7947	0.0171881	Up	44	9	K04392	60	2	21.4	1.242	0.959	0.981	0.636	0.546
map05135 Yersinia infection	0.0381896	2.17	P29466	Caspase-1 OS=Homo sapiens OX=9606 GN=CASP1 PE=1 SV=1	CASP1	20	0.001	Up	2	1	K01370	1	1	45.1	0.57	1.237	0.601
map05135 Yersinia infection	0.0381896	2.17	P13612	Integrin alpha-4 OS=Homo sapiens OX=9606 GN=ITGA4 PE=1 SV=3	ITGA4	1.5651	0.0464	Up	16	14	K06483	43	14	114.8	1.663	1.311	1.172	0.888	0.878
map05135 Yersinia infection	0.0381896	2.17	O60331	Phosphatidylinositol 4-phosphate 5-kinase type-1 gamma OS=Homo sapiens OX=9606 GN=PIP5K1C PE=1 SV=2	PIP5K1C	20	0.001	Up	5	4	K00889	6	2	73.2	0.308	1.09	0.614
map05135 Yersinia infection	0.0381896	2.17	O14920	Inhibitor of nuclear factor kappa-B kinase subunit beta OS=Homo sapiens OX=9606 GN=IKBKB PE=1 SV=1	IKBKB	20	0.001	Up	2	2	K07209	2	2	86.5	2.184	0.817	0.878
map05321 Inflammatory bowel disease (IBD)	0.224275	2.23	Q04206	Transcription factor p65 OS=Homo sapiens OX=9606 GN=RELA PE=1 SV=2	RELA	20	0.001	Up	5	2	K04735	2	2	60.2	0.074	0.058	0.066
map05321 Inflammatory bowel disease (IBD)	0.224275	2.23	P40763	Signal transducer and activator of transcription 3 OS=Homo sapiens OX=9606 GN=STAT3 PE=1 SV=2	STAT3	20	0.001	Up	5	3	K04692	4	3	88	0.078	0.643	0.769
map05418 Fluid shear stress and atherosclerosis	0.10095	1.99	Q04206	Transcription factor p65 OS=Homo sapiens OX=9606 GN=RELA PE=1 SV=2	RELA	20	0.001	Up	5	2	K04735	2	2	60.2	0.074	0.058	0.066
map05418 Fluid shear stress and atherosclerosis	0.10095	1.99	P63000	Ras-related C3 botulinum toxin substrate 1 OS=Homo sapiens OX=9606 GN=RAC1 PE=1 SV=1	RAC1	1.7947	0.0171881	Up	44	9	K04392	60	2	21.4	1.242	0.959	0.981	0.636	0.546
map05418 Fluid shear stress and atherosclerosis	0.10095	1.99	P14625	Endoplasmin OS=Homo sapiens OX=9606 GN=HSP90B1 PE=1 SV=1	HSP90B1	2.4682	0.00295497	Up	22	15	K09487	36	14	92.4	1.488	1.564	1.787	0.717	0.59
map05418 Fluid shear stress and atherosclerosis	0.10095	1.99	P00966	Argininosuccinate synthase OS=Homo sapiens OX=9606 GN=ASS1 PE=1 SV=2	ASS1	5.3398	0.0341905	Up	16	4	K01940	10	4	46.5	2.98	3.282	1.203	0.545	0.387
map05418 Fluid shear stress and atherosclerosis	0.10095	1.99	O14920	Inhibitor of nuclear factor kappa-B kinase subunit beta OS=Homo sapiens OX=9606 GN=IKBKB PE=1 SV=1	IKBKB	20	0.001	Up	2	2	K07209	2	2	86.5	2.184	0.817	0.878

## Sheet: Down
KEGG pathway	Mapping	Background	All Mapping	All Background	Fold Enrichment	Fisher's exact test p value	-log10(p value)	Related proteins
map04979 Cholesterol metabolism	8	24	68	1675	8.21	2.13728e-06	5.67	P08519 P06727 P04114 P02656 P02655 P02654 P02652 P02649
map04610 Complement and coagulation cascades	8	66	68	1675	2.99	0.00424641	2.37	Q92496 P10646 P04070 P03952 P03951 P01042 P01031 P00751
map03320 PPAR signaling pathway	4	18	68	1675	5.47	0.00494465	2.31	Q6Q788 Q01469 P02656 P02652
map04974 Protein digestion and absorption	4	23	68	1675	4.28	0.0122753	1.91	P27487 P12111 P12109 P08123
map04977 Vitamin digestion and absorption	2	6	68	1675	8.21	0.0219186	1.66	P06727 P04114
map04810 Regulation of actin cytoskeleton	8	91	68	1675	2.17	0.0278684	1.55	Q15052 P55160 P27361 P26038 P15311 P10301 P01042 O60610
map00510 N-Glycan biosynthesis	2	7	68	1675	7.04	0.0298886	1.52	Q14697 P33908
map04320 Dorso-ventral axis formation	2	9	68	1675	5.47	0.0486211	1.31	Q9UM47 P27361
map04975 Fat digestion and absorption	2	9	68	1675	5.47	0.0486211	1.31	P06727 P04114

## Sheet: Down Pathway2Protein
KEGG pathway	Fisher's exact test p value	Fold Enrichment	Protein accession	Protein description	Gene name	R/S Ratio	R/S P value	Regulated Type	Coverage [%]	Peptides	KEGG KO No.	PSM	Unique Peptides	MW [kDa]	CML_AP	CML_BP	CML_CP	CML_S2	CML_S3
map00270 Cysteine and methionine metabolism	0.239032	2.14	Q93088	Betaine--homocysteine S-methyltransferase 1 OS=Homo sapiens OX=9606 GN=BHMT PE=1 SV=2	BHMT	0.3256	0.0366416	Down	6	2	K00544	7	2	45	1.381	0.892		3.3	3.682
map00270 Cysteine and methionine metabolism	0.239032	2.14	P17174	Aspartate aminotransferase, cytoplasmic OS=Homo sapiens OX=9606 GN=GOT1 PE=1 SV=3	GOT1	0.2391	0.0230679	Down	10	5	K14454	10	5	46.2	0.926	1.4	0.627	3.247	4.988
map00510 N-Glycan biosynthesis	0.0298886	7.04	Q14697	Neutral alpha-glucosidase AB OS=Homo sapiens OX=9606 GN=GANAB PE=1 SV=3	GANAB	0.3701	0.0112863	Down	11	10	K05546	26	10	106.8	0.807	1.293	1.044	2.989	2.675
map00510 N-Glycan biosynthesis	0.0298886	7.04	P33908	Mannosyl-oligosaccharide 1,2-alpha-mannosidase IA OS=Homo sapiens OX=9606 GN=MAN1A1 PE=1 SV=3	MAN1A1	0.2649	0.0247226	Down	1	1	K01230	4	1	72.9	0.686	1.3	1.282	3.195	5.03
map01200 Carbon metabolism	0.479719	1.37	P29401	Transketolase OS=Homo sapiens OX=9606 GN=TKT PE=1 SV=3	TKT	0.4974	0.0314139	Down	31	17	K00615	61	17	67.8	1.155	1.067	0.919	1.672	2.538
map01200 Carbon metabolism	0.479719	1.37	P17174	Aspartate aminotransferase, cytoplasmic OS=Homo sapiens OX=9606 GN=GOT1 PE=1 SV=3	GOT1	0.2391	0.0230679	Down	10	5	K14454	10	5	46.2	0.926	1.4	0.627	3.247	4.988
map01200 Carbon metabolism	0.479719	1.37	P10768	S-formylglutathione hydrolase OS=Homo sapiens OX=9606 GN=ESD PE=1 SV=2	ESD	0.0353	0.00213161	Down	19	4	K01070	8	4	31.4	0.189	0.217	0.093	4.932	4.487
map01522 Endocrine resistance	0.300401	1.82	Q9UM47	Neurogenic locus notch homolog protein 3 OS=Homo sapiens OX=9606 GN=NOTCH3 PE=1 SV=2	NOTCH3	0.4849	0.0421948	Down	2	4	K20995	9	3	243.5	0.852	1.481	1.289	2.333	2.647
map01522 Endocrine resistance	0.300401	1.82	P27361	Mitogen-activated protein kinase 3 OS=Homo sapiens OX=9606 GN=MAPK3 PE=1 SV=4	MAPK3	0.6144	0.00928025	Down	4	2	K04371	6	1	43.1	0.821	0.834	0.98	1.499	1.36
map03320 PPAR signaling pathway	0.00494465	5.47	Q6Q788	Apolipoprotein A-V OS=Homo sapiens OX=9606 GN=APOA5 PE=1 SV=1	APOA5	0.1334	0.0289973	Down	23	7	K09025	20	7	41.2	0.45	1.177	0.445	3.153	7.198
map03320 PPAR signaling pathway	0.00494465	5.47	Q01469	Fatty acid-binding protein 5 OS=Homo sapiens OX=9606 GN=FABP5 PE=1 SV=3	FABP5	0.3649	0.042217	Down	69	10	K08754	55	10	15.2	0.827	1.449	0.718	2.265	3.205
map03320 PPAR signaling pathway	0.00494465	5.47	P02656	Apolipoprotein C-III OS=Homo sapiens OX=9606 GN=APOC3 PE=1 SV=1	APOC3	0.2151	0.0085893	Down	55	10	K08759	403	10	10.8	1.187	0.651	1.029	3.872	5.013
map03320 PPAR signaling pathway	0.00494465	5.47	P02652	Apolipoprotein A-II OS=Homo sapiens OX=9606 GN=APOA2 PE=1 SV=1	APOA2	0.2944	0.00648812	Down	47	12	K08758	166	12	11.2	1.197	1.395	0.89	4.275	3.609
map04014 Ras signaling pathway	0.326681	1.54	Q96KP1	Exocyst complex component 2 OS=Homo sapiens OX=9606 GN=EXOC2 PE=1 SV=1	EXOC2	0.1234	0.0277721	Down	5	6	K17637	13	6	104	0.862	1.065	0.268	5.345	6.51
map04014 Ras signaling pathway	0.326681	1.54	P27361	Mitogen-activated protein kinase 3 OS=Homo sapiens OX=9606 GN=MAPK3 PE=1 SV=4	MAPK3	0.6144	0.00928025	Down	4	2	K04371	6	1	43.1	0.821	0.834	0.98	1.499	1.36
map04014 Ras signaling pathway	0.326681	1.54	P10301	Ras-related protein R-Ras OS=Homo sapiens OX=9606 GN=RRAS PE=1 SV=1	RRAS	0.2432	0.0281307	Down	19	5	K07829	10	4	23.5	0.527	1.362	1.089	4.315	3.85
map04014 Ras signaling pathway	0.326681	1.54	P0DP23	Calmodulin-1 OS=Homo sapiens OX=9606 GN=CALM1 PE=1 SV=1	CALM1	0.3823	0.0175712	Down	42	9	K02183	61	7	16.8	1.041	0.837	1.454	2.897	2.913
map04022 cGMP-PKG signaling pathway	0.459743	1.45	P27361	Mitogen-activated protein kinase 3 OS=Homo sapiens OX=9606 GN=MAPK3 PE=1 SV=4	MAPK3	0.6144	0.00928025	Down	4	2	K04371	6	1	43.1	0.821	0.834	0.98	1.499	1.36
map04022 cGMP-PKG signaling pathway	0.459743	1.45	P0DP23	Calmodulin-1 OS=Homo sapiens OX=9606 GN=CALM1 PE=1 SV=1	CALM1	0.3823	0.0175712	Down	42	9	K02183	61	7	16.8	1.041	0.837	1.454	2.897	2.913
map04022 cGMP-PKG signaling pathway	0.459743	1.45	P01042	Kininogen-1 OS=Homo sapiens OX=9606 GN=KNG1 PE=1 SV=2	KNG1	0.2766	0.0300732	Down	30	19	K03898	101	19	71.9	1.293	0.923	1.026	2.474	5.34
map04024 cAMP signaling pathway	0.436018	1.57	P27361	Mitogen-activated protein kinase 3 OS=Homo sapiens OX=9606 GN=MAPK3 PE=1 SV=4	MAPK3	0.6144	0.00928025	Down	4	2	K04371	6	1	43.1	0.821	0.834	0.98	1.499	1.36
map04024 cAMP signaling pathway	0.436018	1.57	P10301	Ras-related protein R-Ras OS=Homo sapiens OX=9606 GN=RRAS PE=1 SV=1	RRAS	0.2432	0.0281307	Down	19	5	K07829	10	4	23.5	0.527	1.362	1.089	4.315	3.85
map04024 cAMP signaling pathway	0.436018	1.57	P0DP23	Calmodulin-1 OS=Homo sapiens OX=9606 GN=CALM1 PE=1 SV=1	CALM1	0.3823	0.0175712	Down	42	9	K02183	61	7	16.8	1.041	0.837	1.454	2.897	2.913
map04070 Phosphatidylinositol signaling system	0.315684	1.76	Q92835	Phosphatidylinositol 3,4,5-trisphosphate 5-phosphatase 1 OS=Homo sapiens OX=9606 GN=INPP5D PE=1 SV=2	INPP5D	0.1897	0.0286678	Down	7	8	K03084	12	8	133.2	0.305	0.573	0.885	2.389	3.806
map04070 Phosphatidylinositol signaling system	0.315684	1.76	P0DP23	Calmodulin-1 OS=Homo sapiens OX=9606 GN=CALM1 PE=1 SV=1	CALM1	0.3823	0.0175712	Down	42	9	K02183	61	7	16.8	1.041	0.837	1.454	2.897	2.913
map04071 Sphingolipid signaling pathway	0.219389	1.85	P27361	Mitogen-activated protein kinase 3 OS=Homo sapiens OX=9606 GN=MAPK3 PE=1 SV=4	MAPK3	0.6144	0.00928025	Down	4	2	K04371	6	1	43.1	0.821	0.834	0.98	1.499	1.36
map04071 Sphingolipid signaling pathway	0.219389	1.85	P07339	Cathepsin D OS=Homo sapiens OX=9606 GN=CTSD PE=1 SV=1	CTSD	0.1998	0.0243845	Down	8	4	K01379	15	4	44.5	1.32	1.047	0.507	5.659	3.932
map04071 Sphingolipid signaling pathway	0.219389	1.85	P01042	Kininogen-1 OS=Homo sapiens OX=9606 GN=KNG1 PE=1 SV=2	KNG1	0.2766	0.0300732	Down	30	19	K03898	101	19	71.9	1.293	0.923	1.026	2.474	5.34
map04080 Neuroactive ligand-receptor interaction	0.149441	2.9	P01042	Kininogen-1 OS=Homo sapiens OX=9606 GN=KNG1 PE=1 SV=2	KNG1	0.2766	0.0300732	Down	30	19	K03898	101	19	71.9	1.293	0.923	1.026	2.474	5.34
map04080 Neuroactive ligand-receptor interaction	0.149441	2.9	P01031	Complement C5 OS=Homo sapiens OX=9606 GN=C5 PE=1 SV=4	C5	0.3083	0.0245272	Down	21	29	K03994	120	29	188.2	1.079	1.181	1.083	2.391	4.839
map04114 Oocyte meiosis	0.14717	2.24	P62258	14-3-3 protein epsilon OS=Homo sapiens OX=9606 GN=YWHAE PE=1 SV=1	YWHAE	0.3474	0.042349	Down	73	17	K06630	125	14	29.2	0.636	1.483	0.823	3.046	2.6
map04114 Oocyte meiosis	0.14717	2.24	P27361	Mitogen-activated protein kinase 3 OS=Homo sapiens OX=9606 GN=MAPK3 PE=1 SV=4	MAPK3	0.6144	0.00928025	Down	4	2	K04371	6	1	43.1	0.821	0.834	0.98	1.499	1.36
map04114 Oocyte meiosis	0.14717	2.24	P0DP23	Calmodulin-1 OS=Homo sapiens OX=9606 GN=CALM1 PE=1 SV=1	CALM1	0.3823	0.0175712	Down	42	9	K02183	61	7	16.8	1.041	0.837	1.454	2.897	2.913
map04140 Autophagy - animal	0.166947	2.11	P27361	Mitogen-activated protein kinase 3 OS=Homo sapiens OX=9606 GN=MAPK3 PE=1 SV=4	MAPK3	0.6144	0.00928025	Down	4	2	K04371	6	1	43.1	0.821	0.834	0.98	1.499	1.36
map04140 Autophagy - animal	0.166947	2.11	P10301	Ras-related protein R-Ras OS=Homo sapiens OX=9606 GN=RRAS PE=1 SV=1	RRAS	0.2432	0.0281307	Down	19	5	K07829	10	4	23.5	0.527	1.362	1.089	4.315	3.85
map04140 Autophagy - animal	0.166947	2.11	P07339	Cathepsin D OS=Homo sapiens OX=9606 GN=CTSD PE=1 SV=1	CTSD	0.1998	0.0243845	Down	8	4	K01379	15	4	44.5	1.32	1.047	0.507	5.659	3.932
map04142 Lysosome	0.315684	1.76	P09497	Clathrin light chain B OS=Homo sapiens OX=9606 GN=CLTB PE=1 SV=1	CLTB	0.2194	0.0274937	Down	18	5	K04645	13	5	25.2	1.095	0.93	0.745	2.476	5.94
map04142 Lysosome	0.315684	1.76	P07339	Cathepsin D OS=Homo sapiens OX=9606 GN=CTSD PE=1 SV=1	CTSD	0.1998	0.0243845	Down	8	4	K01379	15	4	44.5	1.32	1.047	0.507	5.659	3.932
map04151 PI3K-Akt signaling pathway	0.242817	1.5	P62258	14-3-3 protein epsilon OS=Homo sapiens OX=9606 GN=YWHAE PE=1 SV=1	YWHAE	0.3474	0.042349	Down	73	17	K06630	125	14	29.2	0.636	1.483	0.823	3.046	2.6
map04151 PI3K-Akt signaling pathway	0.242817	1.5	P35443	Thrombospondin-4 OS=Homo sapiens OX=9606 GN=THBS4 PE=1 SV=2	THBS4	0.4305	0.0162059	Down	12	10	K04659	58	8	105.8	1.376	1.347	1.364	2.469	3.86
map04151 PI3K-Akt signaling pathway	0.242817	1.5	P27361	Mitogen-activated protein kinase 3 OS=Homo sapiens OX=9606 GN=MAPK3 PE=1 SV=4	MAPK3	0.6144	0.00928025	Down	4	2	K04371	6	1	43.1	0.821	0.834	0.98	1.499	1.36
map04151 PI3K-Akt signaling pathway	0.242817	1.5	P12111	Collagen alpha-3(VI) chain OS=Homo sapiens OX=9606 GN=COL6A3 PE=1 SV=5	COL6A3	0.4177	0.0015557	Down	15	49	K06238	206	49	343.5	1.403	1.357	1.224	2.934	3.425
map04151 PI3K-Akt signaling pathway	0.242817	1.5	P12109	Collagen alpha-1(VI) chain OS=Homo sapiens OX=9606 GN=COL6A1 PE=1 SV=3	COL6A1	0.2149	0.000935281	Down	11	10	K06238	34	10	108.5	0.94	1.053	0.904	3.897	5.091
map04151 PI3K-Akt signaling pathway	0.242817	1.5	P08123	Collagen alpha-2(I) chain OS=Homo sapiens OX=9606 GN=COL1A2 PE=1 SV=7	COL1A2	0.367	0.0269295	Down	8	10	K06236	42	10	129.2	0.847	1.187	1.647	3.074	3.612
map04151 PI3K-Akt signaling pathway	0.242817	1.5	P01780	Immunoglobulin heavy variable 3-7 OS=Homo sapiens OX=9606 GN=IGHV3-7 PE=1 SV=2	IGHV3-7	0.4606	0.0333762	Down	50	12	K06856	152	3	12.9	1.415	1.48	1.017	2.31	3.352
map04151 PI3K-Akt signaling pathway	0.242817	1.5	A0A0B4J1Y9	Immunoglobulin heavy variable 3-72 OS=Homo sapiens OX=9606 GN=IGHV3-72 PE=3 SV=1	IGHV3-72	0.5583	0.0237729	Down	42	11	K06856	138	2	13.2	1.534	1.314	1.085	2.19	2.506
map04218 Cellular senescence	0.425752	1.64	P27361	Mitogen-activated protein kinase 3 OS=Homo sapiens OX=9606 GN=MAPK3 PE=1 SV=4	MAPK3	0.6144	0.00928025	Down	4	2	K04371	6	1	43.1	0.821	0.834	0.98	1.499	1.36
map04218 Cellular senescence	0.425752	1.64	P10301	Ras-related protein R-Ras OS=Homo sapiens OX=9606 GN=RRAS PE=1 SV=1	RRAS	0.2432	0.0281307	Down	19	5	K07829	10	4	23.5	0.527	1.362	1.089	4.315	3.85
map04218 Cellular senescence	0.425752	1.64	P0DP23	Calmodulin-1 OS=Homo sapiens OX=9606 GN=CALM1 PE=1 SV=1	CALM1	0.3823	0.0175712	Down	42	9	K02183	61	7	16.8	1.041	0.837	1.454	2.897	2.913
map04320 Dorso-ventral axis formation	0.0486211	5.47	Q9UM47	Neurogenic locus notch homolog protein 3 OS=Homo sapiens OX=9606 GN=NOTCH3 PE=1 SV=2	NOTCH3	0.4849	0.0421948	Down	2	4	K20995	9	3	243.5	0.852	1.481	1.289	2.333	2.647
map04320 Dorso-ventral axis formation	0.0486211	5.47	P27361	Mitogen-activated protein kinase 3 OS=Homo sapiens OX=9606 GN=MAPK3 PE=1 SV=4	MAPK3	0.6144	0.00928025	Down	4	2	K04371	6	1	43.1	0.821	0.834	0.98	1.499	1.36
map04360 Axon guidance	0.466224	1.42	Q00535	Cyclin-dependent-like kinase 5 OS=Homo sapiens OX=9606 GN=CDK5 PE=1 SV=3	CDK5	0.4391	0.0190639	Down	4	1	K02090	1	1	33.3	0.778	1.222	0.88	2.034	2.339
map04360 Axon guidance	0.466224	1.42	P27361	Mitogen-activated protein kinase 3 OS=Homo sapiens OX=9606 GN=MAPK3 PE=1 SV=4	MAPK3	0.6144	0.00928025	Down	4	2	K04371	6	1	43.1	0.821	0.834	0.98	1.499	1.36
map04360 Axon guidance	0.466224	1.42	P10301	Ras-related protein R-Ras OS=Homo sapiens OX=9606 GN=RRAS PE=1 SV=1	RRAS	0.2432	0.0281307	Down	19	5	K07829	10	4	23.5	0.527	1.362	1.089	4.315	3.85
map04371 Apelin signaling pathway	0.099808	2.24	Q9UM47	Neurogenic locus notch homolog protein 3 OS=Homo sapiens OX=9606 GN=NOTCH3 PE=1 SV=2	NOTCH3	0.4849	0.0421948	Down	2	4	K20995	9	3	243.5	0.852	1.481	1.289	2.333	2.647
map04371 Apelin signaling pathway	0.099808	2.24	P27361	Mitogen-activated protein kinase 3 OS=Homo sapiens OX=9606 GN=MAPK3 PE=1 SV=4	MAPK3	0.6144	0.00928025	Down	4	2	K04371	6	1	43.1	0.821	0.834	0.98	1.499	1.36
map04371 Apelin signaling pathway	0.099808	2.24	P10301	Ras-related protein R-Ras OS=Homo sapiens OX=9606 GN=RRAS PE=1 SV=1	RRAS	0.2432	0.0281307	Down	19	5	K07829	10	4	23.5	0.527	1.362	1.089	4.315	3.85
map04371 Apelin signaling pathway	0.099808	2.24	P0DP23	Calmodulin-1 OS=Homo sapiens OX=9606 GN=CALM1 PE=1 SV=1	CALM1	0.3823	0.0175712	Down	42	9	K02183	61	7	16.8	1.041	0.837	1.454	2.897	2.913
map04510 Focal adhesion	0.157385	1.72	P35443	Thrombospondin-4 OS=Homo sapiens OX=9606 GN=THBS4 PE=1 SV=2	THBS4	0.4305	0.0162059	Down	12	10	K04659	58	8	105.8	1.376	1.347	1.364	2.469	3.86
map04510 Focal adhesion	0.157385	1.72	P27361	Mitogen-activated protein kinase 3 OS=Homo sapiens OX=9606 GN=MAPK3 PE=1 SV=4	MAPK3	0.6144	0.00928025	Down	4	2	K04371	6	1	43.1	0.821	0.834	0.98	1.499	1.36
map04510 Focal adhesion	0.157385	1.72	P12111	Collagen alpha-3(VI) chain OS=Homo sapiens OX=9606 GN=COL6A3 PE=1 SV=5	COL6A3	0.4177	0.0015557	Down	15	49	K06238	206	49	343.5	1.403	1.357	1.224	2.934	3.425
map04510 Focal adhesion	0.157385	1.72	P12109	Collagen alpha-1(VI) chain OS=Homo sapiens OX=9606 GN=COL6A1 PE=1 SV=3	COL6A1	0.2149	0.000935281	Down	11	10	K06238	34	10	108.5	0.94	1.053	0.904	3.897	5.091
map04510 Focal adhesion	0.157385	1.72	P08123	Collagen alpha-2(I) chain OS=Homo sapiens OX=9606 GN=COL1A2 PE=1 SV=7	COL1A2	0.367	0.0269295	Down	8	10	K06236	42	10	129.2	0.847	1.187	1.647	3.074	3.612
map04510 Focal adhesion	0.157385	1.72	O60610	Protein diaphanous homolog 1 OS=Homo sapiens OX=9606 GN=DIAPH1 PE=1 SV=2	DIAPH1	0.3577	0.0392107	Down	9	11	K05740	17	11	141.3	0.843	1.819	0.975	3.624	3.154
map04512 ECM-receptor interaction	0.0873534	2.35	P35443	Thrombospondin-4 OS=Homo sapiens OX=9606 GN=THBS4 PE=1 SV=2	THBS4	0.4305	0.0162059	Down	12	10	K04659	58	8	105.8	1.376	1.347	1.364	2.469	3.86
map04512 ECM-receptor interaction	0.0873534	2.35	P12111	Collagen alpha-3(VI) chain OS=Homo sapiens OX=9606 GN=COL6A3 PE=1 SV=5	COL6A3	0.4177	0.0015557	Down	15	49	K06238	206	49	343.5	1.403	1.357	1.224	2.934	3.425
map04512 ECM-receptor interaction	0.0873534	2.35	P12109	Collagen alpha-1(VI) chain OS=Homo sapiens OX=9606 GN=COL6A1 PE=1 SV=3	COL6A1	0.2149	0.000935281	Down	11	10	K06238	34	10	108.5	0.94	1.053	0.904	3.897	5.091
map04512 ECM-receptor interaction	0.0873534	2.35	P08123	Collagen alpha-2(I) chain OS=Homo sapiens OX=9606 GN=COL1A2 PE=1 SV=7	COL1A2	0.367	0.0269295	Down	8	10	K06236	42	10	129.2	0.847	1.187	1.647	3.074	3.612
map04610 Complement and coagulation cascades	0.00424641	2.99	Q92496	Complement factor H-related protein 4 OS=Homo sapiens OX=9606 GN=CFHR4 PE=1 SV=3	CFHR4	0.2482	0.0220834	Down	8	4	K23816	19	1	65.3	1.671	0.867	0.71	4.246	4.477
map04610 Complement and coagulation cascades	0.00424641	2.99	P10646	Tissue factor pathway inhibitor OS=Homo sapiens OX=9606 GN=TFPI PE=1 SV=1	TFPI	0.3231	0.0278787	Down	3	2	K03909	7	2	35	0.911	1.408	1.108	4.557	2.513
map04610 Complement and coagulation cascades	0.00424641	2.99	P04070	Vitamin K-dependent protein C OS=Homo sapiens OX=9606 GN=PROC PE=1 SV=1	PROC	0.3806	0.0210484	Down	3	1	K01344	5	1	52	1.036	1.374	1.12	2.352	3.831
map04610 Complement and coagulation cascades	0.00424641	2.99	P03952	Plasma kallikrein OS=Homo sapiens OX=9606 GN=KLKB1 PE=1 SV=1	KLKB1	0.5005	0.0496922	Down	14	10	K01324	37	8	71.3	1.871	1.52	1.111	2.587	3.41
map04610 Complement and coagulation cascades	0.00424641	2.99	P03951	Coagulation factor XI OS=Homo sapiens OX=9606 GN=F11 PE=1 SV=1	F11	0.3041	0.0347124	Down	20	13	K01323	50	10	70.1	1.994	1.048	0.83	4.532	3.956
map04610 Complement and coagulation cascades	0.00424641	2.99	P01042	Kininogen-1 OS=Homo sapiens OX=9606 GN=KNG1 PE=1 SV=2	KNG1	0.2766	0.0300732	Down	30	19	K03898	101	19	71.9	1.293	0.923	1.026	2.474	5.34
map04610 Complement and coagulation cascades	0.00424641	2.99	P01031	Complement C5 OS=Homo sapiens OX=9606 GN=C5 PE=1 SV=4	C5	0.3083	0.0245272	Down	21	29	K03994	120	29	188.2	1.079	1.181	1.083	2.391	4.839
map04610 Complement and coagulation cascades	0.00424641	2.99	P00751	Complement factor B OS=Homo sapiens OX=9606 GN=CFB PE=1 SV=2	CFB	0.3972	0.0452928	Down	26	22	K01335	92	22	85.5	1.591	1.023	0.973	2.261	3.759
map04625 C-type lectin receptor signaling pathway	0.166947	2.11	P27361	Mitogen-activated protein kinase 3 OS=Homo sapiens OX=9606 GN=MAPK3 PE=1 SV=4	MAPK3	0.6144	0.00928025	Down	4	2	K04371	6	1	43.1	0.821	0.834	0.98	1.499	1.36
map04625 C-type lectin receptor signaling pathway	0.166947	2.11	P10301	Ras-related protein R-Ras OS=Homo sapiens OX=9606 GN=RRAS PE=1 SV=1	RRAS	0.2432	0.0281307	Down	19	5	K07829	10	4	23.5	0.527	1.362	1.089	4.315	3.85
map04625 C-type lectin receptor signaling pathway	0.166947	2.11	P0DP23	Calmodulin-1 OS=Homo sapiens OX=9606 GN=CALM1 PE=1 SV=1	CALM1	0.3823	0.0175712	Down	42	9	K02183	61	7	16.8	1.041	0.837	1.454	2.897	2.913
map04658 Th1 and Th2 cell differentiation	0.14717	2.24	Q9UM47	Neurogenic locus notch homolog protein 3 OS=Homo sapiens OX=9606 GN=NOTCH3 PE=1 SV=2	NOTCH3	0.4849	0.0421948	Down	2	4	K20995	9	3	243.5	0.852	1.481	1.289	2.333	2.647
map04658 Th1 and Th2 cell differentiation	0.14717	2.24	P27361	Mitogen-activated protein kinase 3 OS=Homo sapiens OX=9606 GN=MAPK3 PE=1 SV=4	MAPK3	0.6144	0.00928025	Down	4	2	K04371	6	1	43.1	0.821	0.834	0.98	1.499	1.36
map04658 Th1 and Th2 cell differentiation	0.14717	2.24	P20963	T-cell surface glycoprotein CD3 zeta chain OS=Homo sapiens OX=9606 GN=CD247 PE=1 SV=2	CD247	0.3277	0.00304948	Down	50	6	K06453	15	6	18.7	0.582	0.796	0.687	2.24	1.961
map04664 Fc epsilon RI signaling pathway	0.33955	1.49	Q92835	Phosphatidylinositol 3,4,5-trisphosphate 5-phosphatase 1 OS=Homo sapiens OX=9606 GN=INPP5D PE=1 SV=2	INPP5D	0.1897	0.0286678	Down	7	8	K03084	12	8	133.2	0.305	0.573	0.885	2.389	3.806
map04664 Fc epsilon RI signaling pathway	0.33955	1.49	P27361	Mitogen-activated protein kinase 3 OS=Homo sapiens OX=9606 GN=MAPK3 PE=1 SV=4	MAPK3	0.6144	0.00928025	Down	4	2	K04371	6	1	43.1	0.821	0.834	0.98	1.499	1.36
map04664 Fc epsilon RI signaling pathway	0.33955	1.49	P01780	Immunoglobulin heavy variable 3-7 OS=Homo sapiens OX=9606 GN=IGHV3-7 PE=1 SV=2	IGHV3-7	0.4606	0.0333762	Down	50	12	K06856	152	3	12.9	1.415	1.48	1.017	2.31	3.352
map04664 Fc epsilon RI signaling pathway	0.33955	1.49	A0A0B4J1Y9	Immunoglobulin heavy variable 3-72 OS=Homo sapiens OX=9606 GN=IGHV3-72 PE=3 SV=1	IGHV3-72	0.5583	0.0237729	Down	42	11	K06856	138	2	13.2	1.534	1.314	1.085	2.19	2.506
map04713 Circadian entrainment	0.346022	1.64	P27361	Mitogen-activated protein kinase 3 OS=Homo sapiens OX=9606 GN=MAPK3 PE=1 SV=4	MAPK3	0.6144	0.00928025	Down	4	2	K04371	6	1	43.1	0.821	0.834	0.98	1.499	1.36
map04713 Circadian entrainment	0.346022	1.64	P0DP23	Calmodulin-1 OS=Homo sapiens OX=9606 GN=CALM1 PE=1 SV=1	CALM1	0.3823	0.0175712	Down	42	9	K02183	61	7	16.8	1.041	0.837	1.454	2.897	2.913
map04720 Long-term potentiation	0.300401	1.82	P27361	Mitogen-activated protein kinase 3 OS=Homo sapiens OX=9606 GN=MAPK3 PE=1 SV=4	MAPK3	0.6144	0.00928025	Down	4	2	K04371	6	1	43.1	0.821	0.834	0.98	1.499	1.36
map04720 Long-term potentiation	0.300401	1.82	P0DP23	Calmodulin-1 OS=Homo sapiens OX=9606 GN=CALM1 PE=1 SV=1	CALM1	0.3823	0.0175712	Down	42	9	K02183	61	7	16.8	1.041	0.837	1.454	2.897	2.913
map04722 Neurotrophin signaling pathway	0.219389	1.85	P62258	14-3-3 protein epsilon OS=Homo sapiens OX=9606 GN=YWHAE PE=1 SV=1	YWHAE	0.3474	0.042349	Down	73	17	K06630	125	14	29.2	0.636	1.483	0.823	3.046	2.6
map04722 Neurotrophin signaling pathway	0.219389	1.85	P27361	Mitogen-activated protein kinase 3 OS=Homo sapiens OX=9606 GN=MAPK3 PE=1 SV=4	MAPK3	0.6144	0.00928025	Down	4	2	K04371	6	1	43.1	0.821	0.834	0.98	1.499	1.36
map04722 Neurotrophin signaling pathway	0.219389	1.85	P0DP23	Calmodulin-1 OS=Homo sapiens OX=9606 GN=CALM1 PE=1 SV=1	CALM1	0.3823	0.0175712	Down	42	9	K02183	61	7	16.8	1.041	0.837	1.454	2.897	2.913
map04750 Inflammatory mediator regulation of TRP channels	0.300401	1.82	P0DP23	Calmodulin-1 OS=Homo sapiens OX=9606 GN=CALM1 PE=1 SV=1	CALM1	0.3823	0.0175712	Down	42	9	K02183	61	7	16.8	1.041	0.837	1.454	2.897	2.913
map04750 Inflammatory mediator regulation of TRP channels	0.300401	1.82	P01042	Kininogen-1 OS=Homo sapiens OX=9606 GN=KNG1 PE=1 SV=2	KNG1	0.2766	0.0300732	Down	30	19	K03898	101	19	71.9	1.293	0.923	1.026	2.474	5.34
map04810 Regulation of actin cytoskeleton	0.0278684	2.17	Q15052	Rho guanine nucleotide exchange factor 6 OS=Homo sapiens OX=9606 GN=ARHGEF6 PE=1 SV=2	ARHGEF6	0.1101	0.0497975	Down	8	6	K05729	7	6	87.4	0.965	0.711	0.184	3.358	7.907
map04810 Regulation of actin cytoskeleton	0.0278684	2.17	P55160	Nck-associated protein 1-like OS=Homo sapiens OX=9606 GN=NCKAP1L PE=1 SV=3	NCKAP1L	0.4656	0.0267382	Down	15	18	K05750	54	18	128.1	0.846	0.82	0.68	2.036	1.323
map04810 Regulation of actin cytoskeleton	0.0278684	2.17	P27361	Mitogen-activated protein kinase 3 OS=Homo sapiens OX=9606 GN=MAPK3 PE=1 SV=4	MAPK3	0.6144	0.00928025	Down	4	2	K04371	6	1	43.1	0.821	0.834	0.98	1.499	1.36
map04810 Regulation of actin cytoskeleton	0.0278684	2.17	P26038	Moesin OS=Homo sapiens OX=9606 GN=MSN PE=1 SV=3	MSN	0.449	0.0466975	Down	45	32	K05763	180	20	67.8	0.814	0.808	0.727	2.258	1.23
map04810 Regulation of actin cytoskeleton	0.0278684	2.17	P15311	Ezrin OS=Homo sapiens OX=9606 GN=EZR PE=1 SV=4	EZR	0.4072	0.0362982	Down	32	22	K08007	105	13	69.4	1.073	1.481	0.806	2.335	3.166
map04810 Regulation of actin cytoskeleton	0.0278684	2.17	P10301	Ras-related protein R-Ras OS=Homo sapiens OX=9606 GN=RRAS PE=1 SV=1	RRAS	0.2432	0.0281307	Down	19	5	K07829	10	4	23.5	0.527	1.362	1.089	4.315	3.85
map04810 Regulation of actin cytoskeleton	0.0278684	2.17	P01042	Kininogen-1 OS=Homo sapiens OX=9606 GN=KNG1 PE=1 SV=2	KNG1	0.2766	0.0300732	Down	30	19	K03898	101	19	71.9	1.293	0.923	1.026	2.474	5.34
map04810 Regulation of actin cytoskeleton	0.0278684	2.17	O60610	Protein diaphanous homolog 1 OS=Homo sapiens OX=9606 GN=DIAPH1 PE=1 SV=2	DIAPH1	0.3577	0.0392107	Down	9	11	K05740	17	11	141.3	0.843	1.819	0.975	3.624	3.154
map04910 Insulin signaling pathway	0.447402	1.51	P27361	Mitogen-activated protein kinase 3 OS=Homo sapiens OX=9606 GN=MAPK3 PE=1 SV=4	MAPK3	0.6144	0.00928025	Down	4	2	K04371	6	1	43.1	0.821	0.834	0.98	1.499	1.36
map04910 Insulin signaling pathway	0.447402	1.51	P18031	Tyrosine-protein phosphatase non-receptor type 1 OS=Homo sapiens OX=9606 GN=PTPN1 PE=1 SV=1	PTPN1	0.3592	0.0339816	Down	5	2	K05696	6	2	49.9	1.533	1.455	0.846	2.917	4.199
map04910 Insulin signaling pathway	0.447402	1.51	P0DP23	Calmodulin-1 OS=Homo sapiens OX=9606 GN=CALM1 PE=1 SV=1	CALM1	0.3823	0.0175712	Down	42	9	K02183	61	7	16.8	1.041	0.837	1.454	2.897	2.913
map04912 GnRH signaling pathway	0.315684	1.76	P27361	Mitogen-activated protein kinase 3 OS=Homo sapiens OX=9606 GN=MAPK3 PE=1 SV=4	MAPK3	0.6144	0.00928025	Down	4	2	K04371	6	1	43.1	0.821	0.834	0.98	1.499	1.36
map04912 GnRH signaling pathway	0.315684	1.76	P0DP23	Calmodulin-1 OS=Homo sapiens OX=9606 GN=CALM1 PE=1 SV=1	CALM1	0.3823	0.0175712	Down	42	9	K02183	61	7	16.8	1.041	0.837	1.454	2.897	2.913
map04915 Estrogen signaling pathway	0.447402	1.51	P27361	Mitogen-activated protein kinase 3 OS=Homo sapiens OX=9606 GN=MAPK3 PE=1 SV=4	MAPK3	0.6144	0.00928025	Down	4	2	K04371	6	1	43.1	0.821	0.834	0.98	1.499	1.36
map04915 Estrogen signaling pathway	0.447402	1.51	P0DP23	Calmodulin-1 OS=Homo sapiens OX=9606 GN=CALM1 PE=1 SV=1	CALM1	0.3823	0.0175712	Down	42	9	K02183	61	7	16.8	1.041	0.837	1.454	2.897	2.913
map04915 Estrogen signaling pathway	0.447402	1.51	P07339	Cathepsin D OS=Homo sapiens OX=9606 GN=CTSD PE=1 SV=1	CTSD	0.1998	0.0243845	Down	8	4	K01379	15	4	44.5	1.32	1.047	0.507	5.659	3.932
map04916 Melanogenesis	0.269716	1.97	P27361	Mitogen-activated protein kinase 3 OS=Homo sapiens OX=9606 GN=MAPK3 PE=1 SV=4	MAPK3	0.6144	0.00928025	Down	4	2	K04371	6	1	43.1	0.821	0.834	0.98	1.499	1.36
map04916 Melanogenesis	0.269716	1.97	P0DP23	Calmodulin-1 OS=Homo sapiens OX=9606 GN=CALM1 PE=1 SV=1	CALM1	0.3823	0.0175712	Down	42	9	K02183	61	7	16.8	1.041	0.837	1.454	2.897	2.913
map04917 Prolactin signaling pathway	0.208576	2.35	P27361	Mitogen-activated protein kinase 3 OS=Homo sapiens OX=9606 GN=MAPK3 PE=1 SV=4	MAPK3	0.6144	0.00928025	Down	4	2	K04371	6	1	43.1	0.821	0.834	0.98	1.499	1.36
map04917 Prolactin signaling pathway	0.208576	2.35	P11168	Solute carrier family 2, facilitated glucose transporter member 2 OS=Homo sapiens OX=9606 GN=SLC2A2 PE=1 SV=1	SLC2A2	0.2893	0.0374922	Down	2	1	K07593	3	1	57.5	0.991	1.488		3.671	4.898
map04922 Glucagon signaling pathway	0.361041	1.59	P11168	Solute carrier family 2, facilitated glucose transporter member 2 OS=Homo sapiens OX=9606 GN=SLC2A2 PE=1 SV=1	SLC2A2	0.2893	0.0374922	Down	2	1	K07593	3	1	57.5	0.991	1.488		3.671	4.898
map04922 Glucagon signaling pathway	0.361041	1.59	P0DP23	Calmodulin-1 OS=Homo sapiens OX=9606 GN=CALM1 PE=1 SV=1	CALM1	0.3823	0.0175712	Down	42	9	K02183	61	7	16.8	1.041	0.837	1.454	2.897	2.913
map04924 Renin secretion	0.25436	2.05	P29972	Aquaporin-1 OS=Homo sapiens OX=9606 GN=AQP1 PE=1 SV=3	AQP1	0.4843	0.0228456	Down	6	1	K09864	5	1	28.5	1.328	1.429		2.55	3.143
map04924 Renin secretion	0.25436	2.05	P0DP23	Calmodulin-1 OS=Homo sapiens OX=9606 GN=CALM1 PE=1 SV=1	CALM1	0.3823	0.0175712	Down	42	9	K02183	61	7	16.8	1.041	0.837	1.454	2.897	2.913
map04930 Type II diabetes mellitus	0.135263	3.08	P27361	Mitogen-activated protein kinase 3 OS=Homo sapiens OX=9606 GN=MAPK3 PE=1 SV=4	MAPK3	0.6144	0.00928025	Down	4	2	K04371	6	1	43.1	0.821	0.834	0.98	1.499	1.36
map04930 Type II diabetes mellitus	0.135263	3.08	P11168	Solute carrier family 2, facilitated glucose transporter member 2 OS=Homo sapiens OX=9606 GN=SLC2A2 PE=1 SV=1	SLC2A2	0.2893	0.0374922	Down	2	1	K07593	3	1	57.5	0.991	1.488		3.671	4.898
map04931 Insulin resistance	0.346022	1.64	P18031	Tyrosine-protein phosphatase non-receptor type 1 OS=Homo sapiens OX=9606 GN=PTPN1 PE=1 SV=1	PTPN1	0.3592	0.0339816	Down	5	2	K05696	6	2	49.9	1.533	1.455	0.846	2.917	4.199
map04931 Insulin resistance	0.346022	1.64	P11168	Solute carrier family 2, facilitated glucose transporter member 2 OS=Homo sapiens OX=9606 GN=SLC2A2 PE=1 SV=1	SLC2A2	0.2893	0.0374922	Down	2	1	K07593	3	1	57.5	0.991	1.488		3.671	4.898
map04933 AGE-RAGE signaling pathway in diabetic complications	0.208614	1.89	P27361	Mitogen-activated protein kinase 3 OS=Homo sapiens OX=9606 GN=MAPK3 PE=1 SV=4	MAPK3	0.6144	0.00928025	Down	4	2	K04371	6	1	43.1	0.821	0.834	0.98	1.499	1.36
map04933 AGE-RAGE signaling pathway in diabetic complications	0.208614	1.89	P08123	Collagen alpha-2(I) chain OS=Homo sapiens OX=9606 GN=COL1A2 PE=1 SV=7	COL1A2	0.367	0.0269295	Down	8	10	K06236	42	10	129.2	0.847	1.187	1.647	3.074	3.612
map04933 AGE-RAGE signaling pathway in diabetic complications	0.208614	1.89	O60610	Protein diaphanous homolog 1 OS=Homo sapiens OX=9606 GN=DIAPH1 PE=1 SV=2	DIAPH1	0.3577	0.0392107	Down	9	11	K05740	17	11	141.3	0.843	1.819	0.975	3.624	3.154
map04960 Aldosterone-regulated sodium reabsorption	0.107967	3.52	Q15599	Na(+)/H(+) exchange regulatory cofactor NHE-RF2 OS=Homo sapiens OX=9606 GN=SLC9A3R2 PE=1 SV=2	SLC9A3R2	0.3864	0.0387845	Down	22	6	K13358	21	6	37.4	0.715	1.468	0.859	2.452	2.796
map04960 Aldosterone-regulated sodium reabsorption	0.107967	3.52	P27361	Mitogen-activated protein kinase 3 OS=Homo sapiens OX=9606 GN=MAPK3 PE=1 SV=4	MAPK3	0.6144	0.00928025	Down	4	2	K04371	6	1	43.1	0.821	0.834	0.98	1.499	1.36
map04971 Gastric acid secretion	0.269716	1.97	P15311	Ezrin OS=Homo sapiens OX=9606 GN=EZR PE=1 SV=4	EZR	0.4072	0.0362982	Down	32	22	K08007	105	13	69.4	1.073	1.481	0.806	2.335	3.166
map04971 Gastric acid secretion	0.269716	1.97	P0DP23	Calmodulin-1 OS=Homo sapiens OX=9606 GN=CALM1 PE=1 SV=1	CALM1	0.3823	0.0175712	Down	42	9	K02183	61	7	16.8	1.041	0.837	1.454	2.897	2.913
map04974 Protein digestion and absorption	0.0122753	4.28	P27487	Dipeptidyl peptidase 4 OS=Homo sapiens OX=9606 GN=DPP4 PE=1 SV=2	DPP4	0.2258	0.0365631	Down	19	15	K01278	43	15	88.2	0.661	1.448	0.732	2.767	5.62
map04974 Protein digestion and absorption	0.0122753	4.28	P12111	Collagen alpha-3(VI) chain OS=Homo sapiens OX=9606 GN=COL6A3 PE=1 SV=5	COL6A3	0.4177	0.0015557	Down	15	49	K06238	206	49	343.5	1.403	1.357	1.224	2.934	3.425
map04974 Protein digestion and absorption	0.0122753	4.28	P12109	Collagen alpha-1(VI) chain OS=Homo sapiens OX=9606 GN=COL6A1 PE=1 SV=3	COL6A1	0.2149	0.000935281	Down	11	10	K06238	34	10	108.5	0.94	1.053	0.904	3.897	5.091
map04974 Protein digestion and absorption	0.0122753	4.28	P08123	Collagen alpha-2(I) chain OS=Homo sapiens OX=9606 GN=COL1A2 PE=1 SV=7	COL1A2	0.367	0.0269295	Down	8	10	K06236	42	10	129.2	0.847	1.187	1.647	3.074	3.612
map04975 Fat digestion and absorption	0.0486211	5.47	P06727	Apolipoprotein A-IV OS=Homo sapiens OX=9606 GN=APOA4 PE=1 SV=3	APOA4	0.3825	0.0291057	Down	60	31	K08760	308	31	45.4	1.355	1.565	1.152	2.589	4.508
map04975 Fat digestion and absorption	0.0486211	5.47	P04114	Apolipoprotein B-100 OS=Homo sapiens OX=9606 GN=APOB PE=1 SV=2	APOB	0.3906	0.00373673	Down	58	297	K14462	6765	297	515.3	1.354	1.249	1.062	2.846	3.409
map04977 Vitamin digestion and absorption	0.0219186	8.21	P06727	Apolipoprotein A-IV OS=Homo sapiens OX=9606 GN=APOA4 PE=1 SV=3	APOA4	0.3825	0.0291057	Down	60	31	K08760	308	31	45.4	1.355	1.565	1.152	2.589	4.508
map04977 Vitamin digestion and absorption	0.0219186	8.21	P04114	Apolipoprotein B-100 OS=Homo sapiens OX=9606 GN=APOB PE=1 SV=2	APOB	0.3906	0.00373673	Down	58	297	K14462	6765	297	515.3	1.354	1.249	1.062	2.846	3.409
map04979 Cholesterol metabolism	2.13728e-06	8.21	P08519	Apolipoprotein(a) OS=Homo sapiens OX=9606 GN=LPA PE=1 SV=1	LPA	0.4071	0.0299891	Down	41	30	K09644	327	29	501	1.438	1.386	0.975	2.441	3.78
map04979 Cholesterol metabolism	2.13728e-06	8.21	P06727	Apolipoprotein A-IV OS=Homo sapiens OX=9606 GN=APOA4 PE=1 SV=3	APOA4	0.3825	0.0291057	Down	60	31	K08760	308	31	45.4	1.355	1.565	1.152	2.589	4.508
map04979 Cholesterol metabolism	2.13728e-06	8.21	P04114	Apolipoprotein B-100 OS=Homo sapiens OX=9606 GN=APOB PE=1 SV=2	APOB	0.3906	0.00373673	Down	58	297	K14462	6765	297	515.3	1.354	1.249	1.062	2.846	3.409
map04979 Cholesterol metabolism	2.13728e-06	8.21	P02656	Apolipoprotein C-III OS=Homo sapiens OX=9606 GN=APOC3 PE=1 SV=1	APOC3	0.2151	0.0085893	Down	55	10	K08759	403	10	10.8	1.187	0.651	1.029	3.872	5.013
map04979 Cholesterol metabolism	2.13728e-06	8.21	P02655	Apolipoprotein C-II OS=Homo sapiens OX=9606 GN=APOC2 PE=1 SV=1	APOC2	0.2358	0.00385757	Down	49	8	K22287	638	8	11.3	1.305	0.909	0.859	4.003	4.685
map04979 Cholesterol metabolism	2.13728e-06	8.21	P02654	Apolipoprotein C-I OS=Homo sapiens OX=9606 GN=APOC1 PE=1 SV=1	APOC1	0.2248	0.00872484	Down	53	10	K22286	274	10	9.3	1.035	0.719	1.266	3.757	5.198
map04979 Cholesterol metabolism	2.13728e-06	8.21	P02652	Apolipoprotein A-II OS=Homo sapiens OX=9606 GN=APOA2 PE=1 SV=1	APOA2	0.2944	0.00648812	Down	47	12	K08758	166	12	11.2	1.197	1.395	0.89	4.275	3.609
map04979 Cholesterol metabolism	2.13728e-06	8.21	P02649	Apolipoprotein E OS=Homo sapiens OX=9606 GN=APOE PE=1 SV=1	APOE	0.2006	0.0123165	Down	73	45	K04524	1364	45	36.1	1.253	1.065	0.592	4.33	5.341
map05010 Alzheimer disease	0.134292	2.01	Q00535	Cyclin-dependent-like kinase 5 OS=Homo sapiens OX=9606 GN=CDK5 PE=1 SV=3	CDK5	0.4391	0.0190639	Down	4	1	K02090	1	1	33.3	0.778	1.222	0.88	2.034	2.339
map05010 Alzheimer disease	0.134292	2.01	P27361	Mitogen-activated protein kinase 3 OS=Homo sapiens OX=9606 GN=MAPK3 PE=1 SV=4	MAPK3	0.6144	0.00928025	Down	4	2	K04371	6	1	43.1	0.821	0.834	0.98	1.499	1.36
map05010 Alzheimer disease	0.134292	2.01	P0DP23	Calmodulin-1 OS=Homo sapiens OX=9606 GN=CALM1 PE=1 SV=1	CALM1	0.3823	0.0175712	Down	42	9	K02183	61	7	16.8	1.041	0.837	1.454	2.897	2.913
map05010 Alzheimer disease	0.134292	2.01	P02649	Apolipoprotein E OS=Homo sapiens OX=9606 GN=APOE PE=1 SV=1	APOE	0.2006	0.0123165	Down	73	45	K04524	1364	45	36.1	1.253	1.065	0.592	4.33	5.341
map05020 Prion diseases	0.285071	1.89	P27361	Mitogen-activated protein kinase 3 OS=Homo sapiens OX=9606 GN=MAPK3 PE=1 SV=4	MAPK3	0.6144	0.00928025	Down	4	2	K04371	6	1	43.1	0.821	0.834	0.98	1.499	1.36
map05020 Prion diseases	0.285071	1.89	P01031	Complement C5 OS=Homo sapiens OX=9606 GN=C5 PE=1 SV=4	C5	0.3083	0.0245272	Down	21	29	K03994	120	29	188.2	1.079	1.181	1.083	2.391	4.839
map05133 Pertussis	0.208614	1.89	P27361	Mitogen-activated protein kinase 3 OS=Homo sapiens OX=9606 GN=MAPK3 PE=1 SV=4	MAPK3	0.6144	0.00928025	Down	4	2	K04371	6	1	43.1	0.821	0.834	0.98	1.499	1.36
map05133 Pertussis	0.208614	1.89	P0DP23	Calmodulin-1 OS=Homo sapiens OX=9606 GN=CALM1 PE=1 SV=1	CALM1	0.3823	0.0175712	Down	42	9	K02183	61	7	16.8	1.041	0.837	1.454	2.897	2.913
map05133 Pertussis	0.208614	1.89	P01031	Complement C5 OS=Homo sapiens OX=9606 GN=C5 PE=1 SV=4	C5	0.3083	0.0245272	Down	21	29	K03994	120	29	188.2	1.079	1.181	1.083	2.391	4.839
map05142 Chagas disease (American trypanosomiasis)	0.252359	1.72	P27361	Mitogen-activated protein kinase 3 OS=Homo sapiens OX=9606 GN=MAPK3 PE=1 SV=4	MAPK3	0.6144	0.00928025	Down	4	2	K04371	6	1	43.1	0.821	0.834	0.98	1.499	1.36
map05142 Chagas disease (American trypanosomiasis)	0.252359	1.72	P20963	T-cell surface glycoprotein CD3 zeta chain OS=Homo sapiens OX=9606 GN=CD247 PE=1 SV=2	CD247	0.3277	0.00304948	Down	50	6	K06453	15	6	18.7	0.582	0.796	0.687	2.24	1.961
map05142 Chagas disease (American trypanosomiasis)	0.252359	1.72	P01042	Kininogen-1 OS=Homo sapiens OX=9606 GN=KNG1 PE=1 SV=2	KNG1	0.2766	0.0300732	Down	30	19	K03898	101	19	71.9	1.293	0.923	1.026	2.474	5.34
map05143 African trypanosomiasis	0.293048	1.7	P01780	Immunoglobulin heavy variable 3-7 OS=Homo sapiens OX=9606 GN=IGHV3-7 PE=1 SV=2	IGHV3-7	0.4606	0.0333762	Down	50	12	K06856	152	3	12.9	1.415	1.48	1.017	2.31	3.352
map05143 African trypanosomiasis	0.293048	1.7	P01042	Kininogen-1 OS=Homo sapiens OX=9606 GN=KNG1 PE=1 SV=2	KNG1	0.2766	0.0300732	Down	30	19	K03898	101	19	71.9	1.293	0.923	1.026	2.474	5.34
map05143 African trypanosomiasis	0.293048	1.7	O14791	Apolipoprotein L1 OS=Homo sapiens OX=9606 GN=APOL1 PE=1 SV=5	APOL1	0.5022	0.0479568	Down	25	12	K23585	95	12	43.9	1.564	1.407	0.957	2.263	2.951
map05143 African trypanosomiasis	0.293048	1.7	A0A0B4J1Y9	Immunoglobulin heavy variable 3-72 OS=Homo sapiens OX=9606 GN=IGHV3-72 PE=3 SV=1	IGHV3-72	0.5583	0.0237729	Down	42	11	K06856	138	2	13.2	1.534	1.314	1.085	2.19	2.506
map05152 Tuberculosis	0.314391	1.41	P31146	Coronin-1A OS=Homo sapiens OX=9606 GN=CORO1A PE=1 SV=4	CORO1A	0.3226	0.0180006	Down	33	17	K13882	67	17	51	0.938	1.507	0.797	3.445	3.255
map05152 Tuberculosis	0.314391	1.41	P27361	Mitogen-activated protein kinase 3 OS=Homo sapiens OX=9606 GN=MAPK3 PE=1 SV=4	MAPK3	0.6144	0.00928025	Down	4	2	K04371	6	1	43.1	0.821	0.834	0.98	1.499	1.36
map05152 Tuberculosis	0.314391	1.41	P0DP23	Calmodulin-1 OS=Homo sapiens OX=9606 GN=CALM1 PE=1 SV=1	CALM1	0.3823	0.0175712	Down	42	9	K02183	61	7	16.8	1.041	0.837	1.454	2.897	2.913
map05152 Tuberculosis	0.314391	1.41	P07339	Cathepsin D OS=Homo sapiens OX=9606 GN=CTSD PE=1 SV=1	CTSD	0.1998	0.0243845	Down	8	4	K01379	15	4	44.5	1.32	1.047	0.507	5.659	3.932
map05152 Tuberculosis	0.314391	1.41	P01780	Immunoglobulin heavy variable 3-7 OS=Homo sapiens OX=9606 GN=IGHV3-7 PE=1 SV=2	IGHV3-7	0.4606	0.0333762	Down	50	12	K06856	152	3	12.9	1.415	1.48	1.017	2.31	3.352
map05152 Tuberculosis	0.314391	1.41	A0A0B4J1Y9	Immunoglobulin heavy variable 3-72 OS=Homo sapiens OX=9606 GN=IGHV3-72 PE=3 SV=1	IGHV3-72	0.5583	0.0237729	Down	42	11	K06856	138	2	13.2	1.534	1.314	1.085	2.19	2.506
map05165 Human papillomavirus infection	0.264732	1.62	Q9UM47	Neurogenic locus notch homolog protein 3 OS=Homo sapiens OX=9606 GN=NOTCH3 PE=1 SV=2	NOTCH3	0.4849	0.0421948	Down	2	4	K20995	9	3	243.5	0.852	1.481	1.289	2.333	2.647
map05165 Human papillomavirus infection	0.264732	1.62	P35443	Thrombospondin-4 OS=Homo sapiens OX=9606 GN=THBS4 PE=1 SV=2	THBS4	0.4305	0.0162059	Down	12	10	K04659	58	8	105.8	1.376	1.347	1.364	2.469	3.86
map05165 Human papillomavirus infection	0.264732	1.62	P27361	Mitogen-activated protein kinase 3 OS=Homo sapiens OX=9606 GN=MAPK3 PE=1 SV=4	MAPK3	0.6144	0.00928025	Down	4	2	K04371	6	1	43.1	0.821	0.834	0.98	1.499	1.36
map05165 Human papillomavirus infection	0.264732	1.62	P12111	Collagen alpha-3(VI) chain OS=Homo sapiens OX=9606 GN=COL6A3 PE=1 SV=5	COL6A3	0.4177	0.0015557	Down	15	49	K06238	206	49	343.5	1.403	1.357	1.224	2.934	3.425
map05165 Human papillomavirus infection	0.264732	1.62	P12109	Collagen alpha-1(VI) chain OS=Homo sapiens OX=9606 GN=COL6A1 PE=1 SV=3	COL6A1	0.2149	0.000935281	Down	11	10	K06238	34	10	108.5	0.94	1.053	0.904	3.897	5.091
map05165 Human papillomavirus infection	0.264732	1.62	P08123	Collagen alpha-2(I) chain OS=Homo sapiens OX=9606 GN=COL1A2 PE=1 SV=7	COL1A2	0.367	0.0269295	Down	8	10	K06236	42	10	129.2	0.847	1.187	1.647	3.074	3.612
map05205 Proteoglycans in cancer	0.13183	1.87	P27361	Mitogen-activated protein kinase 3 OS=Homo sapiens OX=9606 GN=MAPK3 PE=1 SV=4	MAPK3	0.6144	0.00928025	Down	4	2	K04371	6	1	43.1	0.821	0.834	0.98	1.499	1.36
map05205 Proteoglycans in cancer	0.13183	1.87	P26038	Moesin OS=Homo sapiens OX=9606 GN=MSN PE=1 SV=3	MSN	0.449	0.0466975	Down	45	32	K05763	180	20	67.8	0.814	0.808	0.727	2.258	1.23
map05205 Proteoglycans in cancer	0.13183	1.87	P15311	Ezrin OS=Homo sapiens OX=9606 GN=EZR PE=1 SV=4	EZR	0.4072	0.0362982	Down	32	22	K08007	105	13	69.4	1.073	1.481	0.806	2.335	3.166
map05205 Proteoglycans in cancer	0.13183	1.87	P14317	Hematopoietic lineage cell-specific protein OS=Homo sapiens OX=9606 GN=HCLS1 PE=1 SV=3	HCLS1	0.5439	0.0437219	Down	20	8	K06106	20	8	54	0.69	0.702	1.066	1.58	1.433
map05205 Proteoglycans in cancer	0.13183	1.87	P10301	Ras-related protein R-Ras OS=Homo sapiens OX=9606 GN=RRAS PE=1 SV=1	RRAS	0.2432	0.0281307	Down	19	5	K07829	10	4	23.5	0.527	1.362	1.089	4.315	3.85
map05205 Proteoglycans in cancer	0.13183	1.87	P08123	Collagen alpha-2(I) chain OS=Homo sapiens OX=9606 GN=COL1A2 PE=1 SV=7	COL1A2	0.367	0.0269295	Down	8	10	K06236	42	10	129.2	0.847	1.187	1.647	3.074	3.612
map05206 MicroRNAs in cancer	0.44158	1.54	Q9UM47	Neurogenic locus notch homolog protein 3 OS=Homo sapiens OX=9606 GN=NOTCH3 PE=1 SV=2	NOTCH3	0.4849	0.0421948	Down	2	4	K20995	9	3	243.5	0.852	1.481	1.289	2.333	2.647
map05206 MicroRNAs in cancer	0.44158	1.54	P27361	Mitogen-activated protein kinase 3 OS=Homo sapiens OX=9606 GN=MAPK3 PE=1 SV=4	MAPK3	0.6144	0.00928025	Down	4	2	K04371	6	1	43.1	0.821	0.834	0.98	1.499	1.36
map05206 MicroRNAs in cancer	0.44158	1.54	P15311	Ezrin OS=Homo sapiens OX=9606 GN=EZR PE=1 SV=4	EZR	0.4072	0.0362982	Down	32	22	K08007	105	13	69.4	1.073	1.481	0.806	2.335	3.166
map05212 Pancreatic cancer	0.330897	1.7	Q15052	Rho guanine nucleotide exchange factor 6 OS=Homo sapiens OX=9606 GN=ARHGEF6 PE=1 SV=2	ARHGEF6	0.1101	0.0497975	Down	8	6	K05729	7	6	87.4	0.965	0.711	0.184	3.358	7.907
map05212 Pancreatic cancer	0.330897	1.7	P27361	Mitogen-activated protein kinase 3 OS=Homo sapiens OX=9606 GN=MAPK3 PE=1 SV=4	MAPK3	0.6144	0.00928025	Down	4	2	K04371	6	1	43.1	0.821	0.834	0.98	1.499	1.36
map05214 Glioma	0.22376	2.24	P27361	Mitogen-activated protein kinase 3 OS=Homo sapiens OX=9606 GN=MAPK3 PE=1 SV=4	MAPK3	0.6144	0.00928025	Down	4	2	K04371	6	1	43.1	0.821	0.834	0.98	1.499	1.36
map05214 Glioma	0.22376	2.24	P0DP23	Calmodulin-1 OS=Homo sapiens OX=9606 GN=CALM1 PE=1 SV=1	CALM1	0.3823	0.0175712	Down	42	9	K02183	61	7	16.8	1.041	0.837	1.454	2.897	2.913
map05224 Breast cancer	0.17861	2.59	Q9UM47	Neurogenic locus notch homolog protein 3 OS=Homo sapiens OX=9606 GN=NOTCH3 PE=1 SV=2	NOTCH3	0.4849	0.0421948	Down	2	4	K20995	9	3	243.5	0.852	1.481	1.289	2.333	2.647
map05224 Breast cancer	0.17861	2.59	P27361	Mitogen-activated protein kinase 3 OS=Homo sapiens OX=9606 GN=MAPK3 PE=1 SV=4	MAPK3	0.6144	0.00928025	Down	4	2	K04371	6	1	43.1	0.821	0.834	0.98	1.499	1.36
map05230 Central carbon metabolism in cancer	0.330897	1.7	P27361	Mitogen-activated protein kinase 3 OS=Homo sapiens OX=9606 GN=MAPK3 PE=1 SV=4	MAPK3	0.6144	0.00928025	Down	4	2	K04371	6	1	43.1	0.821	0.834	0.98	1.499	1.36
map05230 Central carbon metabolism in cancer	0.330897	1.7	P11168	Solute carrier family 2, facilitated glucose transporter member 2 OS=Homo sapiens OX=9606 GN=SLC2A2 PE=1 SV=1	SLC2A2	0.2893	0.0374922	Down	2	1	K07593	3	1	57.5	0.991	1.488		3.671	4.898

## Sheet: all
KEGG pathway	Mapping	Background	All Mapping	All Background	Fold Enrichment	Fisher's exact test p value	-log10(p value)	Related proteins
map03010 Ribosome	18	64	168	1675	2.8	2.5533e-05	4.59	Q02543 P84098 P62906 P62888 P62857 P62277 P62244 P61353 P61247 P60866 P50914 P46781 P35268 P26373 P25398 P23396 P18621 P05387
map04979 Cholesterol metabolism	9	24	168	1675	3.74	0.000288251	3.54	P21796 P08519 P06727 P04114 P02656 P02655 P02654 P02652 P02649
map05215 Prostate cancer	7	23	168	1675	3.03	0.00550752	2.26	Q04206 P27361 P14625 P08069 P04049 P01111 O14920
map03020 RNA polymerase	2	2	168	1675	9.97	0.0100059	2	P30876 P19388
map04623 Cytosolic DNA-sensing pathway	4	10	168	1675	3.99	0.0126478	1.9	Q04206 P29466 P19388 O14920
map04917 Prolactin signaling pathway	6	21	168	1675	2.85	0.0140432	1.85	Q04206 P40763 P27361 P11168 P04049 P01111
map04071 Sphingolipid signaling pathway	9	40	168	1675	2.24	0.0146241	1.83	Q04206 Q03113 Q00722 P63000 P27361 P07339 P04049 P01111 P01042
map04550 Signaling pathways regulating pluripotency of stem cells	5	16	168	1675	3.12	0.0166952	1.78	P40763 P27361 P08069 P04049 P01111
map04625 C-type lectin receptor signaling pathway	8	35	168	1675	2.28	0.0191352	1.72	Q04206 P29466 P27361 P10301 P0DP23 P04049 P01111 O14920
map04810 Regulation of actin cytoskeleton	16	91	168	1675	1.75	0.0191789	1.72	Q15052 Q03113 P78356 P63000 P55160 P48426 P27361 P26038 P15311 P13612 P10301 P04049 P01111 P01042 O60610 O60331
map05212 Pancreatic cancer	7	29	168	1675	2.41	0.020905	1.68	Q15052 Q04206 P63000 P40763 P27361 P04049 O14920
map05221 Acute myeloid leukemia	6	23	168	1675	2.6	0.0220608	1.66	Q04206 P40763 P27361 P04049 P01111 O14920
map00900 Terpenoid backbone biosynthesis	3	7	168	1675	4.27	0.0256083	1.59	Q9UHG3 P14324 O75844
map03050 Proteasome	8	37	168	1675	2.16	0.0263892	1.58	Q9UNM6 Q16186 Q06323 P40306 P28065 P25789 O14818 O00232
map05235 PD-L1 expression and PD-1 checkpoint pathway in cancer	8	37	168	1675	2.16	0.0263892	1.58	Q9HC35 Q04206 P40763 P27361 P20963 P04049 P01111 O14920
map03320 PPAR signaling pathway	5	18	168	1675	2.77	0.0277674	1.56	Q6Q788 Q01469 P07108 P02656 P02652
map05224 Breast cancer	5	19	168	1675	2.62	0.0347126	1.46	Q9UM47 P27361 P08069 P04049 P01111
map04730 Long-term depression	6	26	168	1675	2.3	0.039098	1.41	Q03113 Q00722 P27361 P08069 P04049 P01111
map05223 Non-small cell lung cancer	5	20	168	1675	2.49	0.0426439	1.37	Q9HC35 P40763 P27361 P04049 P01111
map00562 Inositol phosphate metabolism	5	20	168	1675	2.49	0.0426439	1.37	Q92835 Q00722 P78356 P48426 O60331
map05218 Melanoma	4	14	168	1675	2.85	0.0438376	1.36	P27361 P08069 P04049 P01111

## Sheet: all Pathway2Protein
KEGG pathway	Fisher's exact test p value	Fold Enrichment	Protein accession	Protein description	Gene name	R/S Ratio	R/S P value	Regulated Type	Coverage [%]	Peptides	KEGG KO No.	PSM	Unique Peptides	MW [kDa]	CML_AP	CML_BP	CML_CP	CML_S2	CML_S3
map00220 Arginine biosynthesis	0.264944	1.99	P17174	Aspartate aminotransferase, cytoplasmic OS=Homo sapiens OX=9606 GN=GOT1 PE=1 SV=3	GOT1	0.2391	0.0230679	Down	10	5	K14454	10	5	46.2	0.926	1.4	0.627	3.247	4.988
map00220 Arginine biosynthesis	0.264944	1.99	P00966	Argininosuccinate synthase OS=Homo sapiens OX=9606 GN=ASS1 PE=1 SV=2	ASS1	5.3398	0.0341905	Up	16	4	K01940	10	4	46.5	2.98	3.282	1.203	0.545	0.387
map00240 Pyrimidine metabolism	0.428551	1.57	Q9H773	dCTP pyrophosphatase 1 OS=Homo sapiens OX=9606 GN=DCTPP1 PE=1 SV=1	DCTPP1	20	0.001	Up	14	2	K16904	4	2	18.7	0.06	0.816	0.117
map00240 Pyrimidine metabolism	0.428551	1.57	P23921	Ribonucleoside-diphosphate reductase large subunit OS=Homo sapiens OX=9606 GN=RRM1 PE=1 SV=1	RRM1	20	0.001	Up	3	2	K10807	2	2	90	1.415	2.184	0.636
map00240 Pyrimidine metabolism	0.428551	1.57	P15531	Nucleoside diphosphate kinase A OS=Homo sapiens OX=9606 GN=NME1 PE=1 SV=1	NME1	5.0999	0.00759609	Up	41	8	K00940	31	2	17.1	0.771	1.386	1.316	0.21	0.244
map00250 Alanine, aspartate and glutamate metabolism	0.134059	2.3	Q06210	Glutamine--fructose-6-phosphate aminotransferase [isomerizing] 1 OS=Homo sapiens OX=9606 GN=GFPT1 PE=1 SV=3	GFPT1	7.424	0.0018997	Up	1	1	K00820	3	1	78.8	1.245	1.381	1.305	0.132	0.221
map00250 Alanine, aspartate and glutamate metabolism	0.134059	2.3	P17174	Aspartate aminotransferase, cytoplasmic OS=Homo sapiens OX=9606 GN=GOT1 PE=1 SV=3	GOT1	0.2391	0.0230679	Down	10	5	K14454	10	5	46.2	0.926	1.4	0.627	3.247	4.988
map00250 Alanine, aspartate and glutamate metabolism	0.134059	2.3	P00966	Argininosuccinate synthase OS=Homo sapiens OX=9606 GN=ASS1 PE=1 SV=2	ASS1	5.3398	0.0341905	Up	16	4	K01940	10	4	46.5	2.98	3.282	1.203	0.545	0.387
map00260 Glycine, serine and threonine metabolism	0.225982	2.22	Q93088	Betaine--homocysteine S-methyltransferase 1 OS=Homo sapiens OX=9606 GN=BHMT PE=1 SV=2	BHMT	0.3256	0.0366416	Down	6	2	K00544	7	2	45	1.381	0.892		3.3	3.682
map00260 Glycine, serine and threonine metabolism	0.225982	2.22	O43175	D-3-phosphoglycerate dehydrogenase OS=Homo sapiens OX=9606 GN=PHGDH PE=1 SV=4	PHGDH	7.3816	0.00959274	Up	7	3	K00058	9	3	56.6	2.719	1.944	1.15	0.281	0.244
map00270 Cysteine and methionine metabolism	0.496843	1.3	Q93088	Betaine--homocysteine S-methyltransferase 1 OS=Homo sapiens OX=9606 GN=BHMT PE=1 SV=2	BHMT	0.3256	0.0366416	Down	6	2	K00544	7	2	45	1.381	0.892		3.3	3.682
map00270 Cysteine and methionine metabolism	0.496843	1.3	P17174	Aspartate aminotransferase, cytoplasmic OS=Homo sapiens OX=9606 GN=GOT1 PE=1 SV=3	GOT1	0.2391	0.0230679	Down	10	5	K14454	10	5	46.2	0.926	1.4	0.627	3.247	4.988
map00270 Cysteine and methionine metabolism	0.496843	1.3	O43175	D-3-phosphoglycerate dehydrogenase OS=Homo sapiens OX=9606 GN=PHGDH PE=1 SV=4	PHGDH	7.3816	0.00959274	Up	7	3	K00058	9	3	56.6	2.719	1.944	1.15	0.281	0.244
map00330 Arginine and proline metabolism	0.380414	1.53	P49189	4-trimethylaminobutyraldehyde dehydrogenase OS=Homo sapiens OX=9606 GN=ALDH9A1 PE=1 SV=3	ALDH9A1	20	0.001	Up	6	3	K00149	10	2	53.8	0.703	0.719	0.677
map00330 Arginine and proline metabolism	0.380414	1.53	P17174	Aspartate aminotransferase, cytoplasmic OS=Homo sapiens OX=9606 GN=GOT1 PE=1 SV=3	GOT1	0.2391	0.0230679	Down	10	5	K14454	10	5	46.2	0.926	1.4	0.627	3.247	4.988
map00380 Tryptophan metabolism	0.150139	2.85	Q16719	Kynureninase OS=Homo sapiens OX=9606 GN=KYNU PE=1 SV=1	KYNU	4.2544	0.0420187	Up	2	1	K01556	4	1	52.3	2.128	2.527	1.382	0.246	0.7
map00380 Tryptophan metabolism	0.150139	2.85	P49189	4-trimethylaminobutyraldehyde dehydrogenase OS=Homo sapiens OX=9606 GN=ALDH9A1 PE=1 SV=3	ALDH9A1	20	0.001	Up	6	3	K00149	10	2	53.8	0.703	0.719	0.677
map00510 N-Glycan biosynthesis	0.150139	2.85	Q14697	Neutral alpha-glucosidase AB OS=Homo sapiens OX=9606 GN=GANAB PE=1 SV=3	GANAB	0.3701	0.0112863	Down	11	10	K05546	26	10	106.8	0.807	1.293	1.044	2.989	2.675
map00510 N-Glycan biosynthesis	0.150139	2.85	P33908	Mannosyl-oligosaccharide 1,2-alpha-mannosidase IA OS=Homo sapiens OX=9606 GN=MAN1A1 PE=1 SV=3	MAN1A1	0.2649	0.0247226	Down	1	1	K01230	4	1	72.9	0.686	1.3	1.282	3.195	5.03
map00561 Glycerolipid metabolism	0.225982	2.22	Q99685	Monoglyceride lipase OS=Homo sapiens OX=9606 GN=MGLL PE=1 SV=2	MGLL	20	0.001	Up	7	2	K01054	6	2	33.2	1.171	1.05	1.079
map00561 Glycerolipid metabolism	0.225982	2.22	P49189	4-trimethylaminobutyraldehyde dehydrogenase OS=Homo sapiens OX=9606 GN=ALDH9A1 PE=1 SV=3	ALDH9A1	20	0.001	Up	6	3	K00149	10	2	53.8	0.703	0.719	0.677
map03020 RNA polymerase	0.0100059	9.97	P30876	DNA-directed RNA polymerase II subunit RPB2 OS=Homo sapiens OX=9606 GN=POLR2B PE=1 SV=1	POLR2B	0.2662	0.0215721	Down	1	2	K03010	8	2	133.8	1.632	0.918	0.738	4.468	3.766
map03020 RNA polymerase	0.0100059	9.97	P19388	DNA-directed RNA polymerases I, II, and III subunit RPABC1 OS=Homo sapiens OX=9606 GN=POLR2E PE=1 SV=4	POLR2E	4.6003	0.0285536	Up	4	1	K03013	1	1	24.5		1.541	1.348	0.234	0.394
map00900 Terpenoid backbone biosynthesis	0.0256083	4.27	Q9UHG3	Prenylcysteine oxidase 1 OS=Homo sapiens OX=9606 GN=PCYOX1 PE=1 SV=3	PCYOX1	0.3249	0.0184803	Down	23	12	K05906	130	12	56.6	1.593	0.825	1.133	3.468	3.818
map00900 Terpenoid backbone biosynthesis	0.0256083	4.27	P14324	Farnesyl pyrophosphate synthase OS=Homo sapiens OX=9606 GN=FDPS PE=1 SV=4	FDPS	20	0.001	Up	5	2	K00787	5	2	48.2	0.415	1.104	0.753
map00900 Terpenoid backbone biosynthesis	0.0256083	4.27	O75844	CAAX prenyl protease 1 homolog OS=Homo sapiens OX=9606 GN=ZMPSTE24 PE=1 SV=2	ZMPSTE24	2.5948	0.0297249	Up	8	2	K06013	2	2	54.8	2.036	2.389	1.355	0.645	0.84
map04623 Cytosolic DNA-sensing pathway	0.0126478	3.99	Q04206	Transcription factor p65 OS=Homo sapiens OX=9606 GN=RELA PE=1 SV=2	RELA	20	0.001	Up	5	2	K04735	2	2	60.2	0.074	0.058	0.066
map04623 Cytosolic DNA-sensing pathway	0.0126478	3.99	P29466	Caspase-1 OS=Homo sapiens OX=9606 GN=CASP1 PE=1 SV=1	CASP1	20	0.001	Up	2	1	K01370	1	1	45.1	0.57	1.237	0.601
map04623 Cytosolic DNA-sensing pathway	0.0126478	3.99	P19388	DNA-directed RNA polymerases I, II, and III subunit RPABC1 OS=Homo sapiens OX=9606 GN=POLR2E PE=1 SV=4	POLR2E	4.6003	0.0285536	Up	4	1	K03013	1	1	24.5		1.541	1.348	0.234	0.394
map00970 Aminoacyl-tRNA biosynthesis	0.443854	1.5	P54136	Arginine--tRNA ligase, cytoplasmic OS=Homo sapiens OX=9606 GN=RARS1 PE=1 SV=2	RARS1	5.9662	0.00859553	Up	9	6	K01887	11	6	75.3	1.134	1.592	0.8	0.164	0.23
map00970 Aminoacyl-tRNA biosynthesis	0.443854	1.5	P49591	Serine--tRNA ligase, cytoplasmic OS=Homo sapiens OX=9606 GN=SARS1 PE=1 SV=3	SARS1	10.0136	0.0142575	Up	3	2	K01875	6	2	58.7	0.455	0.77	0.983	0.041	0.106
map00970 Aminoacyl-tRNA biosynthesis	0.443854	1.5	P26640	Valine--tRNA ligase OS=Homo sapiens OX=9606 GN=VARS1 PE=1 SV=4	VARS1	20	0.001	Up	4	3	K01873	4	3	140.4	0.115	0.184	1.002
map00983 Drug metabolism - other enzymes	0.268308	1.81	P23921	Ribonucleoside-diphosphate reductase large subunit OS=Homo sapiens OX=9606 GN=RRM1 PE=1 SV=1	RRM1	20	0.001	Up	3	2	K10807	2	2	90	1.415	2.184	0.636
map00983 Drug metabolism - other enzymes	0.268308	1.81	P23141	Liver carboxylesterase 1 OS=Homo sapiens OX=9606 GN=CES1 PE=1 SV=2	CES1	0.251	0.000975031	Down	8	6	K01044	15	6	62.5	1.235	0.956	1.143	4.181	4.675
map00983 Drug metabolism - other enzymes	0.268308	1.81	P15531	Nucleoside diphosphate kinase A OS=Homo sapiens OX=9606 GN=NME1 PE=1 SV=1	NME1	5.0999	0.00759609	Up	41	8	K00940	31	2	17.1	0.771	1.386	1.316	0.21	0.244
map00983 Drug metabolism - other enzymes	0.268308	1.81	P00492	Hypoxanthine-guanine phosphoribosyltransferase OS=Homo sapiens OX=9606 GN=HPRT1 PE=1 SV=2	HPRT1	2.5115	0.0146216	Up	33	6	K00760	11	6	24.6	0.703	0.84	1.015	0.393	0.286
map01521 EGFR tyrosine kinase inhibitor resistance	0.0724992	2.17	P40763	Signal transducer and activator of transcription 3 OS=Homo sapiens OX=9606 GN=STAT3 PE=1 SV=2	STAT3	20	0.001	Up	5	3	K04692	4	3	88	0.078	0.643	0.769
map01521 EGFR tyrosine kinase inhibitor resistance	0.0724992	2.17	P27361	Mitogen-activated protein kinase 3 OS=Homo sapiens OX=9606 GN=MAPK3 PE=1 SV=4	MAPK3	0.6144	0.00928025	Down	4	2	K04371	6	1	43.1	0.821	0.834	0.98	1.499	1.36
map01521 EGFR tyrosine kinase inhibitor resistance	0.0724992	2.17	P08069	Insulin-like growth factor 1 receptor OS=Homo sapiens OX=9606 GN=IGF1R PE=1 SV=1	IGF1R	20	0.001	Up	2	2	K05087	2	2	154.7	0.346	0.446	0.7
map01521 EGFR tyrosine kinase inhibitor resistance	0.0724992	2.17	P04049	RAF proto-oncogene serine/threonine-protein kinase OS=Homo sapiens OX=9606 GN=RAF1 PE=1 SV=1	RAF1	2.9607	0.0146376	Up	2	1	K04366	1	1	73		0.887	0.694	0.254	0.28
map01521 EGFR tyrosine kinase inhibitor resistance	0.0724992	2.17	P01111	GTPase NRas OS=Homo sapiens OX=9606 GN=NRAS PE=1 SV=1	NRAS	4.0287	0.0206932	Up	30	7	K07828	29	3	21.2	0.6	0.552	1.096	0.215	0.157
map01522 Endocrine resistance	0.182353	1.85	Q9UM47	Neurogenic locus notch homolog protein 3 OS=Homo sapiens OX=9606 GN=NOTCH3 PE=1 SV=2	NOTCH3	0.4849	0.0421948	Down	2	4	K20995	9	3	243.5	0.852	1.481	1.289	2.333	2.647
map01522 Endocrine resistance	0.182353	1.85	P27361	Mitogen-activated protein kinase 3 OS=Homo sapiens OX=9606 GN=MAPK3 PE=1 SV=4	MAPK3	0.6144	0.00928025	Down	4	2	K04371	6	1	43.1	0.821	0.834	0.98	1.499	1.36
map01522 Endocrine resistance	0.182353	1.85	P08069	Insulin-like growth factor 1 receptor OS=Homo sapiens OX=9606 GN=IGF1R PE=1 SV=1	IGF1R	20	0.001	Up	2	2	K05087	2	2	154.7	0.346	0.446	0.7
map01522 Endocrine resistance	0.182353	1.85	P04049	RAF proto-oncogene serine/threonine-protein kinase OS=Homo sapiens OX=9606 GN=RAF1 PE=1 SV=1	RAF1	2.9607	0.0146376	Up	2	1	K04366	1	1	73		0.887	0.694	0.254	0.28
map01522 Endocrine resistance	0.182353	1.85	P01111	GTPase NRas OS=Homo sapiens OX=9606 GN=NRAS PE=1 SV=1	NRAS	4.0287	0.0206932	Up	30	7	K07828	29	3	21.2	0.6	0.552	1.096	0.215	0.157
map04623 Cytosolic DNA-sensing pathway	0.0126478	3.99	O14920	Inhibitor of nuclear factor kappa-B kinase subunit beta OS=Homo sapiens OX=9606 GN=IKBKB PE=1 SV=1	IKBKB	20	0.001	Up	2	2	K07209	2	2	86.5	2.184	0.817	0.878
map04979 Cholesterol metabolism	0.000288251	3.74	P21796	Voltage-dependent anion-selective channel protein 1 OS=Homo sapiens OX=9606 GN=VDAC1 PE=1 SV=2	VDAC1	4.787	0.0442309	Up	7	1	K05862	4	1	30.8	2.286	3.487	1.35	0.3	0.692
map04979 Cholesterol metabolism	0.000288251	3.74	P08519	Apolipoprotein(a) OS=Homo sapiens OX=9606 GN=LPA PE=1 SV=1	LPA	0.4071	0.0299891	Down	41	30	K09644	327	29	501	1.438	1.386	0.975	2.441	3.78
map04979 Cholesterol metabolism	0.000288251	3.74	P06727	Apolipoprotein A-IV OS=Homo sapiens OX=9606 GN=APOA4 PE=1 SV=3	APOA4	0.3825	0.0291057	Down	60	31	K08760	308	31	45.4	1.355	1.565	1.152	2.589	4.508
map04979 Cholesterol metabolism	0.000288251	3.74	P04114	Apolipoprotein B-100 OS=Homo sapiens OX=9606 GN=APOB PE=1 SV=2	APOB	0.3906	0.00373673	Down	58	297	K14462	6765	297	515.3	1.354	1.249	1.062	2.846	3.409
map04979 Cholesterol metabolism	0.000288251	3.74	P02656	Apolipoprotein C-III OS=Homo sapiens OX=9606 GN=APOC3 PE=1 SV=1	APOC3	0.2151	0.0085893	Down	55	10	K08759	403	10	10.8	1.187	0.651	1.029	3.872	5.013
map04979 Cholesterol metabolism	0.000288251	3.74	P02655	Apolipoprotein C-II OS=Homo sapiens OX=9606 GN=APOC2 PE=1 SV=1	APOC2	0.2358	0.00385757	Down	49	8	K22287	638	8	11.3	1.305	0.909	0.859	4.003	4.685
map04979 Cholesterol metabolism	0.000288251	3.74	P02654	Apolipoprotein C-I OS=Homo sapiens OX=9606 GN=APOC1 PE=1 SV=1	APOC1	0.2248	0.00872484	Down	53	10	K22286	274	10	9.3	1.035	0.719	1.266	3.757	5.198
map04979 Cholesterol metabolism	0.000288251	3.74	P02652	Apolipoprotein A-II OS=Homo sapiens OX=9606 GN=APOA2 PE=1 SV=1	APOA2	0.2944	0.00648812	Down	47	12	K08758	166	12	11.2	1.197	1.395	0.89	4.275	3.609
map04979 Cholesterol metabolism	0.000288251	3.74	P02649	Apolipoprotein E OS=Homo sapiens OX=9606 GN=APOE PE=1 SV=1	APOE	0.2006	0.0123165	Down	73	45	K04524	1364	45	36.1	1.253	1.065	0.592	4.33	5.341
map04550 Signaling pathways regulating pluripotency of stem cells	0.0166952	3.12	P40763	Signal transducer and activator of transcription 3 OS=Homo sapiens OX=9606 GN=STAT3 PE=1 SV=2	STAT3	20	0.001	Up	5	3	K04692	4	3	88	0.078	0.643	0.769
map04550 Signaling pathways regulating pluripotency of stem cells	0.0166952	3.12	P27361	Mitogen-activated protein kinase 3 OS=Homo sapiens OX=9606 GN=MAPK3 PE=1 SV=4	MAPK3	0.6144	0.00928025	Down	4	2	K04371	6	1	43.1	0.821	0.834	0.98	1.499	1.36
map04550 Signaling pathways regulating pluripotency of stem cells	0.0166952	3.12	P08069	Insulin-like growth factor 1 receptor OS=Homo sapiens OX=9606 GN=IGF1R PE=1 SV=1	IGF1R	20	0.001	Up	2	2	K05087	2	2	154.7	0.346	0.446	0.7
map04550 Signaling pathways regulating pluripotency of stem cells	0.0166952	3.12	P04049	RAF proto-oncogene serine/threonine-protein kinase OS=Homo sapiens OX=9606 GN=RAF1 PE=1 SV=1	RAF1	2.9607	0.0146376	Up	2	1	K04366	1	1	73		0.887	0.694	0.254	0.28
map04550 Signaling pathways regulating pluripotency of stem cells	0.0166952	3.12	P01111	GTPase NRas OS=Homo sapiens OX=9606 GN=NRAS PE=1 SV=1	NRAS	4.0287	0.0206932	Up	30	7	K07828	29	3	21.2	0.6	0.552	1.096	0.215	0.157
map05215 Prostate cancer	0.00550752	3.03	Q04206	Transcription factor p65 OS=Homo sapiens OX=9606 GN=RELA PE=1 SV=2	RELA	20	0.001	Up	5	2	K04735	2	2	60.2	0.074	0.058	0.066
map05215 Prostate cancer	0.00550752	3.03	P27361	Mitogen-activated protein kinase 3 OS=Homo sapiens OX=9606 GN=MAPK3 PE=1 SV=4	MAPK3	0.6144	0.00928025	Down	4	2	K04371	6	1	43.1	0.821	0.834	0.98	1.499	1.36
map05215 Prostate cancer	0.00550752	3.03	P14625	Endoplasmin OS=Homo sapiens OX=9606 GN=HSP90B1 PE=1 SV=1	HSP90B1	2.4682	0.00295497	Up	22	15	K09487	36	14	92.4	1.488	1.564	1.787	0.717	0.59
map05215 Prostate cancer	0.00550752	3.03	P08069	Insulin-like growth factor 1 receptor OS=Homo sapiens OX=9606 GN=IGF1R PE=1 SV=1	IGF1R	20	0.001	Up	2	2	K05087	2	2	154.7	0.346	0.446	0.7
map05215 Prostate cancer	0.00550752	3.03	P04049	RAF proto-oncogene serine/threonine-protein kinase OS=Homo sapiens OX=9606 GN=RAF1 PE=1 SV=1	RAF1	2.9607	0.0146376	Up	2	1	K04366	1	1	73		0.887	0.694	0.254	0.28
map05215 Prostate cancer	0.00550752	3.03	P01111	GTPase NRas OS=Homo sapiens OX=9606 GN=NRAS PE=1 SV=1	NRAS	4.0287	0.0206932	Up	30	7	K07828	29	3	21.2	0.6	0.552	1.096	0.215	0.157
map05215 Prostate cancer	0.00550752	3.03	O14920	Inhibitor of nuclear factor kappa-B kinase subunit beta OS=Homo sapiens OX=9606 GN=IKBKB PE=1 SV=1	IKBKB	20	0.001	Up	2	2	K07209	2	2	86.5	2.184	0.817	0.878
map04917 Prolactin signaling pathway	0.0140432	2.85	Q04206	Transcription factor p65 OS=Homo sapiens OX=9606 GN=RELA PE=1 SV=2	RELA	20	0.001	Up	5	2	K04735	2	2	60.2	0.074	0.058	0.066
map04917 Prolactin signaling pathway	0.0140432	2.85	P40763	Signal transducer and activator of transcription 3 OS=Homo sapiens OX=9606 GN=STAT3 PE=1 SV=2	STAT3	20	0.001	Up	5	3	K04692	4	3	88	0.078	0.643	0.769
map04917 Prolactin signaling pathway	0.0140432	2.85	P27361	Mitogen-activated protein kinase 3 OS=Homo sapiens OX=9606 GN=MAPK3 PE=1 SV=4	MAPK3	0.6144	0.00928025	Down	4	2	K04371	6	1	43.1	0.821	0.834	0.98	1.499	1.36
map04917 Prolactin signaling pathway	0.0140432	2.85	P11168	Solute carrier family 2, facilitated glucose transporter member 2 OS=Homo sapiens OX=9606 GN=SLC2A2 PE=1 SV=1	SLC2A2	0.2893	0.0374922	Down	2	1	K07593	3	1	57.5	0.991	1.488		3.671	4.898
map04917 Prolactin signaling pathway	0.0140432	2.85	P04049	RAF proto-oncogene serine/threonine-protein kinase OS=Homo sapiens OX=9606 GN=RAF1 PE=1 SV=1	RAF1	2.9607	0.0146376	Up	2	1	K04366	1	1	73		0.887	0.694	0.254	0.28
map04917 Prolactin signaling pathway	0.0140432	2.85	P01111	GTPase NRas OS=Homo sapiens OX=9606 GN=NRAS PE=1 SV=1	NRAS	4.0287	0.0206932	Up	30	7	K07828	29	3	21.2	0.6	0.552	1.096	0.215	0.157
map05218 Melanoma	0.0438376	2.85	P27361	Mitogen-activated protein kinase 3 OS=Homo sapiens OX=9606 GN=MAPK3 PE=1 SV=4	MAPK3	0.6144	0.00928025	Down	4	2	K04371	6	1	43.1	0.821	0.834	0.98	1.499	1.36
map05218 Melanoma	0.0438376	2.85	P08069	Insulin-like growth factor 1 receptor OS=Homo sapiens OX=9606 GN=IGF1R PE=1 SV=1	IGF1R	20	0.001	Up	2	2	K05087	2	2	154.7	0.346	0.446	0.7
map05218 Melanoma	0.0438376	2.85	P04049	RAF proto-oncogene serine/threonine-protein kinase OS=Homo sapiens OX=9606 GN=RAF1 PE=1 SV=1	RAF1	2.9607	0.0146376	Up	2	1	K04366	1	1	73		0.887	0.694	0.254	0.28
map05218 Melanoma	0.0438376	2.85	P01111	GTPase NRas OS=Homo sapiens OX=9606 GN=NRAS PE=1 SV=1	NRAS	4.0287	0.0206932	Up	30	7	K07828	29	3	21.2	0.6	0.552	1.096	0.215	0.157
map03010 Ribosome	2.5533e-05	2.8	Q02543	60S ribosomal protein L18a OS=Homo sapiens OX=9606 GN=RPL18A PE=1 SV=2	RPL18A	20	0.001	Up	15	2	K02882	3	2	20.7	0.554	0.296	1.3
map04014 Ras signaling pathway	0.135853	1.56	Q96KP1	Exocyst complex component 2 OS=Homo sapiens OX=9606 GN=EXOC2 PE=1 SV=1	EXOC2	0.1234	0.0277721	Down	5	6	K17637	13	6	104	0.862	1.065	0.268	5.345	6.51
map04014 Ras signaling pathway	0.135853	1.56	Q04206	Transcription factor p65 OS=Homo sapiens OX=9606 GN=RELA PE=1 SV=2	RELA	20	0.001	Up	5	2	K04735	2	2	60.2	0.074	0.058	0.066
map04014 Ras signaling pathway	0.135853	1.56	P63000	Ras-related C3 botulinum toxin substrate 1 OS=Homo sapiens OX=9606 GN=RAC1 PE=1 SV=1	RAC1	1.7947	0.0171881	Up	44	9	K04392	60	2	21.4	1.242	0.959	0.981	0.636	0.546
map04014 Ras signaling pathway	0.135853	1.56	P27361	Mitogen-activated protein kinase 3 OS=Homo sapiens OX=9606 GN=MAPK3 PE=1 SV=4	MAPK3	0.6144	0.00928025	Down	4	2	K04371	6	1	43.1	0.821	0.834	0.98	1.499	1.36
map04014 Ras signaling pathway	0.135853	1.56	P10301	Ras-related protein R-Ras OS=Homo sapiens OX=9606 GN=RRAS PE=1 SV=1	RRAS	0.2432	0.0281307	Down	19	5	K07829	10	4	23.5	0.527	1.362	1.089	4.315	3.85
map04014 Ras signaling pathway	0.135853	1.56	P0DP23	Calmodulin-1 OS=Homo sapiens OX=9606 GN=CALM1 PE=1 SV=1	CALM1	0.3823	0.0175712	Down	42	9	K02183	61	7	16.8	1.041	0.837	1.454	2.897	2.913
map04014 Ras signaling pathway	0.135853	1.56	P08069	Insulin-like growth factor 1 receptor OS=Homo sapiens OX=9606 GN=IGF1R PE=1 SV=1	IGF1R	20	0.001	Up	2	2	K05087	2	2	154.7	0.346	0.446	0.7
map04014 Ras signaling pathway	0.135853	1.56	P04049	RAF proto-oncogene serine/threonine-protein kinase OS=Homo sapiens OX=9606 GN=RAF1 PE=1 SV=1	RAF1	2.9607	0.0146376	Up	2	1	K04366	1	1	73		0.887	0.694	0.254	0.28
map04014 Ras signaling pathway	0.135853	1.56	P01111	GTPase NRas OS=Homo sapiens OX=9606 GN=NRAS PE=1 SV=1	NRAS	4.0287	0.0206932	Up	30	7	K07828	29	3	21.2	0.6	0.552	1.096	0.215	0.157
map04014 Ras signaling pathway	0.135853	1.56	O14920	Inhibitor of nuclear factor kappa-B kinase subunit beta OS=Homo sapiens OX=9606 GN=IKBKB PE=1 SV=1	IKBKB	20	0.001	Up	2	2	K07209	2	2	86.5	2.184	0.817	0.878
map04022 cGMP-PKG signaling pathway	0.159985	1.56	Q03113	Guanine nucleotide-binding protein subunit alpha-12 OS=Homo sapiens OX=9606 GN=GNA12 PE=1 SV=4	GNA12	12.4292	0.0369856	Up	13	6	K04346	15	3	44.3		0.772	1.95	0.123	0.096
map04022 cGMP-PKG signaling pathway	0.159985	1.56	Q00722	1-phosphatidylinositol 4,5-bisphosphate phosphodiesterase beta-2 OS=Homo sapiens OX=9606 GN=PLCB2 PE=1 SV=2	PLCB2	20	0.001	Up	1	2	K05858	2	2	133.9	0.058	0.08	1.662
map04022 cGMP-PKG signaling pathway	0.159985	1.56	P30405	Peptidyl-prolyl cis-trans isomerase F, mitochondrial OS=Homo sapiens OX=9606 GN=PPIF PE=1 SV=1	PPIF	20	0.001	Up	4	1	K09565	2	1	22	1.181	0.928	1.623
map04022 cGMP-PKG signaling pathway	0.159985	1.56	P27361	Mitogen-activated protein kinase 3 OS=Homo sapiens OX=9606 GN=MAPK3 PE=1 SV=4	MAPK3	0.6144	0.00928025	Down	4	2	K04371	6	1	43.1	0.821	0.834	0.98	1.499	1.36
map04022 cGMP-PKG signaling pathway	0.159985	1.56	P21796	Voltage-dependent anion-selective channel protein 1 OS=Homo sapiens OX=9606 GN=VDAC1 PE=1 SV=2	VDAC1	4.787	0.0442309	Up	7	1	K05862	4	1	30.8	2.286	3.487	1.35	0.3	0.692
map04022 cGMP-PKG signaling pathway	0.159985	1.56	P0DP23	Calmodulin-1 OS=Homo sapiens OX=9606 GN=CALM1 PE=1 SV=1	CALM1	0.3823	0.0175712	Down	42	9	K02183	61	7	16.8	1.041	0.837	1.454	2.897	2.913
map04022 cGMP-PKG signaling pathway	0.159985	1.56	P04049	RAF proto-oncogene serine/threonine-protein kinase OS=Homo sapiens OX=9606 GN=RAF1 PE=1 SV=1	RAF1	2.9607	0.0146376	Up	2	1	K04366	1	1	73		0.887	0.694	0.254	0.28
map04022 cGMP-PKG signaling pathway	0.159985	1.56	P01042	Kininogen-1 OS=Homo sapiens OX=9606 GN=KNG1 PE=1 SV=2	KNG1	0.2766	0.0300732	Down	30	19	K03898	101	19	71.9	1.293	0.923	1.026	2.474	5.34
map04024 cAMP signaling pathway	0.463367	1.27	Q04206	Transcription factor p65 OS=Homo sapiens OX=9606 GN=RELA PE=1 SV=2	RELA	20	0.001	Up	5	2	K04735	2	2	60.2	0.074	0.058	0.066
map04024 cAMP signaling pathway	0.463367	1.27	P63000	Ras-related C3 botulinum toxin substrate 1 OS=Homo sapiens OX=9606 GN=RAC1 PE=1 SV=1	RAC1	1.7947	0.0171881	Up	44	9	K04392	60	2	21.4	1.242	0.959	0.981	0.636	0.546
map04024 cAMP signaling pathway	0.463367	1.27	P27361	Mitogen-activated protein kinase 3 OS=Homo sapiens OX=9606 GN=MAPK3 PE=1 SV=4	MAPK3	0.6144	0.00928025	Down	4	2	K04371	6	1	43.1	0.821	0.834	0.98	1.499	1.36
map04024 cAMP signaling pathway	0.463367	1.27	P10301	Ras-related protein R-Ras OS=Homo sapiens OX=9606 GN=RRAS PE=1 SV=1	RRAS	0.2432	0.0281307	Down	19	5	K07829	10	4	23.5	0.527	1.362	1.089	4.315	3.85
map04024 cAMP signaling pathway	0.463367	1.27	P0DP23	Calmodulin-1 OS=Homo sapiens OX=9606 GN=CALM1 PE=1 SV=1	CALM1	0.3823	0.0175712	Down	42	9	K02183	61	7	16.8	1.041	0.837	1.454	2.897	2.913
map04024 cAMP signaling pathway	0.463367	1.27	P04049	RAF proto-oncogene serine/threonine-protein kinase OS=Homo sapiens OX=9606 GN=RAF1 PE=1 SV=1	RAF1	2.9607	0.0146376	Up	2	1	K04366	1	1	73		0.887	0.694	0.254	0.28
map04066 HIF-1 signaling pathway	0.454808	1.3	Q04206	Transcription factor p65 OS=Homo sapiens OX=9606 GN=RELA PE=1 SV=2	RELA	20	0.001	Up	5	2	K04735	2	2	60.2	0.074	0.058	0.066
map04066 HIF-1 signaling pathway	0.454808	1.3	P40763	Signal transducer and activator of transcription 3 OS=Homo sapiens OX=9606 GN=STAT3 PE=1 SV=2	STAT3	20	0.001	Up	5	3	K04692	4	3	88	0.078	0.643	0.769
map04066 HIF-1 signaling pathway	0.454808	1.3	P27361	Mitogen-activated protein kinase 3 OS=Homo sapiens OX=9606 GN=MAPK3 PE=1 SV=4	MAPK3	0.6144	0.00928025	Down	4	2	K04371	6	1	43.1	0.821	0.834	0.98	1.499	1.36
map04066 HIF-1 signaling pathway	0.454808	1.3	P09104	Gamma-enolase OS=Homo sapiens OX=9606 GN=ENO2 PE=1 SV=3	ENO2	14.4915	0.020071	Up	17	6	K01689	15	4	47.2	2.626	0.756	1.748	0.067	0.169
map04066 HIF-1 signaling pathway	0.454808	1.3	P08069	Insulin-like growth factor 1 receptor OS=Homo sapiens OX=9606 GN=IGF1R PE=1 SV=1	IGF1R	20	0.001	Up	2	2	K05087	2	2	154.7	0.346	0.446	0.7
map04066 HIF-1 signaling pathway	0.454808	1.3	P02787	Serotransferrin OS=Homo sapiens OX=9606 GN=TF PE=1 SV=3	TF	0.2516	0.026382	Down	66	70	K14736	553	70	77	0.853	0.685	1.269	2.57	4.868
map04068 FoxO signaling pathway	0.112998	1.99	P40763	Signal transducer and activator of transcription 3 OS=Homo sapiens OX=9606 GN=STAT3 PE=1 SV=2	STAT3	20	0.001	Up	5	3	K04692	4	3	88	0.078	0.643	0.769
map04068 FoxO signaling pathway	0.112998	1.99	P27361	Mitogen-activated protein kinase 3 OS=Homo sapiens OX=9606 GN=MAPK3 PE=1 SV=4	MAPK3	0.6144	0.00928025	Down	4	2	K04371	6	1	43.1	0.821	0.834	0.98	1.499	1.36
map04068 FoxO signaling pathway	0.112998	1.99	P08069	Insulin-like growth factor 1 receptor OS=Homo sapiens OX=9606 GN=IGF1R PE=1 SV=1	IGF1R	20	0.001	Up	2	2	K05087	2	2	154.7	0.346	0.446	0.7
map04068 FoxO signaling pathway	0.112998	1.99	P04049	RAF proto-oncogene serine/threonine-protein kinase OS=Homo sapiens OX=9606 GN=RAF1 PE=1 SV=1	RAF1	2.9607	0.0146376	Up	2	1	K04366	1	1	73		0.887	0.694	0.254	0.28
map04068 FoxO signaling pathway	0.112998	1.99	P01111	GTPase NRas OS=Homo sapiens OX=9606 GN=NRAS PE=1 SV=1	NRAS	4.0287	0.0206932	Up	30	7	K07828	29	3	21.2	0.6	0.552	1.096	0.215	0.157
map04068 FoxO signaling pathway	0.112998	1.99	O14920	Inhibitor of nuclear factor kappa-B kinase subunit beta OS=Homo sapiens OX=9606 GN=IKBKB PE=1 SV=1	IKBKB	20	0.001	Up	2	2	K07209	2	2	86.5	2.184	0.817	0.878
map04070 Phosphatidylinositol signaling system	0.0541296	2.14	Q92835	Phosphatidylinositol 3,4,5-trisphosphate 5-phosphatase 1 OS=Homo sapiens OX=9606 GN=INPP5D PE=1 SV=2	INPP5D	0.1897	0.0286678	Down	7	8	K03084	12	8	133.2	0.305	0.573	0.885	2.389	3.806
map04070 Phosphatidylinositol signaling system	0.0541296	2.14	Q00722	1-phosphatidylinositol 4,5-bisphosphate phosphodiesterase beta-2 OS=Homo sapiens OX=9606 GN=PLCB2 PE=1 SV=2	PLCB2	20	0.001	Up	1	2	K05858	2	2	133.9	0.058	0.08	1.662
map04070 Phosphatidylinositol signaling system	0.0541296	2.14	P78356	Phosphatidylinositol 5-phosphate 4-kinase type-2 beta OS=Homo sapiens OX=9606 GN=PIP4K2B PE=1 SV=1	PIP4K2B	20	0.001	Up	6	2	K00920	4	1	47.3	1.356	1.027	1.091
map04070 Phosphatidylinositol signaling system	0.0541296	2.14	P48426	Phosphatidylinositol 5-phosphate 4-kinase type-2 alpha OS=Homo sapiens OX=9606 GN=PIP4K2A PE=1 SV=2	PIP4K2A	9.5639	0.00307501	Up	22	8	K00920	10	7	46.2	0.7	1.024	0.557	0.068	0.091
map04070 Phosphatidylinositol signaling system	0.0541296	2.14	P0DP23	Calmodulin-1 OS=Homo sapiens OX=9606 GN=CALM1 PE=1 SV=1	CALM1	0.3823	0.0175712	Down	42	9	K02183	61	7	16.8	1.041	0.837	1.454	2.897	2.913
map04070 Phosphatidylinositol signaling system	0.0541296	2.14	O60331	Phosphatidylinositol 4-phosphate 5-kinase type-1 gamma OS=Homo sapiens OX=9606 GN=PIP5K1C PE=1 SV=2	PIP5K1C	20	0.001	Up	5	4	K00889	6	2	73.2	0.308	1.09	0.614
map03010 Ribosome	2.5533e-05	2.8	P84098	60S ribosomal protein L19 OS=Homo sapiens OX=9606 GN=RPL19 PE=1 SV=1	RPL19	3.9624	0.0279715	Up	5	1	K02885	3	1	23.5	1.23	1.075	2.432	0.413	0.384
map03010 Ribosome	2.5533e-05	2.8	P62906	60S ribosomal protein L10a OS=Homo sapiens OX=9606 GN=RPL10A PE=1 SV=2	RPL10A	9.5081	0.0412845	Up	19	3	K02865	6	3	24.8	2.077	1.571	0.759	0.051	0.258
map03010 Ribosome	2.5533e-05	2.8	P62888	60S ribosomal protein L30 OS=Homo sapiens OX=9606 GN=RPL30 PE=1 SV=2	RPL30	0.4327	0.0259468	Down	7	1	K02908	1	1	12.8	1.573	0.97	1.266	2.546	3.323
map03010 Ribosome	2.5533e-05	2.8	P62857	40S ribosomal protein S28 OS=Homo sapiens OX=9606 GN=RPS28 PE=1 SV=1	RPS28	3.9133	0.0347239	Up	17	1	K02979	4	1	7.8	2.384	2.594	1.432	0.338	0.754
map03010 Ribosome	2.5533e-05	2.8	P62277	40S ribosomal protein S13 OS=Homo sapiens OX=9606 GN=RPS13 PE=1 SV=2	RPS13	4.9188	0.00130396	Up	15	2	K02953	7	2	17.2	1.739	2.185	1.676	0.338	0.421
map03010 Ribosome	2.5533e-05	2.8	P62244	40S ribosomal protein S15a OS=Homo sapiens OX=9606 GN=RPS15A PE=1 SV=2	RPS15A	20	0.001	Up	15	2	K02957	9	2	14.8	0.492	0.754	1.108
map03010 Ribosome	2.5533e-05	2.8	P61353	60S ribosomal protein L27 OS=Homo sapiens OX=9606 GN=RPL27 PE=1 SV=2	RPL27	6.3836	0.0103183	Up	22	3	K02901	9	3	15.8	1.808	1.402	0.917	0.161	0.27
map03010 Ribosome	2.5533e-05	2.8	P61247	40S ribosomal protein S3a OS=Homo sapiens OX=9606 GN=RPS3A PE=1 SV=2	RPS3A	0.5878	0.0368734	Down	21	5	K02984	19	5	29.9	1.211	1.514	1.717	2.282	2.756
map03010 Ribosome	2.5533e-05	2.8	P60866	40S ribosomal protein S20 OS=Homo sapiens OX=9606 GN=RPS20 PE=1 SV=1	RPS20	2.9298	0.0152239	Up	10	1	K02969	4	1	13.4	1.612	1.103	1.249	0.355	0.547
map04137 Mitophagy - animal	0.18452	1.99	Q04206	Transcription factor p65 OS=Homo sapiens OX=9606 GN=RELA PE=1 SV=2	RELA	20	0.001	Up	5	2	K04735	2	2	60.2	0.074	0.058	0.066
map04137 Mitophagy - animal	0.18452	1.99	P10301	Ras-related protein R-Ras OS=Homo sapiens OX=9606 GN=RRAS PE=1 SV=1	RRAS	0.2432	0.0281307	Down	19	5	K07829	10	4	23.5	0.527	1.362	1.089	4.315	3.85
map04137 Mitophagy - animal	0.18452	1.99	P01111	GTPase NRas OS=Homo sapiens OX=9606 GN=NRAS PE=1 SV=1	NRAS	4.0287	0.0206932	Up	30	7	K07828	29	3	21.2	0.6	0.552	1.096	0.215	0.157
map04140 Autophagy - animal	0.0777545	1.99	P78318	Immunoglobulin-binding protein 1 OS=Homo sapiens OX=9606 GN=IGBP1 PE=1 SV=1	IGBP1	6.4433	0.00144782	Up	3	1	K17606	4	1	39.2	1.504	1.032	1.185	0.172	0.213
map04140 Autophagy - animal	0.0777545	1.99	P27361	Mitogen-activated protein kinase 3 OS=Homo sapiens OX=9606 GN=MAPK3 PE=1 SV=4	MAPK3	0.6144	0.00928025	Down	4	2	K04371	6	1	43.1	0.821	0.834	0.98	1.499	1.36
map04140 Autophagy - animal	0.0777545	1.99	P10301	Ras-related protein R-Ras OS=Homo sapiens OX=9606 GN=RRAS PE=1 SV=1	RRAS	0.2432	0.0281307	Down	19	5	K07829	10	4	23.5	0.527	1.362	1.089	4.315	3.85
map04140 Autophagy - animal	0.0777545	1.99	P08069	Insulin-like growth factor 1 receptor OS=Homo sapiens OX=9606 GN=IGF1R PE=1 SV=1	IGF1R	20	0.001	Up	2	2	K05087	2	2	154.7	0.346	0.446	0.7
map04140 Autophagy - animal	0.0777545	1.99	P07339	Cathepsin D OS=Homo sapiens OX=9606 GN=CTSD PE=1 SV=1	CTSD	0.1998	0.0243845	Down	8	4	K01379	15	4	44.5	1.32	1.047	0.507	5.659	3.932
map04140 Autophagy - animal	0.0777545	1.99	P04049	RAF proto-oncogene serine/threonine-protein kinase OS=Homo sapiens OX=9606 GN=RAF1 PE=1 SV=1	RAF1	2.9607	0.0146376	Up	2	1	K04366	1	1	73		0.887	0.694	0.254	0.28
map04140 Autophagy - animal	0.0777545	1.99	P01111	GTPase NRas OS=Homo sapiens OX=9606 GN=NRAS PE=1 SV=1	NRAS	4.0287	0.0206932	Up	30	7	K07828	29	3	21.2	0.6	0.552	1.096	0.215	0.157
map04150 mTOR signaling pathway	0.274065	1.53	P27361	Mitogen-activated protein kinase 3 OS=Homo sapiens OX=9606 GN=MAPK3 PE=1 SV=4	MAPK3	0.6144	0.00928025	Down	4	2	K04371	6	1	43.1	0.821	0.834	0.98	1.499	1.36
map04150 mTOR signaling pathway	0.274065	1.53	P08069	Insulin-like growth factor 1 receptor OS=Homo sapiens OX=9606 GN=IGF1R PE=1 SV=1	IGF1R	20	0.001	Up	2	2	K05087	2	2	154.7	0.346	0.446	0.7
map04150 mTOR signaling pathway	0.274065	1.53	P04049	RAF proto-oncogene serine/threonine-protein kinase OS=Homo sapiens OX=9606 GN=RAF1 PE=1 SV=1	RAF1	2.9607	0.0146376	Up	2	1	K04366	1	1	73		0.887	0.694	0.254	0.28
map04150 mTOR signaling pathway	0.274065	1.53	P01111	GTPase NRas OS=Homo sapiens OX=9606 GN=NRAS PE=1 SV=1	NRAS	4.0287	0.0206932	Up	30	7	K07828	29	3	21.2	0.6	0.552	1.096	0.215	0.157
map04150 mTOR signaling pathway	0.274065	1.53	O75348	V-type proton ATPase subunit G 1 OS=Homo sapiens OX=9606 GN=ATP6V1G1 PE=1 SV=3	ATP6V1G1	20	0.001	Up	9	1	K02152	1	1	13.7	0.735	0.754	0.253
map04150 mTOR signaling pathway	0.274065	1.53	O14920	Inhibitor of nuclear factor kappa-B kinase subunit beta OS=Homo sapiens OX=9606 GN=IKBKB PE=1 SV=1	IKBKB	20	0.001	Up	2	2	K07209	2	2	86.5	2.184	0.817	0.878
map04151 PI3K-Akt signaling pathway	0.228007	1.29	Q04206	Transcription factor p65 OS=Homo sapiens OX=9606 GN=RELA PE=1 SV=2	RELA	20	0.001	Up	5	2	K04735	2	2	60.2	0.074	0.058	0.066
map04151 PI3K-Akt signaling pathway	0.228007	1.29	P63000	Ras-related C3 botulinum toxin substrate 1 OS=Homo sapiens OX=9606 GN=RAC1 PE=1 SV=1	RAC1	1.7947	0.0171881	Up	44	9	K04392	60	2	21.4	1.242	0.959	0.981	0.636	0.546
map04151 PI3K-Akt signaling pathway	0.228007	1.29	P62258	14-3-3 protein epsilon OS=Homo sapiens OX=9606 GN=YWHAE PE=1 SV=1	YWHAE	0.3474	0.042349	Down	73	17	K06630	125	14	29.2	0.636	1.483	0.823	3.046	2.6
map04151 PI3K-Akt signaling pathway	0.228007	1.29	P35443	Thrombospondin-4 OS=Homo sapiens OX=9606 GN=THBS4 PE=1 SV=2	THBS4	0.4305	0.0162059	Down	12	10	K04659	58	8	105.8	1.376	1.347	1.364	2.469	3.86
map04151 PI3K-Akt signaling pathway	0.228007	1.29	P27361	Mitogen-activated protein kinase 3 OS=Homo sapiens OX=9606 GN=MAPK3 PE=1 SV=4	MAPK3	0.6144	0.00928025	Down	4	2	K04371	6	1	43.1	0.821	0.834	0.98	1.499	1.36
map04151 PI3K-Akt signaling pathway	0.228007	1.29	P14625	Endoplasmin OS=Homo sapiens OX=9606 GN=HSP90B1 PE=1 SV=1	HSP90B1	2.4682	0.00295497	Up	22	15	K09487	36	14	92.4	1.488	1.564	1.787	0.717	0.59
map04151 PI3K-Akt signaling pathway	0.228007	1.29	P13612	Integrin alpha-4 OS=Homo sapiens OX=9606 GN=ITGA4 PE=1 SV=3	ITGA4	1.5651	0.0464	Up	16	14	K06483	43	14	114.8	1.663	1.311	1.172	0.888	0.878
map04151 PI3K-Akt signaling pathway	0.228007	1.29	P12111	Collagen alpha-3(VI) chain OS=Homo sapiens OX=9606 GN=COL6A3 PE=1 SV=5	COL6A3	0.4177	0.0015557	Down	15	49	K06238	206	49	343.5	1.403	1.357	1.224	2.934	3.425
map04151 PI3K-Akt signaling pathway	0.228007	1.29	P12109	Collagen alpha-1(VI) chain OS=Homo sapiens OX=9606 GN=COL6A1 PE=1 SV=3	COL6A1	0.2149	0.000935281	Down	11	10	K06238	34	10	108.5	0.94	1.053	0.904	3.897	5.091
map04151 PI3K-Akt signaling pathway	0.228007	1.29	P08123	Collagen alpha-2(I) chain OS=Homo sapiens OX=9606 GN=COL1A2 PE=1 SV=7	COL1A2	0.367	0.0269295	Down	8	10	K06236	42	10	129.2	0.847	1.187	1.647	3.074	3.612
map04151 PI3K-Akt signaling pathway	0.228007	1.29	P08069	Insulin-like growth factor 1 receptor OS=Homo sapiens OX=9606 GN=IGF1R PE=1 SV=1	IGF1R	20	0.001	Up	2	2	K05087	2	2	154.7	0.346	0.446	0.7
map04151 PI3K-Akt signaling pathway	0.228007	1.29	P04049	RAF proto-oncogene serine/threonine-protein kinase OS=Homo sapiens OX=9606 GN=RAF1 PE=1 SV=1	RAF1	2.9607	0.0146376	Up	2	1	K04366	1	1	73		0.887	0.694	0.254	0.28
map04151 PI3K-Akt signaling pathway	0.228007	1.29	P01780	Immunoglobulin heavy variable 3-7 OS=Homo sapiens OX=9606 GN=IGHV3-7 PE=1 SV=2	IGHV3-7	0.4606	0.0333762	Down	50	12	K06856	152	3	12.9	1.415	1.48	1.017	2.31	3.352
map04151 PI3K-Akt signaling pathway	0.228007	1.29	P01111	GTPase NRas OS=Homo sapiens OX=9606 GN=NRAS PE=1 SV=1	NRAS	4.0287	0.0206932	Up	30	7	K07828	29	3	21.2	0.6	0.552	1.096	0.215	0.157
map04151 PI3K-Akt signaling pathway	0.228007	1.29	O14920	Inhibitor of nuclear factor kappa-B kinase subunit beta OS=Homo sapiens OX=9606 GN=IKBKB PE=1 SV=1	IKBKB	20	0.001	Up	2	2	K07209	2	2	86.5	2.184	0.817	0.878
map04151 PI3K-Akt signaling pathway	0.228007	1.29	A0A0C4DH32	Immunoglobulin heavy variable 3-20 OS=Homo sapiens OX=9606 GN=IGHV3-20 PE=3 SV=2	IGHV3-20	9.1241	0.00835327	Up	35	4	K06856	17	3	12.7	2.257	0.901	1.509	0.177	0.164
map04151 PI3K-Akt signaling pathway	0.228007	1.29	A0A0B4J1Y9	Immunoglobulin heavy variable 3-72 OS=Homo sapiens OX=9606 GN=IGHV3-72 PE=3 SV=1	IGHV3-72	0.5583	0.0237729	Down	42	11	K06856	138	2	13.2	1.534	1.314	1.085	2.19	2.506
map04210 Apoptosis	0.274065	1.53	Q04206	Transcription factor p65 OS=Homo sapiens OX=9606 GN=RELA PE=1 SV=2	RELA	20	0.001	Up	5	2	K04735	2	2	60.2	0.074	0.058	0.066
map04210 Apoptosis	0.274065	1.53	P27361	Mitogen-activated protein kinase 3 OS=Homo sapiens OX=9606 GN=MAPK3 PE=1 SV=4	MAPK3	0.6144	0.00928025	Down	4	2	K04371	6	1	43.1	0.821	0.834	0.98	1.499	1.36
map04210 Apoptosis	0.274065	1.53	P07339	Cathepsin D OS=Homo sapiens OX=9606 GN=CTSD PE=1 SV=1	CTSD	0.1998	0.0243845	Down	8	4	K01379	15	4	44.5	1.32	1.047	0.507	5.659	3.932
map04210 Apoptosis	0.274065	1.53	P04049	RAF proto-oncogene serine/threonine-protein kinase OS=Homo sapiens OX=9606 GN=RAF1 PE=1 SV=1	RAF1	2.9607	0.0146376	Up	2	1	K04366	1	1	73		0.887	0.694	0.254	0.28
map04210 Apoptosis	0.274065	1.53	P01111	GTPase NRas OS=Homo sapiens OX=9606 GN=NRAS PE=1 SV=1	NRAS	4.0287	0.0206932	Up	30	7	K07828	29	3	21.2	0.6	0.552	1.096	0.215	0.157
map04210 Apoptosis	0.274065	1.53	O14920	Inhibitor of nuclear factor kappa-B kinase subunit beta OS=Homo sapiens OX=9606 GN=IKBKB PE=1 SV=1	IKBKB	20	0.001	Up	2	2	K07209	2	2	86.5	2.184	0.817	0.878
map04211 Longevity regulating pathway	0.443854	1.5	Q04206	Transcription factor p65 OS=Homo sapiens OX=9606 GN=RELA PE=1 SV=2	RELA	20	0.001	Up	5	2	K04735	2	2	60.2	0.074	0.058	0.066
map04211 Longevity regulating pathway	0.443854	1.5	P08069	Insulin-like growth factor 1 receptor OS=Homo sapiens OX=9606 GN=IGF1R PE=1 SV=1	IGF1R	20	0.001	Up	2	2	K05087	2	2	154.7	0.346	0.446	0.7
map04211 Longevity regulating pathway	0.443854	1.5	P01111	GTPase NRas OS=Homo sapiens OX=9606 GN=NRAS PE=1 SV=1	NRAS	4.0287	0.0206932	Up	30	7	K07828	29	3	21.2	0.6	0.552	1.096	0.215	0.157
map04218 Cellular senescence	0.207015	1.55	Q04206	Transcription factor p65 OS=Homo sapiens OX=9606 GN=RELA PE=1 SV=2	RELA	20	0.001	Up	5	2	K04735	2	2	60.2	0.074	0.058	0.066
map04218 Cellular senescence	0.207015	1.55	P27361	Mitogen-activated protein kinase 3 OS=Homo sapiens OX=9606 GN=MAPK3 PE=1 SV=4	MAPK3	0.6144	0.00928025	Down	4	2	K04371	6	1	43.1	0.821	0.834	0.98	1.499	1.36
map04218 Cellular senescence	0.207015	1.55	P21796	Voltage-dependent anion-selective channel protein 1 OS=Homo sapiens OX=9606 GN=VDAC1 PE=1 SV=2	VDAC1	4.787	0.0442309	Up	7	1	K05862	4	1	30.8	2.286	3.487	1.35	0.3	0.692
map04218 Cellular senescence	0.207015	1.55	P10301	Ras-related protein R-Ras OS=Homo sapiens OX=9606 GN=RRAS PE=1 SV=1	RRAS	0.2432	0.0281307	Down	19	5	K07829	10	4	23.5	0.527	1.362	1.089	4.315	3.85
map04218 Cellular senescence	0.207015	1.55	P0DP23	Calmodulin-1 OS=Homo sapiens OX=9606 GN=CALM1 PE=1 SV=1	CALM1	0.3823	0.0175712	Down	42	9	K02183	61	7	16.8	1.041	0.837	1.454	2.897	2.913
map04218 Cellular senescence	0.207015	1.55	P04049	RAF proto-oncogene serine/threonine-protein kinase OS=Homo sapiens OX=9606 GN=RAF1 PE=1 SV=1	RAF1	2.9607	0.0146376	Up	2	1	K04366	1	1	73		0.887	0.694	0.254	0.28
map04218 Cellular senescence	0.207015	1.55	P01111	GTPase NRas OS=Homo sapiens OX=9606 GN=NRAS PE=1 SV=1	NRAS	4.0287	0.0206932	Up	30	7	K07828	29	3	21.2	0.6	0.552	1.096	0.215	0.157
map04270 Vascular smooth muscle contraction	0.388714	1.42	Q03113	Guanine nucleotide-binding protein subunit alpha-12 OS=Homo sapiens OX=9606 GN=GNA12 PE=1 SV=4	GNA12	12.4292	0.0369856	Up	13	6	K04346	15	3	44.3		0.772	1.95	0.123	0.096
map04270 Vascular smooth muscle contraction	0.388714	1.42	Q00722	1-phosphatidylinositol 4,5-bisphosphate phosphodiesterase beta-2 OS=Homo sapiens OX=9606 GN=PLCB2 PE=1 SV=2	PLCB2	20	0.001	Up	1	2	K05858	2	2	133.9	0.058	0.08	1.662
map04270 Vascular smooth muscle contraction	0.388714	1.42	P27361	Mitogen-activated protein kinase 3 OS=Homo sapiens OX=9606 GN=MAPK3 PE=1 SV=4	MAPK3	0.6144	0.00928025	Down	4	2	K04371	6	1	43.1	0.821	0.834	0.98	1.499	1.36
map04270 Vascular smooth muscle contraction	0.388714	1.42	P0DP23	Calmodulin-1 OS=Homo sapiens OX=9606 GN=CALM1 PE=1 SV=1	CALM1	0.3823	0.0175712	Down	42	9	K02183	61	7	16.8	1.041	0.837	1.454	2.897	2.913
map04270 Vascular smooth muscle contraction	0.388714	1.42	P04049	RAF proto-oncogene serine/threonine-protein kinase OS=Homo sapiens OX=9606 GN=RAF1 PE=1 SV=1	RAF1	2.9607	0.0146376	Up	2	1	K04366	1	1	73		0.887	0.694	0.254	0.28
map04320 Dorso-ventral axis formation	0.225982	2.22	Q9UM47	Neurogenic locus notch homolog protein 3 OS=Homo sapiens OX=9606 GN=NOTCH3 PE=1 SV=2	NOTCH3	0.4849	0.0421948	Down	2	4	K20995	9	3	243.5	0.852	1.481	1.289	2.333	2.647
map04320 Dorso-ventral axis formation	0.225982	2.22	P27361	Mitogen-activated protein kinase 3 OS=Homo sapiens OX=9606 GN=MAPK3 PE=1 SV=4	MAPK3	0.6144	0.00928025	Down	4	2	K04371	6	1	43.1	0.821	0.834	0.98	1.499	1.36
map04360 Axon guidance	0.234501	1.53	Q00535	Cyclin-dependent-like kinase 5 OS=Homo sapiens OX=9606 GN=CDK5 PE=1 SV=3	CDK5	0.4391	0.0190639	Down	4	1	K02090	1	1	33.3	0.778	1.222	0.88	2.034	2.339
map04360 Axon guidance	0.234501	1.53	P63000	Ras-related C3 botulinum toxin substrate 1 OS=Homo sapiens OX=9606 GN=RAC1 PE=1 SV=1	RAC1	1.7947	0.0171881	Up	44	9	K04392	60	2	21.4	1.242	0.959	0.981	0.636	0.546
map04360 Axon guidance	0.234501	1.53	P32004	Neural cell adhesion molecule L1 OS=Homo sapiens OX=9606 GN=L1CAM PE=1 SV=2	L1CAM	6.3366	0.0295878	Up	1	1	K06550	2	1	139.9	2.442	2.754		0.28	0.54
map04360 Axon guidance	0.234501	1.53	P27361	Mitogen-activated protein kinase 3 OS=Homo sapiens OX=9606 GN=MAPK3 PE=1 SV=4	MAPK3	0.6144	0.00928025	Down	4	2	K04371	6	1	43.1	0.821	0.834	0.98	1.499	1.36
map04360 Axon guidance	0.234501	1.53	P10301	Ras-related protein R-Ras OS=Homo sapiens OX=9606 GN=RRAS PE=1 SV=1	RRAS	0.2432	0.0281307	Down	19	5	K07829	10	4	23.5	0.527	1.362	1.089	4.315	3.85
map04360 Axon guidance	0.234501	1.53	P04049	RAF proto-oncogene serine/threonine-protein kinase OS=Homo sapiens OX=9606 GN=RAF1 PE=1 SV=1	RAF1	2.9607	0.0146376	Up	2	1	K04366	1	1	73		0.887	0.694	0.254	0.28
map04360 Axon guidance	0.234501	1.53	P01111	GTPase NRas OS=Homo sapiens OX=9606 GN=NRAS PE=1 SV=1	NRAS	4.0287	0.0206932	Up	30	7	K07828	29	3	21.2	0.6	0.552	1.096	0.215	0.157
map04360 Axon guidance	0.234501	1.53	O15031	Plexin-B2 OS=Homo sapiens OX=9606 GN=PLXNB2 PE=1 SV=3	PLXNB2	2.3566	0.023285	Up	10	17	K06821	33	17	205	1.598	1.772	1.091	0.594	0.668
map04370 VEGF signaling pathway	0.268308	1.81	P63000	Ras-related C3 botulinum toxin substrate 1 OS=Homo sapiens OX=9606 GN=RAC1 PE=1 SV=1	RAC1	1.7947	0.0171881	Up	44	9	K04392	60	2	21.4	1.242	0.959	0.981	0.636	0.546
map04370 VEGF signaling pathway	0.268308	1.81	P27361	Mitogen-activated protein kinase 3 OS=Homo sapiens OX=9606 GN=MAPK3 PE=1 SV=4	MAPK3	0.6144	0.00928025	Down	4	2	K04371	6	1	43.1	0.821	0.834	0.98	1.499	1.36
map04370 VEGF signaling pathway	0.268308	1.81	P04049	RAF proto-oncogene serine/threonine-protein kinase OS=Homo sapiens OX=9606 GN=RAF1 PE=1 SV=1	RAF1	2.9607	0.0146376	Up	2	1	K04366	1	1	73		0.887	0.694	0.254	0.28
map04370 VEGF signaling pathway	0.268308	1.81	P01111	GTPase NRas OS=Homo sapiens OX=9606 GN=NRAS PE=1 SV=1	NRAS	4.0287	0.0206932	Up	30	7	K07828	29	3	21.2	0.6	0.552	1.096	0.215	0.157
map04371 Apelin signaling pathway	0.0752371	1.81	Q9UM47	Neurogenic locus notch homolog protein 3 OS=Homo sapiens OX=9606 GN=NOTCH3 PE=1 SV=2	NOTCH3	0.4849	0.0421948	Down	2	4	K20995	9	3	243.5	0.852	1.481	1.289	2.333	2.647
map04371 Apelin signaling pathway	0.0752371	1.81	Q00722	1-phosphatidylinositol 4,5-bisphosphate phosphodiesterase beta-2 OS=Homo sapiens OX=9606 GN=PLCB2 PE=1 SV=2	PLCB2	20	0.001	Up	1	2	K05858	2	2	133.9	0.058	0.08	1.662
map04371 Apelin signaling pathway	0.0752371	1.81	P27361	Mitogen-activated protein kinase 3 OS=Homo sapiens OX=9606 GN=MAPK3 PE=1 SV=4	MAPK3	0.6144	0.00928025	Down	4	2	K04371	6	1	43.1	0.821	0.834	0.98	1.499	1.36
map04371 Apelin signaling pathway	0.0752371	1.81	P12829	Myosin light chain 4 OS=Homo sapiens OX=9606 GN=MYL4 PE=1 SV=3	MYL4	2.9804	0.0146324	Up	22	4	K12750	13	4	21.6	1.686	1.548	2.001	0.737	0.434
map04371 Apelin signaling pathway	0.0752371	1.81	P10301	Ras-related protein R-Ras OS=Homo sapiens OX=9606 GN=RRAS PE=1 SV=1	RRAS	0.2432	0.0281307	Down	19	5	K07829	10	4	23.5	0.527	1.362	1.089	4.315	3.85
map04371 Apelin signaling pathway	0.0752371	1.81	P0DP23	Calmodulin-1 OS=Homo sapiens OX=9606 GN=CALM1 PE=1 SV=1	CALM1	0.3823	0.0175712	Down	42	9	K02183	61	7	16.8	1.041	0.837	1.454	2.897	2.913
map04371 Apelin signaling pathway	0.0752371	1.81	P04049	RAF proto-oncogene serine/threonine-protein kinase OS=Homo sapiens OX=9606 GN=RAF1 PE=1 SV=1	RAF1	2.9607	0.0146376	Up	2	1	K04366	1	1	73		0.887	0.694	0.254	0.28
map04371 Apelin signaling pathway	0.0752371	1.81	P01111	GTPase NRas OS=Homo sapiens OX=9606 GN=NRAS PE=1 SV=1	NRAS	4.0287	0.0206932	Up	30	7	K07828	29	3	21.2	0.6	0.552	1.096	0.215	0.157
map03010 Ribosome	2.5533e-05	2.8	P50914	60S ribosomal protein L14 OS=Homo sapiens OX=9606 GN=RPL14 PE=1 SV=4	RPL14	20	0.001	Up	5	1	K02875	3	1	23.4	0.416	0.663	1.73
map03010 Ribosome	2.5533e-05	2.8	P46781	40S ribosomal protein S9 OS=Homo sapiens OX=9606 GN=RPS9 PE=1 SV=3	RPS9	3.8893	0.0154108	Up	16	4	K02997	12	4	22.6	1.213	0.759	1.505	0.315	0.281
map03010 Ribosome	2.5533e-05	2.8	P35268	60S ribosomal protein L22 OS=Homo sapiens OX=9606 GN=RPL22 PE=1 SV=2	RPL22	7.0262	0.0368942	Up	39	3	K02891	5	3	14.8	0.679	1.461	0.674	0.059	0.208
map03010 Ribosome	2.5533e-05	2.8	P26373	60S ribosomal protein L13 OS=Homo sapiens OX=9606 GN=RPL13 PE=1 SV=4	RPL13	20	0.001	Up	9	2	K02873	4	2	24.2	1.375	0.914	0.799
map03010 Ribosome	2.5533e-05	2.8	P25398	40S ribosomal protein S12 OS=Homo sapiens OX=9606 GN=RPS12 PE=1 SV=3	RPS12	2.9379	0.0175202	Up	17	2	K02951	7	2	14.5	1.51	1.818	1.026	0.47	0.518
map04620 Toll-like receptor signaling pathway	0.279484	1.73	Q04206	Transcription factor p65 OS=Homo sapiens OX=9606 GN=RELA PE=1 SV=2	RELA	20	0.001	Up	5	2	K04735	2	2	60.2	0.074	0.058	0.066
map04620 Toll-like receptor signaling pathway	0.279484	1.73	P63000	Ras-related C3 botulinum toxin substrate 1 OS=Homo sapiens OX=9606 GN=RAC1 PE=1 SV=1	RAC1	1.7947	0.0171881	Up	44	9	K04392	60	2	21.4	1.242	0.959	0.981	0.636	0.546
map04620 Toll-like receptor signaling pathway	0.279484	1.73	P27361	Mitogen-activated protein kinase 3 OS=Homo sapiens OX=9606 GN=MAPK3 PE=1 SV=4	MAPK3	0.6144	0.00928025	Down	4	2	K04371	6	1	43.1	0.821	0.834	0.98	1.499	1.36
map04620 Toll-like receptor signaling pathway	0.279484	1.73	O14920	Inhibitor of nuclear factor kappa-B kinase subunit beta OS=Homo sapiens OX=9606 GN=IKBKB PE=1 SV=1	IKBKB	20	0.001	Up	2	2	K07209	2	2	86.5	2.184	0.817	0.878
map04621 NOD-like receptor signaling pathway	0.234501	1.53	Q9Y5S1	Transient receptor potential cation channel subfamily V member 2 OS=Homo sapiens OX=9606 GN=TRPV2 PE=1 SV=1	TRPV2	3.7096	0.0271586	Up	4	3	K04971	4	3	85.9	1.016	0.535	0.697	0.26	0.144
map04621 NOD-like receptor signaling pathway	0.234501	1.53	Q04206	Transcription factor p65 OS=Homo sapiens OX=9606 GN=RELA PE=1 SV=2	RELA	20	0.001	Up	5	2	K04735	2	2	60.2	0.074	0.058	0.066
map04621 NOD-like receptor signaling pathway	0.234501	1.53	Q00722	1-phosphatidylinositol 4,5-bisphosphate phosphodiesterase beta-2 OS=Homo sapiens OX=9606 GN=PLCB2 PE=1 SV=2	PLCB2	20	0.001	Up	1	2	K05858	2	2	133.9	0.058	0.08	1.662
map04621 NOD-like receptor signaling pathway	0.234501	1.53	P62258	14-3-3 protein epsilon OS=Homo sapiens OX=9606 GN=YWHAE PE=1 SV=1	YWHAE	0.3474	0.042349	Down	73	17	K06630	125	14	29.2	0.636	1.483	0.823	3.046	2.6
map04621 NOD-like receptor signaling pathway	0.234501	1.53	P29466	Caspase-1 OS=Homo sapiens OX=9606 GN=CASP1 PE=1 SV=1	CASP1	20	0.001	Up	2	1	K01370	1	1	45.1	0.57	1.237	0.601
map04621 NOD-like receptor signaling pathway	0.234501	1.53	P27361	Mitogen-activated protein kinase 3 OS=Homo sapiens OX=9606 GN=MAPK3 PE=1 SV=4	MAPK3	0.6144	0.00928025	Down	4	2	K04371	6	1	43.1	0.821	0.834	0.98	1.499	1.36
map04621 NOD-like receptor signaling pathway	0.234501	1.53	P21796	Voltage-dependent anion-selective channel protein 1 OS=Homo sapiens OX=9606 GN=VDAC1 PE=1 SV=2	VDAC1	4.787	0.0442309	Up	7	1	K05862	4	1	30.8	2.286	3.487	1.35	0.3	0.692
map04621 NOD-like receptor signaling pathway	0.234501	1.53	O14920	Inhibitor of nuclear factor kappa-B kinase subunit beta OS=Homo sapiens OX=9606 GN=IKBKB PE=1 SV=1	IKBKB	20	0.001	Up	2	2	K07209	2	2	86.5	2.184	0.817	0.878
map04622 RIG-I-like receptor signaling pathway	0.134059	2.3	Q04206	Transcription factor p65 OS=Homo sapiens OX=9606 GN=RELA PE=1 SV=2	RELA	20	0.001	Up	5	2	K04735	2	2	60.2	0.074	0.058	0.066
map04622 RIG-I-like receptor signaling pathway	0.134059	2.3	O14920	Inhibitor of nuclear factor kappa-B kinase subunit beta OS=Homo sapiens OX=9606 GN=IKBKB PE=1 SV=1	IKBKB	20	0.001	Up	2	2	K07209	2	2	86.5	2.184	0.817	0.878
map04622 RIG-I-like receptor signaling pathway	0.134059	2.3	O00571	ATP-dependent RNA helicase DDX3X OS=Homo sapiens OX=9606 GN=DDX3X PE=1 SV=3	DDX3X	20	0.001	Up	4	3	K11594	3	3	73.2	1.051	1.596	0.395
map03010 Ribosome	2.5533e-05	2.8	P23396	40S ribosomal protein S3 OS=Homo sapiens OX=9606 GN=RPS3 PE=1 SV=2	RPS3	2.0602	0.0109038	Up	36	10	K02985	23	10	26.7	1.198	1.376	1.635	0.727	0.635
map03010 Ribosome	2.5533e-05	2.8	P18621	60S ribosomal protein L17 OS=Homo sapiens OX=9606 GN=RPL17 PE=1 SV=3	RPL17	6.4851	0.0305982	Up	35	5	K02880	15	5	21.4	1.475	2.491	0.927	0.352	0.151
map03010 Ribosome	2.5533e-05	2.8	P05387	60S acidic ribosomal protein P2 OS=Homo sapiens OX=9606 GN=RPLP2 PE=1 SV=1	RPLP2	15.9491	0.00409297	Up	29	3	K02943	11	3	11.7	0.803	1.555	1.087	0.049	0.095
map03320 PPAR signaling pathway	0.0277674	2.77	Q6Q788	Apolipoprotein A-V OS=Homo sapiens OX=9606 GN=APOA5 PE=1 SV=1	APOA5	0.1334	0.0289973	Down	23	7	K09025	20	7	41.2	0.45	1.177	0.445	3.153	7.198
map03320 PPAR signaling pathway	0.0277674	2.77	Q01469	Fatty acid-binding protein 5 OS=Homo sapiens OX=9606 GN=FABP5 PE=1 SV=3	FABP5	0.3649	0.042217	Down	69	10	K08754	55	10	15.2	0.827	1.449	0.718	2.265	3.205
map03320 PPAR signaling pathway	0.0277674	2.77	P07108	Acyl-CoA-binding protein OS=Homo sapiens OX=9606 GN=DBI PE=1 SV=2	DBI	3.4374	0.00268726	Up	48	5	K08762	25	5	10	0.937	0.89	1.179	0.32	0.263
map03320 PPAR signaling pathway	0.0277674	2.77	P02656	Apolipoprotein C-III OS=Homo sapiens OX=9606 GN=APOC3 PE=1 SV=1	APOC3	0.2151	0.0085893	Down	55	10	K08759	403	10	10.8	1.187	0.651	1.029	3.872	5.013
map03320 PPAR signaling pathway	0.0277674	2.77	P02652	Apolipoprotein A-II OS=Homo sapiens OX=9606 GN=APOA2 PE=1 SV=1	APOA2	0.2944	0.00648812	Down	47	12	K08758	166	12	11.2	1.197	1.395	0.89	4.275	3.609
map05224 Breast cancer	0.0347126	2.62	Q9UM47	Neurogenic locus notch homolog protein 3 OS=Homo sapiens OX=9606 GN=NOTCH3 PE=1 SV=2	NOTCH3	0.4849	0.0421948	Down	2	4	K20995	9	3	243.5	0.852	1.481	1.289	2.333	2.647
map05224 Breast cancer	0.0347126	2.62	P27361	Mitogen-activated protein kinase 3 OS=Homo sapiens OX=9606 GN=MAPK3 PE=1 SV=4	MAPK3	0.6144	0.00928025	Down	4	2	K04371	6	1	43.1	0.821	0.834	0.98	1.499	1.36
map05224 Breast cancer	0.0347126	2.62	P08069	Insulin-like growth factor 1 receptor OS=Homo sapiens OX=9606 GN=IGF1R PE=1 SV=1	IGF1R	20	0.001	Up	2	2	K05087	2	2	154.7	0.346	0.446	0.7
map05224 Breast cancer	0.0347126	2.62	P04049	RAF proto-oncogene serine/threonine-protein kinase OS=Homo sapiens OX=9606 GN=RAF1 PE=1 SV=1	RAF1	2.9607	0.0146376	Up	2	1	K04366	1	1	73		0.887	0.694	0.254	0.28
map04657 IL-17 signaling pathway	0.279484	1.73	Q04206	Transcription factor p65 OS=Homo sapiens OX=9606 GN=RELA PE=1 SV=2	RELA	20	0.001	Up	5	2	K04735	2	2	60.2	0.074	0.058	0.066
map04657 IL-17 signaling pathway	0.279484	1.73	P27361	Mitogen-activated protein kinase 3 OS=Homo sapiens OX=9606 GN=MAPK3 PE=1 SV=4	MAPK3	0.6144	0.00928025	Down	4	2	K04371	6	1	43.1	0.821	0.834	0.98	1.499	1.36
map04657 IL-17 signaling pathway	0.279484	1.73	P14625	Endoplasmin OS=Homo sapiens OX=9606 GN=HSP90B1 PE=1 SV=1	HSP90B1	2.4682	0.00295497	Up	22	15	K09487	36	14	92.4	1.488	1.564	1.787	0.717	0.59
map04657 IL-17 signaling pathway	0.279484	1.73	O14920	Inhibitor of nuclear factor kappa-B kinase subunit beta OS=Homo sapiens OX=9606 GN=IKBKB PE=1 SV=1	IKBKB	20	0.001	Up	2	2	K07209	2	2	86.5	2.184	0.817	0.878
map04658 Th1 and Th2 cell differentiation	0.371043	1.51	Q9UM47	Neurogenic locus notch homolog protein 3 OS=Homo sapiens OX=9606 GN=NOTCH3 PE=1 SV=2	NOTCH3	0.4849	0.0421948	Down	2	4	K20995	9	3	243.5	0.852	1.481	1.289	2.333	2.647
map04658 Th1 and Th2 cell differentiation	0.371043	1.51	Q04206	Transcription factor p65 OS=Homo sapiens OX=9606 GN=RELA PE=1 SV=2	RELA	20	0.001	Up	5	2	K04735	2	2	60.2	0.074	0.058	0.066
map04658 Th1 and Th2 cell differentiation	0.371043	1.51	P27361	Mitogen-activated protein kinase 3 OS=Homo sapiens OX=9606 GN=MAPK3 PE=1 SV=4	MAPK3	0.6144	0.00928025	Down	4	2	K04371	6	1	43.1	0.821	0.834	0.98	1.499	1.36
map04658 Th1 and Th2 cell differentiation	0.371043	1.51	P20963	T-cell surface glycoprotein CD3 zeta chain OS=Homo sapiens OX=9606 GN=CD247 PE=1 SV=2	CD247	0.3277	0.00304948	Down	50	6	K06453	15	6	18.7	0.582	0.796	0.687	2.24	1.961
map04658 Th1 and Th2 cell differentiation	0.371043	1.51	O14920	Inhibitor of nuclear factor kappa-B kinase subunit beta OS=Homo sapiens OX=9606 GN=IKBKB PE=1 SV=1	IKBKB	20	0.001	Up	2	2	K07209	2	2	86.5	2.184	0.817	0.878
map04660 T cell receptor signaling pathway	0.28323	1.5	Q04206	Transcription factor p65 OS=Homo sapiens OX=9606 GN=RELA PE=1 SV=2	RELA	20	0.001	Up	5	2	K04735	2	2	60.2	0.074	0.058	0.066
map04660 T cell receptor signaling pathway	0.28323	1.5	P27361	Mitogen-activated protein kinase 3 OS=Homo sapiens OX=9606 GN=MAPK3 PE=1 SV=4	MAPK3	0.6144	0.00928025	Down	4	2	K04371	6	1	43.1	0.821	0.834	0.98	1.499	1.36
map04660 T cell receptor signaling pathway	0.28323	1.5	P20963	T-cell surface glycoprotein CD3 zeta chain OS=Homo sapiens OX=9606 GN=CD247 PE=1 SV=2	CD247	0.3277	0.00304948	Down	50	6	K06453	15	6	18.7	0.582	0.796	0.687	2.24	1.961
map04660 T cell receptor signaling pathway	0.28323	1.5	P04049	RAF proto-oncogene serine/threonine-protein kinase OS=Homo sapiens OX=9606 GN=RAF1 PE=1 SV=1	RAF1	2.9607	0.0146376	Up	2	1	K04366	1	1	73		0.887	0.694	0.254	0.28
map04660 T cell receptor signaling pathway	0.28323	1.5	P01111	GTPase NRas OS=Homo sapiens OX=9606 GN=NRAS PE=1 SV=1	NRAS	4.0287	0.0206932	Up	30	7	K07828	29	3	21.2	0.6	0.552	1.096	0.215	0.157
map04660 T cell receptor signaling pathway	0.28323	1.5	O14920	Inhibitor of nuclear factor kappa-B kinase subunit beta OS=Homo sapiens OX=9606 GN=IKBKB PE=1 SV=1	IKBKB	20	0.001	Up	2	2	K07209	2	2	86.5	2.184	0.817	0.878
map04662 B cell receptor signaling pathway	0.315416	1.37	Q92835	Phosphatidylinositol 3,4,5-trisphosphate 5-phosphatase 1 OS=Homo sapiens OX=9606 GN=INPP5D PE=1 SV=2	INPP5D	0.1897	0.0286678	Down	7	8	K03084	12	8	133.2	0.305	0.573	0.885	2.389	3.806
map04662 B cell receptor signaling pathway	0.315416	1.37	Q04206	Transcription factor p65 OS=Homo sapiens OX=9606 GN=RELA PE=1 SV=2	RELA	20	0.001	Up	5	2	K04735	2	2	60.2	0.074	0.058	0.066
map04662 B cell receptor signaling pathway	0.315416	1.37	P63000	Ras-related C3 botulinum toxin substrate 1 OS=Homo sapiens OX=9606 GN=RAC1 PE=1 SV=1	RAC1	1.7947	0.0171881	Up	44	9	K04392	60	2	21.4	1.242	0.959	0.981	0.636	0.546
map04662 B cell receptor signaling pathway	0.315416	1.37	P27361	Mitogen-activated protein kinase 3 OS=Homo sapiens OX=9606 GN=MAPK3 PE=1 SV=4	MAPK3	0.6144	0.00928025	Down	4	2	K04371	6	1	43.1	0.821	0.834	0.98	1.499	1.36
map04662 B cell receptor signaling pathway	0.315416	1.37	P04049	RAF proto-oncogene serine/threonine-protein kinase OS=Homo sapiens OX=9606 GN=RAF1 PE=1 SV=1	RAF1	2.9607	0.0146376	Up	2	1	K04366	1	1	73		0.887	0.694	0.254	0.28
map04662 B cell receptor signaling pathway	0.315416	1.37	P01780	Immunoglobulin heavy variable 3-7 OS=Homo sapiens OX=9606 GN=IGHV3-7 PE=1 SV=2	IGHV3-7	0.4606	0.0333762	Down	50	12	K06856	152	3	12.9	1.415	1.48	1.017	2.31	3.352
map04662 B cell receptor signaling pathway	0.315416	1.37	P01111	GTPase NRas OS=Homo sapiens OX=9606 GN=NRAS PE=1 SV=1	NRAS	4.0287	0.0206932	Up	30	7	K07828	29	3	21.2	0.6	0.552	1.096	0.215	0.157
map04662 B cell receptor signaling pathway	0.315416	1.37	O14920	Inhibitor of nuclear factor kappa-B kinase subunit beta OS=Homo sapiens OX=9606 GN=IKBKB PE=1 SV=1	IKBKB	20	0.001	Up	2	2	K07209	2	2	86.5	2.184	0.817	0.878
map04662 B cell receptor signaling pathway	0.315416	1.37	A0A0C4DH32	Immunoglobulin heavy variable 3-20 OS=Homo sapiens OX=9606 GN=IGHV3-20 PE=3 SV=2	IGHV3-20	9.1241	0.00835327	Up	35	4	K06856	17	3	12.7	2.257	0.901	1.509	0.177	0.164
map04662 B cell receptor signaling pathway	0.315416	1.37	A0A0B4J1Y9	Immunoglobulin heavy variable 3-72 OS=Homo sapiens OX=9606 GN=IGHV3-72 PE=3 SV=1	IGHV3-72	0.5583	0.0237729	Down	42	11	K06856	138	2	13.2	1.534	1.314	1.085	2.19	2.506
map04668 TNF signaling pathway	0.478275	1.36	Q04206	Transcription factor p65 OS=Homo sapiens OX=9606 GN=RELA PE=1 SV=2	RELA	20	0.001	Up	5	2	K04735	2	2	60.2	0.074	0.058	0.066
map04668 TNF signaling pathway	0.478275	1.36	P27361	Mitogen-activated protein kinase 3 OS=Homo sapiens OX=9606 GN=MAPK3 PE=1 SV=4	MAPK3	0.6144	0.00928025	Down	4	2	K04371	6	1	43.1	0.821	0.834	0.98	1.499	1.36
map04668 TNF signaling pathway	0.478275	1.36	O14920	Inhibitor of nuclear factor kappa-B kinase subunit beta OS=Homo sapiens OX=9606 GN=IKBKB PE=1 SV=1	IKBKB	20	0.001	Up	2	2	K07209	2	2	86.5	2.184	0.817	0.878
map04714 Thermogenesis	0.399285	1.38	Q99685	Monoglyceride lipase OS=Homo sapiens OX=9606 GN=MGLL PE=1 SV=2	MGLL	20	0.001	Up	7	2	K01054	6	2	33.2	1.171	1.05	1.079
map04714 Thermogenesis	0.399285	1.38	P56385	ATP synthase subunit e, mitochondrial OS=Homo sapiens OX=9606 GN=ATP5ME PE=1 SV=2	ATP5ME	20	0.001	Up	14	1	K02129	1	1	7.9	1.12	1.636	0.997
map04714 Thermogenesis	0.399285	1.38	P07919	Cytochrome b-c1 complex subunit 6, mitochondrial OS=Homo sapiens OX=9606 GN=UQCRH PE=1 SV=2	UQCRH	7.0072	0.0282477	Up	20	1	K00416	3	1	10.7	2.487	2.907	0.944	0.265	0.338
map04714 Thermogenesis	0.399285	1.38	P01111	GTPase NRas OS=Homo sapiens OX=9606 GN=NRAS PE=1 SV=1	NRAS	4.0287	0.0206932	Up	30	7	K07828	29	3	21.2	0.6	0.552	1.096	0.215	0.157
map04714 Thermogenesis	0.399285	1.38	O96019	Actin-like protein 6A OS=Homo sapiens OX=9606 GN=ACTL6A PE=1 SV=1	ACTL6A	20	0.001	Up	4	1	K11340	3	1	47.4	1.824	1.46	0.688
map04720 Long-term potentiation	0.182353	1.85	Q00722	1-phosphatidylinositol 4,5-bisphosphate phosphodiesterase beta-2 OS=Homo sapiens OX=9606 GN=PLCB2 PE=1 SV=2	PLCB2	20	0.001	Up	1	2	K05858	2	2	133.9	0.058	0.08	1.662
map04720 Long-term potentiation	0.182353	1.85	P27361	Mitogen-activated protein kinase 3 OS=Homo sapiens OX=9606 GN=MAPK3 PE=1 SV=4	MAPK3	0.6144	0.00928025	Down	4	2	K04371	6	1	43.1	0.821	0.834	0.98	1.499	1.36
map04720 Long-term potentiation	0.182353	1.85	P0DP23	Calmodulin-1 OS=Homo sapiens OX=9606 GN=CALM1 PE=1 SV=1	CALM1	0.3823	0.0175712	Down	42	9	K02183	61	7	16.8	1.041	0.837	1.454	2.897	2.913
map04720 Long-term potentiation	0.182353	1.85	P04049	RAF proto-oncogene serine/threonine-protein kinase OS=Homo sapiens OX=9606 GN=RAF1 PE=1 SV=1	RAF1	2.9607	0.0146376	Up	2	1	K04366	1	1	73		0.887	0.694	0.254	0.28
map04720 Long-term potentiation	0.182353	1.85	P01111	GTPase NRas OS=Homo sapiens OX=9606 GN=NRAS PE=1 SV=1	NRAS	4.0287	0.0206932	Up	30	7	K07828	29	3	21.2	0.6	0.552	1.096	0.215	0.157
map04722 Neurotrophin signaling pathway	0.0543945	1.99	Q04206	Transcription factor p65 OS=Homo sapiens OX=9606 GN=RELA PE=1 SV=2	RELA	20	0.001	Up	5	2	K04735	2	2	60.2	0.074	0.058	0.066
map04722 Neurotrophin signaling pathway	0.0543945	1.99	P63000	Ras-related C3 botulinum toxin substrate 1 OS=Homo sapiens OX=9606 GN=RAC1 PE=1 SV=1	RAC1	1.7947	0.0171881	Up	44	9	K04392	60	2	21.4	1.242	0.959	0.981	0.636	0.546
map04722 Neurotrophin signaling pathway	0.0543945	1.99	P62258	14-3-3 protein epsilon OS=Homo sapiens OX=9606 GN=YWHAE PE=1 SV=1	YWHAE	0.3474	0.042349	Down	73	17	K06630	125	14	29.2	0.636	1.483	0.823	3.046	2.6
map04722 Neurotrophin signaling pathway	0.0543945	1.99	P27361	Mitogen-activated protein kinase 3 OS=Homo sapiens OX=9606 GN=MAPK3 PE=1 SV=4	MAPK3	0.6144	0.00928025	Down	4	2	K04371	6	1	43.1	0.821	0.834	0.98	1.499	1.36
map04722 Neurotrophin signaling pathway	0.0543945	1.99	P0DP23	Calmodulin-1 OS=Homo sapiens OX=9606 GN=CALM1 PE=1 SV=1	CALM1	0.3823	0.0175712	Down	42	9	K02183	61	7	16.8	1.041	0.837	1.454	2.897	2.913
map04722 Neurotrophin signaling pathway	0.0543945	1.99	P04049	RAF proto-oncogene serine/threonine-protein kinase OS=Homo sapiens OX=9606 GN=RAF1 PE=1 SV=1	RAF1	2.9607	0.0146376	Up	2	1	K04366	1	1	73		0.887	0.694	0.254	0.28
map04722 Neurotrophin signaling pathway	0.0543945	1.99	P01111	GTPase NRas OS=Homo sapiens OX=9606 GN=NRAS PE=1 SV=1	NRAS	4.0287	0.0206932	Up	30	7	K07828	29	3	21.2	0.6	0.552	1.096	0.215	0.157
map04722 Neurotrophin signaling pathway	0.0543945	1.99	O14920	Inhibitor of nuclear factor kappa-B kinase subunit beta OS=Homo sapiens OX=9606 GN=IKBKB PE=1 SV=1	IKBKB	20	0.001	Up	2	2	K07209	2	2	86.5	2.184	0.817	0.878
map05224 Breast cancer	0.0347126	2.62	P01111	GTPase NRas OS=Homo sapiens OX=9606 GN=NRAS PE=1 SV=1	NRAS	4.0287	0.0206932	Up	30	7	K07828	29	3	21.2	0.6	0.552	1.096	0.215	0.157
map05221 Acute myeloid leukemia	0.0220608	2.6	Q04206	Transcription factor p65 OS=Homo sapiens OX=9606 GN=RELA PE=1 SV=2	RELA	20	0.001	Up	5	2	K04735	2	2	60.2	0.074	0.058	0.066
map05221 Acute myeloid leukemia	0.0220608	2.6	P40763	Signal transducer and activator of transcription 3 OS=Homo sapiens OX=9606 GN=STAT3 PE=1 SV=2	STAT3	20	0.001	Up	5	3	K04692	4	3	88	0.078	0.643	0.769
map05221 Acute myeloid leukemia	0.0220608	2.6	P27361	Mitogen-activated protein kinase 3 OS=Homo sapiens OX=9606 GN=MAPK3 PE=1 SV=4	MAPK3	0.6144	0.00928025	Down	4	2	K04371	6	1	43.1	0.821	0.834	0.98	1.499	1.36
map05221 Acute myeloid leukemia	0.0220608	2.6	P04049	RAF proto-oncogene serine/threonine-protein kinase OS=Homo sapiens OX=9606 GN=RAF1 PE=1 SV=1	RAF1	2.9607	0.0146376	Up	2	1	K04366	1	1	73		0.887	0.694	0.254	0.28
map05221 Acute myeloid leukemia	0.0220608	2.6	P01111	GTPase NRas OS=Homo sapiens OX=9606 GN=NRAS PE=1 SV=1	NRAS	4.0287	0.0206932	Up	30	7	K07828	29	3	21.2	0.6	0.552	1.096	0.215	0.157
map04745 Phototransduction - fly	0.303918	1.81	Q00722	1-phosphatidylinositol 4,5-bisphosphate phosphodiesterase beta-2 OS=Homo sapiens OX=9606 GN=PLCB2 PE=1 SV=2	PLCB2	20	0.001	Up	1	2	K05858	2	2	133.9	0.058	0.08	1.662
map04745 Phototransduction - fly	0.303918	1.81	P0DP23	Calmodulin-1 OS=Homo sapiens OX=9606 GN=CALM1 PE=1 SV=1	CALM1	0.3823	0.0175712	Down	42	9	K02183	61	7	16.8	1.041	0.837	1.454	2.897	2.913
map04750 Inflammatory mediator regulation of TRP channels	0.339504	1.48	Q9Y5S1	Transient receptor potential cation channel subfamily V member 2 OS=Homo sapiens OX=9606 GN=TRPV2 PE=1 SV=1	TRPV2	3.7096	0.0271586	Up	4	3	K04971	4	3	85.9	1.016	0.535	0.697	0.26	0.144
map04750 Inflammatory mediator regulation of TRP channels	0.339504	1.48	Q00722	1-phosphatidylinositol 4,5-bisphosphate phosphodiesterase beta-2 OS=Homo sapiens OX=9606 GN=PLCB2 PE=1 SV=2	PLCB2	20	0.001	Up	1	2	K05858	2	2	133.9	0.058	0.08	1.662
map04750 Inflammatory mediator regulation of TRP channels	0.339504	1.48	P0DP23	Calmodulin-1 OS=Homo sapiens OX=9606 GN=CALM1 PE=1 SV=1	CALM1	0.3823	0.0175712	Down	42	9	K02183	61	7	16.8	1.041	0.837	1.454	2.897	2.913
map04750 Inflammatory mediator regulation of TRP channels	0.339504	1.48	P01042	Kininogen-1 OS=Homo sapiens OX=9606 GN=KNG1 PE=1 SV=2	KNG1	0.2766	0.0300732	Down	30	19	K03898	101	19	71.9	1.293	0.923	1.026	2.474	5.34
map05221 Acute myeloid leukemia	0.0220608	2.6	O14920	Inhibitor of nuclear factor kappa-B kinase subunit beta OS=Homo sapiens OX=9606 GN=IKBKB PE=1 SV=1	IKBKB	20	0.001	Up	2	2	K07209	2	2	86.5	2.184	0.817	0.878
map00562 Inositol phosphate metabolism	0.0426439	2.49	Q92835	Phosphatidylinositol 3,4,5-trisphosphate 5-phosphatase 1 OS=Homo sapiens OX=9606 GN=INPP5D PE=1 SV=2	INPP5D	0.1897	0.0286678	Down	7	8	K03084	12	8	133.2	0.305	0.573	0.885	2.389	3.806
map00562 Inositol phosphate metabolism	0.0426439	2.49	Q00722	1-phosphatidylinositol 4,5-bisphosphate phosphodiesterase beta-2 OS=Homo sapiens OX=9606 GN=PLCB2 PE=1 SV=2	PLCB2	20	0.001	Up	1	2	K05858	2	2	133.9	0.058	0.08	1.662
map00562 Inositol phosphate metabolism	0.0426439	2.49	P78356	Phosphatidylinositol 5-phosphate 4-kinase type-2 beta OS=Homo sapiens OX=9606 GN=PIP4K2B PE=1 SV=1	PIP4K2B	20	0.001	Up	6	2	K00920	4	1	47.3	1.356	1.027	1.091
map00562 Inositol phosphate metabolism	0.0426439	2.49	P48426	Phosphatidylinositol 5-phosphate 4-kinase type-2 alpha OS=Homo sapiens OX=9606 GN=PIP4K2A PE=1 SV=2	PIP4K2A	9.5639	0.00307501	Up	22	8	K00920	10	7	46.2	0.7	1.024	0.557	0.068	0.091
map00562 Inositol phosphate metabolism	0.0426439	2.49	O60331	Phosphatidylinositol 4-phosphate 5-kinase type-1 gamma OS=Homo sapiens OX=9606 GN=PIP5K1C PE=1 SV=2	PIP5K1C	20	0.001	Up	5	4	K00889	6	2	73.2	0.308	1.09	0.614
map05223 Non-small cell lung cancer	0.0426439	2.49	Q9HC35	Echinoderm microtubule-associated protein-like 4 OS=Homo sapiens OX=9606 GN=EML4 PE=1 SV=3	EML4	20	0.001	Up	2	2	K15420	2	2	108.8	0.044	0.064	0.353
map05223 Non-small cell lung cancer	0.0426439	2.49	P40763	Signal transducer and activator of transcription 3 OS=Homo sapiens OX=9606 GN=STAT3 PE=1 SV=2	STAT3	20	0.001	Up	5	3	K04692	4	3	88	0.078	0.643	0.769
map05223 Non-small cell lung cancer	0.0426439	2.49	P27361	Mitogen-activated protein kinase 3 OS=Homo sapiens OX=9606 GN=MAPK3 PE=1 SV=4	MAPK3	0.6144	0.00928025	Down	4	2	K04371	6	1	43.1	0.821	0.834	0.98	1.499	1.36
map05223 Non-small cell lung cancer	0.0426439	2.49	P04049	RAF proto-oncogene serine/threonine-protein kinase OS=Homo sapiens OX=9606 GN=RAF1 PE=1 SV=1	RAF1	2.9607	0.0146376	Up	2	1	K04366	1	1	73		0.887	0.694	0.254	0.28
map05223 Non-small cell lung cancer	0.0426439	2.49	P01111	GTPase NRas OS=Homo sapiens OX=9606 GN=NRAS PE=1 SV=1	NRAS	4.0287	0.0206932	Up	30	7	K07828	29	3	21.2	0.6	0.552	1.096	0.215	0.157
map05212 Pancreatic cancer	0.020905	2.41	Q15052	Rho guanine nucleotide exchange factor 6 OS=Homo sapiens OX=9606 GN=ARHGEF6 PE=1 SV=2	ARHGEF6	0.1101	0.0497975	Down	8	6	K05729	7	6	87.4	0.965	0.711	0.184	3.358	7.907
map05212 Pancreatic cancer	0.020905	2.41	Q04206	Transcription factor p65 OS=Homo sapiens OX=9606 GN=RELA PE=1 SV=2	RELA	20	0.001	Up	5	2	K04735	2	2	60.2	0.074	0.058	0.066
map05212 Pancreatic cancer	0.020905	2.41	P63000	Ras-related C3 botulinum toxin substrate 1 OS=Homo sapiens OX=9606 GN=RAC1 PE=1 SV=1	RAC1	1.7947	0.0171881	Up	44	9	K04392	60	2	21.4	1.242	0.959	0.981	0.636	0.546
map05212 Pancreatic cancer	0.020905	2.41	P40763	Signal transducer and activator of transcription 3 OS=Homo sapiens OX=9606 GN=STAT3 PE=1 SV=2	STAT3	20	0.001	Up	5	3	K04692	4	3	88	0.078	0.643	0.769
map05212 Pancreatic cancer	0.020905	2.41	P27361	Mitogen-activated protein kinase 3 OS=Homo sapiens OX=9606 GN=MAPK3 PE=1 SV=4	MAPK3	0.6144	0.00928025	Down	4	2	K04371	6	1	43.1	0.821	0.834	0.98	1.499	1.36
map04910 Insulin signaling pathway	0.329352	1.42	Q13085	Acetyl-CoA carboxylase 1 OS=Homo sapiens OX=9606 GN=ACACA PE=1 SV=2	ACACA	3.4677	0.00361413	Up	0	1	K11262	1	1	265.4	0.771	0.949	1.068	0.298	0.238
map04910 Insulin signaling pathway	0.329352	1.42	P27361	Mitogen-activated protein kinase 3 OS=Homo sapiens OX=9606 GN=MAPK3 PE=1 SV=4	MAPK3	0.6144	0.00928025	Down	4	2	K04371	6	1	43.1	0.821	0.834	0.98	1.499	1.36
map04910 Insulin signaling pathway	0.329352	1.42	P18031	Tyrosine-protein phosphatase non-receptor type 1 OS=Homo sapiens OX=9606 GN=PTPN1 PE=1 SV=1	PTPN1	0.3592	0.0339816	Down	5	2	K05696	6	2	49.9	1.533	1.455	0.846	2.917	4.199
map04910 Insulin signaling pathway	0.329352	1.42	P0DP23	Calmodulin-1 OS=Homo sapiens OX=9606 GN=CALM1 PE=1 SV=1	CALM1	0.3823	0.0175712	Down	42	9	K02183	61	7	16.8	1.041	0.837	1.454	2.897	2.913
map04910 Insulin signaling pathway	0.329352	1.42	P04049	RAF proto-oncogene serine/threonine-protein kinase OS=Homo sapiens OX=9606 GN=RAF1 PE=1 SV=1	RAF1	2.9607	0.0146376	Up	2	1	K04366	1	1	73		0.887	0.694	0.254	0.28
map04910 Insulin signaling pathway	0.329352	1.42	P01111	GTPase NRas OS=Homo sapiens OX=9606 GN=NRAS PE=1 SV=1	NRAS	4.0287	0.0206932	Up	30	7	K07828	29	3	21.2	0.6	0.552	1.096	0.215	0.157
map04910 Insulin signaling pathway	0.329352	1.42	O14920	Inhibitor of nuclear factor kappa-B kinase subunit beta OS=Homo sapiens OX=9606 GN=IKBKB PE=1 SV=1	IKBKB	20	0.001	Up	2	2	K07209	2	2	86.5	2.184	0.817	0.878
map04912 GnRH signaling pathway	0.192254	1.78	Q00722	1-phosphatidylinositol 4,5-bisphosphate phosphodiesterase beta-2 OS=Homo sapiens OX=9606 GN=PLCB2 PE=1 SV=2	PLCB2	20	0.001	Up	1	2	K05858	2	2	133.9	0.058	0.08	1.662
map04912 GnRH signaling pathway	0.192254	1.78	P27361	Mitogen-activated protein kinase 3 OS=Homo sapiens OX=9606 GN=MAPK3 PE=1 SV=4	MAPK3	0.6144	0.00928025	Down	4	2	K04371	6	1	43.1	0.821	0.834	0.98	1.499	1.36
map04912 GnRH signaling pathway	0.192254	1.78	P0DP23	Calmodulin-1 OS=Homo sapiens OX=9606 GN=CALM1 PE=1 SV=1	CALM1	0.3823	0.0175712	Down	42	9	K02183	61	7	16.8	1.041	0.837	1.454	2.897	2.913
map04912 GnRH signaling pathway	0.192254	1.78	P04049	RAF proto-oncogene serine/threonine-protein kinase OS=Homo sapiens OX=9606 GN=RAF1 PE=1 SV=1	RAF1	2.9607	0.0146376	Up	2	1	K04366	1	1	73		0.887	0.694	0.254	0.28
map04912 GnRH signaling pathway	0.192254	1.78	P01111	GTPase NRas OS=Homo sapiens OX=9606 GN=NRAS PE=1 SV=1	NRAS	4.0287	0.0206932	Up	30	7	K07828	29	3	21.2	0.6	0.552	1.096	0.215	0.157
map04914 Progesterone-mediated oocyte maturation	0.478275	1.36	P27361	Mitogen-activated protein kinase 3 OS=Homo sapiens OX=9606 GN=MAPK3 PE=1 SV=4	MAPK3	0.6144	0.00928025	Down	4	2	K04371	6	1	43.1	0.821	0.834	0.98	1.499	1.36
map04914 Progesterone-mediated oocyte maturation	0.478275	1.36	P08069	Insulin-like growth factor 1 receptor OS=Homo sapiens OX=9606 GN=IGF1R PE=1 SV=1	IGF1R	20	0.001	Up	2	2	K05087	2	2	154.7	0.346	0.446	0.7
map04914 Progesterone-mediated oocyte maturation	0.478275	1.36	P04049	RAF proto-oncogene serine/threonine-protein kinase OS=Homo sapiens OX=9606 GN=RAF1 PE=1 SV=1	RAF1	2.9607	0.0146376	Up	2	1	K04366	1	1	73		0.887	0.694	0.254	0.28
map04915 Estrogen signaling pathway	0.329352	1.42	Q00722	1-phosphatidylinositol 4,5-bisphosphate phosphodiesterase beta-2 OS=Homo sapiens OX=9606 GN=PLCB2 PE=1 SV=2	PLCB2	20	0.001	Up	1	2	K05858	2	2	133.9	0.058	0.08	1.662
map04915 Estrogen signaling pathway	0.329352	1.42	P27361	Mitogen-activated protein kinase 3 OS=Homo sapiens OX=9606 GN=MAPK3 PE=1 SV=4	MAPK3	0.6144	0.00928025	Down	4	2	K04371	6	1	43.1	0.821	0.834	0.98	1.499	1.36
map04915 Estrogen signaling pathway	0.329352	1.42	P14625	Endoplasmin OS=Homo sapiens OX=9606 GN=HSP90B1 PE=1 SV=1	HSP90B1	2.4682	0.00295497	Up	22	15	K09487	36	14	92.4	1.488	1.564	1.787	0.717	0.59
map04915 Estrogen signaling pathway	0.329352	1.42	P0DP23	Calmodulin-1 OS=Homo sapiens OX=9606 GN=CALM1 PE=1 SV=1	CALM1	0.3823	0.0175712	Down	42	9	K02183	61	7	16.8	1.041	0.837	1.454	2.897	2.913
map04915 Estrogen signaling pathway	0.329352	1.42	P07339	Cathepsin D OS=Homo sapiens OX=9606 GN=CTSD PE=1 SV=1	CTSD	0.1998	0.0243845	Down	8	4	K01379	15	4	44.5	1.32	1.047	0.507	5.659	3.932
map04915 Estrogen signaling pathway	0.329352	1.42	P04049	RAF proto-oncogene serine/threonine-protein kinase OS=Homo sapiens OX=9606 GN=RAF1 PE=1 SV=1	RAF1	2.9607	0.0146376	Up	2	1	K04366	1	1	73		0.887	0.694	0.254	0.28
map04915 Estrogen signaling pathway	0.329352	1.42	P01111	GTPase NRas OS=Homo sapiens OX=9606 GN=NRAS PE=1 SV=1	NRAS	4.0287	0.0206932	Up	30	7	K07828	29	3	21.2	0.6	0.552	1.096	0.215	0.157
map04916 Melanogenesis	0.0974018	1.99	Q00722	1-phosphatidylinositol 4,5-bisphosphate phosphodiesterase beta-2 OS=Homo sapiens OX=9606 GN=PLCB2 PE=1 SV=2	PLCB2	20	0.001	Up	1	2	K05858	2	2	133.9	0.058	0.08	1.662
map04916 Melanogenesis	0.0974018	1.99	P27361	Mitogen-activated protein kinase 3 OS=Homo sapiens OX=9606 GN=MAPK3 PE=1 SV=4	MAPK3	0.6144	0.00928025	Down	4	2	K04371	6	1	43.1	0.821	0.834	0.98	1.499	1.36
map04916 Melanogenesis	0.0974018	1.99	P0DP23	Calmodulin-1 OS=Homo sapiens OX=9606 GN=CALM1 PE=1 SV=1	CALM1	0.3823	0.0175712	Down	42	9	K02183	61	7	16.8	1.041	0.837	1.454	2.897	2.913
map04916 Melanogenesis	0.0974018	1.99	P04049	RAF proto-oncogene serine/threonine-protein kinase OS=Homo sapiens OX=9606 GN=RAF1 PE=1 SV=1	RAF1	2.9607	0.0146376	Up	2	1	K04366	1	1	73		0.887	0.694	0.254	0.28
map04916 Melanogenesis	0.0974018	1.99	P01111	GTPase NRas OS=Homo sapiens OX=9606 GN=NRAS PE=1 SV=1	NRAS	4.0287	0.0206932	Up	30	7	K07828	29	3	21.2	0.6	0.552	1.096	0.215	0.157
map05212 Pancreatic cancer	0.020905	2.41	P04049	RAF proto-oncogene serine/threonine-protein kinase OS=Homo sapiens OX=9606 GN=RAF1 PE=1 SV=1	RAF1	2.9607	0.0146376	Up	2	1	K04366	1	1	73		0.887	0.694	0.254	0.28
map05212 Pancreatic cancer	0.020905	2.41	O14920	Inhibitor of nuclear factor kappa-B kinase subunit beta OS=Homo sapiens OX=9606 GN=IKBKB PE=1 SV=1	IKBKB	20	0.001	Up	2	2	K07209	2	2	86.5	2.184	0.817	0.878
map04730 Long-term depression	0.039098	2.3	Q03113	Guanine nucleotide-binding protein subunit alpha-12 OS=Homo sapiens OX=9606 GN=GNA12 PE=1 SV=4	GNA12	12.4292	0.0369856	Up	13	6	K04346	15	3	44.3		0.772	1.95	0.123	0.096
map04730 Long-term depression	0.039098	2.3	Q00722	1-phosphatidylinositol 4,5-bisphosphate phosphodiesterase beta-2 OS=Homo sapiens OX=9606 GN=PLCB2 PE=1 SV=2	PLCB2	20	0.001	Up	1	2	K05858	2	2	133.9	0.058	0.08	1.662
map04730 Long-term depression	0.039098	2.3	P27361	Mitogen-activated protein kinase 3 OS=Homo sapiens OX=9606 GN=MAPK3 PE=1 SV=4	MAPK3	0.6144	0.00928025	Down	4	2	K04371	6	1	43.1	0.821	0.834	0.98	1.499	1.36
map04730 Long-term depression	0.039098	2.3	P08069	Insulin-like growth factor 1 receptor OS=Homo sapiens OX=9606 GN=IGF1R PE=1 SV=1	IGF1R	20	0.001	Up	2	2	K05087	2	2	154.7	0.346	0.446	0.7
map04918 Thyroid hormone synthesis	0.2924	1.66	Q00722	1-phosphatidylinositol 4,5-bisphosphate phosphodiesterase beta-2 OS=Homo sapiens OX=9606 GN=PLCB2 PE=1 SV=2	PLCB2	20	0.001	Up	1	2	K05858	2	2	133.9	0.058	0.08	1.662
map04918 Thyroid hormone synthesis	0.2924	1.66	P27824	Calnexin OS=Homo sapiens OX=9606 GN=CANX PE=1 SV=2	CANX	2.7133	0.00361015	Up	11	7	K08054	13	7	67.5	1.956	2.293	1.864	0.84	0.662
map04918 Thyroid hormone synthesis	0.2924	1.66	P14625	Endoplasmin OS=Homo sapiens OX=9606 GN=HSP90B1 PE=1 SV=1	HSP90B1	2.4682	0.00295497	Up	22	15	K09487	36	14	92.4	1.488	1.564	1.787	0.717	0.59
map04918 Thyroid hormone synthesis	0.2924	1.66	P02768	Serum albumin OS=Homo sapiens OX=9606 GN=ALB PE=1 SV=2	ALB	0.2242	0.0368292	Down	83	159	K16141	2168	159	69.3	1.01	0.862	0.921	2.213	6.092
map04919 Thyroid hormone signaling pathway	0.399285	1.38	Q9UM47	Neurogenic locus notch homolog protein 3 OS=Homo sapiens OX=9606 GN=NOTCH3 PE=1 SV=2	NOTCH3	0.4849	0.0421948	Down	2	4	K20995	9	3	243.5	0.852	1.481	1.289	2.333	2.647
map04919 Thyroid hormone signaling pathway	0.399285	1.38	Q00722	1-phosphatidylinositol 4,5-bisphosphate phosphodiesterase beta-2 OS=Homo sapiens OX=9606 GN=PLCB2 PE=1 SV=2	PLCB2	20	0.001	Up	1	2	K05858	2	2	133.9	0.058	0.08	1.662
map04919 Thyroid hormone signaling pathway	0.399285	1.38	P27361	Mitogen-activated protein kinase 3 OS=Homo sapiens OX=9606 GN=MAPK3 PE=1 SV=4	MAPK3	0.6144	0.00928025	Down	4	2	K04371	6	1	43.1	0.821	0.834	0.98	1.499	1.36
map04919 Thyroid hormone signaling pathway	0.399285	1.38	P04049	RAF proto-oncogene serine/threonine-protein kinase OS=Homo sapiens OX=9606 GN=RAF1 PE=1 SV=1	RAF1	2.9607	0.0146376	Up	2	1	K04366	1	1	73		0.887	0.694	0.254	0.28
map04919 Thyroid hormone signaling pathway	0.399285	1.38	P01111	GTPase NRas OS=Homo sapiens OX=9606 GN=NRAS PE=1 SV=1	NRAS	4.0287	0.0206932	Up	30	7	K07828	29	3	21.2	0.6	0.552	1.096	0.215	0.157
map04920 Adipocytokine signaling pathway	0.211387	1.87	Q04206	Transcription factor p65 OS=Homo sapiens OX=9606 GN=RELA PE=1 SV=2	RELA	20	0.001	Up	5	2	K04735	2	2	60.2	0.074	0.058	0.066
map04920 Adipocytokine signaling pathway	0.211387	1.87	P40763	Signal transducer and activator of transcription 3 OS=Homo sapiens OX=9606 GN=STAT3 PE=1 SV=2	STAT3	20	0.001	Up	5	3	K04692	4	3	88	0.078	0.643	0.769
map04920 Adipocytokine signaling pathway	0.211387	1.87	O14920	Inhibitor of nuclear factor kappa-B kinase subunit beta OS=Homo sapiens OX=9606 GN=IKBKB PE=1 SV=1	IKBKB	20	0.001	Up	2	2	K07209	2	2	86.5	2.184	0.817	0.878
map04926 Relaxin signaling pathway	0.472681	1.25	Q04206	Transcription factor p65 OS=Homo sapiens OX=9606 GN=RELA PE=1 SV=2	RELA	20	0.001	Up	5	2	K04735	2	2	60.2	0.074	0.058	0.066
map04926 Relaxin signaling pathway	0.472681	1.25	Q00722	1-phosphatidylinositol 4,5-bisphosphate phosphodiesterase beta-2 OS=Homo sapiens OX=9606 GN=PLCB2 PE=1 SV=2	PLCB2	20	0.001	Up	1	2	K05858	2	2	133.9	0.058	0.08	1.662
map04926 Relaxin signaling pathway	0.472681	1.25	P27361	Mitogen-activated protein kinase 3 OS=Homo sapiens OX=9606 GN=MAPK3 PE=1 SV=4	MAPK3	0.6144	0.00928025	Down	4	2	K04371	6	1	43.1	0.821	0.834	0.98	1.499	1.36
map04926 Relaxin signaling pathway	0.472681	1.25	P08123	Collagen alpha-2(I) chain OS=Homo sapiens OX=9606 GN=COL1A2 PE=1 SV=7	COL1A2	0.367	0.0269295	Down	8	10	K06236	42	10	129.2	0.847	1.187	1.647	3.074	3.612
map04926 Relaxin signaling pathway	0.472681	1.25	P04049	RAF proto-oncogene serine/threonine-protein kinase OS=Homo sapiens OX=9606 GN=RAF1 PE=1 SV=1	RAF1	2.9607	0.0146376	Up	2	1	K04366	1	1	73		0.887	0.694	0.254	0.28
map04926 Relaxin signaling pathway	0.472681	1.25	P01111	GTPase NRas OS=Homo sapiens OX=9606 GN=NRAS PE=1 SV=1	NRAS	4.0287	0.0206932	Up	30	7	K07828	29	3	21.2	0.6	0.552	1.096	0.215	0.157
map04928 Parathyroid hormone synthesis, secretion and action	0.182353	1.85	Q13765	Nascent polypeptide-associated complex subunit alpha OS=Homo sapiens OX=9606 GN=NACA PE=1 SV=1	NACA	6.3004	0.00233491	Up	20	3	K03626	11	3	23.4	0.928	1.162	1.35	0.213	0.151
map04928 Parathyroid hormone synthesis, secretion and action	0.182353	1.85	Q03113	Guanine nucleotide-binding protein subunit alpha-12 OS=Homo sapiens OX=9606 GN=GNA12 PE=1 SV=4	GNA12	12.4292	0.0369856	Up	13	6	K04346	15	3	44.3		0.772	1.95	0.123	0.096
map04928 Parathyroid hormone synthesis, secretion and action	0.182353	1.85	Q00722	1-phosphatidylinositol 4,5-bisphosphate phosphodiesterase beta-2 OS=Homo sapiens OX=9606 GN=PLCB2 PE=1 SV=2	PLCB2	20	0.001	Up	1	2	K05858	2	2	133.9	0.058	0.08	1.662
map04928 Parathyroid hormone synthesis, secretion and action	0.182353	1.85	P27361	Mitogen-activated protein kinase 3 OS=Homo sapiens OX=9606 GN=MAPK3 PE=1 SV=4	MAPK3	0.6144	0.00928025	Down	4	2	K04371	6	1	43.1	0.821	0.834	0.98	1.499	1.36
map04928 Parathyroid hormone synthesis, secretion and action	0.182353	1.85	P04049	RAF proto-oncogene serine/threonine-protein kinase OS=Homo sapiens OX=9606 GN=RAF1 PE=1 SV=1	RAF1	2.9607	0.0146376	Up	2	1	K04366	1	1	73		0.887	0.694	0.254	0.28
map04929 GnRH secretion	0.0979393	2.22	Q00722	1-phosphatidylinositol 4,5-bisphosphate phosphodiesterase beta-2 OS=Homo sapiens OX=9606 GN=PLCB2 PE=1 SV=2	PLCB2	20	0.001	Up	1	2	K05858	2	2	133.9	0.058	0.08	1.662
map04929 GnRH secretion	0.0979393	2.22	P27361	Mitogen-activated protein kinase 3 OS=Homo sapiens OX=9606 GN=MAPK3 PE=1 SV=4	MAPK3	0.6144	0.00928025	Down	4	2	K04371	6	1	43.1	0.821	0.834	0.98	1.499	1.36
map04929 GnRH secretion	0.0979393	2.22	P04049	RAF proto-oncogene serine/threonine-protein kinase OS=Homo sapiens OX=9606 GN=RAF1 PE=1 SV=1	RAF1	2.9607	0.0146376	Up	2	1	K04366	1	1	73		0.887	0.694	0.254	0.28
map04929 GnRH secretion	0.0979393	2.22	P01111	GTPase NRas OS=Homo sapiens OX=9606 GN=NRAS PE=1 SV=1	NRAS	4.0287	0.0206932	Up	30	7	K07828	29	3	21.2	0.6	0.552	1.096	0.215	0.157
map04930 Type II diabetes mellitus	0.211387	1.87	P27361	Mitogen-activated protein kinase 3 OS=Homo sapiens OX=9606 GN=MAPK3 PE=1 SV=4	MAPK3	0.6144	0.00928025	Down	4	2	K04371	6	1	43.1	0.821	0.834	0.98	1.499	1.36
map04930 Type II diabetes mellitus	0.211387	1.87	P11168	Solute carrier family 2, facilitated glucose transporter member 2 OS=Homo sapiens OX=9606 GN=SLC2A2 PE=1 SV=1	SLC2A2	0.2893	0.0374922	Down	2	1	K07593	3	1	57.5	0.991	1.488		3.671	4.898
map04930 Type II diabetes mellitus	0.211387	1.87	O14920	Inhibitor of nuclear factor kappa-B kinase subunit beta OS=Homo sapiens OX=9606 GN=IKBKB PE=1 SV=1	IKBKB	20	0.001	Up	2	2	K07209	2	2	86.5	2.184	0.817	0.878
map04931 Insulin resistance	0.112998	1.99	Q06210	Glutamine--fructose-6-phosphate aminotransferase [isomerizing] 1 OS=Homo sapiens OX=9606 GN=GFPT1 PE=1 SV=3	GFPT1	7.424	0.0018997	Up	1	1	K00820	3	1	78.8	1.245	1.381	1.305	0.132	0.221
map04931 Insulin resistance	0.112998	1.99	Q04206	Transcription factor p65 OS=Homo sapiens OX=9606 GN=RELA PE=1 SV=2	RELA	20	0.001	Up	5	2	K04735	2	2	60.2	0.074	0.058	0.066
map04931 Insulin resistance	0.112998	1.99	P40763	Signal transducer and activator of transcription 3 OS=Homo sapiens OX=9606 GN=STAT3 PE=1 SV=2	STAT3	20	0.001	Up	5	3	K04692	4	3	88	0.078	0.643	0.769
map04931 Insulin resistance	0.112998	1.99	P18031	Tyrosine-protein phosphatase non-receptor type 1 OS=Homo sapiens OX=9606 GN=PTPN1 PE=1 SV=1	PTPN1	0.3592	0.0339816	Down	5	2	K05696	6	2	49.9	1.533	1.455	0.846	2.917	4.199
map04931 Insulin resistance	0.112998	1.99	P11168	Solute carrier family 2, facilitated glucose transporter member 2 OS=Homo sapiens OX=9606 GN=SLC2A2 PE=1 SV=1	SLC2A2	0.2893	0.0374922	Down	2	1	K07593	3	1	57.5	0.991	1.488		3.671	4.898
map04931 Insulin resistance	0.112998	1.99	O14920	Inhibitor of nuclear factor kappa-B kinase subunit beta OS=Homo sapiens OX=9606 GN=IKBKB PE=1 SV=1	IKBKB	20	0.001	Up	2	2	K07209	2	2	86.5	2.184	0.817	0.878
map04933 AGE-RAGE signaling pathway in diabetic complications	0.050791	2.05	Q04206	Transcription factor p65 OS=Homo sapiens OX=9606 GN=RELA PE=1 SV=2	RELA	20	0.001	Up	5	2	K04735	2	2	60.2	0.074	0.058	0.066
map04933 AGE-RAGE signaling pathway in diabetic complications	0.050791	2.05	Q00722	1-phosphatidylinositol 4,5-bisphosphate phosphodiesterase beta-2 OS=Homo sapiens OX=9606 GN=PLCB2 PE=1 SV=2	PLCB2	20	0.001	Up	1	2	K05858	2	2	133.9	0.058	0.08	1.662
map04933 AGE-RAGE signaling pathway in diabetic complications	0.050791	2.05	P63000	Ras-related C3 botulinum toxin substrate 1 OS=Homo sapiens OX=9606 GN=RAC1 PE=1 SV=1	RAC1	1.7947	0.0171881	Up	44	9	K04392	60	2	21.4	1.242	0.959	0.981	0.636	0.546
map04933 AGE-RAGE signaling pathway in diabetic complications	0.050791	2.05	P40763	Signal transducer and activator of transcription 3 OS=Homo sapiens OX=9606 GN=STAT3 PE=1 SV=2	STAT3	20	0.001	Up	5	3	K04692	4	3	88	0.078	0.643	0.769
map04933 AGE-RAGE signaling pathway in diabetic complications	0.050791	2.05	P27361	Mitogen-activated protein kinase 3 OS=Homo sapiens OX=9606 GN=MAPK3 PE=1 SV=4	MAPK3	0.6144	0.00928025	Down	4	2	K04371	6	1	43.1	0.821	0.834	0.98	1.499	1.36
map04933 AGE-RAGE signaling pathway in diabetic complications	0.050791	2.05	P08123	Collagen alpha-2(I) chain OS=Homo sapiens OX=9606 GN=COL1A2 PE=1 SV=7	COL1A2	0.367	0.0269295	Down	8	10	K06236	42	10	129.2	0.847	1.187	1.647	3.074	3.612
map04933 AGE-RAGE signaling pathway in diabetic complications	0.050791	2.05	P01111	GTPase NRas OS=Homo sapiens OX=9606 GN=NRAS PE=1 SV=1	NRAS	4.0287	0.0206932	Up	30	7	K07828	29	3	21.2	0.6	0.552	1.096	0.215	0.157
map04933 AGE-RAGE signaling pathway in diabetic complications	0.050791	2.05	O60610	Protein diaphanous homolog 1 OS=Homo sapiens OX=9606 GN=DIAPH1 PE=1 SV=2	DIAPH1	0.3577	0.0392107	Down	9	11	K05740	17	11	141.3	0.843	1.819	0.975	3.624	3.154
map04935 Growth hormone synthesis, secretion and action	0.37926	1.47	Q00722	1-phosphatidylinositol 4,5-bisphosphate phosphodiesterase beta-2 OS=Homo sapiens OX=9606 GN=PLCB2 PE=1 SV=2	PLCB2	20	0.001	Up	1	2	K05858	2	2	133.9	0.058	0.08	1.662
map04935 Growth hormone synthesis, secretion and action	0.37926	1.47	P40763	Signal transducer and activator of transcription 3 OS=Homo sapiens OX=9606 GN=STAT3 PE=1 SV=2	STAT3	20	0.001	Up	5	3	K04692	4	3	88	0.078	0.643	0.769
map04935 Growth hormone synthesis, secretion and action	0.37926	1.47	P27361	Mitogen-activated protein kinase 3 OS=Homo sapiens OX=9606 GN=MAPK3 PE=1 SV=4	MAPK3	0.6144	0.00928025	Down	4	2	K04371	6	1	43.1	0.821	0.834	0.98	1.499	1.36
map04935 Growth hormone synthesis, secretion and action	0.37926	1.47	P04049	RAF proto-oncogene serine/threonine-protein kinase OS=Homo sapiens OX=9606 GN=RAF1 PE=1 SV=1	RAF1	2.9607	0.0146376	Up	2	1	K04366	1	1	73		0.887	0.694	0.254	0.28
map04935 Growth hormone synthesis, secretion and action	0.37926	1.47	P01111	GTPase NRas OS=Homo sapiens OX=9606 GN=NRAS PE=1 SV=1	NRAS	4.0287	0.0206932	Up	30	7	K07828	29	3	21.2	0.6	0.552	1.096	0.215	0.157
map04974 Protein digestion and absorption	0.279484	1.73	P27487	Dipeptidyl peptidase 4 OS=Homo sapiens OX=9606 GN=DPP4 PE=1 SV=2	DPP4	0.2258	0.0365631	Down	19	15	K01278	43	15	88.2	0.661	1.448	0.732	2.767	5.62
map04974 Protein digestion and absorption	0.279484	1.73	P12111	Collagen alpha-3(VI) chain OS=Homo sapiens OX=9606 GN=COL6A3 PE=1 SV=5	COL6A3	0.4177	0.0015557	Down	15	49	K06238	206	49	343.5	1.403	1.357	1.224	2.934	3.425
map04974 Protein digestion and absorption	0.279484	1.73	P12109	Collagen alpha-1(VI) chain OS=Homo sapiens OX=9606 GN=COL6A1 PE=1 SV=3	COL6A1	0.2149	0.000935281	Down	11	10	K06238	34	10	108.5	0.94	1.053	0.904	3.897	5.091
map04974 Protein digestion and absorption	0.279484	1.73	P08123	Collagen alpha-2(I) chain OS=Homo sapiens OX=9606 GN=COL1A2 PE=1 SV=7	COL1A2	0.367	0.0269295	Down	8	10	K06236	42	10	129.2	0.847	1.187	1.647	3.074	3.612
map04975 Fat digestion and absorption	0.225982	2.22	P06727	Apolipoprotein A-IV OS=Homo sapiens OX=9606 GN=APOA4 PE=1 SV=3	APOA4	0.3825	0.0291057	Down	60	31	K08760	308	31	45.4	1.355	1.565	1.152	2.589	4.508
map04975 Fat digestion and absorption	0.225982	2.22	P04114	Apolipoprotein B-100 OS=Homo sapiens OX=9606 GN=APOB PE=1 SV=2	APOB	0.3906	0.00373673	Down	58	297	K14462	6765	297	515.3	1.354	1.249	1.062	2.846	3.409
map04977 Vitamin digestion and absorption	0.114559	3.32	P06727	Apolipoprotein A-IV OS=Homo sapiens OX=9606 GN=APOA4 PE=1 SV=3	APOA4	0.3825	0.0291057	Down	60	31	K08760	308	31	45.4	1.355	1.565	1.152	2.589	4.508
map04977 Vitamin digestion and absorption	0.114559	3.32	P04114	Apolipoprotein B-100 OS=Homo sapiens OX=9606 GN=APOB PE=1 SV=2	APOB	0.3906	0.00373673	Down	58	297	K14462	6765	297	515.3	1.354	1.249	1.062	2.846	3.409
map04978 Mineral absorption	0.380414	1.53	P30519	Heme oxygenase 2 OS=Homo sapiens OX=9606 GN=HMOX2 PE=1 SV=2	HMOX2	20	0.001	Up	3	1	K21418	1	1	36	1.989	1.502	0.709
map04978 Mineral absorption	0.380414	1.53	P02787	Serotransferrin OS=Homo sapiens OX=9606 GN=TF PE=1 SV=3	TF	0.2516	0.026382	Down	66	70	K14736	553	70	77	0.853	0.685	1.269	2.57	4.868
map04730 Long-term depression	0.039098	2.3	P04049	RAF proto-oncogene serine/threonine-protein kinase OS=Homo sapiens OX=9606 GN=RAF1 PE=1 SV=1	RAF1	2.9607	0.0146376	Up	2	1	K04366	1	1	73		0.887	0.694	0.254	0.28
map04730 Long-term depression	0.039098	2.3	P01111	GTPase NRas OS=Homo sapiens OX=9606 GN=NRAS PE=1 SV=1	NRAS	4.0287	0.0206932	Up	30	7	K07828	29	3	21.2	0.6	0.552	1.096	0.215	0.157
map04625 C-type lectin receptor signaling pathway	0.0191352	2.28	Q04206	Transcription factor p65 OS=Homo sapiens OX=9606 GN=RELA PE=1 SV=2	RELA	20	0.001	Up	5	2	K04735	2	2	60.2	0.074	0.058	0.066
map04625 C-type lectin receptor signaling pathway	0.0191352	2.28	P29466	Caspase-1 OS=Homo sapiens OX=9606 GN=CASP1 PE=1 SV=1	CASP1	20	0.001	Up	2	1	K01370	1	1	45.1	0.57	1.237	0.601
map04625 C-type lectin receptor signaling pathway	0.0191352	2.28	P27361	Mitogen-activated protein kinase 3 OS=Homo sapiens OX=9606 GN=MAPK3 PE=1 SV=4	MAPK3	0.6144	0.00928025	Down	4	2	K04371	6	1	43.1	0.821	0.834	0.98	1.499	1.36
map04625 C-type lectin receptor signaling pathway	0.0191352	2.28	P10301	Ras-related protein R-Ras OS=Homo sapiens OX=9606 GN=RRAS PE=1 SV=1	RRAS	0.2432	0.0281307	Down	19	5	K07829	10	4	23.5	0.527	1.362	1.089	4.315	3.85
map04625 C-type lectin receptor signaling pathway	0.0191352	2.28	P0DP23	Calmodulin-1 OS=Homo sapiens OX=9606 GN=CALM1 PE=1 SV=1	CALM1	0.3823	0.0175712	Down	42	9	K02183	61	7	16.8	1.041	0.837	1.454	2.897	2.913
map04625 C-type lectin receptor signaling pathway	0.0191352	2.28	P04049	RAF proto-oncogene serine/threonine-protein kinase OS=Homo sapiens OX=9606 GN=RAF1 PE=1 SV=1	RAF1	2.9607	0.0146376	Up	2	1	K04366	1	1	73		0.887	0.694	0.254	0.28
map04625 C-type lectin receptor signaling pathway	0.0191352	2.28	P01111	GTPase NRas OS=Homo sapiens OX=9606 GN=NRAS PE=1 SV=1	NRAS	4.0287	0.0206932	Up	30	7	K07828	29	3	21.2	0.6	0.552	1.096	0.215	0.157
map05016 Huntington disease	0.0543945	1.99	Q13561	Dynactin subunit 2 OS=Homo sapiens OX=9606 GN=DCTN2 PE=1 SV=4	DCTN2	9.0129	0.0263713	Up	18	7	K10424	22	7	44.2	1.171	0.639	2.043	0.198	0.087
map05016 Huntington disease	0.0543945	1.99	Q00722	1-phosphatidylinositol 4,5-bisphosphate phosphodiesterase beta-2 OS=Homo sapiens OX=9606 GN=PLCB2 PE=1 SV=2	PLCB2	20	0.001	Up	1	2	K05858	2	2	133.9	0.058	0.08	1.662
map05016 Huntington disease	0.0543945	1.99	P30876	DNA-directed RNA polymerase II subunit RPB2 OS=Homo sapiens OX=9606 GN=POLR2B PE=1 SV=1	POLR2B	0.2662	0.0215721	Down	1	2	K03010	8	2	133.8	1.632	0.918	0.738	4.468	3.766
map05016 Huntington disease	0.0543945	1.99	P30405	Peptidyl-prolyl cis-trans isomerase F, mitochondrial OS=Homo sapiens OX=9606 GN=PPIF PE=1 SV=1	PPIF	20	0.001	Up	4	1	K09565	2	1	22	1.181	0.928	1.623
map05016 Huntington disease	0.0543945	1.99	P21796	Voltage-dependent anion-selective channel protein 1 OS=Homo sapiens OX=9606 GN=VDAC1 PE=1 SV=2	VDAC1	4.787	0.0442309	Up	7	1	K05862	4	1	30.8	2.286	3.487	1.35	0.3	0.692
map05016 Huntington disease	0.0543945	1.99	P19388	DNA-directed RNA polymerases I, II, and III subunit RPABC1 OS=Homo sapiens OX=9606 GN=POLR2E PE=1 SV=4	POLR2E	4.6003	0.0285536	Up	4	1	K03013	1	1	24.5		1.541	1.348	0.234	0.394
map05016 Huntington disease	0.0543945	1.99	P09497	Clathrin light chain B OS=Homo sapiens OX=9606 GN=CLTB PE=1 SV=1	CLTB	0.2194	0.0274937	Down	18	5	K04645	13	5	25.2	1.095	0.93	0.745	2.476	5.94
map05016 Huntington disease	0.0543945	1.99	P07919	Cytochrome b-c1 complex subunit 6, mitochondrial OS=Homo sapiens OX=9606 GN=UQCRH PE=1 SV=2	UQCRH	7.0072	0.0282477	Up	20	1	K00416	3	1	10.7	2.487	2.907	0.944	0.265	0.338
map05030 Cocaine addiction	0.225982	2.22	Q04206	Transcription factor p65 OS=Homo sapiens OX=9606 GN=RELA PE=1 SV=2	RELA	20	0.001	Up	5	2	K04735	2	2	60.2	0.074	0.058	0.066
map05030 Cocaine addiction	0.225982	2.22	Q00535	Cyclin-dependent-like kinase 5 OS=Homo sapiens OX=9606 GN=CDK5 PE=1 SV=3	CDK5	0.4391	0.0190639	Down	4	1	K02090	1	1	33.3	0.778	1.222	0.88	2.034	2.339
map05034 Alcoholism	0.388714	1.42	Q71UI9	Histone H2A.V OS=Homo sapiens OX=9606 GN=H2AZ2 PE=1 SV=3	H2AZ2	3.3189	0.028294	Up	29	4	K11251	26	3	13.5	0.752	1.368	1.091	0.408	0.237
map05034 Alcoholism	0.388714	1.42	P27361	Mitogen-activated protein kinase 3 OS=Homo sapiens OX=9606 GN=MAPK3 PE=1 SV=4	MAPK3	0.6144	0.00928025	Down	4	2	K04371	6	1	43.1	0.821	0.834	0.98	1.499	1.36
map05034 Alcoholism	0.388714	1.42	P0DP23	Calmodulin-1 OS=Homo sapiens OX=9606 GN=CALM1 PE=1 SV=1	CALM1	0.3823	0.0175712	Down	42	9	K02183	61	7	16.8	1.041	0.837	1.454	2.897	2.913
map05034 Alcoholism	0.388714	1.42	P04049	RAF proto-oncogene serine/threonine-protein kinase OS=Homo sapiens OX=9606 GN=RAF1 PE=1 SV=1	RAF1	2.9607	0.0146376	Up	2	1	K04366	1	1	73		0.887	0.694	0.254	0.28
map05034 Alcoholism	0.388714	1.42	P01111	GTPase NRas OS=Homo sapiens OX=9606 GN=NRAS PE=1 SV=1	NRAS	4.0287	0.0206932	Up	30	7	K07828	29	3	21.2	0.6	0.552	1.096	0.215	0.157
map05135 Yersinia infection	0.245484	1.48	Q14161	ARF GTPase-activating protein GIT2 OS=Homo sapiens OX=9606 GN=GIT2 PE=1 SV=2	GIT2	15.4848	0.0255896	Up	7	6	K12487	9	3	84.5	3.184	0.785	1.141	0.158	0.062
map05135 Yersinia infection	0.245484	1.48	Q04206	Transcription factor p65 OS=Homo sapiens OX=9606 GN=RELA PE=1 SV=2	RELA	20	0.001	Up	5	2	K04735	2	2	60.2	0.074	0.058	0.066
map05135 Yersinia infection	0.245484	1.48	P63000	Ras-related C3 botulinum toxin substrate 1 OS=Homo sapiens OX=9606 GN=RAC1 PE=1 SV=1	RAC1	1.7947	0.0171881	Up	44	9	K04392	60	2	21.4	1.242	0.959	0.981	0.636	0.546
map05135 Yersinia infection	0.245484	1.48	P29466	Caspase-1 OS=Homo sapiens OX=9606 GN=CASP1 PE=1 SV=1	CASP1	20	0.001	Up	2	1	K01370	1	1	45.1	0.57	1.237	0.601
map05135 Yersinia infection	0.245484	1.48	P27361	Mitogen-activated protein kinase 3 OS=Homo sapiens OX=9606 GN=MAPK3 PE=1 SV=4	MAPK3	0.6144	0.00928025	Down	4	2	K04371	6	1	43.1	0.821	0.834	0.98	1.499	1.36
map05135 Yersinia infection	0.245484	1.48	P13612	Integrin alpha-4 OS=Homo sapiens OX=9606 GN=ITGA4 PE=1 SV=3	ITGA4	1.5651	0.0464	Up	16	14	K06483	43	14	114.8	1.663	1.311	1.172	0.888	0.878
map05135 Yersinia infection	0.245484	1.48	O60331	Phosphatidylinositol 4-phosphate 5-kinase type-1 gamma OS=Homo sapiens OX=9606 GN=PIP5K1C PE=1 SV=2	PIP5K1C	20	0.001	Up	5	4	K00889	6	2	73.2	0.308	1.09	0.614
map05135 Yersinia infection	0.245484	1.48	O14920	Inhibitor of nuclear factor kappa-B kinase subunit beta OS=Homo sapiens OX=9606 GN=IKBKB PE=1 SV=1	IKBKB	20	0.001	Up	2	2	K07209	2	2	86.5	2.184	0.817	0.878
map05142 Chagas disease (American trypanosomiasis)	0.434434	1.39	Q04206	Transcription factor p65 OS=Homo sapiens OX=9606 GN=RELA PE=1 SV=2	RELA	20	0.001	Up	5	2	K04735	2	2	60.2	0.074	0.058	0.066
map05142 Chagas disease (American trypanosomiasis)	0.434434	1.39	Q00722	1-phosphatidylinositol 4,5-bisphosphate phosphodiesterase beta-2 OS=Homo sapiens OX=9606 GN=PLCB2 PE=1 SV=2	PLCB2	20	0.001	Up	1	2	K05858	2	2	133.9	0.058	0.08	1.662
map05142 Chagas disease (American trypanosomiasis)	0.434434	1.39	P27361	Mitogen-activated protein kinase 3 OS=Homo sapiens OX=9606 GN=MAPK3 PE=1 SV=4	MAPK3	0.6144	0.00928025	Down	4	2	K04371	6	1	43.1	0.821	0.834	0.98	1.499	1.36
map05142 Chagas disease (American trypanosomiasis)	0.434434	1.39	P20963	T-cell surface glycoprotein CD3 zeta chain OS=Homo sapiens OX=9606 GN=CD247 PE=1 SV=2	CD247	0.3277	0.00304948	Down	50	6	K06453	15	6	18.7	0.582	0.796	0.687	2.24	1.961
map05142 Chagas disease (American trypanosomiasis)	0.434434	1.39	P01042	Kininogen-1 OS=Homo sapiens OX=9606 GN=KNG1 PE=1 SV=2	KNG1	0.2766	0.0300732	Down	30	19	K03898	101	19	71.9	1.293	0.923	1.026	2.474	5.34
map05142 Chagas disease (American trypanosomiasis)	0.434434	1.39	O14920	Inhibitor of nuclear factor kappa-B kinase subunit beta OS=Homo sapiens OX=9606 GN=IKBKB PE=1 SV=1	IKBKB	20	0.001	Up	2	2	K07209	2	2	86.5	2.184	0.817	0.878
map05160 Hepatitis C	0.179552	1.7	Q04206	Transcription factor p65 OS=Homo sapiens OX=9606 GN=RELA PE=1 SV=2	RELA	20	0.001	Up	5	2	K04735	2	2	60.2	0.074	0.058	0.066
map05160 Hepatitis C	0.179552	1.7	P62258	14-3-3 protein epsilon OS=Homo sapiens OX=9606 GN=YWHAE PE=1 SV=1	YWHAE	0.3474	0.042349	Down	73	17	K06630	125	14	29.2	0.636	1.483	0.823	3.046	2.6
map05160 Hepatitis C	0.179552	1.7	P40763	Signal transducer and activator of transcription 3 OS=Homo sapiens OX=9606 GN=STAT3 PE=1 SV=2	STAT3	20	0.001	Up	5	3	K04692	4	3	88	0.078	0.643	0.769
map05160 Hepatitis C	0.179552	1.7	P27361	Mitogen-activated protein kinase 3 OS=Homo sapiens OX=9606 GN=MAPK3 PE=1 SV=4	MAPK3	0.6144	0.00928025	Down	4	2	K04371	6	1	43.1	0.821	0.834	0.98	1.499	1.36
map05160 Hepatitis C	0.179552	1.7	P04049	RAF proto-oncogene serine/threonine-protein kinase OS=Homo sapiens OX=9606 GN=RAF1 PE=1 SV=1	RAF1	2.9607	0.0146376	Up	2	1	K04366	1	1	73		0.887	0.694	0.254	0.28
map05160 Hepatitis C	0.179552	1.7	P01111	GTPase NRas OS=Homo sapiens OX=9606 GN=NRAS PE=1 SV=1	NRAS	4.0287	0.0206932	Up	30	7	K07828	29	3	21.2	0.6	0.552	1.096	0.215	0.157
map05160 Hepatitis C	0.179552	1.7	O14920	Inhibitor of nuclear factor kappa-B kinase subunit beta OS=Homo sapiens OX=9606 GN=IKBKB PE=1 SV=1	IKBKB	20	0.001	Up	2	2	K07209	2	2	86.5	2.184	0.817	0.878
map05161 Hepatitis B	0.216255	1.52	Q04206	Transcription factor p65 OS=Homo sapiens OX=9606 GN=RELA PE=1 SV=2	RELA	20	0.001	Up	5	2	K04735	2	2	60.2	0.074	0.058	0.066
map05161 Hepatitis B	0.216255	1.52	P40763	Signal transducer and activator of transcription 3 OS=Homo sapiens OX=9606 GN=STAT3 PE=1 SV=2	STAT3	20	0.001	Up	5	3	K04692	4	3	88	0.078	0.643	0.769
map05161 Hepatitis B	0.216255	1.52	P27361	Mitogen-activated protein kinase 3 OS=Homo sapiens OX=9606 GN=MAPK3 PE=1 SV=4	MAPK3	0.6144	0.00928025	Down	4	2	K04371	6	1	43.1	0.821	0.834	0.98	1.499	1.36
map05161 Hepatitis B	0.216255	1.52	P04049	RAF proto-oncogene serine/threonine-protein kinase OS=Homo sapiens OX=9606 GN=RAF1 PE=1 SV=1	RAF1	2.9607	0.0146376	Up	2	1	K04366	1	1	73		0.887	0.694	0.254	0.28
map05161 Hepatitis B	0.216255	1.52	P01111	GTPase NRas OS=Homo sapiens OX=9606 GN=NRAS PE=1 SV=1	NRAS	4.0287	0.0206932	Up	30	7	K07828	29	3	21.2	0.6	0.552	1.096	0.215	0.157
map05161 Hepatitis B	0.216255	1.52	O14920	Inhibitor of nuclear factor kappa-B kinase subunit beta OS=Homo sapiens OX=9606 GN=IKBKB PE=1 SV=1	IKBKB	20	0.001	Up	2	2	K07209	2	2	86.5	2.184	0.817	0.878
map05161 Hepatitis B	0.216255	1.52	O00571	ATP-dependent RNA helicase DDX3X OS=Homo sapiens OX=9606 GN=DDX3X PE=1 SV=3	DDX3X	20	0.001	Up	4	3	K11594	3	3	73.2	1.051	1.596	0.395
map05163 Human cytomegalovirus infection	0.437068	1.28	Q04206	Transcription factor p65 OS=Homo sapiens OX=9606 GN=RELA PE=1 SV=2	RELA	20	0.001	Up	5	2	K04735	2	2	60.2	0.074	0.058	0.066
map05163 Human cytomegalovirus infection	0.437068	1.28	Q03113	Guanine nucleotide-binding protein subunit alpha-12 OS=Homo sapiens OX=9606 GN=GNA12 PE=1 SV=4	GNA12	12.4292	0.0369856	Up	13	6	K04346	15	3	44.3		0.772	1.95	0.123	0.096
map05163 Human cytomegalovirus infection	0.437068	1.28	Q00722	1-phosphatidylinositol 4,5-bisphosphate phosphodiesterase beta-2 OS=Homo sapiens OX=9606 GN=PLCB2 PE=1 SV=2	PLCB2	20	0.001	Up	1	2	K05858	2	2	133.9	0.058	0.08	1.662
map05163 Human cytomegalovirus infection	0.437068	1.28	P63000	Ras-related C3 botulinum toxin substrate 1 OS=Homo sapiens OX=9606 GN=RAC1 PE=1 SV=1	RAC1	1.7947	0.0171881	Up	44	9	K04392	60	2	21.4	1.242	0.959	0.981	0.636	0.546
map05163 Human cytomegalovirus infection	0.437068	1.28	P40763	Signal transducer and activator of transcription 3 OS=Homo sapiens OX=9606 GN=STAT3 PE=1 SV=2	STAT3	20	0.001	Up	5	3	K04692	4	3	88	0.078	0.643	0.769
map05163 Human cytomegalovirus infection	0.437068	1.28	P27361	Mitogen-activated protein kinase 3 OS=Homo sapiens OX=9606 GN=MAPK3 PE=1 SV=4	MAPK3	0.6144	0.00928025	Down	4	2	K04371	6	1	43.1	0.821	0.834	0.98	1.499	1.36
map05163 Human cytomegalovirus infection	0.437068	1.28	P0DP23	Calmodulin-1 OS=Homo sapiens OX=9606 GN=CALM1 PE=1 SV=1	CALM1	0.3823	0.0175712	Down	42	9	K02183	61	7	16.8	1.041	0.837	1.454	2.897	2.913
map05163 Human cytomegalovirus infection	0.437068	1.28	P04049	RAF proto-oncogene serine/threonine-protein kinase OS=Homo sapiens OX=9606 GN=RAF1 PE=1 SV=1	RAF1	2.9607	0.0146376	Up	2	1	K04366	1	1	73		0.887	0.694	0.254	0.28
map05163 Human cytomegalovirus infection	0.437068	1.28	P01111	GTPase NRas OS=Homo sapiens OX=9606 GN=NRAS PE=1 SV=1	NRAS	4.0287	0.0206932	Up	30	7	K07828	29	3	21.2	0.6	0.552	1.096	0.215	0.157
map05163 Human cytomegalovirus infection	0.437068	1.28	O14920	Inhibitor of nuclear factor kappa-B kinase subunit beta OS=Homo sapiens OX=9606 GN=IKBKB PE=1 SV=1	IKBKB	20	0.001	Up	2	2	K07209	2	2	86.5	2.184	0.817	0.878
map05164 Influenza A	0.344344	1.37	Q04206	Transcription factor p65 OS=Homo sapiens OX=9606 GN=RELA PE=1 SV=2	RELA	20	0.001	Up	5	2	K04735	2	2	60.2	0.074	0.058	0.066
map05164 Influenza A	0.344344	1.37	P29466	Caspase-1 OS=Homo sapiens OX=9606 GN=CASP1 PE=1 SV=1	CASP1	20	0.001	Up	2	1	K01370	1	1	45.1	0.57	1.237	0.601
map05164 Influenza A	0.344344	1.37	P27361	Mitogen-activated protein kinase 3 OS=Homo sapiens OX=9606 GN=MAPK3 PE=1 SV=4	MAPK3	0.6144	0.00928025	Down	4	2	K04371	6	1	43.1	0.821	0.834	0.98	1.499	1.36
map05164 Influenza A	0.344344	1.37	P21796	Voltage-dependent anion-selective channel protein 1 OS=Homo sapiens OX=9606 GN=VDAC1 PE=1 SV=2	VDAC1	4.787	0.0442309	Up	7	1	K05862	4	1	30.8	2.286	3.487	1.35	0.3	0.692
map05164 Influenza A	0.344344	1.37	P14324	Farnesyl pyrophosphate synthase OS=Homo sapiens OX=9606 GN=FDPS PE=1 SV=4	FDPS	20	0.001	Up	5	2	K00787	5	2	48.2	0.415	1.104	0.753
map05164 Influenza A	0.344344	1.37	P04049	RAF proto-oncogene serine/threonine-protein kinase OS=Homo sapiens OX=9606 GN=RAF1 PE=1 SV=1	RAF1	2.9607	0.0146376	Up	2	1	K04366	1	1	73		0.887	0.694	0.254	0.28
map05164 Influenza A	0.344344	1.37	O14920	Inhibitor of nuclear factor kappa-B kinase subunit beta OS=Homo sapiens OX=9606 GN=IKBKB PE=1 SV=1	IKBKB	20	0.001	Up	2	2	K07209	2	2	86.5	2.184	0.817	0.878
map05165 Human papillomavirus infection	0.283532	1.31	Q9UM47	Neurogenic locus notch homolog protein 3 OS=Homo sapiens OX=9606 GN=NOTCH3 PE=1 SV=2	NOTCH3	0.4849	0.0421948	Down	2	4	K20995	9	3	243.5	0.852	1.481	1.289	2.333	2.647
map05165 Human papillomavirus infection	0.283532	1.31	Q04206	Transcription factor p65 OS=Homo sapiens OX=9606 GN=RELA PE=1 SV=2	RELA	20	0.001	Up	5	2	K04735	2	2	60.2	0.074	0.058	0.066
map05165 Human papillomavirus infection	0.283532	1.31	P35443	Thrombospondin-4 OS=Homo sapiens OX=9606 GN=THBS4 PE=1 SV=2	THBS4	0.4305	0.0162059	Down	12	10	K04659	58	8	105.8	1.376	1.347	1.364	2.469	3.86
map05165 Human papillomavirus infection	0.283532	1.31	P27361	Mitogen-activated protein kinase 3 OS=Homo sapiens OX=9606 GN=MAPK3 PE=1 SV=4	MAPK3	0.6144	0.00928025	Down	4	2	K04371	6	1	43.1	0.821	0.834	0.98	1.499	1.36
map05165 Human papillomavirus infection	0.283532	1.31	P13612	Integrin alpha-4 OS=Homo sapiens OX=9606 GN=ITGA4 PE=1 SV=3	ITGA4	1.5651	0.0464	Up	16	14	K06483	43	14	114.8	1.663	1.311	1.172	0.888	0.878
map05165 Human papillomavirus infection	0.283532	1.31	P12111	Collagen alpha-3(VI) chain OS=Homo sapiens OX=9606 GN=COL6A3 PE=1 SV=5	COL6A3	0.4177	0.0015557	Down	15	49	K06238	206	49	343.5	1.403	1.357	1.224	2.934	3.425
map05165 Human papillomavirus infection	0.283532	1.31	P12109	Collagen alpha-1(VI) chain OS=Homo sapiens OX=9606 GN=COL6A1 PE=1 SV=3	COL6A1	0.2149	0.000935281	Down	11	10	K06238	34	10	108.5	0.94	1.053	0.904	3.897	5.091
map05165 Human papillomavirus infection	0.283532	1.31	P08123	Collagen alpha-2(I) chain OS=Homo sapiens OX=9606 GN=COL1A2 PE=1 SV=7	COL1A2	0.367	0.0269295	Down	8	10	K06236	42	10	129.2	0.847	1.187	1.647	3.074	3.612
map05165 Human papillomavirus infection	0.283532	1.31	P04049	RAF proto-oncogene serine/threonine-protein kinase OS=Homo sapiens OX=9606 GN=RAF1 PE=1 SV=1	RAF1	2.9607	0.0146376	Up	2	1	K04366	1	1	73		0.887	0.694	0.254	0.28
map05165 Human papillomavirus infection	0.283532	1.31	P01111	GTPase NRas OS=Homo sapiens OX=9606 GN=NRAS PE=1 SV=1	NRAS	4.0287	0.0206932	Up	30	7	K07828	29	3	21.2	0.6	0.552	1.096	0.215	0.157
map05165 Human papillomavirus infection	0.283532	1.31	O75348	V-type proton ATPase subunit G 1 OS=Homo sapiens OX=9606 GN=ATP6V1G1 PE=1 SV=3	ATP6V1G1	20	0.001	Up	9	1	K02152	1	1	13.7	0.735	0.754	0.253
map05165 Human papillomavirus infection	0.283532	1.31	O14920	Inhibitor of nuclear factor kappa-B kinase subunit beta OS=Homo sapiens OX=9606 GN=IKBKB PE=1 SV=1	IKBKB	20	0.001	Up	2	2	K07209	2	2	86.5	2.184	0.817	0.878
map05167 Kaposi sarcoma-associated herpesvirus infection	0.268267	1.4	Q04206	Transcription factor p65 OS=Homo sapiens OX=9606 GN=RELA PE=1 SV=2	RELA	20	0.001	Up	5	2	K04735	2	2	60.2	0.074	0.058	0.066
map05167 Kaposi sarcoma-associated herpesvirus infection	0.268267	1.4	P63000	Ras-related C3 botulinum toxin substrate 1 OS=Homo sapiens OX=9606 GN=RAC1 PE=1 SV=1	RAC1	1.7947	0.0171881	Up	44	9	K04392	60	2	21.4	1.242	0.959	0.981	0.636	0.546
map05167 Kaposi sarcoma-associated herpesvirus infection	0.268267	1.4	P40763	Signal transducer and activator of transcription 3 OS=Homo sapiens OX=9606 GN=STAT3 PE=1 SV=2	STAT3	20	0.001	Up	5	3	K04692	4	3	88	0.078	0.643	0.769
map05167 Kaposi sarcoma-associated herpesvirus infection	0.268267	1.4	P27361	Mitogen-activated protein kinase 3 OS=Homo sapiens OX=9606 GN=MAPK3 PE=1 SV=4	MAPK3	0.6144	0.00928025	Down	4	2	K04371	6	1	43.1	0.821	0.834	0.98	1.499	1.36
map05167 Kaposi sarcoma-associated herpesvirus infection	0.268267	1.4	P0DP23	Calmodulin-1 OS=Homo sapiens OX=9606 GN=CALM1 PE=1 SV=1	CALM1	0.3823	0.0175712	Down	42	9	K02183	61	7	16.8	1.041	0.837	1.454	2.897	2.913
map05167 Kaposi sarcoma-associated herpesvirus infection	0.268267	1.4	P04049	RAF proto-oncogene serine/threonine-protein kinase OS=Homo sapiens OX=9606 GN=RAF1 PE=1 SV=1	RAF1	2.9607	0.0146376	Up	2	1	K04366	1	1	73		0.887	0.694	0.254	0.28
map05167 Kaposi sarcoma-associated herpesvirus infection	0.268267	1.4	P01111	GTPase NRas OS=Homo sapiens OX=9606 GN=NRAS PE=1 SV=1	NRAS	4.0287	0.0206932	Up	30	7	K07828	29	3	21.2	0.6	0.552	1.096	0.215	0.157
map05167 Kaposi sarcoma-associated herpesvirus infection	0.268267	1.4	O14920	Inhibitor of nuclear factor kappa-B kinase subunit beta OS=Homo sapiens OX=9606 GN=IKBKB PE=1 SV=1	IKBKB	20	0.001	Up	2	2	K07209	2	2	86.5	2.184	0.817	0.878
map05200 Pathways in cancer	0.436217	1.21	Q9UM47	Neurogenic locus notch homolog protein 3 OS=Homo sapiens OX=9606 GN=NOTCH3 PE=1 SV=2	NOTCH3	0.4849	0.0421948	Down	2	4	K20995	9	3	243.5	0.852	1.481	1.289	2.333	2.647
map05200 Pathways in cancer	0.436217	1.21	Q9HC35	Echinoderm microtubule-associated protein-like 4 OS=Homo sapiens OX=9606 GN=EML4 PE=1 SV=3	EML4	20	0.001	Up	2	2	K15420	2	2	108.8	0.044	0.064	0.353
map05200 Pathways in cancer	0.436217	1.21	Q04206	Transcription factor p65 OS=Homo sapiens OX=9606 GN=RELA PE=1 SV=2	RELA	20	0.001	Up	5	2	K04735	2	2	60.2	0.074	0.058	0.066
map05200 Pathways in cancer	0.436217	1.21	Q03113	Guanine nucleotide-binding protein subunit alpha-12 OS=Homo sapiens OX=9606 GN=GNA12 PE=1 SV=4	GNA12	12.4292	0.0369856	Up	13	6	K04346	15	3	44.3		0.772	1.95	0.123	0.096
map05200 Pathways in cancer	0.436217	1.21	Q00722	1-phosphatidylinositol 4,5-bisphosphate phosphodiesterase beta-2 OS=Homo sapiens OX=9606 GN=PLCB2 PE=1 SV=2	PLCB2	20	0.001	Up	1	2	K05858	2	2	133.9	0.058	0.08	1.662
map05200 Pathways in cancer	0.436217	1.21	P63000	Ras-related C3 botulinum toxin substrate 1 OS=Homo sapiens OX=9606 GN=RAC1 PE=1 SV=1	RAC1	1.7947	0.0171881	Up	44	9	K04392	60	2	21.4	1.242	0.959	0.981	0.636	0.546
map05200 Pathways in cancer	0.436217	1.21	P40763	Signal transducer and activator of transcription 3 OS=Homo sapiens OX=9606 GN=STAT3 PE=1 SV=2	STAT3	20	0.001	Up	5	3	K04692	4	3	88	0.078	0.643	0.769
map05200 Pathways in cancer	0.436217	1.21	P27361	Mitogen-activated protein kinase 3 OS=Homo sapiens OX=9606 GN=MAPK3 PE=1 SV=4	MAPK3	0.6144	0.00928025	Down	4	2	K04371	6	1	43.1	0.821	0.834	0.98	1.499	1.36
map05200 Pathways in cancer	0.436217	1.21	P14625	Endoplasmin OS=Homo sapiens OX=9606 GN=HSP90B1 PE=1 SV=1	HSP90B1	2.4682	0.00295497	Up	22	15	K09487	36	14	92.4	1.488	1.564	1.787	0.717	0.59
map05200 Pathways in cancer	0.436217	1.21	P0DP23	Calmodulin-1 OS=Homo sapiens OX=9606 GN=CALM1 PE=1 SV=1	CALM1	0.3823	0.0175712	Down	42	9	K02183	61	7	16.8	1.041	0.837	1.454	2.897	2.913
map05200 Pathways in cancer	0.436217	1.21	P08069	Insulin-like growth factor 1 receptor OS=Homo sapiens OX=9606 GN=IGF1R PE=1 SV=1	IGF1R	20	0.001	Up	2	2	K05087	2	2	154.7	0.346	0.446	0.7
map05200 Pathways in cancer	0.436217	1.21	P04049	RAF proto-oncogene serine/threonine-protein kinase OS=Homo sapiens OX=9606 GN=RAF1 PE=1 SV=1	RAF1	2.9607	0.0146376	Up	2	1	K04366	1	1	73		0.887	0.694	0.254	0.28
map05200 Pathways in cancer	0.436217	1.21	P01111	GTPase NRas OS=Homo sapiens OX=9606 GN=NRAS PE=1 SV=1	NRAS	4.0287	0.0206932	Up	30	7	K07828	29	3	21.2	0.6	0.552	1.096	0.215	0.157
map05200 Pathways in cancer	0.436217	1.21	P01042	Kininogen-1 OS=Homo sapiens OX=9606 GN=KNG1 PE=1 SV=2	KNG1	0.2766	0.0300732	Down	30	19	K03898	101	19	71.9	1.293	0.923	1.026	2.474	5.34
map05200 Pathways in cancer	0.436217	1.21	O14920	Inhibitor of nuclear factor kappa-B kinase subunit beta OS=Homo sapiens OX=9606 GN=IKBKB PE=1 SV=1	IKBKB	20	0.001	Up	2	2	K07209	2	2	86.5	2.184	0.817	0.878
map05205 Proteoglycans in cancer	0.124006	1.51	Q53EL6	Programmed cell death protein 4 OS=Homo sapiens OX=9606 GN=PDCD4 PE=1 SV=2	PDCD4	6.1629	0.0324405	Up	10	3	K16865	5	3	51.7	0.758	1.808	1.141	0.107	0.294
map05205 Proteoglycans in cancer	0.124006	1.51	P63000	Ras-related C3 botulinum toxin substrate 1 OS=Homo sapiens OX=9606 GN=RAC1 PE=1 SV=1	RAC1	1.7947	0.0171881	Up	44	9	K04392	60	2	21.4	1.242	0.959	0.981	0.636	0.546
map05205 Proteoglycans in cancer	0.124006	1.51	P40763	Signal transducer and activator of transcription 3 OS=Homo sapiens OX=9606 GN=STAT3 PE=1 SV=2	STAT3	20	0.001	Up	5	3	K04692	4	3	88	0.078	0.643	0.769
map05205 Proteoglycans in cancer	0.124006	1.51	P27361	Mitogen-activated protein kinase 3 OS=Homo sapiens OX=9606 GN=MAPK3 PE=1 SV=4	MAPK3	0.6144	0.00928025	Down	4	2	K04371	6	1	43.1	0.821	0.834	0.98	1.499	1.36
map05205 Proteoglycans in cancer	0.124006	1.51	P26038	Moesin OS=Homo sapiens OX=9606 GN=MSN PE=1 SV=3	MSN	0.449	0.0466975	Down	45	32	K05763	180	20	67.8	0.814	0.808	0.727	2.258	1.23
map05205 Proteoglycans in cancer	0.124006	1.51	P15311	Ezrin OS=Homo sapiens OX=9606 GN=EZR PE=1 SV=4	EZR	0.4072	0.0362982	Down	32	22	K08007	105	13	69.4	1.073	1.481	0.806	2.335	3.166
map05205 Proteoglycans in cancer	0.124006	1.51	P14317	Hematopoietic lineage cell-specific protein OS=Homo sapiens OX=9606 GN=HCLS1 PE=1 SV=3	HCLS1	0.5439	0.0437219	Down	20	8	K06106	20	8	54	0.69	0.702	1.066	1.58	1.433
map05205 Proteoglycans in cancer	0.124006	1.51	P10301	Ras-related protein R-Ras OS=Homo sapiens OX=9606 GN=RRAS PE=1 SV=1	RRAS	0.2432	0.0281307	Down	19	5	K07829	10	4	23.5	0.527	1.362	1.089	4.315	3.85
map05205 Proteoglycans in cancer	0.124006	1.51	P08123	Collagen alpha-2(I) chain OS=Homo sapiens OX=9606 GN=COL1A2 PE=1 SV=7	COL1A2	0.367	0.0269295	Down	8	10	K06236	42	10	129.2	0.847	1.187	1.647	3.074	3.612
map05205 Proteoglycans in cancer	0.124006	1.51	P08069	Insulin-like growth factor 1 receptor OS=Homo sapiens OX=9606 GN=IGF1R PE=1 SV=1	IGF1R	20	0.001	Up	2	2	K05087	2	2	154.7	0.346	0.446	0.7
map05205 Proteoglycans in cancer	0.124006	1.51	P04049	RAF proto-oncogene serine/threonine-protein kinase OS=Homo sapiens OX=9606 GN=RAF1 PE=1 SV=1	RAF1	2.9607	0.0146376	Up	2	1	K04366	1	1	73		0.887	0.694	0.254	0.28
map05205 Proteoglycans in cancer	0.124006	1.51	P01111	GTPase NRas OS=Homo sapiens OX=9606 GN=NRAS PE=1 SV=1	NRAS	4.0287	0.0206932	Up	30	7	K07828	29	3	21.2	0.6	0.552	1.096	0.215	0.157
map05206 MicroRNAs in cancer	0.138122	1.66	Q9UM47	Neurogenic locus notch homolog protein 3 OS=Homo sapiens OX=9606 GN=NOTCH3 PE=1 SV=2	NOTCH3	0.4849	0.0421948	Down	2	4	K20995	9	3	243.5	0.852	1.481	1.289	2.333	2.647
map05206 MicroRNAs in cancer	0.138122	1.66	Q53EL6	Programmed cell death protein 4 OS=Homo sapiens OX=9606 GN=PDCD4 PE=1 SV=2	PDCD4	6.1629	0.0324405	Up	10	3	K16865	5	3	51.7	0.758	1.808	1.141	0.107	0.294
map05206 MicroRNAs in cancer	0.138122	1.66	P40763	Signal transducer and activator of transcription 3 OS=Homo sapiens OX=9606 GN=STAT3 PE=1 SV=2	STAT3	20	0.001	Up	5	3	K04692	4	3	88	0.078	0.643	0.769
map05206 MicroRNAs in cancer	0.138122	1.66	P27361	Mitogen-activated protein kinase 3 OS=Homo sapiens OX=9606 GN=MAPK3 PE=1 SV=4	MAPK3	0.6144	0.00928025	Down	4	2	K04371	6	1	43.1	0.821	0.834	0.98	1.499	1.36
map05206 MicroRNAs in cancer	0.138122	1.66	P15311	Ezrin OS=Homo sapiens OX=9606 GN=EZR PE=1 SV=4	EZR	0.4072	0.0362982	Down	32	22	K08007	105	13	69.4	1.073	1.481	0.806	2.335	3.166
map05206 MicroRNAs in cancer	0.138122	1.66	P04049	RAF proto-oncogene serine/threonine-protein kinase OS=Homo sapiens OX=9606 GN=RAF1 PE=1 SV=1	RAF1	2.9607	0.0146376	Up	2	1	K04366	1	1	73		0.887	0.694	0.254	0.28
map05206 MicroRNAs in cancer	0.138122	1.66	P01111	GTPase NRas OS=Homo sapiens OX=9606 GN=NRAS PE=1 SV=1	NRAS	4.0287	0.0206932	Up	30	7	K07828	29	3	21.2	0.6	0.552	1.096	0.215	0.157
map05206 MicroRNAs in cancer	0.138122	1.66	O14920	Inhibitor of nuclear factor kappa-B kinase subunit beta OS=Homo sapiens OX=9606 GN=IKBKB PE=1 SV=1	IKBKB	20	0.001	Up	2	2	K07209	2	2	86.5	2.184	0.817	0.878
map05210 Colorectal cancer	0.2924	1.66	P63000	Ras-related C3 botulinum toxin substrate 1 OS=Homo sapiens OX=9606 GN=RAC1 PE=1 SV=1	RAC1	1.7947	0.0171881	Up	44	9	K04392	60	2	21.4	1.242	0.959	0.981	0.636	0.546
map05210 Colorectal cancer	0.2924	1.66	P27361	Mitogen-activated protein kinase 3 OS=Homo sapiens OX=9606 GN=MAPK3 PE=1 SV=4	MAPK3	0.6144	0.00928025	Down	4	2	K04371	6	1	43.1	0.821	0.834	0.98	1.499	1.36
map05210 Colorectal cancer	0.2924	1.66	P04049	RAF proto-oncogene serine/threonine-protein kinase OS=Homo sapiens OX=9606 GN=RAF1 PE=1 SV=1	RAF1	2.9607	0.0146376	Up	2	1	K04366	1	1	73		0.887	0.694	0.254	0.28
map05210 Colorectal cancer	0.2924	1.66	P01111	GTPase NRas OS=Homo sapiens OX=9606 GN=NRAS PE=1 SV=1	NRAS	4.0287	0.0206932	Up	30	7	K07828	29	3	21.2	0.6	0.552	1.096	0.215	0.157
map05211 Renal cell carcinoma	0.322607	1.53	P63000	Ras-related C3 botulinum toxin substrate 1 OS=Homo sapiens OX=9606 GN=RAC1 PE=1 SV=1	RAC1	1.7947	0.0171881	Up	44	9	K04392	60	2	21.4	1.242	0.959	0.981	0.636	0.546
map05211 Renal cell carcinoma	0.322607	1.53	P27361	Mitogen-activated protein kinase 3 OS=Homo sapiens OX=9606 GN=MAPK3 PE=1 SV=4	MAPK3	0.6144	0.00928025	Down	4	2	K04371	6	1	43.1	0.821	0.834	0.98	1.499	1.36
map05211 Renal cell carcinoma	0.322607	1.53	P04049	RAF proto-oncogene serine/threonine-protein kinase OS=Homo sapiens OX=9606 GN=RAF1 PE=1 SV=1	RAF1	2.9607	0.0146376	Up	2	1	K04366	1	1	73		0.887	0.694	0.254	0.28
map05211 Renal cell carcinoma	0.322607	1.53	P01111	GTPase NRas OS=Homo sapiens OX=9606 GN=NRAS PE=1 SV=1	NRAS	4.0287	0.0206932	Up	30	7	K07828	29	3	21.2	0.6	0.552	1.096	0.215	0.157
map04625 C-type lectin receptor signaling pathway	0.0191352	2.28	O14920	Inhibitor of nuclear factor kappa-B kinase subunit beta OS=Homo sapiens OX=9606 GN=IKBKB PE=1 SV=1	IKBKB	20	0.001	Up	2	2	K07209	2	2	86.5	2.184	0.817	0.878
map04071 Sphingolipid signaling pathway	0.0146241	2.24	Q04206	Transcription factor p65 OS=Homo sapiens OX=9606 GN=RELA PE=1 SV=2	RELA	20	0.001	Up	5	2	K04735	2	2	60.2	0.074	0.058	0.066
map04071 Sphingolipid signaling pathway	0.0146241	2.24	Q03113	Guanine nucleotide-binding protein subunit alpha-12 OS=Homo sapiens OX=9606 GN=GNA12 PE=1 SV=4	GNA12	12.4292	0.0369856	Up	13	6	K04346	15	3	44.3		0.772	1.95	0.123	0.096
map04071 Sphingolipid signaling pathway	0.0146241	2.24	Q00722	1-phosphatidylinositol 4,5-bisphosphate phosphodiesterase beta-2 OS=Homo sapiens OX=9606 GN=PLCB2 PE=1 SV=2	PLCB2	20	0.001	Up	1	2	K05858	2	2	133.9	0.058	0.08	1.662
map04071 Sphingolipid signaling pathway	0.0146241	2.24	P63000	Ras-related C3 botulinum toxin substrate 1 OS=Homo sapiens OX=9606 GN=RAC1 PE=1 SV=1	RAC1	1.7947	0.0171881	Up	44	9	K04392	60	2	21.4	1.242	0.959	0.981	0.636	0.546
map04071 Sphingolipid signaling pathway	0.0146241	2.24	P27361	Mitogen-activated protein kinase 3 OS=Homo sapiens OX=9606 GN=MAPK3 PE=1 SV=4	MAPK3	0.6144	0.00928025	Down	4	2	K04371	6	1	43.1	0.821	0.834	0.98	1.499	1.36
map04071 Sphingolipid signaling pathway	0.0146241	2.24	P07339	Cathepsin D OS=Homo sapiens OX=9606 GN=CTSD PE=1 SV=1	CTSD	0.1998	0.0243845	Down	8	4	K01379	15	4	44.5	1.32	1.047	0.507	5.659	3.932
map05213 Endometrial cancer	0.18452	1.99	P27361	Mitogen-activated protein kinase 3 OS=Homo sapiens OX=9606 GN=MAPK3 PE=1 SV=4	MAPK3	0.6144	0.00928025	Down	4	2	K04371	6	1	43.1	0.821	0.834	0.98	1.499	1.36
map05213 Endometrial cancer	0.18452	1.99	P04049	RAF proto-oncogene serine/threonine-protein kinase OS=Homo sapiens OX=9606 GN=RAF1 PE=1 SV=1	RAF1	2.9607	0.0146376	Up	2	1	K04366	1	1	73		0.887	0.694	0.254	0.28
map05213 Endometrial cancer	0.18452	1.99	P01111	GTPase NRas OS=Homo sapiens OX=9606 GN=NRAS PE=1 SV=1	NRAS	4.0287	0.0206932	Up	30	7	K07828	29	3	21.2	0.6	0.552	1.096	0.215	0.157
map05214 Glioma	0.0615343	2.27	P27361	Mitogen-activated protein kinase 3 OS=Homo sapiens OX=9606 GN=MAPK3 PE=1 SV=4	MAPK3	0.6144	0.00928025	Down	4	2	K04371	6	1	43.1	0.821	0.834	0.98	1.499	1.36
map05214 Glioma	0.0615343	2.27	P0DP23	Calmodulin-1 OS=Homo sapiens OX=9606 GN=CALM1 PE=1 SV=1	CALM1	0.3823	0.0175712	Down	42	9	K02183	61	7	16.8	1.041	0.837	1.454	2.897	2.913
map05214 Glioma	0.0615343	2.27	P08069	Insulin-like growth factor 1 receptor OS=Homo sapiens OX=9606 GN=IGF1R PE=1 SV=1	IGF1R	20	0.001	Up	2	2	K05087	2	2	154.7	0.346	0.446	0.7
map05214 Glioma	0.0615343	2.27	P04049	RAF proto-oncogene serine/threonine-protein kinase OS=Homo sapiens OX=9606 GN=RAF1 PE=1 SV=1	RAF1	2.9607	0.0146376	Up	2	1	K04366	1	1	73		0.887	0.694	0.254	0.28
map05214 Glioma	0.0615343	2.27	P01111	GTPase NRas OS=Homo sapiens OX=9606 GN=NRAS PE=1 SV=1	NRAS	4.0287	0.0206932	Up	30	7	K07828	29	3	21.2	0.6	0.552	1.096	0.215	0.157
map04071 Sphingolipid signaling pathway	0.0146241	2.24	P04049	RAF proto-oncogene serine/threonine-protein kinase OS=Homo sapiens OX=9606 GN=RAF1 PE=1 SV=1	RAF1	2.9607	0.0146376	Up	2	1	K04366	1	1	73		0.887	0.694	0.254	0.28
map04071 Sphingolipid signaling pathway	0.0146241	2.24	P01111	GTPase NRas OS=Homo sapiens OX=9606 GN=NRAS PE=1 SV=1	NRAS	4.0287	0.0206932	Up	30	7	K07828	29	3	21.2	0.6	0.552	1.096	0.215	0.157
map04071 Sphingolipid signaling pathway	0.0146241	2.24	P01042	Kininogen-1 OS=Homo sapiens OX=9606 GN=KNG1 PE=1 SV=2	KNG1	0.2766	0.0300732	Down	30	19	K03898	101	19	71.9	1.293	0.923	1.026	2.474	5.34
map03050 Proteasome	0.0263892	2.16	Q9UNM6	26S proteasome non-ATPase regulatory subunit 13 OS=Homo sapiens OX=9606 GN=PSMD13 PE=1 SV=2	PSMD13	0.1461	0.0428517	Down	7	3	K03039	4	3	42.9	0.601	1.209	0.332	2.885	6.891
map03050 Proteasome	0.0263892	2.16	Q16186	Proteasomal ubiquitin receptor ADRM1 OS=Homo sapiens OX=9606 GN=ADRM1 PE=1 SV=2	ADRM1	20	0.001	Up	2	1	K06691	1	1	42.1	0.582	1.108	1.287
map03050 Proteasome	0.0263892	2.16	Q06323	Proteasome activator complex subunit 1 OS=Homo sapiens OX=9606 GN=PSME1 PE=1 SV=1	PSME1	3.5975	0.00479558	Up	42	11	K06696	28	11	28.7	0.671	0.643	0.947	0.194	0.225
map03050 Proteasome	0.0263892	2.16	P40306	Proteasome subunit beta type-10 OS=Homo sapiens OX=9606 GN=PSMB10 PE=1 SV=1	PSMB10	4.8043	0.0438949	Up	4	1	K02733	4	1	28.9	1.764	0.781	1.296	0.392	0.141
map05216 Thyroid cancer	0.303918	1.81	P27361	Mitogen-activated protein kinase 3 OS=Homo sapiens OX=9606 GN=MAPK3 PE=1 SV=4	MAPK3	0.6144	0.00928025	Down	4	2	K04371	6	1	43.1	0.821	0.834	0.98	1.499	1.36
map05216 Thyroid cancer	0.303918	1.81	P01111	GTPase NRas OS=Homo sapiens OX=9606 GN=NRAS PE=1 SV=1	NRAS	4.0287	0.0206932	Up	30	7	K07828	29	3	21.2	0.6	0.552	1.096	0.215	0.157
map03050 Proteasome	0.0263892	2.16	P28065	Proteasome subunit beta type-9 OS=Homo sapiens OX=9606 GN=PSMB9 PE=1 SV=2	PSMB9	1.7449	0.0263491	Up	9	2	K02741	10	2	23.3	1.442	1.204	1.047	0.647	0.764
map03050 Proteasome	0.0263892	2.16	P25789	Proteasome subunit alpha type-4 OS=Homo sapiens OX=9606 GN=PSMA4 PE=1 SV=1	PSMA4	3.9108	0.0346113	Up	16	5	K02728	16	5	29.5	2.031	0.835	1.035	0.358	0.307
map03050 Proteasome	0.0263892	2.16	O14818	Proteasome subunit alpha type-7 OS=Homo sapiens OX=9606 GN=PSMA7 PE=1 SV=1	PSMA7	2.1161	0.0270406	Up	22	5	K02731	18	5	27.9	1.392	0.913	1.25	0.621	0.499
map03050 Proteasome	0.0263892	2.16	O00232	26S proteasome non-ATPase regulatory subunit 12 OS=Homo sapiens OX=9606 GN=PSMD12 PE=1 SV=3	PSMD12	0.2737	0.0117624	Down	4	2	K03035	3	2	52.9	1.435	0.764	1.141	4.275	3.861
map05219 Bladder cancer	0.134059	2.3	P27361	Mitogen-activated protein kinase 3 OS=Homo sapiens OX=9606 GN=MAPK3 PE=1 SV=4	MAPK3	0.6144	0.00928025	Down	4	2	K04371	6	1	43.1	0.821	0.834	0.98	1.499	1.36
map05219 Bladder cancer	0.134059	2.3	P04049	RAF proto-oncogene serine/threonine-protein kinase OS=Homo sapiens OX=9606 GN=RAF1 PE=1 SV=1	RAF1	2.9607	0.0146376	Up	2	1	K04366	1	1	73		0.887	0.694	0.254	0.28
map05219 Bladder cancer	0.134059	2.3	P01111	GTPase NRas OS=Homo sapiens OX=9606 GN=NRAS PE=1 SV=1	NRAS	4.0287	0.0206932	Up	30	7	K07828	29	3	21.2	0.6	0.552	1.096	0.215	0.157
map05220 Chronic myeloid leukemia	0.0974018	1.99	Q04206	Transcription factor p65 OS=Homo sapiens OX=9606 GN=RELA PE=1 SV=2	RELA	20	0.001	Up	5	2	K04735	2	2	60.2	0.074	0.058	0.066
map05220 Chronic myeloid leukemia	0.0974018	1.99	P27361	Mitogen-activated protein kinase 3 OS=Homo sapiens OX=9606 GN=MAPK3 PE=1 SV=4	MAPK3	0.6144	0.00928025	Down	4	2	K04371	6	1	43.1	0.821	0.834	0.98	1.499	1.36
map05220 Chronic myeloid leukemia	0.0974018	1.99	P04049	RAF proto-oncogene serine/threonine-protein kinase OS=Homo sapiens OX=9606 GN=RAF1 PE=1 SV=1	RAF1	2.9607	0.0146376	Up	2	1	K04366	1	1	73		0.887	0.694	0.254	0.28
map05220 Chronic myeloid leukemia	0.0974018	1.99	P01111	GTPase NRas OS=Homo sapiens OX=9606 GN=NRAS PE=1 SV=1	NRAS	4.0287	0.0206932	Up	30	7	K07828	29	3	21.2	0.6	0.552	1.096	0.215	0.157
map05220 Chronic myeloid leukemia	0.0974018	1.99	O14920	Inhibitor of nuclear factor kappa-B kinase subunit beta OS=Homo sapiens OX=9606 GN=IKBKB PE=1 SV=1	IKBKB	20	0.001	Up	2	2	K07209	2	2	86.5	2.184	0.817	0.878
map05235 PD-L1 expression and PD-1 checkpoint pathway in cancer	0.0263892	2.16	Q9HC35	Echinoderm microtubule-associated protein-like 4 OS=Homo sapiens OX=9606 GN=EML4 PE=1 SV=3	EML4	20	0.001	Up	2	2	K15420	2	2	108.8	0.044	0.064	0.353
map05235 PD-L1 expression and PD-1 checkpoint pathway in cancer	0.0263892	2.16	Q04206	Transcription factor p65 OS=Homo sapiens OX=9606 GN=RELA PE=1 SV=2	RELA	20	0.001	Up	5	2	K04735	2	2	60.2	0.074	0.058	0.066
map05235 PD-L1 expression and PD-1 checkpoint pathway in cancer	0.0263892	2.16	P40763	Signal transducer and activator of transcription 3 OS=Homo sapiens OX=9606 GN=STAT3 PE=1 SV=2	STAT3	20	0.001	Up	5	3	K04692	4	3	88	0.078	0.643	0.769
map05235 PD-L1 expression and PD-1 checkpoint pathway in cancer	0.0263892	2.16	P27361	Mitogen-activated protein kinase 3 OS=Homo sapiens OX=9606 GN=MAPK3 PE=1 SV=4	MAPK3	0.6144	0.00928025	Down	4	2	K04371	6	1	43.1	0.821	0.834	0.98	1.499	1.36
map05235 PD-L1 expression and PD-1 checkpoint pathway in cancer	0.0263892	2.16	P20963	T-cell surface glycoprotein CD3 zeta chain OS=Homo sapiens OX=9606 GN=CD247 PE=1 SV=2	CD247	0.3277	0.00304948	Down	50	6	K06453	15	6	18.7	0.582	0.796	0.687	2.24	1.961
map05235 PD-L1 expression and PD-1 checkpoint pathway in cancer	0.0263892	2.16	P04049	RAF proto-oncogene serine/threonine-protein kinase OS=Homo sapiens OX=9606 GN=RAF1 PE=1 SV=1	RAF1	2.9607	0.0146376	Up	2	1	K04366	1	1	73		0.887	0.694	0.254	0.28
map05235 PD-L1 expression and PD-1 checkpoint pathway in cancer	0.0263892	2.16	P01111	GTPase NRas OS=Homo sapiens OX=9606 GN=NRAS PE=1 SV=1	NRAS	4.0287	0.0206932	Up	30	7	K07828	29	3	21.2	0.6	0.552	1.096	0.215	0.157
map05235 PD-L1 expression and PD-1 checkpoint pathway in cancer	0.0263892	2.16	O14920	Inhibitor of nuclear factor kappa-B kinase subunit beta OS=Homo sapiens OX=9606 GN=IKBKB PE=1 SV=1	IKBKB	20	0.001	Up	2	2	K07209	2	2	86.5	2.184	0.817	0.878
map04810 Regulation of actin cytoskeleton	0.0191789	1.75	Q15052	Rho guanine nucleotide exchange factor 6 OS=Homo sapiens OX=9606 GN=ARHGEF6 PE=1 SV=2	ARHGEF6	0.1101	0.0497975	Down	8	6	K05729	7	6	87.4	0.965	0.711	0.184	3.358	7.907
map04810 Regulation of actin cytoskeleton	0.0191789	1.75	Q03113	Guanine nucleotide-binding protein subunit alpha-12 OS=Homo sapiens OX=9606 GN=GNA12 PE=1 SV=4	GNA12	12.4292	0.0369856	Up	13	6	K04346	15	3	44.3		0.772	1.95	0.123	0.096
map04810 Regulation of actin cytoskeleton	0.0191789	1.75	P78356	Phosphatidylinositol 5-phosphate 4-kinase type-2 beta OS=Homo sapiens OX=9606 GN=PIP4K2B PE=1 SV=1	PIP4K2B	20	0.001	Up	6	2	K00920	4	1	47.3	1.356	1.027	1.091
map04810 Regulation of actin cytoskeleton	0.0191789	1.75	P63000	Ras-related C3 botulinum toxin substrate 1 OS=Homo sapiens OX=9606 GN=RAC1 PE=1 SV=1	RAC1	1.7947	0.0171881	Up	44	9	K04392	60	2	21.4	1.242	0.959	0.981	0.636	0.546
map04810 Regulation of actin cytoskeleton	0.0191789	1.75	P55160	Nck-associated protein 1-like OS=Homo sapiens OX=9606 GN=NCKAP1L PE=1 SV=3	NCKAP1L	0.4656	0.0267382	Down	15	18	K05750	54	18	128.1	0.846	0.82	0.68	2.036	1.323
map04810 Regulation of actin cytoskeleton	0.0191789	1.75	P48426	Phosphatidylinositol 5-phosphate 4-kinase type-2 alpha OS=Homo sapiens OX=9606 GN=PIP4K2A PE=1 SV=2	PIP4K2A	9.5639	0.00307501	Up	22	8	K00920	10	7	46.2	0.7	1.024	0.557	0.068	0.091
map04810 Regulation of actin cytoskeleton	0.0191789	1.75	P27361	Mitogen-activated protein kinase 3 OS=Homo sapiens OX=9606 GN=MAPK3 PE=1 SV=4	MAPK3	0.6144	0.00928025	Down	4	2	K04371	6	1	43.1	0.821	0.834	0.98	1.499	1.36
map04810 Regulation of actin cytoskeleton	0.0191789	1.75	P26038	Moesin OS=Homo sapiens OX=9606 GN=MSN PE=1 SV=3	MSN	0.449	0.0466975	Down	45	32	K05763	180	20	67.8	0.814	0.808	0.727	2.258	1.23
map05225 Hepatocellular carcinoma	0.216086	1.66	P27361	Mitogen-activated protein kinase 3 OS=Homo sapiens OX=9606 GN=MAPK3 PE=1 SV=4	MAPK3	0.6144	0.00928025	Down	4	2	K04371	6	1	43.1	0.821	0.834	0.98	1.499	1.36
map05225 Hepatocellular carcinoma	0.216086	1.66	P08069	Insulin-like growth factor 1 receptor OS=Homo sapiens OX=9606 GN=IGF1R PE=1 SV=1	IGF1R	20	0.001	Up	2	2	K05087	2	2	154.7	0.346	0.446	0.7
map05225 Hepatocellular carcinoma	0.216086	1.66	P04049	RAF proto-oncogene serine/threonine-protein kinase OS=Homo sapiens OX=9606 GN=RAF1 PE=1 SV=1	RAF1	2.9607	0.0146376	Up	2	1	K04366	1	1	73		0.887	0.694	0.254	0.28
map05225 Hepatocellular carcinoma	0.216086	1.66	P01111	GTPase NRas OS=Homo sapiens OX=9606 GN=NRAS PE=1 SV=1	NRAS	4.0287	0.0206932	Up	30	7	K07828	29	3	21.2	0.6	0.552	1.096	0.215	0.157
map05225 Hepatocellular carcinoma	0.216086	1.66	O96019	Actin-like protein 6A OS=Homo sapiens OX=9606 GN=ACTL6A PE=1 SV=1	ACTL6A	20	0.001	Up	4	1	K11340	3	1	47.4	1.824	1.46	0.688
map05226 Gastric cancer	0.443854	1.5	P27361	Mitogen-activated protein kinase 3 OS=Homo sapiens OX=9606 GN=MAPK3 PE=1 SV=4	MAPK3	0.6144	0.00928025	Down	4	2	K04371	6	1	43.1	0.821	0.834	0.98	1.499	1.36
map05226 Gastric cancer	0.443854	1.5	P04049	RAF proto-oncogene serine/threonine-protein kinase OS=Homo sapiens OX=9606 GN=RAF1 PE=1 SV=1	RAF1	2.9607	0.0146376	Up	2	1	K04366	1	1	73		0.887	0.694	0.254	0.28
map05226 Gastric cancer	0.443854	1.5	P01111	GTPase NRas OS=Homo sapiens OX=9606 GN=NRAS PE=1 SV=1	NRAS	4.0287	0.0206932	Up	30	7	K07828	29	3	21.2	0.6	0.552	1.096	0.215	0.157
map05231 Choline metabolism in cancer	0.0627969	2.06	Q8WWI5	Choline transporter-like protein 1 OS=Homo sapiens OX=9606 GN=SLC44A1 PE=1 SV=1	SLC44A1	3.5936	0.0316252	Up	11	6	K06515	19	6	73.3	1.221	1.08	0.971	0.437	0.17
map05231 Choline metabolism in cancer	0.0627969	2.06	P63000	Ras-related C3 botulinum toxin substrate 1 OS=Homo sapiens OX=9606 GN=RAC1 PE=1 SV=1	RAC1	1.7947	0.0171881	Up	44	9	K04392	60	2	21.4	1.242	0.959	0.981	0.636	0.546
map05231 Choline metabolism in cancer	0.0627969	2.06	P27361	Mitogen-activated protein kinase 3 OS=Homo sapiens OX=9606 GN=MAPK3 PE=1 SV=4	MAPK3	0.6144	0.00928025	Down	4	2	K04371	6	1	43.1	0.821	0.834	0.98	1.499	1.36
map05231 Choline metabolism in cancer	0.0627969	2.06	P04049	RAF proto-oncogene serine/threonine-protein kinase OS=Homo sapiens OX=9606 GN=RAF1 PE=1 SV=1	RAF1	2.9607	0.0146376	Up	2	1	K04366	1	1	73		0.887	0.694	0.254	0.28
map05231 Choline metabolism in cancer	0.0627969	2.06	P01111	GTPase NRas OS=Homo sapiens OX=9606 GN=NRAS PE=1 SV=1	NRAS	4.0287	0.0206932	Up	30	7	K07828	29	3	21.2	0.6	0.552	1.096	0.215	0.157
map05231 Choline metabolism in cancer	0.0627969	2.06	O60331	Phosphatidylinositol 4-phosphate 5-kinase type-1 gamma OS=Homo sapiens OX=9606 GN=PIP5K1C PE=1 SV=2	PIP5K1C	20	0.001	Up	5	4	K00889	6	2	73.2	0.308	1.09	0.614
map04810 Regulation of actin cytoskeleton	0.0191789	1.75	P15311	Ezrin OS=Homo sapiens OX=9606 GN=EZR PE=1 SV=4	EZR	0.4072	0.0362982	Down	32	22	K08007	105	13	69.4	1.073	1.481	0.806	2.335	3.166
map04810 Regulation of actin cytoskeleton	0.0191789	1.75	P13612	Integrin alpha-4 OS=Homo sapiens OX=9606 GN=ITGA4 PE=1 SV=3	ITGA4	1.5651	0.0464	Up	16	14	K06483	43	14	114.8	1.663	1.311	1.172	0.888	0.878
map04810 Regulation of actin cytoskeleton	0.0191789	1.75	P10301	Ras-related protein R-Ras OS=Homo sapiens OX=9606 GN=RRAS PE=1 SV=1	RRAS	0.2432	0.0281307	Down	19	5	K07829	10	4	23.5	0.527	1.362	1.089	4.315	3.85
map04810 Regulation of actin cytoskeleton	0.0191789	1.75	P04049	RAF proto-oncogene serine/threonine-protein kinase OS=Homo sapiens OX=9606 GN=RAF1 PE=1 SV=1	RAF1	2.9607	0.0146376	Up	2	1	K04366	1	1	73		0.887	0.694	0.254	0.28
map04810 Regulation of actin cytoskeleton	0.0191789	1.75	P01111	GTPase NRas OS=Homo sapiens OX=9606 GN=NRAS PE=1 SV=1	NRAS	4.0287	0.0206932	Up	30	7	K07828	29	3	21.2	0.6	0.552	1.096	0.215	0.157
map04810 Regulation of actin cytoskeleton	0.0191789	1.75	P01042	Kininogen-1 OS=Homo sapiens OX=9606 GN=KNG1 PE=1 SV=2	KNG1	0.2766	0.0300732	Down	30	19	K03898	101	19	71.9	1.293	0.923	1.026	2.474	5.34
map04810 Regulation of actin cytoskeleton	0.0191789	1.75	O60610	Protein diaphanous homolog 1 OS=Homo sapiens OX=9606 GN=DIAPH1 PE=1 SV=2	DIAPH1	0.3577	0.0392107	Down	9	11	K05740	17	11	141.3	0.843	1.819	0.975	3.624	3.154
map04810 Regulation of actin cytoskeleton	0.0191789	1.75	O60331	Phosphatidylinositol 4-phosphate 5-kinase type-1 gamma OS=Homo sapiens OX=9606 GN=PIP5K1C PE=1 SV=2	PIP5K1C	20	0.001	Up	5	4	K00889	6	2	73.2	0.308	1.09	0.614
map05418 Fluid shear stress and atherosclerosis	0.304565	1.42	Q04206	Transcription factor p65 OS=Homo sapiens OX=9606 GN=RELA PE=1 SV=2	RELA	20	0.001	Up	5	2	K04735	2	2	60.2	0.074	0.058	0.066
map05418 Fluid shear stress and atherosclerosis	0.304565	1.42	P63000	Ras-related C3 botulinum toxin substrate 1 OS=Homo sapiens OX=9606 GN=RAC1 PE=1 SV=1	RAC1	1.7947	0.0171881	Up	44	9	K04392	60	2	21.4	1.242	0.959	0.981	0.636	0.546
map05418 Fluid shear stress and atherosclerosis	0.304565	1.42	P14625	Endoplasmin OS=Homo sapiens OX=9606 GN=HSP90B1 PE=1 SV=1	HSP90B1	2.4682	0.00295497	Up	22	15	K09487	36	14	92.4	1.488	1.564	1.787	0.717	0.59
map05418 Fluid shear stress and atherosclerosis	0.304565	1.42	P0DP23	Calmodulin-1 OS=Homo sapiens OX=9606 GN=CALM1 PE=1 SV=1	CALM1	0.3823	0.0175712	Down	42	9	K02183	61	7	16.8	1.041	0.837	1.454	2.897	2.913
map05418 Fluid shear stress and atherosclerosis	0.304565	1.42	P00966	Argininosuccinate synthase OS=Homo sapiens OX=9606 GN=ASS1 PE=1 SV=2	ASS1	5.3398	0.0341905	Up	16	4	K01940	10	4	46.5	2.98	3.282	1.203	0.545	0.387
map05418 Fluid shear stress and atherosclerosis	0.304565	1.42	O14920	Inhibitor of nuclear factor kappa-B kinase subunit beta OS=Homo sapiens OX=9606 GN=IKBKB PE=1 SV=1	IKBKB	20	0.001	Up	2	2	K07209	2	2	86.5	2.184	0.817	0.878
